# Supplementary material for: Small molecule inhibition of ATM kinase increases CRISPR-Cas9 1-bp insertion frequency
Source: Nat Commun. 2021 Aug 25;12:5111. doi: 10.1038/s41467-021-25415-8 (PMC8387472; doi:10.1038/s41467-021-25415-8)
Supplement: Supplementary file 3 — Supplementary Data 1 [file 41467_2021_25415_MOESM3_ESM.xlsx]

## Sheet: Supplementary Table 1
Supplementary Data File 1: LDLR-Dup construct and targeting gRNA sequences
LDLR-Dup Construct Sequence with sourrounding region:				5' CTTCATGTACTGGACTGACTGGGGAACTCCCGCCAAGATCAAGAAAGGGGGCCTGAATGGTGTGGACATCTACTCGCTGGTGAGCTGGTGACTGAAAACATTCAGTGGCCCAATGGCATCACCCTAG 3'
LDLR-Dup targeting gRNA Sequence:				5′-GACATCTACTCGCTGGTGAGC-3′
