# Supplementary material for: Small molecule inhibition of ATM kinase increases CRISPR-Cas9 1-bp insertion frequency
Source: Nat Commun. 2021 Aug 25;12:5111. doi: 10.1038/s41467-021-25415-8 (PMC8387472; doi:10.1038/s41467-021-25415-8)
Supplement: Supplementary file 4 — Supplementary Data 2 [file 41467_2021_25415_MOESM4_ESM.xlsx]

## Sheet: Supplementary Table 2
Supplementary Data File 2: Small molecule library information
Chem Code	Chemical name	Catalog number (if Applicable)	Function
S1004	Veliparib (ABT-888)	912444-00-9	PARP
s1009	Dactolisib (BEZ235, NVP-BEZ235)		PI3K and mTOR
s1030	Panobinostat (LBH589)		HDAC
s1038	PI-103		Autophagy,DNA-PK,mTOR,PI3K
S1045	Trichostatin A (TSA)	58880-19-6	HDAC
S1047	Vorinostat (SAHA, MK0683)	149647-78-9	Autophagy,HDAC
S1048	Tozasertib (VX-680, MK-0457)	639089-54-6	Aurora Kinase
S1049	Y-27632 2HCl		Autophagy,ROCK
S1053	Entinostat (MS-275)	209783-80-2	HDAC
S1060	Olaparib (AZD2281, Ku-0059436)	763113-22-0	PARP
S1069	Luminespib (AUY-922, NVP-AUY922)	747412-49-3	HSP (e.g. HSP90)
s1085	Belinostat (PXD101)		HDAC
S1087	Iniparib (BSI-201)	160003-66-7	PARP
s1090	Abexinostat (PCI-24781)		HDAC
S1092	KU-55933 (ATM Kinase Inhibitor)	587871-26-9	ATM/ATR
S1095	Dacinostat (LAQ824)	404951-53-7	HDAC
s1096	Quisinostat (JNJ-26481585) 2HCl		HDAC
S1098	Rucaparib (AG-014699,PF-01367338) phosphate	459868-92-9	PARP
S1100	MLN8054	869363-13-3	Aurora Kinase
S1103	ZM 447439	331771-20-1	Aurora Kinase
S1107	Danusertib (PHA-739358)	827318-97-8	Aurora Kinase,Bcr-Abl,c-RET,FGFR
S1109	BI 2536	755038-02-9	PLK
S1116	Palbociclib (PD-0332991) HCl		CDK
S1117	Triciribine	35943-35-2	Akt
S1122	Mocetinostat (MGCD0103)	726169-73-9	HDAC
S1129	SRT1720 HCl	1001645-58-4	Sirtuin
S1132	INO-1001 (3-Aminobenzamide)	3544-24-9	PARP
S1133	Alisertib (MLN8237)	1028486-01-2	Aurora Kinase
S1134	AT9283	896466-04-9	Aurora Kinase,Bcr-Abl,JAK
S1135	Pemetrexed	150399-23-8	DHFR,DNA/RNA Synthesis
S1141	Tanespimycin (17-AAG)	75747-14-7	HSP (e.g. HSP90)
S1142	Alvespimycin (17-DMAG) HCl	467214-21-7	HSP (e.g. HSP90)
S1145	SNS-032 (BMS-387032)		CDK
S1147	Barasertib (AZD1152-HQPA)	722544-51-6	Aurora Kinase
S1148	Docetaxel	114977-28-5	Microtubule Associated
S1149	Gemcitabine HCl	122111-03-9	DNA/RNA Synthesis,Autophagy
S1150	Paclitaxel	33069-62-4	Autophagy,Microtubule Associated
S1153	Roscovitine (Seliciclib,CYC202)		CDK
S1154	SNS-314 Mesylate	1146618-41-8	Aurora Kinase
S1156	Capecitabine	154361-50-9	DNA/RNA Synthesis
S1159	Ganetespib (STA-9090)	888216-25-9	HSP (e.g. HSP90)
S1163	Onalespib (AT13387)	912999-49-6	HSP (e.g. HSP90)
S1165	ABT-751 (E7010)	141430-65-1	Microtubule Associated
s1166	Cisplatin		Erk, MAPK
S1168	Valproic acid sodium salt (Sodium valproate)	1069-66-5	GABA Receptor,HDAC,Autophagy
s1171	CYC116		Aurora Kinase,VEGFR
S1175	BIIB021	848695-25-0	HSP (e.g. HSP90)
S1180	XAV-939	284028-89-3	Wnt/beta-catenin
S1181	ENMD-2076	934353-76-1	Aurora Kinase,FLT3,VEGFR
S1186	BIBR 1532	321674-73-1	Telomerase
S1192	Raltitrexed	112887-68-0	DNA/RNA Synthesis
S1194	CUDC-101	1012054-59-9	EGFR,HDAC,HER2
s1199	Cladribine		DNA/RNA Synthesis
S1205	PIK-75 HCl	372196-77-5	DNA-PK,PI3K
S1208	Doxorubicin (Adriamycin) HCl	25316-40-9	Topoisomerase
S1209	Fluorouracil (5-Fluoracil, 5-FU)	51-21-8	DNA/RNA Synthesis
S1210	Methotrexate	59-05-2	DHFR
S1212	Bendamustine HCl	3543-75-7	DNA/RNA Synthesis
S1213	Nelarabine	121032-29-9	DNA/RNA Synthesis
S1214	Bleomycin Sulfate	9041-93-4	others
s1215	Carboplatin		DNA/RNA Synthesis
S1218	Clofarabine	123318-82-1	DNA/RNA Synthesis
S1221	Dacarbazine	1942-03-04	DNA/RNA Synthesis
s1222	Dexrazoxane HCl (ICRF-187, ADR-529)		Topoisomerase
S1223	Epirubicin HCl	56390-09-1	Topoisomerase
s1224	Oxaliplatin		DNA/RNA Synthesis
S1225	Etoposide	33419-42-0	Topoisomerase
s1228	Idarubicin HCl		Topoisomerase
S1229	Fludarabine Phosphate	75607-67-9	DNA/RNA Synthesis
S1230	Flavopiridol (Alvocidib)		CDK
S1231	Topotecan HCl	119413-54-6	Topoisomerase
S1233	2-Methoxyestradiol (2-MeOE2)	362-07-2	HIF
S1237	Temozolomide	85622-93-1	DNA/RNA Synthesis,Autophagy
S1241	Vincristine sulfate	2068-78-2	Autophagy,Microtubule Associated
S1249	JNJ-7706621		Aurora Kinase,CDK
S1278	Altretamine	645-05-6	DNA alkylator
s1288	Camptothecin		Topoisomerase
S1289	Carmofur	61422-45-5	DNA/RNA Synthesis
S1299	Floxuridine	50-91-9	DNA/RNA Synthesis
S1300	Tegafur (FT-207, NSC 148958)	17902-23-7	DNA/RNA Synthesis
s1302	Ifosfamide		DNA/RNA Synthesis
s1305	Mercaptopurine (6-MP)		DNA/RNA Synthesis
s1312	Streptozotocin (STZ)		DNA alkylator
s1314	Zoledronic Acid		Rho
s1319	Costunolide		Telomerase
s1327	Ellagic acid		Topoisomerase
s1334	Flupirtine maleate		DNA/RNA Synthesis
s1340	Gatifloxacin		Topoisomerase
s1342	Genistein		EGFR,Topoisomerase
s1362	rigosertib		PLK
S1364	Patupilone (EPO906, Epothilone B)	152044-54-7	Microtubule Associated
s1367	Amonafide		Topoisomerase
s1373	Daptomycin		DNA/RNA Synthesis
s1384	Mizoribine		DNA/RNA Synthesis
s1393	Pirarubicin		Topoisomerase
S1422	Droxinostat	99873-43-5	HDAC
S1451	Aurora A Inhibitor I	1158838-45-9	Aurora Kinase
S1454	PHA-680632	398493-79-3	Aurora Kinase
S1459	Thiazovivin		ROCK
s1463	Ofloxacin		Topo II
s1464	Marbofloxacin		Topoisomerase
s1465	Moxifloxacin HCl		Topoisomerase
S1474	GSK429286A		ROCK
S1484	MC1568	852475-26-4	HDAC
s1485	HMN-214		PLK
S1487	PHA-793887		CDK
S1491	Fludarabine	21679-14-1	DNA/RNA Synthesis,STAT
S1497	Pralatrexate	146464-95-1	DHFR
s1509	Norfloxacin		Topoisomerase
S1515	Pracinostat (SB939)	929016-96-6	HDAC
s1516	Cidofovir		DNA/RNA Synthesis
s1519	CCT129202		Aurora Kinase
S1524	AT7519		CDK
S1525	Adavosertib （MK-1775）	955365-80-7	Wee1
S1529	Hesperadin	422513-13-1	Aurora Kinase
S1532	AZD7762	860352-01-8	Chk
S1541	Selisistat (EX 527)	49843-98-3	Sirtuin
s1570	KU-60019		ATM/ATR
S1572	BS-181 HCl		CDK
S1573	Fasudil (HA-1077) HCl		Autophagy,ROCK
S1579	Palbociclib (PD0332991) Isethionate		CDK
S1647	Adenosine	58-61-7	Adenosine Receptor
S1648	Cytarabine	147-94-4	DNA/RNA Synthesis
S1653	Tretinoin	302-79-4	Retinoid Receptor
S1681	Mesalamine	89-57-6	IκB/IKK,Immunology & Inflammation related
S1692	Busulfan	55-98-1	DNA alkylator
s1703	Divalproex Sodium		HDAC
S1714	Gemcitabine	95058-81-4	DNA/RNA Synthesis
S1729	Gemfibrozil	25812-30-0	PPAR
s1756	Enoxacin		Topoisomerase
s1760	Rifapentine		DNA/RNA Synthesis
s1764	Rifampin		DNA/RNA Synthesis
S1775	Thiotepa	52-24-4	others
S1778	Trifluridine	70-00-8	DNA/RNA Synthesis
S1782	Azacitidine	320-67-2	DNA Methyltransferase
S1784	Vidarabine	5536-17-4	DNA/RNA Synthesis
S1787	Teniposide	29767-20-2	Topoisomerase
s1790	Rifaximin		DNA/RNA Synthesis
S1794	Fenofibrate	49562-28-9	PPAR
S1826	Nedaplatin	95734-82-0	DNA/RNA Synthesis
S1840	Lomustine	13010-47-4	DNA/RNA Synthesis
S1849	Daidzein	486-66-8	STAT-1
S1896	Hydroxyurea	127-07-1	DNA/RNA Synthesis
S1899	Nicotinamide (Vitamin B3)	98-92-0	Sirtuin
s1907	Metronidazole		DNA/RNA Synthesis
s1940	Levofloxacin		Topoisomerase
s1949	Menadione		DNA/RNA Synthesis,phosphatase
s1973	Cyclocytidine HCl		DNA/RNA Synthesis
s1981	Adenine		others
s1982	Adenine sulfate		DNA/RNA Synthesis
s1983	Adenine HCl		DNA/RNA Synthesis
S1995	Procarbazine HCl	366-70-1	DNA/RNA Synthesis
S1999	Sodium butyrate	156-54-7	HDAC
S2006	Pyrimethamine	58-14-0	DHFR
S2012	PCI-34051	950762-95-5	HDAC
S2014	BMS-265246		CDK
s2018	ENMD-2076 L-(+)- Tartaric Acid		Aurora Kinase,FLT3,VEGFR
s2027	Ciprofloxacin		others
s2029	Uridine		DNA/RNA Synthesis
S2045	Doxifluridine	1994-09-05	Phosphorylase
S2046	Pioglitazone HCl	112529-15-4	P450 (e.g. CYP17)
S2053	Cytidine	65-46-3	others
s2057	Cyclophosphamide Monohydrate		DNA alkylator
s2064	Balofloxacin		Topoisomerase
S2158	KW-2449	1000669-72-6	Aurora Kinase,Bcr-Abl,FLT3
s2170	Givinostat (ITF2357)		HDAC
S2178	AG-14361	328543-09-5	PARP
S2182	SB743921 HCl	940929-33-9	Kinesin
S2193	GSK461364	929095-18-1	PLK
S2195	Lexibulin (CYT997)	917111-44-5	Microtubule Associated
S2197	A-966492	934162-61-5	PARP
S2217	Irinotecan HCl Trihydrate	136572-09-3	Topoisomerase
s2225	TAME		APC,E3 Ligase
S2235	Volasertib (BI 6727)	755038-65-4	PLK
s2239	Tubacin		HDAC
S2243	Degrasyn (WP1130)	856243-80-6	Bcr-Abl,DUB
s2244	AR-42		HDAC
s2245	CP-466722		ATM
S2248	Silmitasertib (CX-4945)	1009820-21-6	Casein Kinase
s2250	(-)-Epigallocatechin Gallate		DNA Methyltransferase,HER2,Telomerase,EGFR,Fatty Acid Synthase
S2284	Colchicine	64-86-8	Microtubule Associated
S2295	Emodin	518-82-1	Dehydrogenase
S2298	Fisetin	528-48-3	Sirtuin
S2312	Icariin	489-32-7	PDE
S2321	Magnolol	528-43-8	NF-κB
s2328	Nalidixic acid		Topoisomerase
S2336	Orotic acid (6-Carboxyuracil)	65-86-1	others
s2341	(-)-Parthenolide		HDAC,NF-κB,Mdm2,p53
s2391	Quercetin		Src,Sirtuin,PKC,PI3K
S2394	Naringenin	480-41-1	P450 (e.g. CYP17)
S2408	Cephalomannine	71610-00-9	others
s2423	(S)-10-Hydroxycamptothecin		Topoisomerase
S2485	Mitoxantrone 2HCl	70476-82-3	Topoisomerase
s2492	Novobiocin Sodium		Topoisomerase
S2505	Rosiglitazone maleate	155141-29-0	PPAR
S2552	Azelastine HCl	79307-93-0	Histamine Receptor
S2556	Rosiglitazone	122320-73-4	PPAR
S2579	Zidovudine	30516-87-1	Reverse Transcriptase
S2588	Calcium Levofolinate	80433-71-2	others
S2621	AZD5438		CDK
s2622	PP121		DNA-PK,mTOR,PDGFR,Src,VEGFR,Bcr-Abl
S2626	Rabusertib (LY2603618)	911222-45-2	Chk
S2627	Tubastatin A HCl	1310693-92-5	HDAC
s2638	NU7441 (KU-57788)		DNA-PK,PI3K
S2665	Ciprofibrate	52214-84-3	PPAR
S2670	A-674563		Akt,CDK,PKA
s2678	NSC 207895		MDMX
S2679	Flavopiridol HCl		CDK
S2683	CHIR-124	405168-58-3	Chk
s2684	CX-5461		Pol I-driven transcription of rRNA
S2688	R547		CDK
s2693	Resminostat		HDAC
S2713	Geldanamycin	30562-34-6	HSP (e.g. HSP90),Autophagy
S2718	TAK-901	934541-31-8	Aurora Kinase
S2719	AMG-900	945595-80-2	Aurora Kinase
s2725	PF-03814735		Aurora A/B
S2731	AZ 3146	1124329-14-1	Kinesin
S2735	MK-8776 (SCH 900776)		CDK,Chk
S2740	GSK1070916	942918-07-2	Aurora Kinase
S2741	Niraparib (MK-4827)	1038915-60-4	PARP
S2742	PHA-767491		CDK
s2744	CCT137690		Aurora Kinase
S2751	Milciclib (PHA-848125)		CDK
s2758	Wortmannin		PI3K
s2759	CUDC-907		HDAC,PI3K
S2768	Dinaciclib (SCH727965)		CDK
S2770	MK-5108 (VX-689)	1010085-13-8	Aurora Kinase
S2775	Nocodazole	31430-18-9	Autophagy,Microtubule Associated
s2779	M344		HDAC
S2781	RITA (NSC 652287)	213261-59-7	E3 Ligase ,p53
s2794	Sofosbuvir (PSI-7977, GS-7977)		DNA/RNA Synthesis
S2804	Sirtinol	410536-97-9	Sirtuin
S2817	Torin 2	1223001-51-1	ATM/ATR,mTOR
S2818	Tacedinaline (CI994)	112522-64-2	HDAC
S2871	T0070907	313516-66-4	PPAR
s2893	NU7026		DNA-PK
s2898	MLN0905		PLK
s2904	PF-477736		Chk
S2913	BAY 11-7082	19542-67-7	E2 conjugating,IκB/IKK
S2915	GW9662	22978-25-2	PPAR
S2930	Pifithrin-μ	64984-31-2	p53
s3001	Clevudine		DNA/RNA Synthesis
s3020	Romidepsin (FK228, Depsipeptide)		HDAC
S3022	Cabazitaxel	183133-96-2	Microtubule Associated
S3035	Daunorubicin HCl	23541-50-6	Topoisomerase
S3129	Trimethoprim	738-70-5	Anti-infection
S3181	Flumequine	42835-25-6	Topoisomerase
s3600	Schisandrin B (Sch B)		ATM/ATR,P-gp
S3603	Betulinic acid	472-15-1	Topoisomerase
S3617	(20S)-Protopanaxatriol	34080-08-5	Glucocorticoid Receptor
S3669	Carmustine	154-93-8	DNA/RNA Synthesis
S3720	Elafibranor	923978-27-2	PPAR
S3725	ELR-510444	1233948-35-0	Microtubule Associated
S3731	Tipiracil hydrochloride	183204-72-0	Phosphorylase
s3817	harmine hydrochloride		DYRK
s3894	Cycloastragenol		Telomerase
s3898	Hydroxy Camptothecine		Topoisomerase
s3944	valproic acid		HDAC
s4006	Clinafloxacin		Topoisomerase IV
s4035	Vitamin D2		DNA/RNA Synthesis
S4112	Desvenlafaxine Succinate	79307-93-0	Adrenergic Receptor,5-HT Receptor
S4114	Triclabendazole	68786-66-3	Microtubule Associated
s4119	Pefloxacin Mesylate Dihydrate		Topoisomerase
S4125	Sodium Phenylbutyrate	1716-12-7	HDAC
s4157	Chloroquine Phosphate		Autophagy,ATM/ATR
S4159	Bezafibrate	41859-67-0	PPAR
S4194	Azaguanine-8	134-58-7	others
s4227	Fidaxomicin		DNA/RNA Synthesis
s4239	Bergapten		DNA/RNA Synthesis
s4252	Mechlorethamine HCl		DNA/RNA Synthesis
S4269	Vinorelbine Tartrate	125317-39-7	Microtubule Associated
S4288	Chloroambucil	305-03-3	DNA/RNA Synthesis
s4297	Mupirocin		DNA/RNA Synthesis
S4504	6-Mercaptopurine (6-MP) Monohydrate	6112-76-1	DNA/RNA Synthesis
S4505	Vinblastine sulfate	143-67-9	Microtubule Associated,AChR
S4527	Fenofibric acid	42017-89-0	PPAR
s4537	Oxolinic acid		bacterial DNA gyrase
s4591	Nitroxoline		Topoisomerase
s4604	Levofloxacin hydrate		Topoisomerase
S4605	Folic acid	59-30-3	Vitamin
s4710	Picolinamide		PARP
s4715	Benzamide		PARP
s4735	Salvianolic acid B		Sirtuin
s4737	Psoralen		DNA/RNA Synthesis
S4743	Wogonin		CDK,Transferase
s4782	5-methoxyflavone		DNA/RNA Synthesis
s4900	Tenovin-6		p53,Sirtuin
S4908	SN-38	86639-52-3	Topoisomerase
S4920	b-AP15	1009817-63-3	DUB
s4981	Cyclogalegenol		Telomerase
s5059	Pixantrone Maleate		Topoisomerase
s5111	7-Ethylcamptothecin		Topoisomerase
s5244	Zoledronic Acid Monohydrate		Rho
S5316	NU2058		CDK
s5484	Rimantadine Hydrochloride		M2 channel
S7029	AZD2461	1174043-16-3	PARP
S7033	GSK2656157	1337532-29-2	PERK
S7046	Brefeldin A	20350-15-6	ATPase,Autophagy
s7048	Talazoparib (BMN 673)		PARP
S7050	AZ20	1233339-22-4	ATM/ATR
S7065	MK-8745	885325-71-3	Aurora Kinase
S7090	GSK923295	1088965-37-0	Kinesin
S7093	IPA-3	42521-82-4	PAK
S7094	PF-3758309	898044-15-0	PAK
S7097	HSP990 (NVP-HSP990)	934343-74-5	HSP (e.g. HSP90)
S7102	VE-822	1232416-25-9	ATM/ATR
S7114	NU6027		CDK
S7130	PR-619	2645-32-1	DUB
S7132	P5091 (P005091)	882257-11-6	DUB
S7133	P22077	1247819-59-5	DUB
S7134	IU1	314245-33-5	DUB
S7135	LDN-57444	668467-91-2	DUB
s7136	CGK 733		ATM/ATR
s7153	10058-F4		c-Myc
S7158	abemaciclib (LY2835219)		CDK
s7178	Prexasertib HCl (LY2606368)		Chk
S7195	RKI-1447		ROCK
S7198	BIO	667463-62-9	GSK-3
S7199	DBeQ	177355-84-9	p97
S7204	Fosbretabulin (Combretastatin A4 Phosphate (CA4P)) Disodium	168555-66-6	Microtubule Associated
s7229	RGFP966		HDAC
S7239	G007-LK	1380672-07-0	PARP
s7248	Ro3280		PLK
S7255	NMS-P937 (NMS1286937)	1034616-18-6	PLK
S7261	Beta-Lapachone	4707-32-8	Topoisomerase
S7270	SRPIN340	218156-96-8	Others
S7272	4μ8C	14003-96-4	Others
S7278	HPOB	1429651-50-2	HDAC
S7285	NMS-873	1418013-75-8	p97
S7291	TAK-632	1228591-30-7	Raf
S7292	RG2833 (RGFP109)	1215493-56-3	HDAC
S7300	PJ34 HCl	344458-15-7	PARP
S7307	GSK2606414	1337531-36-8	PERK
S7320	TG003		CDK
S7324	TMP269	1314890-29-3	HDAC
s7327	id-8		DYRK
S7336	CW069	1594094-64-0	Microtubule Associated
s7338	az191		DYRK
S7369	4EGI-1	315706-13-9	Others
S7370	4E1RCat	328998-25-0	Others
s7372	PTC-209		BMI-1
s7419	Blasticidin S HCl		DNA/RNA Synthesis
s7438	ME0328		PARP
S7440	Ribociclib (LEE011)		CDK
s7444	Pyridostatin Trifluoroacetate Salt		DNA/RNA Synthesis
s7445	E3330		DNA/RNA Synthesis
s7449	CRT0044876		DNA/RNA Synthesis
S7461	LDC000067		CDK
s7470	Triapine		DNA/RNA Synthesis
s7473	Nexturastat A		HDAC
S7484	FH535	108409-83-2	PPAR,Wnt/beta-catenin
s7505	(S)-crizotinib		MTH1
S7509	ML167		CDK
S7511	LY2857785		CDK
s7518	Voreloxin (SNS-595) hydrochloride		Topoisomerase
S7529	ML323	1572414-83-5	DUB
s7539	PTC-209 HBr		BMI-1
s7546	Pritelivir (BAY 57-1293)		DNA/RNA Synthesis
S7547	XL413 (BMS-863233)		CDK
S7549	THZ1 2HCl		CDK
S7552	CFI-400945	1338806-73-7	PLK
S7555	4SC-202	910462-43-0	HDAC
S7563	AT13148		Akt,S6 Kinase,ROCK,PKA
S7569	LMK-235	1418033-25-6	HDAC
s7577	AGK2		Sirtuin
S7588	Reversine	656820-32-5	Adenosine Receptor,Aurora Kinase
s7593	Splitomicin		HDAC
S7595	Santacruzamate A (CAY10683)	1477949-42-0	HDAC
s7596	CAY10603		HDAC
S7617	Tasquinimod	254964-60-8	HDAC
S7625	Niraparib (MK-4827) tosylate	1038915-73-9	PARP
S7631	TH287	1609960-30-6	MTH1
S7632	TH588	1609960-31-7	MTH1
S7636	SU9516		CDK
S7642	D 4476	301836-43-1	Casein Kinase
S7679	YK-4-279	1037184-44-3	DNA/RNA Synthesis
S7687	GSK269962A HCl		ROCK
S7689	BG45	926259-99-6	HDAC
s7693	AZD6738		ATM/ATR
S7718	BMH-21	896705-16-1	DNA/RNA Synthesis
S7719	CCG-1423		Rho
S7720	SBE 13 HCl	1052532-15-6	PLK
S7726	BRD73954	1440209-96-0	HDAC
s7730	NU1025		PARP
S7734	LFM-A13	244240-24-2	BTK
s7740	SAR-020106		Chk
s7742	SCR7		DNA/RNA Synthesis
S7747	Ro-3306		CDK
S7750	KNK437	218924-25-5	HSP (e.g. HSP90)
S7751	VER155008	1134156-31-2	HSP (e.g. HSP90)
S7757	6-Thio-dG	789-61-7	DNA/RNA Synthesis
S7767	AZ6102	1645286-75-4	PPAR
S7771	STF-083010	307543-71-1	Others
S7783	Combretastatin A4	117048-59-6	Microtubule Associated
S7785	Pemetrexed Disodium Hydrate	357166-30-4	DHFR
s7792	SRT2104 (GSK2245840)		Sirtuin
S7793	Purvalanol A		CDK
S7807	FRAX486	1232030-35-1	PAK
S7808	AT7519 HCl		CDK
s7829	CB1954		DNA alkylator
S7843	BI-847325	1207293-36-4	MEK,Aurora Kinase
s7845	SirReal2		Sirtuin
S7891	CC-115	1228013-15-7	DNA-PK,mTOR
s7911	pd-1/pd-l1 inhibitor 1		PD-1/PD-L1
s7912	bms202 (PD-1/PD-L1 inhibitor 2		PD-1/PD-L1
S7917	Kenpaullone		CDK
S7918	Bromodeoxyuridine (BrdU)	59-14-3	DNA/RNA Synthesis
S7935	Y-39983 HCl		ROCK
S7936	KD025 (SLx-2119)		ROCK
s7975	Favipiravir (T-705)		DNA/RNA Synthesis
S7992	LDC4297 (LDC044297)		CDK
S7995	Ripasudil (K-115) hydrochloride dihydrate		ROCK
S8000	Tenovin-1	380315-80-0	E3 Ligase ,p53
S8001	Ricolinostat (ACY-1215)	1316214-52-4	HDAC
s8007	VE-821		ATM/ATR
S8020	GW0742	317318-84-6	PPAR
S8025	GSK3787	188591-46-0	PPAR
S8029	WY-14643 (Pirinixic Acid)	50892-23-4	PPAR
S8038	UPF 1069	1048371-03-4	PARP
S8043	Scriptaid	287383-59-9	HDAC
s8045	KU-0060648		DNA-PK， PI3K
S8049	Tubastatin A	1252003-15-8	HDAC
S8050	ETP-46464	1345675-02-6	ATM/ATR,mTOR
S8058	P276-00		CDK
S8077	RI-1	415713-60-9	Others
s8095	Tubercidin		DNA/RNA Synthesis
s8096	Mirin		ATM/ATR
S8100	K03861		CDK
S8101	CB-5083	1542705-92-9	ATPase
s8118	RHPS 4 methosulfate		Telomerase
s8144	Halofuginone		DNA/RNA Synthesis
s8146	Mitomycin C		DNA/RNA Synthesis
s8148	PD0166285		Wee1
s8158	PD-1/PD-L1 inhibitor 3		PD-1/PD-L1
S8161	ON123300		CDK
S8208	Hydroxyfasudil (HA-1100) HCl		ROCK
S8215	BAY 1217389	1554458-53-5	Kinesin,Serine/threonin kinase
S8226	Netarsudil (AR-13324) 2HCl		ROCK
S8234	RS-1	312756-74-4	Others
S8237	IC261	186611-52-9	Casein Kinase
s8245	Thiomyristoyl		Sirtuin
s8246	RK-33		DNA/RNA Synthesis
S8253	CCT245737	1489389-18-5	Chk
s8266	Melphalan		DNA alkylator
s8270	SRT2183		Sirtuin
S8305	TRC051384	867164-40-7	HSP (e.g. HSP90)
S8322	LY3023414	1386874-06-1	mTOR,PI3K,DNA-PK
S8323	ITSA-1 (ITSA1)	200626-61-5	HDAC
S8326	Saccharin 1-methylimidazole (SMI)	482333-74-4	DNA/RNA Synthesis
s8328	CeMMEC1 HCl		DNA/RNA Synthesis
S8329	CeMMEC13	1790895-25-8	DNA/RNA Synthesis
S8363	NMS-P118	1262417-51-5	PARP
S8365	Apoptozole	1054543-47-3	HSP (e.g. HSP90)
S8370	BGP-15 2HCl	66611-37-8	PARP
s8375	AZD0156		ATM
s8376	Rbin-1		DNA/RNA Synthesis
S8379	YU238259	1943733-16-1	DNA-PK
S8387	MSC2530818	1883423-59-3	CDK
S8402	KRIBB11	342639-96-7	HSP (e.g. HSP90)
S8419	E7449	1140964-99-3	PARP
s8426	10074-G5		c-Myc
S8427	LTURM34	1879887-96-3	DNA-PK
S8432	Troglitazone (CS-045)	97322-87-7	PPAR
S8434	B02	1290541-46-6	DNA/RNA Synthesis
S8448	ZINC00881524 (ROCK inhibitor)		ROCK
S8460	Salermide	1105698-15-4	Sirtuin
S8464	Citarinostat (ACY-241)	1316215-12-9	HDAC
S8469	CCG-203971		Rho
s8481	SRT3025 HCl		Sirtuin
S8489	GSK180736A (GSK180736)		ROCK
s8495	WT161		HDAC
S8502	TMP195	1314891-22-9	HDAC
S8520	Senexin A		CDK
s8539	TAS-102		DNA/RNA Synthesis
s8549	AUNP-12		PD-1/PD-L1
s8567	Tucidinostat (Chidamide)		HDAC
s8589	SF2523		PI3K,DNA-PK,Epigenetic Reader Domain,mTOR
s8627	OSS_128167		Sirtuin
s8628	3-TYP		Sirtuin
s8632	Chk 2 inhibitor II (BML-277)		Chk
s8648	acy-738		HDAC
S8652	Skp2 inhibitor C1 (SKPin C1)		p27
s8662	PTC-028		BMI-1
s8666	BAY 1895344 (BAY-1895344)		ATM/ATR
s8680	AZD1390		TM
s8699	SNS-314 Mesylate		Aurora Kinase
s7142	NSC697923		Ub-conjugating enzyme
