# Supplementary material for: Small molecule inhibition of ATM kinase increases CRISPR-Cas9 1-bp insertion frequency
Source: Nat Commun. 2021 Aug 25;12:5111. doi: 10.1038/s41467-021-25415-8 (PMC8387472; doi:10.1038/s41467-021-25415-8)
Supplement: Supplementary file 5 — Supplementary Data 3 [file 41467_2021_25415_MOESM5_ESM.xlsx]

## Sheet: Supplementary Table 3
Supplementary Data File 3: Raw data of the 487 small molecule 2 uM library screen
Molecule_name	Treatment	GFPp&LDLm_FC1	GFPp&LDLm_FC2	GFPp&LDLm_FC3	GFPp&LDLm_average	GFPp&LDLm_sem	GFPp&LDLm_FC1log2	GFPp&LDLm_FC2log2	GFPp&LDLm_FC3log2	GFPp&LDLm_FCavg	GFPp&LDLm_t-test_value	GFPp&LDLm_p-value	GFPp&LDLm_log2(FC)	GFPp&LDLm_log10(p-value)	GFPp&LDLp_FC1	GFPp&LDLp_FC2	GFPp&LDLp_FC3	GFPp&LDLp_average	GFPp&LDLp_sem	GFPp&LDLp_FC1log2	GFPp&LDLp_FC2log2	GFPp&LDLp_FC3log2	GFPp&LDLp_FCavg	GFPp&LDLp_t-test_value	GFPp&LDLp_p-value	GFPp&LDLp_log2(FC)	GFPp&LDLp_log10(p-value)	GFP+&LDL-withGFP+&LDL+_FC1	GFP+&LDL-withGFP+&LDL+_FC2	GFP+&LDL-withGFP+&LDL+_FC3	GFP+&LDL-withGFP+&LDL+_average	GFP+&LDL-withGFP+&LDL+_sem	GFP+&LDL-withGFP+&LDL+_FC1log2	GFP+&LDL-withGFP+&LDL+_FC2log2	GFP+&LDL-withGFP+&LDL+_FC3log2	GFP+&LDL-withGFP+&LDL+_FCavg	GFP+&LDL-withGFP+&LDL+_t-test_value	GFP+&LDL-withGFP+&LDL+_p-value	GFP+&LDL-withGFP+&LDL+_log2(FC)	GFP+&LDL-withGFP+&LDL+_log10(p-value)	file_name			GFP+_FC1	GFP+_FC2	GFP+_FC3
Azacitidine	DAPI/LDL	1.18379	1.25893	1.05709	19.7	1.1225	0.243417	0.332196	0.080094	1.16364	1.54484	0.197272	0.218645	0.704935	1.24039	1.27174	1.73775	4.96667	0.713883	0.310788	0.346803	0.797222	1.43423	1.66431	0.171382	0.520271	0.766035	1.19256	1.0139	1.09876	24.6667	0.943202	0.254057	0.019909	0.135875	1.10174	1.97179	0.119923	0.13978	0.921097	190212 L2000-06 FACS analysis_HB_2.csv			1.19256	1.0139	1.09876
4Î¼8C	DAPI/LDL	0.877275	0.991071	0.944882	15.8	0.432049	-0.1889	-0.01294	-0.08179	0.933275	-0.8914	0.423091	-0.09963	0.373567	0.807692	1.63044	1.14121	4.06667	0.536104	-0.30812	0.705257	0.190565	1.17433	0.868682	0.434036	0.23184	0.362474	0.866501	0.884367	0.911166	19.8667	0.237268	-0.20673	-0.17728	-0.13421	0.887345	-8.67956	0.00097	-0.17243	3.01333	190212 L2000-06 FACS analysis_HB_2.csv			0.866501	0.884367	0.911166
Ciprofloxacin	DAPI/LDL	1.09395	1.15179	0.744094	16.8333	1.91505	0.129549	0.203872	-0.42644	0.994312	-0.03685	0.972367	-0.00823	0.01217	2.59615	1.30435	1.19308	5.86667	1.28697	1.37638	0.383329	0.254695	1.69412	1.50931	0.205724	0.760534	0.686716	1.32655	0.946898	0.768238	22.7	3.00924	0.40768	-0.07872	-0.38037	1.0139	0.084414	0.936784	0.019909	0.028361	190212 L2000-06 FACS analysis_HB_2.csv			1.32655	0.946898	0.768238
XAV-939	DAPI/LDL	0.681738	0.924107	0.809055	13.4667	0.232538	-0.55271	-0.11387	-0.30569	0.79545	-2.9194	0.04327	-0.33016	1.36382	1.21154	1.01087	0.726225	3.36667	0.347478	0.27684	0.015597	-0.46151	0.972193	-0.1995	0.851599	-0.04069	0.069765	0.763772	0.754839	0.736973	16.8333	0.144016	-0.38879	-0.40576	-0.44032	0.751861	-31.497	6.06e-06	-0.41146	5.21784	190212 L2000-06 FACS analysis_HB_2.csv			0.763772	0.754839	0.736973
Emodin	DAPI/LDL	1.06224	1.125	1.03937	18.1667	0.811492	0.087114	0.169925	0.055709	1.07307	0.813257	0.461706	0.101743	0.335634	2.59615	1.92391	1.42651	6.8	0.903081	1.37638	0.944044	0.512493	1.96364	2.9551	0.041757	0.973528	1.37927	1.29975	1.0139	1.03176	24.9667	1.69006	0.378236	0.019909	0.04511	1.11514	1.24537	0.280966	0.15722	0.551345	190212 L2000-06 FACS analysis_HB_2.csv			1.29975	1.0139	1.03176
Brefeldin A	DAPI/LDL	0.433353	1.03125	0.40748	10.1667	2.15836	-1.20639	0.044394	-1.2952	0.600525	-2.34552	0.078901	-0.7357	1.10292	0.980769	1.36956	1.03746	3.86667	0.196261	-0.02801	0.453718	0.053061	1.11658	1.21919	0.289749	0.159083	0.537978	0.518114	0.875434	0.486849	14.0333	2.27856	-0.94866	-0.19193	-1.03845	0.626799	-2.99412	0.040175	-0.67393	1.39605	190212 L2000-06 FACS analysis_HB_2.csv			0.518114	0.875434	0.486849
PF-03814735	DAPI/LDL	1.82854	0.75	1.05709	21.2333	5.68083	0.870691	-0.41504	0.080094	1.25421	0.610263	0.574658	0.32678	0.240591	3.31731	0.913043	1.86743	7.16667	2.05065	1.73001	-0.13124	0.901058	2.06952	1.46866	0.21585	1.0493	0.665849	2.05906	0.62531	1.12109	28.4	7.68505	1.04198	-0.67736	0.164904	1.26849	0.638649	0.557786	0.343108	0.253533	190212 L2000-06 FACS analysis_HB_2.csv			2.05906	0.62531	1.12109
4EGI-1	DAPI/LDL	1.60129	1.06473	0.933071	20.6667	3.93286	0.679236	0.090491	-0.09994	1.22074	0.754579	0.492492	0.287755	0.3076	2.25	1.01087	1.19308	5.16667	1.1317	1.16993	0.015597	0.254695	1.49198	1.21292	0.29189	0.577227	0.534781	1.70174	0.848635	0.911166	25.8333	5.01871	0.767008	-0.23678	-0.13421	1.15385	0.560379	0.605121	0.206451	0.218158	190212 L2000-06 FACS analysis_HB_2.csv			1.70174	0.848635	0.911166
Calcium Levofolinate	DAPI/LDL	1.46917	0.790179	1.11614	19.5	3.77918	0.555003	-0.33975	0.15852	1.15183	0.538905	0.618546	0.203924	0.208628	2.25	0.847826	1.27089	5.1	1.22837	1.16993	-0.23816	0.345843	1.47273	1.07588	0.342546	0.55849	0.465281	1.59007	0.643176	1.06303	24.6	5.00755	0.669094	-0.63671	0.088179	1.09876	0.360529	0.736684	0.135875	0.132719	190212 L2000-06 FACS analysis_HB_2.csv			1.59007	0.643176	1.06303
Icariin	DAPI/LDL	1.41632	1.38616	1.19882	22.6	1.71723	0.502151	0.471095	0.261614	1.33494	2.36486	0.077253	0.416772	1.11209	1.90385	1.30435	1.60807	5.6	0.659966	0.928917	0.383329	0.685329	1.61711	2.54481	0.063655	0.69342	1.19617	1.49181	1.10323	1.18362	28.2	2.16487	0.577065	0.141728	0.243209	1.25955	2.1917	0.093514	0.332912	1.02912	190212 L2000-06 FACS analysis_HB_2.csv			1.49181	1.10323	1.18362
TAK-632	DAPI/LDL	0.443922	1.10491	0.797244	12.8	1.93046	-1.17162	0.14393	-0.32691	0.756071	-1.57031	0.191432	-0.40341	0.717985	0.461538	1.27174	1.27089	3.46667	0.797682	-1.11548	0.346803	0.345843	1.00107	0.003692	0.997231	0.001542	0.001204	0.44665	0.911166	0.821836	16.2667	2.60142	-1.16278	-0.13421	-0.28308	0.726551	-1.92155	0.127044	-0.46086	0.896045	190212 L2000-06 FACS analysis_HB_2.csv			0.44665	0.911166	0.821836
Oxolinic acid	DAPI/LDL	1.06753	0.830357	0.944882	16.2	1.84029	0.094274	-0.2682	-0.08179	0.956902	-0.28828	0.787455	-0.06356	0.103774	1.73077	1.1087	1.3487	4.86667	0.627753	0.791413	0.148863	0.431573	1.40535	1.75056	0.154914	0.490927	0.809909	1.17022	0.705707	0.946898	21.0667	2.45191	0.226784	-0.50286	-0.07872	0.940943	-0.44031	0.682463	-0.08782	0.165921	190212 L2000-06 FACS analysis_HB_2.csv			1.17022	0.705707	0.946898
Thiotepa	DAPI/LDL	1.10981	0.863839	0.814961	15.9	2.09285	0.150308	-0.21117	-0.2952	0.939182	-0.36642	0.732611	-0.09052	0.135127	1.78846	0.880435	1.08934	4.36667	0.827759	0.838719	-0.18371	0.123451	1.26096	0.869733	0.433524	0.334525	0.362986	1.21489	0.696774	0.80397	20.2667	2.8865	0.280824	-0.52124	-0.31479	0.905211	-0.60031	0.580655	-0.14367	0.236082	190212 L2000-06 FACS analysis_HB_2.csv			1.21489	0.696774	0.80397
TAME	DAPI/LDL	1.0411	0.823661	0.850394	15.4667	1.79774	0.058114	-0.27988	-0.2338	0.913586	-0.58879	0.587646	-0.13039	0.230885	1.35577	1.04348	1.5562	4.63333	0.660527	0.439112	0.061401	0.638024	1.33797	1.3926	0.236158	0.420044	0.626797	1.08983	0.692308	0.911166	20.1	2.10132	0.124098	-0.53051	-0.13421	0.897767	-0.88938	0.424055	-0.15559	0.372578	190212 L2000-06 FACS analysis_HB_2.csv			1.08983	0.692308	0.911166
Magnolol	DAPI/LDL	0.565473	0.823661	0.791339	12.1333	0.640023	-0.82247	-0.27988	-0.33763	0.716692	-3.4432	0.026217	-0.48057	1.58142	1.03846	1.07609	1.19308	3.83333	0.320878	0.054448	0.105795	0.254695	1.10695	0.81541	0.460605	0.146592	0.336671	0.63871	0.696774	0.80397	15.9667	0.884852	-0.64677	-0.52124	-0.31479	0.713151	-5.9261	0.004063	-0.48772	2.39118	190212 L2000-06 FACS analysis_HB_2.csv			0.63871	0.696774	0.80397
LFM-A13	DAPI/LDL	1.22079	0.957589	0.968504	17.9333	2.16658	0.287811	-0.06252	-0.04617	1.05929	0.346992	0.746084	0.083093	0.127212	2.45192	1.33696	0.959654	5.43333	1.25551	1.29391	0.418953	-0.05941	1.56898	1.26757	0.273718	0.649831	0.562696	1.41141	0.821836	0.897767	23.3667	3.38504	0.497142	-0.28308	-0.15559	1.04367	0.235847	0.825135	0.061669	0.083475	190212 L2000-06 FACS analysis_HB_2.csv			1.41141	0.821836	0.897767
Rimantadine Hydrochloride	DAPI/LDL	0.623605	0.803571	0.690945	11.8333	0.072008	-0.68129	-0.3155	-0.53336	0.698972	-4.41289	0.011575	-0.51669	1.93649	1.32692	1.23913	0.829971	3.86667	0.331104	0.408085	0.309328	-0.26887	1.11658	0.868009	0.434364	0.159083	0.362147	0.732506	0.705707	0.665509	15.7	0.355903	-0.44909	-0.50286	-0.58747	0.701241	-15.3454	0.000105	-0.51202	3.97795	190212 L2000-06 FACS analysis_HB_2.csv			0.732506	0.705707	0.665509
STF-083010	DAPI/LDL	1.69642	0.703125	0.980315	19.7333	5.24941	0.762492	-0.50815	-0.02868	1.16561	0.429259	0.689845	0.221084	0.161249	2.88462	1.27174	1.08934	6.03333	1.62093	1.52838	0.346803	0.123451	1.74225	1.28632	0.267738	0.800948	0.57229	1.8804	0.643176	0.929032	25.7667	6.83656	0.911037	-0.63671	-0.1062	1.15087	0.403411	0.70728	0.202723	0.150409	190212 L2000-06 FACS analysis_HB_2.csv			1.8804	0.643176	0.929032
Daidzein	DAPI/LDL	0.116265	0.066964	0.141732	1.86667	0.356942	-3.10451	-3.90046	-2.81876	0.11026	-12.2295	0.000257	-3.18101	3.59061	0.173077	0.195652	0.233429	0.7	0.08165	-2.53051	-2.35364	-2.09894	0.202139	-11.1084	0.000374	-2.30658	3.42756	0.125062	0.071464	0.147395	2.56667	0.411861	-2.99928	-3.80664	-2.76225	0.11464	-39.2967	2.51e-06	-3.12482	5.60114	190212 L2000-06 FACS analysis_HB_2.csv			0.125062	0.071464	0.147395
Azelastine HCl	DAPI/LDL	0.687023	0.910714	1.06299	14.8667	1.28697	-0.54157	-0.13493	0.088131	0.878145	-1.05683	0.350188	-0.18747	0.455698	1.44231	1.46739	1.08934	4.56667	0.190516	0.528379	0.553254	0.123451	1.31872	3.38505	0.027656	0.399135	1.55821	0.80397	0.808437	0.991563	19.4333	1.12973	-0.31479	-0.30679	-0.01222	0.86799	-2.13608	0.099525	-0.20425	1.00207	190212 L2000-06 FACS analysis_HB_2.csv			0.80397	0.808437	0.991563
Skp2 inhibitor C1 (SKPin C1)	DAPI/LDL	0.734586	0.816964	0.761811	13	0.402768	-0.445	-0.29166	-0.39249	0.767884	-3.13691	0.034952	-0.38104	1.45653	1.67308	1.30435	0.985591	4.53333	0.519259	0.742504	0.383329	-0.02094	1.30909	1.58454	0.188247	0.388565	0.725273	0.879901	0.723573	0.745906	17.5333	0.892354	-0.18459	-0.46679	-0.42293	0.783127	-4.44279	0.01131	-0.35268	1.94656	190212 L2000-06 FACS analysis_HB_2.csv			0.879901	0.723573	0.745906
RI-1	DAPI/LDL	0.348796	0.549107	0.726378	9.03333	1.38591	-1.51954	-0.86484	-0.46121	0.533581	-3.84977	0.018306	-0.90622	1.7374	0.576923	0.782609	0.855908	2.56667	0.313877	-0.79355	-0.35364	-0.22447	0.741176	-2.00597	0.115328	-0.43211	0.938065	0.384119	0.473449	0.696774	11.6	1.69967	-1.38037	-1.07872	-0.52124	0.518114	-5.18281	0.006594	-0.94866	2.18088	190212 L2000-06 FACS analysis_HB_2.csv			0.384119	0.473449	0.696774
Orotic acid (6-Carboxyuracil)	DAPI/LDL	0.523194	1.1183	1.0748	14.9333	2.08504	-0.93458	0.161312	0.104072	0.882083	-0.71264	0.515432	-0.18101	0.287828	0.778846	1.27174	1.42651	4.03333	0.662207	-0.36059	0.346803	0.512493	1.16471	0.677075	0.535495	0.219966	0.271245	0.562779	0.920099	1.05856	18.9667	2.69993	-0.82936	-0.12014	0.082104	0.847146	-1.03493	0.359166	-0.23932	0.444704	190212 L2000-06 FACS analysis_HB_2.csv			0.562779	0.920099	1.05856
2-Methoxyestradiol (2-MeOE2)	DAPI/LDL	0.459777	0.582589	0.301181	7.5	0.979796	-1.12099	-0.77945	-1.7313	0.44301	-5.66987	0.004773	-1.17459	2.32124	0.663462	0.75	0.648415	2.36667	0.054433	-0.59192	-0.41504	-0.62501	0.683422	-4.61993	0.009882	-0.54915	2.00517	0.491315	0.491315	0.339454	9.86667	0.925363	-1.02528	-1.02528	-1.55871	0.440695	-11.049	0.000382	-1.18215	3.4185	190212 L2000-06 FACS analysis_HB_2.csv			0.491315	0.491315	0.339454
Zidovudine	DAPI/LDL	0.935408	1.58705	1.01575	19.5333	1.70511	-0.09633	0.666351	0.022543	1.1538	1.09181	0.336269	0.206388	0.473313	1.26923	1.72826	1.27089	4.86667	0.212568	0.343954	0.789321	0.345843	1.40535	4.05818	0.015372	0.490927	1.81328	0.987097	1.29529	0.987097	24.4	1.87794	-0.01874	0.37327	-0.01874	1.08983	0.874396	0.431261	0.124098	0.36526	190212 L2000-06 FACS analysis_HB_2.csv			0.987097	1.29529	0.987097
Folic acid	DAPI/LDL	1.53787	1.05134	1.02165	20.7	3.44996	0.620938	0.072228	0.030906	1.22271	0.86093	0.437824	0.29008	0.358701	2.97115	1.72826	1.37464	6.96667	1.36083	1.57102	0.789321	0.459054	2.01177	2.08287	0.10568	1.00846	0.976009	1.7598	0.937965	1.00943	27.6667	4.80494	0.815413	-0.09239	0.01354	1.23573	0.896846	0.4205	0.305366	0.376235	190212 L2000-06 FACS analysis_HB_2.csv			1.7598	0.937965	1.00943
RS-1	DAPI/LDL	0.475631	0.703125	0.773622	10.8667	0.977904	-1.07208	-0.50815	-0.3703	0.641873	-3.64922	0.021786	-0.63964	1.66181	0.634615	0.880435	1.14121	3.1	0.54365	-0.65605	-0.18371	0.190565	0.895187	-0.51579	0.633201	-0.15974	0.198459	0.500248	0.589578	0.781638	13.9667	1.51755	-0.99928	-0.76225	-0.35543	0.623821	-4.53145	0.010566	-0.6808	1.97611	190212 L2000-06 FACS analysis_HB_2.csv			0.500248	0.589578	0.781638
Cephalomannine	DAPI/LDL	1.81797	1.29241	1.56496	26.7333	3.56038	0.862327	0.370065	0.646126	1.57909	2.17375	0.095408	0.659089	1.02041	2.71154	2.05435	1.99712	7.8	0.731817	1.43911	1.03868	0.99792	2.25241	4.68986	0.009379	1.17147	2.02786	1.95633	1.14342	1.52754	34.5333	4.29194	0.968148	0.193361	0.611213	1.54243	2.31035	0.082	0.625207	1.08618	190212 L2000-06 FACS analysis_HB_2.csv			1.95633	1.14342	1.52754
Adenosine	DAPI/LDL	1.12038	1.25893	0.820866	17.9667	1.75394	0.163983	0.332196	-0.28478	1.06126	0.425488	0.692375	0.085772	0.159659	1.09615	1.98913	1.5562	5.3	0.612826	0.13245	0.992138	0.638024	1.53048	2.34212	0.079194	0.613985	1.10131	1.11662	1.11216	0.888834	23.2667	1.37464	0.159145	0.153363	-0.17001	1.03921	0.521375	0.62964	0.055482	0.200907	190212 L2000-06 FACS analysis_HB_2.csv			1.11662	1.11216	0.888834
Trimethoprim	DAPI/LDL	0.840282	0.850446	0.767717	13.8667	0.833111	-0.25105	-0.23371	-0.38135	0.819077	-1.99085	0.117337	-0.28793	0.930565	0.951923	0.978261	1.03746	3.43333	0.241906	-0.07108	-0.03171	0.053061	0.991444	-0.07929	0.940611	-0.0124	0.02659	0.857568	0.701241	0.759305	17.3	0.834	-0.22168	-0.51202	-0.39725	0.772705	-4.98209	0.007586	-0.37201	2.11998	190212 L2000-06 FACS analysis_HB_2.csv			0.857568	0.701241	0.759305
Ofloxacin	DAPI/LDL	1.13623	1.37946	0.879921	19	1.68721	0.184255	0.464108	-0.18455	1.12229	0.875209	0.430868	0.166449	0.365656	1.58654	1.8587	1.11527	5.16667	0.356942	0.665882	0.894291	0.157398	1.49198	3.4563	0.025905	0.577227	1.58662	1.20596	1.17469	0.857568	24.1667	2.03434	0.270176	0.23228	-0.22168	1.0794	0.713525	0.514942	0.110236	0.288242	190212 L2000-06 FACS analysis_HB_2.csv			1.20596	1.17469	0.857568
NSC697923	DAPI/LDL	0.877275	1.55357	1.9311	24.1667	3.81527	-0.1889	0.635589	0.949425	1.42748	1.50379	0.20707	0.513468	0.683883	1.15385	2.80435	2.17867	7	1.22565	0.206451	1.48767	1.12345	2.02139	2.32962	0.080285	1.01535	1.09536	0.920099	1.42035	1.83573	31.1667	4.83881	-0.12014	0.506244	0.876355	1.39206	1.48115	0.212684	0.477221	0.672265	190212 L2000-06 FACS analysis_HB_2.csv			0.920099	1.42035	1.83573
Bleomycin Sulfate	DAPI/LDL	0.697592	0.723214	0.838583	12.7333	0.823722	-0.51954	-0.4675	-0.25398	0.752133	-2.74103	0.051851	-0.41094	1.28525	0.807692	0.945652	0.778098	2.9	0.04714	-0.30812	-0.08062	-0.36198	0.837433	-2.39615	0.074667	-0.25595	1.12687	0.71464	0.611911	0.768238	15.6333	0.838429	-0.48471	-0.70861	-0.38037	0.698263	-6.57884	0.002763	-0.51816	2.55855	190212 L2000-06 FACS analysis_HB_2.csv			0.71464	0.611911	0.768238
Azaguanine-8	DAPI/LDL	1.61186	1.77455	1.24606	26.0333	2.22378	0.688728	0.827456	0.317377	1.53774	3.07872	0.036978	0.62081	1.43206	1.96154	1.76087	1.5562	6.06667	0.331104	0.971986	0.816288	0.638024	1.75187	5.59826	0.004998	0.808897	2.30123	1.666	1.42481	1.21042	32.1	2.40555	0.736393	0.510773	0.27551	1.43375	3.29617	0.030041	0.51979	1.52228	190212 L2000-06 FACS analysis_HB_2.csv			1.666	1.42481	1.21042
Tretinoin	DAPI/LDL	0.856136	0.957589	0.885827	15.1667	0.452974	-0.22409	-0.06252	-0.1749	0.895865	-1.37929	0.239903	-0.15865	0.619964	1.38461	1.8587	1.5562	5.5	0.294392	0.469485	0.894291	0.638024	1.58824	4.77665	0.008797	0.667425	2.05566	0.937965	0.8933	0.937965	20.6667	0.272166	-0.09239	-0.16278	-0.09239	0.923077	-5.16667	0.006667	-0.11548	2.17605	190212 L2000-06 FACS analysis_HB_2.csv			0.937965	0.8933	0.937965
(20S)-Protopanaxatriol	DAPI/LDL	1.06753	1.00446	0.968504	17.2	1.26842	0.094274	0.006426	-0.04617	1.01597	0.139819	0.895561	0.022858	0.047905	1.78846	1.72826	1.3487	5.56667	0.259629	0.838719	0.789321	0.431573	1.60749	5.37863	0.005774	0.684807	2.23853	1.17916	0.9067	0.964764	22.7667	1.51462	0.237755	-0.1413	-0.05175	1.01687	0.203651	0.848567	0.02414	0.071314	190212 L2000-06 FACS analysis_HB_2.csv			1.17916	0.9067	0.964764
NSC 207895	DAPI/LDL	1.23664	1.52009	1.49409	23.8	0.63421	0.306427	0.604156	0.579271	1.40582	4.94633	0.007782	0.491411	2.10893	2.01923	1.98913	1.91931	6.83333	0.313877	1.01381	0.992138	0.940587	1.97326	7.54311	0.001655	0.980583	2.7813	1.35782	1.28635	1.46055	30.6333	0.924161	0.441288	0.363286	0.546508	1.36824	7.28397	0.001888	0.452319	2.72401	190212 L2000-06 FACS analysis_HB_2.csv			1.35782	1.28635	1.46055
Adenine	DAPI/LDL	0.687023	0.515625	0.702756	10.8667	1.31853	-0.54157	-0.95561	-0.5089	0.641873	-3.05691	0.037772	-0.63964	1.42283	4.125	1.95652	1.89337	9.2	2.10449	2.04439	0.968291	0.920958	2.65668	2.2172	0.090894	1.40963	1.04146	1.21935	0.611911	0.857568	20.0667	3.22502	0.286118	-0.70861	-0.22168	0.896278	-0.58793	0.588169	-0.15798	0.230498	190212 L2000-06 FACS analysis_HB_2.csv			1.21935	0.611911	0.857568
Veliparib (ABT-888)	LDL/DAPI	0.571882	0.683926	0.483449	14.4	1.55564	-0.80621	-0.54809	-1.04856	0.583626	-4.895	0.008073	-0.77688	2.09297	0.575758	1.16071	0.597015	8.63333	1.81741	-0.79647	0.215013	-0.74416	0.781062	-1.04639	0.354443	-0.35649	0.450454	0.572976	0.875143	0.521665	23.0333	3.15853	-0.80345	-0.19241	-0.93881	0.656594	-3.11413	0.035729	-0.60693	1.44698	190103 L2000-01 FACS analysis_HB_2.csv			0.572976	0.875143	0.521665
Picolinamide	LDL/DAPI	1.17156	0.935085	1.14983	26.7	1.25521	0.228437	-0.09683	0.201415	1.08214	1.14407	0.316406	0.113887	0.499755	1.05051	1.16964	0.870647	11.3333	0.721624	0.071083	0.226068	-0.19984	1.02533	0.258277	0.808938	0.036091	0.092085	1.1374	1.06328	1.05188	38.0333	0.767873	0.18574	0.088527	0.072972	1.08419	3.14034	0.034836	0.116616	1.45797	190103 L2000-01 FACS analysis_HB_2.csv			1.1374	1.06328	1.05188
UPF 1069	LDL/DAPI	0.992851	0.865533	0.831882	22.1667	1.3939	-0.01035	-0.20834	-0.26555	0.898406	-1.30507	0.261881	-0.15456	0.581896	0.89899	1.16964	0.829187	10.6667	1.02668	-0.15362	0.226068	-0.27023	0.965018	-0.27512	0.796851	-0.05137	0.098623	0.966363	1.01197	0.829532	32.8333	1.57009	-0.04936	0.01717	-0.26963	0.935956	-1.16834	0.307554	-0.09549	0.512078	190103 L2000-01 FACS analysis_HB_2.csv			0.966363	1.01197	0.829532
MC1568	LDL/DAPI	0.798253	0.873261	0.892857	21.0667	0.633041	-0.32508	-0.19551	-0.1635	0.853823	-3.07486	0.037117	-0.22799	1.43043	0.878788	1.09821	0.66335	9.66667	1.08764	-0.18641	0.13516	-0.59216	0.874548	-0.94163	0.399698	-0.19339	0.398269	0.820981	0.994869	0.812429	30.7333	1.7025	-0.28458	-0.00742	-0.29969	0.876093	-2.0846	0.105473	-0.19084	0.97686	190103 L2000-01 FACS analysis_HB_2.csv			0.820981	0.994869	0.812429
Tubastatin A HCl	LDL/DAPI	0.456712	0.695518	0.631533	14.6667	1.53357	-1.13064	-0.52384	-0.66307	0.594434	-4.82425	0.008497	-0.75041	2.07075	0.474747	0.776786	0.679934	7.2	1.0274	-1.07477	-0.36441	-0.55653	0.651387	-2.74017	0.051897	-0.61841	1.28486	0.461802	0.761117	0.647092	21.8667	2.49815	-1.11465	-0.39381	-0.62796	0.623337	-4.31866	0.012461	-0.68192	1.90446	190103 L2000-01 FACS analysis_HB_2.csv			0.461802	0.761117	0.647092
RG2833 (RGFP109)	LDL/DAPI	0.770453	1.09737	1.18031	24.9667	2.29315	-0.37622	0.134053	0.23917	1.01189	0.099664	0.925406	0.017051	0.033668	1.9798	1.5625	1.70813	19.2333	0.745853	0.985353	0.643856	0.772414	1.74005	7.37979	0.001797	0.799127	2.7454	1.11174	1.30844	1.35975	44.2	2.16487	0.152825	0.387845	0.443341	1.25998	3.43967	0.026302	0.333398	1.58002	190103 L2000-01 FACS analysis_HB_2.csv			1.11174	1.30844	1.35975
Tasquinimod	LDL/DAPI	0.675139	0.884853	0.905923	20.2333	1.40975	-0.56674	-0.17649	-0.14254	0.820049	-2.29103	0.083762	-0.28622	1.07695	0.79798	0.883929	0.79602	9.13333	0.508447	-0.32558	-0.178	-0.32912	0.826297	-2.17125	0.095676	-0.27527	1.0192	0.709806	0.935006	0.866591	29.3667	1.90924	-0.4945	-0.09695	-0.20658	0.837134	-2.44334	0.070952	-0.25647	1.14903	190103 L2000-01 FACS analysis_HB_2.csv			0.709806	0.935006	0.866591
TMP195	LDL/DAPI	0.615568	1.01236	0.696864	19.2333	2.84657	-0.70001	0.017729	-0.52105	0.779519	-1.51291	0.204851	-0.35934	0.688562	0.787879	0.991071	1.05307	10.5333	1.17788	-0.34395	-0.01294	0.074599	0.952955	-0.33051	0.757598	-0.06952	0.120561	0.664196	1.06328	0.81813	29.7667	3.32844	-0.59032	0.088527	-0.2896	0.848537	-1.30341	0.262394	-0.23695	0.581045	190103 L2000-01 FACS analysis_HB_2.csv			0.664196	1.06328	0.81813
CYC116	LDL/DAPI	0.127085	0.092736	0.479094	5.53333	2.23971	-2.97613	-3.43073	-1.06162	0.224264	-6.64393	0.002664	-2.15673	2.57445	0.30303	0.3125	1.00332	6.2	2.41155	-1.72247	-1.67807	0.004777	0.560917	-1.60732	0.183263	-0.83414	0.736926	0.176739	0.168187	0.658495	11.7333	4.64096	-2.50031	-2.57186	-0.60276	0.334474	-4.10744	0.014763	-1.58004	1.83083	190103 L2000-01 FACS analysis_HB_2.csv			0.176739	0.168187	0.658495
Benzamide	LDL/DAPI	1.00874	1.07032	1.08449	26	0.703957	0.01255	0.098048	0.117023	1.05377	1.07676	0.342196	0.075559	0.465725	0.838384	0.946429	0.804312	9.53333	0.546368	-0.25432	-0.07943	-0.31417	0.862485	-1.65653	0.172956	-0.21343	0.762065	0.960661	1.09179	0.986317	35.5333	1.14924	-0.0579	0.126696	-0.01988	1.01292	0.32208	0.763522	0.018524	0.117178	190103 L2000-01 FACS analysis_HB_2.csv			0.960661	1.09179	0.986317
NMS-P118	LDL/DAPI	0.901509	0.722566	0.762195	19.6333	1.28351	-0.14959	-0.4688	-0.39177	0.795731	-2.79749	0.048937	-0.32965	1.31037	0.848485	0.928571	0.472637	8.16667	1.11189	-0.23704	-0.10692	-1.0812	0.738842	-1.92503	0.126536	-0.43666	0.897785	0.886545	0.829532	0.661345	27.8	1.9362	-0.17373	-0.26963	-0.59652	0.792474	-3.06997	0.037294	-0.33556	1.42836	190103 L2000-01 FACS analysis_HB_2.csv			0.886545	0.829532	0.661345
TMP269	LDL/DAPI	0.738681	0.830757	0.714286	18.8333	1.20585	-0.43698	-0.2675	-0.48543	0.763307	-3.39683	0.027357	-0.38966	1.56293	0.545455	0.875	0.613599	7.53333	1.03852	-0.87447	-0.19265	-0.70463	0.681544	-2.48161	0.068094	-0.55312	1.16689	0.684151	0.892246	0.678449	26.3667	2.01458	-0.54761	-0.16449	-0.55969	0.751615	-3.53147	0.024199	-0.41193	1.61621	190103 L2000-01 FACS analysis_HB_2.csv			0.684151	0.892246	0.678449
BG45	LDL/DAPI	0.841938	0.853941	0.940767	21.6333	0.212568	-0.24821	-0.22779	-0.08809	0.87679	-3.31201	0.029599	-0.1897	1.52873	0.979798	1.22321	1.07794	12.1333	1.00701	-0.02944	0.290677	0.108282	1.09771	0.780381	0.478766	0.134494	0.319877	0.880844	1.02052	0.986317	33.7667	1.20401	-0.18304	0.029311	-0.01988	0.962562	-0.89064	0.423453	-0.05505	0.373194	190103 L2000-01 FACS analysis_HB_2.csv			0.880844	1.02052	0.986317
Iniparib (BSI-201)	LDL/DAPI	1.14376	1.0085	1.09756	26.7	0.883176	0.193791	0.012212	0.134301	1.08214	1.4533	0.219804	0.113887	0.657964	0.616162	1.02679	0.903814	9.5	1.39523	-0.69862	0.038135	-0.1459	0.859469	-0.85325	0.441602	-0.21848	0.354969	0.994869	1.07184	1.02908	36.2	0.637704	-0.00742	0.100084	0.04135	1.03193	1.43401	0.224873	0.045341	0.648062	190103 L2000-01 FACS analysis_HB_2.csv			0.994869	1.07184	1.02908
BGP-15 2HCl	LDL/DAPI	0.774424	0.900309	0.797038	20.3667	1.23048	-0.3688	-0.15151	-0.32728	0.825453	-2.46768	0.069119	-0.27674	1.1604	0.525253	0.848214	0.737977	7.86667	1.09781	-0.92892	-0.2375	-0.43835	0.711701	-2.1475	0.098257	-0.49066	1.00764	0.704105	0.935006	0.775371	28.2333	1.95524	-0.50614	-0.09695	-0.36704	0.804827	-2.85913	0.04597	-0.31325	1.33753	190103 L2000-01 FACS analysis_HB_2.csv			0.704105	0.935006	0.775371
Divalproex Sodium	LDL/DAPI	0.802224	0.823029	0.587979	18.3333	1.99016	-0.31792	-0.28098	-0.76616	0.743042	-2.44647	0.070714	-0.42848	1.1505	0.646465	0.714286	0.721393	7.7	0.555778	-0.62936	-0.48543	-0.47114	0.696622	-3.62124	0.022333	-0.52155	1.65106	0.758267	0.835234	0.632839	26.0333	1.6894	-0.39922	-0.25975	-0.66009	0.742113	-4.3723	0.011947	-0.43029	1.92276	190103 L2000-01 FACS analysis_HB_2.csv			0.758267	0.835234	0.632839
BRD73954	LDL/DAPI	0.925338	0.803709	0.605401	19.3333	2.29508	-0.11195	-0.31525	-0.72404	0.783572	-1.81295	0.144052	-0.35186	0.84148	0.616162	0.776786	0.447761	6.73333	0.819666	-0.69862	-0.36441	-1.1592	0.609168	-3.64852	0.0218	-0.71509	1.66155	0.838084	0.840935	0.550171	26.0667	2.76258	-0.25483	-0.24993	-0.86205	0.743063	-2.66394	0.056159	-0.42844	1.25058	190103 L2000-01 FACS analysis_HB_2.csv			0.838084	0.840935	0.550171
ZM 447439	LDL/DAPI	0.79031	0.62983	0.365854	14.8667	2.77302	-0.33951	-0.66697	-1.45066	0.60254	-2.79516	0.049053	-0.73087	1.30934	0.585859	0.642857	0.373134	5.83333	0.636542	-0.77138	-0.63743	-1.42223	0.527744	-5.2149	0.00645	-0.92209	2.19044	0.732611	0.669897	0.367731	20.7	3.22628	-0.44888	-0.57799	-1.44328	0.59008	-3.63924	0.021979	-0.76102	1.65799	190103 L2000-01 FACS analysis_HB_2.csv			0.732611	0.669897	0.367731
JNJ-7706621	LDL/DAPI	0.830024	0.598918	0.631533	16.9667	1.62298	-0.26878	-0.73957	-0.66307	0.687652	-3.5451	0.023904	-0.54025	1.62153	2.0101	1.63393	1.33499	18.1	0.899383	1.00727	0.708345	0.416831	1.63752	5.55785	0.005131	0.711508	2.28984	1.16306	0.963512	0.872292	35.0667	2.45915	0.21792	-0.05363	-0.19712	0.99962	-0.00443	0.99668	-0.00055	0.001444	190103 L2000-01 FACS analysis_HB_2.csv			1.16306	0.963512	0.872292
G007-LK	LDL/DAPI	0.822081	0.927357	0.801394	21.0333	1.32693	-0.28265	-0.1088	-0.31942	0.852472	-1.96949	0.12024	-0.23028	0.919952	0.575758	0.732143	0.737977	7.6	0.793025	-0.79647	-0.4498	-0.43835	0.687575	-2.986	0.040498	-0.54041	1.39257	0.752566	0.917902	0.778221	28.6333	1.47146	-0.41011	-0.12359	-0.36175	0.81623	-3.57719	0.023226	-0.29295	1.63403	190103 L2000-01 FACS analysis_HB_2.csv			0.752566	0.917902	0.778221
E7449	LDL/DAPI	0.242256	0.231839	0.230836	5.8	0.20548	-2.0454	-2.1088	-2.11506	0.235072	-20.6165	3.27e-05	-2.08883	4.48549	0.838384	0.705357	0.53068	7.53333	0.47219	-0.25432	-0.50357	-0.91409	0.681544	-4.12374	0.014568	-0.55312	1.8366	0.41049	0.396237	0.333523	13.3333	0.67714	-1.28458	-1.33556	-1.58414	0.380084	-26.2222	1.26e-05	-1.39561	4.90072	190103 L2000-01 FACS analysis_HB_2.csv			0.41049	0.396237	0.333523
PCI-34051	LDL/DAPI	0.528197	0.57187	0.474739	13	0.927362	-0.92085	-0.80624	-1.07479	0.526885	-8.12391	0.001249	-0.92444	2.90355	0.373737	0.491071	0.364842	4.53333	0.427742	-1.4199	-1.026	-1.45465	0.410133	-7.97365	0.001341	-1.28584	2.8727	0.484607	0.578677	0.436146	17.5333	1.19846	-1.04511	-0.78917	-1.19712	0.49981	-11.9544	0.000281	-1.00055	3.55195	190103 L2000-01 FACS analysis_HB_2.csv			0.484607	0.578677	0.436146
Ricolinostat (ACY-1215)	LDL/DAPI	0.492454	0.359351	0.561847	11.5333	0.91934	-1.02194	-1.47653	-0.83175	0.467441	-9.19423	0.000777	-1.09714	3.10941	2.43434	1.82143	1.89055	22.4333	0.884852	1.28353	0.86507	0.918804	2.02955	9.08622	0.000813	1.02116	3.08966	1.04048	0.846636	1.01767	33.9667	1.75204	0.057248	-0.24019	0.025275	0.968263	-0.51884	0.631253	-0.04653	0.199797	190103 L2000-01 FACS analysis_HB_2.csv			1.04048	0.846636	1.01767
valproic acid	LDL/DAPI	0.595711	0.834621	0.59669	16.7667	1.99685	-0.74732	-0.26081	-0.74495	0.679546	-3.04197	0.038328	-0.55736	1.41648	0.707071	0.732143	0.638474	7.63333	0.284149	-0.50007	-0.4498	-0.6473	0.690591	-4.76432	0.008877	-0.5341	2.05173	0.627138	0.849487	0.610034	24.4	2.20907	-0.67315	-0.23534	-0.71304	0.695553	-3.94744	0.016854	-0.52377	1.77329	190103 L2000-01 FACS analysis_HB_2.csv			0.627138	0.849487	0.610034
Aurora A Inhibitor I	LDL/DAPI	0.548054	0.676198	0.287456	12.6333	2.61293	-0.86761	-0.56448	-1.79858	0.512024	-3.62759	0.022207	-0.96572	1.65351	0.464646	0.589286	0.713101	6.6	0.942809	-1.10579	-0.76296	-0.48782	0.597105	-3.38824	0.027575	-0.74394	1.55949	0.524515	0.687001	0.433295	19.2333	2.12516	-0.93094	-0.54162	-1.20658	0.548271	-6.08837	0.00368	-0.86704	2.43419	190103 L2000-01 FACS analysis_HB_2.csv			0.524515	0.687001	0.433295
INO-1001 (3-Aminobenzamide)	LDL/DAPI	0.774424	0.962133	0.962544	22.1667	1.27308	-0.3688	-0.05569	-0.05508	0.898406	-1.4	0.234102	-0.15456	0.630595	0.727273	0.928571	0.829187	9.2	0.821922	-0.45943	-0.10692	-0.27023	0.832328	-1.56217	0.19328	-0.26478	0.713814	0.761117	1.00627	0.915051	31.3667	2.04903	-0.39381	0.009019	-0.12808	0.894147	-1.47969	0.213053	-0.16142	0.671512	190103 L2000-01 FACS analysis_HB_2.csv			0.761117	1.00627	0.915051
PJ34 HCl	LDL/DAPI	0.996823	0.923493	1.09321	24.7	0.326599	-0.00459	-0.11483	0.128565	1.00108	0.027582	0.979317	0.001558	0.009077	0.939394	0.982143	1.09453	11.1667	0.921754	-0.0902	-0.026	0.130308	1.01025	0.087736	0.934303	0.014717	0.029512	0.980616	0.994869	1.09179	35.8667	1.00037	-0.02824	-0.00742	0.126696	1.02242	0.642073	0.555774	0.031995	0.255102	190103 L2000-01 FACS analysis_HB_2.csv			0.980616	0.994869	1.09179
AG-14361	LDL/DAPI	0.555997	0.455951	0.535714	12.7	0.54365	-0.84685	-1.13305	-0.90046	0.514726	-10.8488	0.00041	-0.95812	3.38759	0.474747	0.553571	0.447761	5.43333	0.353815	-1.07477	-0.85316	-1.1592	0.491556	-7.36701	0.001809	-1.02457	2.74256	0.533067	0.513113	0.504561	18.1333	0.241906	-0.90761	-0.96265	-0.9869	0.516914	-57.1995	5.59e-07	-0.952	6.2523	190103 L2000-01 FACS analysis_HB_2.csv			0.533067	0.513113	0.504561
ME0328	LDL/DAPI	0.76251	0.838485	0.805749	19.8	0.793025	-0.39117	-0.25414	-0.3116	0.802486	-3.718	0.02051	-0.31745	1.68803	0.646465	0.669643	0.737977	7.6	0.590668	-0.62936	-0.57854	-0.43835	0.687575	-3.60523	0.022652	-0.54041	1.64488	0.729761	0.832383	0.781072	27.4	0.848528	-0.4545	-0.26468	-0.35647	0.781072	-7.39008	0.001788	-0.35647	2.74769	190103 L2000-01 FACS analysis_HB_2.csv			0.729761	0.832383	0.781072
Valproic acid sodium salt (Sodium valproate)	LDL/DAPI	1.00874	0.703246	0.805749	20.7	1.92007	0.01255	-0.5079	-0.3116	0.838962	-1.58242	0.188718	-0.25332	0.724187	1.17172	0.714286	0.638474	9.1	1.02307	0.228624	-0.48543	-0.6473	0.823281	-1.39375	0.235836	-0.28054	0.62739	1.05473	0.746864	0.746864	29.8	2.93939	0.076877	-0.42108	-0.42108	0.849487	-1.46667	0.216358	-0.23534	0.664828	190103 L2000-01 FACS analysis_HB_2.csv			1.05473	0.746864	0.746864
Tubacin	LDL/DAPI	0.881652	1.051	0.849303	22.9667	1.8417	-0.18172	0.071769	-0.23565	0.93083	-0.70487	0.519771	-0.10341	0.284188	1.21212	1.11607	0.737977	11.1333	0.91934	0.277534	0.158429	-0.43835	1.00724	0.062056	0.953496	0.010404	0.020681	0.974914	1.1317	0.809578	34.1	2.66375	-0.03665	0.17849	-0.30476	0.972064	-0.30039	0.778844	-0.04088	0.10855	190103 L2000-01 FACS analysis_HB_2.csv			0.974914	1.1317	0.809578
Sodium Phenylbutyrate	LDL/DAPI	0.826052	0.66847	0.722997	18.2333	1.06075	-0.27569	-0.58107	-0.46794	0.738989	-4.10392	0.014806	-0.43637	1.82958	0.727273	0.607143	0.480929	6.6	0.339935	-0.45943	-0.71989	-1.05611	0.597105	-5.9115	0.0041	-0.74394	2.38726	0.798176	0.687001	0.63854	24.8333	1.35346	-0.32522	-0.54162	-0.64715	0.707906	-6.18147	0.00348	-0.49837	2.45843	190103 L2000-01 FACS analysis_HB_2.csv			0.798176	0.687001	0.63854
Splitomicin	LDL/DAPI	0.742653	0.583462	0.513937	15.2	1.62686	-0.42924	-0.77729	-0.96034	0.61605	-4.34909	0.012166	-0.69888	1.91486	0.787879	0.535714	0.621891	7.1	0.454606	-0.34395	-0.90046	-0.68527	0.64234	-4.7111	0.009232	-0.63859	2.0347	0.755416	0.601482	0.550171	22.3	1.76635	-0.40466	-0.73341	-0.86205	0.63569	-5.90756	0.00411	-0.65361	2.3862	190103 L2000-01 FACS analysis_HB_2.csv			0.755416	0.601482	0.550171
ITSA-1 (ITSA1)	LDL/DAPI	0.698967	0.761206	0.810105	18.6333	0.495162	-0.5167	-0.39364	-0.30382	0.755201	-5.65081	0.004831	-0.40507	2.31593	0.707071	0.607143	0.820896	7.9	0.817856	-0.50007	-0.71989	-0.28473	0.714717	-2.66743	0.055956	-0.48456	1.25215	0.701254	0.755416	0.812429	26.5333	0.91934	-0.51199	-0.40466	-0.29969	0.756366	-7.59058	0.001616	-0.40284	2.7916	190103 L2000-01 FACS analysis_HB_2.csv			0.701254	0.755416	0.812429
CUDC-101	LDL/DAPI		0.525502	0.587979			#DIV/0!	-0.92823	-0.76616							0.732143	0.912106			#DIV/0!	-0.4498	-0.13273							0.621437	0.698404			#DIV/0!	-0.68632	-0.51787						190103 L2000-01 FACS analysis_HB_2.csv				0.621437	0.698404
RGFP966	LDL/DAPI	0.627482	0.463679	0.444251	12.6667	1.3477	-0.67235	-1.1088	-1.17055	0.513375	-6.41861	0.003028	-0.96192	2.51881	1.0101	0.544643	0.356551	6.8	1.37356	0.0145	-0.87662	-1.48782	0.615199	-2.36875	0.076925	-0.70087	1.11393	0.735462	0.515964	0.413341	19.4667	2.72125	-0.44328	-0.95466	-1.2746	0.554922	-4.6847	0.009415	-0.84964	2.02619	190103 L2000-01 FACS analysis_HB_2.csv			0.735462	0.515964	0.413341
Santacruzamate A (CAY10683)	LDL/DAPI	0.917395	0.768934	0.535714	18.4333	2.61506	-0.12439	-0.37907	-0.90046	0.747095	-1.87866	0.133488	-0.42064	0.874558	0.89899	0.678571	0.572139	7.8	0.478423	-0.15362	-0.55943	-0.80556	0.705669	-3.7883	0.019297	-0.50294	1.71451	0.912201	0.783922	0.54732	26.2333	3.06099	-0.13258	-0.35122	-0.86954	0.747815	-2.35979	0.077681	-0.41925	1.10969	190103 L2000-01 FACS analysis_HB_2.csv			0.912201	0.783922	0.54732
Citarinostat (ACY-241)	LDL/DAPI	0.726767	0.575734	0.670732	16.2	0.865384	-0.46043	-0.79653	-0.57619	0.656579	-6.15037	0.003545	-0.60696	2.45036	1.61616	1.26786	1.33499	15.4333	0.504058	0.692571	0.342392	0.416831	1.39626	4.97442	0.007628	0.481568	2.11762	0.977765	0.829532	0.897948	31.6333	1.22686	-0.03244	-0.26963	-0.1553	0.901748	-2.29382	0.083505	-0.1492	1.07829	190103 L2000-01 FACS analysis_HB_2.csv			0.977765	0.829532	0.897948
Barasertib (AZD1152-HQPA)	LDL/DAPI	0.992851	0.714838	0.923345	21.5667	1.53936	-0.01035	-0.48431	-0.11506	0.874088	-1.49311	0.209699	-0.19415	0.678403	0.828283	0.553571	0.655058	7.43333	0.508447	-0.2718	-0.85316	-0.61031	0.672497	-4.09371	0.01493	-0.5724	1.82595	0.946408	0.704105	0.829532	29	2.00388	-0.07947	-0.50614	-0.26963	0.826682	-2.47734	0.068406	-0.2746	1.16491	190103 L2000-01 FACS analysis_HB_2.csv			0.946408	0.704105	0.829532
NU1025	LDL/DAPI	0.976966	1.03168	0.905923	24.0333	1.40975	-0.03362	0.045002	-0.14254	0.974061	-0.33024	0.757792	-0.03792	0.12045	0.747475	0.892857	0.66335	8.46667	0.641757	-0.4199	-0.1635	-0.59216	0.765983	-2.57134	0.061891	-0.38462	1.20837	0.912201	1.04618	0.820981	32.5	1.8732	-0.13258	0.065131	-0.28458	0.926454	-1.12458	0.323686	-0.11021	0.489876	190103 L2000-01 FACS analysis_HB_2.csv			0.912201	1.04618	0.820981
Droxinostat	LDL/DAPI	0.766481	0.680062	0.736063	17.9333	0.581823	-0.38368	-0.55626	-0.4421	0.726831	-5.95159	0.003999	-0.46031	2.398	0.757576	0.651786	0.472637	6.83333	0.465077	-0.40054	-0.61753	-1.0812	0.618215	-4.97808	0.007608	-0.69382	2.11875	0.763968	0.709806	0.644242	24.7667	0.991445	-0.38842	-0.4945	-0.63433	0.706005	-8.49346	0.001054	-0.50225	2.97729	190103 L2000-01 FACS analysis_HB_2.csv			0.763968	0.709806	0.644242
(-)-Parthenolide	LDL/DAPI	0.571882	0.641422	0.662021	15.4	0.524934	-0.80621	-0.64065	-0.59505	0.624156	-8.50784	0.001047	-0.68002	2.9801	0.767677	0.383929	0.472637	5.86667	0.780788	-0.38143	-1.38109	-1.0812	0.53076	-4.534	0.010545	-0.91387	1.97695	0.627138	0.595781	0.595781	21.2667	0.299382	-0.67315	-0.74715	-0.74715	0.606233	-37.6727	2.96e-06	-0.72205	5.52799	190103 L2000-01 FACS analysis_HB_2.csv			0.627138	0.595781	0.595781
HPOB	LDL/DAPI	0.893566	0.672334	0.601045	17.9	2.06074	-0.16235	-0.57275	-0.73445	0.72548	-2.53402	0.064389	-0.46299	1.19119	1.0303	0.723214	0.480929	8.03333	1.03745	0.043069	-0.4675	-1.05611	0.726779	-2.13087	0.100109	-0.46041	0.999525	0.932155	0.72691	0.558723	25.9333	3.09276	-0.10136	-0.46015	-0.8398	0.739263	-2.41474	0.073178	-0.43584	1.13562	190103 L2000-01 FACS analysis_HB_2.csv			0.932155	0.72691	0.558723
CAY10603	LDL/DAPI	0.945195	0.919629	0.910279	22.8333	0.78928	-0.08132	-0.12088	-0.13562	0.925426	-1.40743	0.232053	-0.11181	0.634413	0.858586	0.848214	0.696517	8.8	0.286744	-0.21997	-0.2375	-0.52177	0.79614	-3.13232	0.035107	-0.32891	1.45461	0.920753	0.949259	0.835234	31.6333	0.981307	-0.11911	-0.07513	-0.25975	0.901748	-2.8678	0.04557	-0.1492	1.34133	190103 L2000-01 FACS analysis_HB_2.csv			0.920753	0.949259	0.835234
WT161	LDL/DAPI	1.01271	1.02396	1.07143	25.5333	0.448041	0.018219	0.034155	0.099536	1.03486	0.829141	0.453636	0.049429	0.343292	1.37374	0.6875	1.13599	11.6667	1.61956	0.458106	-0.54057	0.183946	1.05549	0.294796	0.782817	0.077911	0.10634	1.1146	0.974914	1.09179	37.2	1.23917	0.15652	-0.03665	0.126696	1.06043	1.39688	0.234967	0.084654	0.628993	190103 L2000-01 FACS analysis_HB_2.csv			1.1146	0.974914	1.09179
Tubastatin A	LDL/DAPI	0.869738	0.730294	0.75784	19.4	1.08012	-0.20135	-0.45345	-0.40004	0.786274	-3.31879	0.029412	-0.3469	1.53148	1.0101	0.660714	0.729685	8.73333	0.61343	0.0145	-0.5979	-0.45465	0.790109	-2.36954	0.076859	-0.33988	1.1143	0.90935	0.749715	0.746864	28.1333	1.53792	-0.13709	-0.41559	-0.42108	0.801976	-3.68806	0.021054	-0.31837	1.67666	190103 L2000-01 FACS analysis_HB_2.csv			0.90935	0.749715	0.746864
CCT129202	LDL/DAPI	0.568182	0.59952	0.875622	11.7	2.47969	-0.81558	-0.73812	-0.19162	0.702281	-1.36566	0.243797	-0.50988	0.612972	0.394737	0.238095	0.277778	0.466667	0.098131	-1.34104	-2.07039	-1.848	0.282258	-2.27218	0.085522	-1.82491	1.06792	0.558739	0.744986	1.31089	12.1667	2.57783	-0.83975	-0.42472	0.390545	0.871538	-0.56802	0.60039	-0.19836	0.221567	190123 L2000-02 FACS analysis_HB_2.csv			0.558739	0.744986	1.31089
Apoptozole	LDL/DAPI	0.931818	0.73741	1.0199	15.0333	2.23176	-0.10188	-0.43946	0.028428	0.902361	-0.48096	0.655669	-0.14822	0.183315	0.526316	0.416667	0.555556	0.833333	0.241906	-0.926	-1.26303	-0.848	0.504032	-1.39386	0.235805	-0.98841	0.627447	0.909742	0.931232	1.56877	15.8667	2.46411	-0.13647	-0.10279	0.649632	1.13658	0.631784	0.561835	0.1847	0.250391	190123 L2000-02 FACS analysis_HB_2.csv			0.909742	0.931232	1.56877
Mercaptopurine (6-MP)	LDL/DAPI	1.38636	2.36811				0.471306	1.24373	#DIV/0!						2.5	1.30952				1.32193	0.389042	#DIV/0!						1.44699	2.98711				0.533056	1.57875							190123 L2000-02 FACS analysis_HB_2.csv			1.44699	2.98711
Vidarabine	LDL/DAPI	0.924242	0.959233	1.06468	16.5333	2.17937	-0.11366	-0.06005	0.090415	0.992397	-0.03803	0.971484	-0.01101	0.012564	0.789474	0.714286	0.595238	1.1	0.216025	-0.34104	-0.48543	-0.74846	0.665323	-0.9657	0.388879	-0.58787	0.410186	0.916905	1.23209	1.6404	17.6333	2.38716	-0.12516	0.30111	0.714049	1.26313	1.25642	0.277337	0.337006	0.556992	190123 L2000-02 FACS analysis_HB_2.csv			0.916905	1.23209	1.6404
Uridine	LDL/DAPI	0.787879	0.851319	1.18905	16.1667	3.28171	-0.34395	-0.23223	0.249815	0.970388	-0.10998	0.917724	-0.04337	0.037288	0.789474	0.535714	0.714286	1.1	0.294392	-0.34104	-0.90046	-0.48543	0.665323	-0.88797	0.424729	-0.58787	0.371888	0.787966	1.08166	1.84097	17.2667	3.57595	-0.3438	0.11325	0.880469	1.23687	0.755011	0.49226	0.306691	0.307805	190123 L2000-02 FACS analysis_HB_2.csv			0.787966	1.08166	1.84097
Mupirocin	LDL/DAPI	0.848485	0.839329	0.910448	14.5	1.68589	-0.23704	-0.25269	-0.13535	0.870348	-0.75289	0.493404	-0.20034	0.306798	0.789474	0.654762	0.714286	1.16667	0.284149	-0.34104	-0.61096	-0.48543	0.705645	-0.79008	0.473684	-0.50299	0.324512	0.845272	1.08166	1.43983	15.6667	1.96996	-0.24251	0.11325	0.525897	1.12225	0.707369	0.518372	0.166399	0.285358	190123 L2000-02 FACS analysis_HB_2.csv			0.845272	1.08166	1.43983
Pritelivir (BAY 57-1293)	LDL/DAPI	0.810606	0.773381	0.820896	13.3667	1.38028	-0.30293	-0.37075	-0.28473	0.802321	-1.26059	0.275979	-0.31775	0.559124	0.657895	0.47619	0.357143	0.733333	0.098131	-0.60407	-1.07039	-1.48543	0.443548	-1.76157	0.152936	-1.17284	0.815492	0.802292	0.981375	1.24642	14.1	1.47045	-0.3178	-0.02712	0.317788	1.01003	0.077738	0.94177	0.014396	0.026055	190123 L2000-02 FACS analysis_HB_2.csv			0.802292	0.981375	1.24642
KRIBB11	LDL/DAPI	2.24242	1.39688	1.52736	27.8667	1.88228	1.16506	0.482211	0.611043	1.67267	3.67836	0.021234	0.742152	1.67296	1.44737	1.01191	1.66667	2.33333	0.775075	0.533432	0.017074	0.736966	1.41129	0.631521	0.56199	0.497015	0.250271	2.19914	1.79083	2.5	30.2	2.34236	1.13694	0.840629	1.32193	2.16332	5.66091	0.0048	1.11325	2.31874	190123 L2000-02 FACS analysis_HB_2.csv			2.19914	1.79083	2.5
Dacarbazine	LDL/DAPI	0.515152	0.797362	0.960199	13.1333	2.94706	-0.95693	-0.32669	-0.05859	0.788315	-0.85546	0.440513	-0.34316	0.356041	0.394737	0.654762	0.595238	0.966667	0.288033	-1.34104	-0.61096	-0.74846	0.584677	-1.1099	0.329267	-0.77429	0.482451	0.508596	1.03152	1.48997	14.1	3.23144	-0.97541	0.04477	0.575285	1.01003	0.035374	0.973476	0.014396	0.011675	190123 L2000-02 FACS analysis_HB_2.csv			0.508596	1.03152	1.48997
Flupirtine maleate	LDL/DAPI	0.666667	0.569544	1.02488	12.9667	3.12066	-0.58496	-0.81212	0.035449	0.778311	-0.85694	0.439784	-0.36158	0.35676	0.394737	0.416667	0.595238	0.833333	0.288033	-1.34104	-1.26303	-0.74846	0.504032	-1.32542	0.255666	-0.98841	0.592327	0.651862	0.730659	1.58309	13.8	3.39837	-0.61736	-0.45273	0.662747	0.988539	-0.03844	0.971177	-0.01663	0.012701	190123 L2000-02 FACS analysis_HB_2.csv			0.651862	0.730659	1.58309
Rifaximin	LDL/DAPI	0.712121	0.58753	0.895522	12.4	2.28813	-0.48981	-0.76727	-0.1592	0.744298	-1.23904	0.283068	-0.42605	0.548109	0.526316	0.297619	0.47619	0.7	0.20548	-0.926	-1.74846	-1.07039	0.423387	-1.68096	0.168066	-1.23995	0.77452	0.702006	0.737822	1.37536	13.1	2.4931	-0.51045	-0.43865	0.459807	0.938395	-0.28165	0.792181	-0.09173	0.101176	190123 L2000-02 FACS analysis_HB_2.csv			0.702006	0.737822	1.37536
Sofosbuvir (PSI-7977, GS-7977)	LDL/DAPI	0.825758	0.611511	0.950249	13.4	2.33286	-0.27621	-0.70955	-0.07362	0.804322	-0.93599	0.402269	-0.31416	0.395483	0.789474	0.357143	0.674603	0.966667	0.299382	-0.34104	-1.48543	-0.56789	0.584677	-1.09568	0.33476	-0.77429	0.475267	0.823782	0.773639	1.48997	14.3667	2.63158	-0.27967	-0.37027	0.575285	1.02913	0.126176	0.90568	0.041426	0.043025	190123 L2000-02 FACS analysis_HB_2.csv			0.823782	0.773639	1.48997
6-Mercaptopurine (6-MP) Monohydrate	LDL/DAPI	1.20454	1.0012				0.268489	0.001729	#DIV/0!						0.526316	0.47619				-0.926	-1.07039	#DIV/0!						1.16762	1.25358				0.223573	0.326056							190123 L2000-02 FACS analysis_HB_2.csv			1.16762	1.25358
GSK1070916	LDL/DAPI	0.136364	0.28777				-2.87447	-1.79701	#DIV/0!						0.526316	0				-0.926	#DIV/0!	#DIV/0!						0.157593	0.34384				-2.66572	-1.54019							190123 L2000-02 FACS analysis_HB_2.csv			0.157593	0.34384
Triciribine	LDL/DAPI	2.24242	1.61271	1	25.5333	2.30764	1.16506	0.689487	0	1.53261	2.56629	0.062223	0.615993	1.20605	1.57895	0.892857	0.277778	1.13333	0.190516	0.658963	-0.1635	-1.848	0.685484	-0.92982	0.405095	-0.54481	0.392443	2.2063	2.03438	1.48997	26.6667	2.46095	1.14163	1.02459	0.575285	1.91022	4.21582	0.013523	0.933739	1.86893	190123 L2000-02 FACS analysis_HB_2.csv			2.2063	2.03438	1.48997
Capecitabine	LDL/DAPI	0.659091	0.57554	0.875622	11.9667	2.30956	-0.60145	-0.79701	-0.19162	0.718287	-1.35662	0.246417	-0.47737	0.60833	0.394737	0.535714	0.595238	0.9	0.282843	-1.34104	-0.90046	-0.74846	0.544355	-1.22479	0.287848	-0.87738	0.540837	0.644699	0.752149	1.3682	12.8667	2.56919	-0.6333	-0.41091	0.452274	0.921681	-0.34746	0.745755	-0.11766	0.127404	190123 L2000-02 FACS analysis_HB_2.csv			0.644699	0.752149	1.3682
Fludarabine Phosphate	LDL/DAPI	0.742424	0.545564	0.721393	11.1333	1.3843	-0.42968	-0.87418	-0.47114	0.668267	-2.11286	0.102161	-0.5815	0.990716	0.657895	0.416667	0.47619	0.8	0.169967	-0.60407	-1.26303	-1.07039	0.483871	-1.55371	0.195217	-1.04731	0.709482	0.737822	0.702006	1.12464	11.9333	1.54225	-0.43865	-0.51045	0.169466	0.854823	-1.07296	0.343708	-0.2263	0.46381	190123 L2000-02 FACS analysis_HB_2.csv			0.737822	0.702006	1.12464
Daptomycin	LDL/DAPI	0.992424	0.983213	0.950249	16.2	1.41657	-0.01097	-0.02442	-0.07362	0.972389	-0.17414	0.870212	-0.04039	0.060375	0.394737	1.19048	0.634921	1.3	0.418994	-1.34104	0.251539	-0.65535	0.78629	-0.48921	0.650305	-0.34687	0.186883	0.959885	1.31805	1.48281	17.5	1.75942	-0.05907	0.398407	0.568332	1.25358	1.64281	0.175766	0.326056	0.755065	190123 L2000-02 FACS analysis_HB_2.csv			0.959885	1.31805	1.48281
Lomustine	LDL/DAPI	1.06818	0.767386	0.771144	14.1333	0.636542	0.095157	-0.38198	-0.37493	0.848339	-1.18123	0.302946	-0.23729	0.518635	0.921053	0.952381	0.674603	1.33333	0.259629	-0.11864	-0.07039	-0.56789	0.806452	-0.53376	0.621789	-0.31034	0.206357	1.06017	1.03152	1.23209	15.4667	0.713883	0.084298	0.04477	0.30111	1.10793	1.72323	0.159944	0.147863	0.796033	190123 L2000-02 FACS analysis_HB_2.csv			1.06017	1.03152	1.23209
Clevudine	LDL/DAPI	0.712121	0.581535	0.800995	11.7333	1.78409	-0.48981	-0.78206	-0.32013	0.704282	-1.66627	0.170987	-0.50578	0.767036	0.526316	0.654762	0.357143	0.8	0.169967	-0.926	-0.61096	-1.48543	0.483871	-1.55371	0.195217	-1.04731	0.709482	0.702006	0.773639	1.21776	12.5333	1.83868	-0.51045	-0.37027	0.284236	0.897803	-0.63354	0.5608	-0.15553	0.251192	190123 L2000-02 FACS analysis_HB_2.csv			0.702006	0.773639	1.21776
Psoralen	LDL/DAPI	0.69697	0.827338	0.965174	14.1333	2.40801	-0.52083	-0.27345	-0.05114	0.848339	-0.70997	0.516922	-0.23729	0.286575	0.657895	1.13095	0.714286	1.4	0.368179	-0.60407	0.177538	-0.48543	0.846774	-0.37285	0.728174	-0.23995	0.137765	0.694842	1.12464	1.51862	15.5333	2.71143	-0.52524	0.169466	0.602765	1.1127	0.47378	0.660358	0.154069	0.18022	190123 L2000-02 FACS analysis_HB_2.csv			0.694842	1.12464	1.51862
BMH-21	LDL/DAPI	1.06818	0.611511	0.845771	13.7667	1.60854	0.095157	-0.70955	-0.24166	0.826331	-1.03276	0.360066	-0.27521	0.443618	1.05263	0.357143	0.674603	1.03333	0.276218	0.074001	-1.48543	-0.56789	0.625	-1.0155	0.367298	-0.67807	0.434981	1.06733	0.773639	1.33954	14.8	1.8625	0.094013	-0.37027	0.421739	1.06017	0.368246	0.73135	0.084298	0.135875	190123 L2000-02 FACS analysis_HB_2.csv			1.06733	0.773639	1.33954
RK-33	LDL/DAPI	1.34091	0.401679	0.960199	14.5667	3.23362	0.423211	-1.31589	-0.05859	0.87435	-0.47221	0.661387	-0.19372	0.179545	1.71053	0.654762	0.952381	1.6	0.329983	0.77444	-0.61096	-0.07039	0.967742	-0.08213	0.938486	-0.04731	0.027572	1.36103	0.558739	1.55444	16.1667	3.47446	0.4447	-0.83975	0.636396	1.15807	0.518566	0.631429	0.211723	0.199675	190123 L2000-02 FACS analysis_HB_2.csv			1.36103	0.558739	1.55444
MK-5108 (VX-689)	LDL/DAPI	2.03788	1.29496	1.32338	25.0333	1.40343	1.02707	0.372912	0.404231	1.5026	3.18259	0.033452	0.587462	1.47558	0.394737	0.416667	0.119048	0.433333	0.108866	-1.34104	-1.26303	-3.07039	0.262097	-2.32186	0.080972	-1.93183	1.09167	1.94842	1.59742	1.92693	25.4667	1.29472	0.962308	0.675745	0.946307	1.82426	7.25652	0.001915	0.867311	2.71784	190123 L2000-02 FACS analysis_HB_2.csv			1.94842	1.59742	1.92693
Raltitrexed	LDL/DAPI	1.31061	1.8705	2.28856	31.5	6.76576	0.390234	0.903427	1.19444	1.89076	1.7413	0.1566	0.918963	0.805207	0.263158	0.714286	0.238095	0.666667	0.237268	-1.926	-0.48543	-2.07039	0.403226	-1.6853	0.167211	-1.31034	0.776734	1.25358	2.32092	3.33811	32.1667	6.8596	0.326056	1.2147	1.73903	2.3042	2.16714	0.096118	1.20427	1.0172	190123 L2000-02 FACS analysis_HB_2.csv			1.25358	2.32092	3.33811
Temozolomide	LDL/DAPI	0.666667	0.779376	0.875622	13.1333	2.07489	-0.58496	-0.35961	-0.19162	0.788315	-1.09224	0.336101	-0.34316	0.47353	0.526316	0.714286	0.31746	0.8	0.188562	-0.926	-0.48543	-1.65535	0.483871	-1.52858	0.201095	-1.04731	0.696599	0.659026	1.01719	1.31805	13.9333	2.17119	-0.60159	0.024592	0.398407	0.99809	-0.01003	0.992479	-0.00276	0.003279	190123 L2000-02 FACS analysis_HB_2.csv			0.659026	1.01719	1.31805
Fludarabine	LDL/DAPI	0.477273	0.731415	0.776119	11.3667	2.21827	-1.06711	-0.45124	-0.36565	0.682273	-1.57129	0.191212	-0.55158	0.718486	0.526316	0.595238	0.31746	0.733333	0.144016	-0.926	-0.74846	-1.65535	0.443548	-1.7101	0.162421	-1.17284	0.789357	0.479943	0.945559	1.17478	12.1	2.33	-1.05907	-0.08076	0.232397	0.866762	-0.6518	0.550088	-0.20629	0.259568	190123 L2000-02 FACS analysis_HB_2.csv			0.479943	0.945559	1.17478
Hydroxyurea	LDL/DAPI	0.583333	0.647482	0.686567	10.7667	1.43785	-0.77761	-0.62709	-0.54253	0.646259	-2.21662	0.090954	-0.62982	1.04118	0.394737	0.833333	0.277778	0.8	0.262467	-1.34104	-0.26303	-1.848	0.483871	-1.41899	0.228905	-1.04731	0.640345	0.573066	0.873926	1.03868	11.5667	1.55373	-0.80323	-0.19442	0.054754	0.828558	-1.25772	0.276913	-0.27133	0.557656	190123 L2000-02 FACS analysis_HB_2.csv			0.573066	0.873926	1.03868
Vitamin D2	LDL/DAPI	1.12879	1.21703	1.0199	18.5667	1.49765	0.174774	0.28336	0.028428	1.11445	0.704145	0.520175	0.156326	0.28385	1.18421	1.19048	0.515873	1.4	0.262467	0.243926	0.251539	-0.95491	0.846774	-0.42126	0.695216	-0.23995	0.157881	1.1318	1.59742	1.5616	19.9667	1.70511	0.178626	0.675745	0.643029	1.43028	2.8763	0.045181	0.516295	1.34505	190123 L2000-02 FACS analysis_HB_2.csv			1.1318	1.59742	1.5616
5-methoxyflavone	LDL/DAPI	0.636364	0.635492	0.746269	11.3333	1.58418	-0.65208	-0.65406	-0.42223	0.680272	-1.91562	0.127916	-0.55582	0.893076	0.526316	0.595238	0.396825	0.8	0.163299	-0.926	-0.74846	-1.33342	0.483871	-1.56237	0.193233	-1.04731	0.713918	0.630372	0.830946	1.14613	12.1333	1.71097	-0.66572	-0.26717	0.196773	0.86915	-0.87171	0.432564	-0.20232	0.36395	190123 L2000-02 FACS analysis_HB_2.csv			0.630372	0.830946	1.14613
SCR7	LDL/DAPI	0.833333	0.863309	1.26368	16.9333	3.54819	-0.26303	-0.21205	0.337633	1.01641	0.057178	0.957146	0.023478	0.019022	0.526316	0.952381	0.714286	1.26667	0.356942	-0.926	-0.07039	-0.48543	0.766129	-0.57678	0.594993	-0.38434	0.225488	0.816619	1.14613	1.94842	18.2	3.83087	-0.29227	0.196773	0.962308	1.30373	0.903697	0.41726	0.38264	0.379593	190123 L2000-02 FACS analysis_HB_2.csv			0.816619	1.14613	1.94842
Saccharin 1-methylimidazole (SMI)	LDL/DAPI	0.590909	0.719424	0.955224	13	2.71784	-0.75899	-0.47508	-0.06609	0.780312	-0.94351	0.398842	-0.35788	0.399199	0.657895	0.952381	0.436508	1.06667	0.259629	-0.60407	-0.07039	-1.19592	0.645161	-0.97856	0.383203	-0.63227	0.416571	0.594556	0.974212	1.45416	14.0667	2.83484	-0.75012	-0.03769	0.540181	1.00764	0.030722	0.976963	0.010982	0.010122	190123 L2000-02 FACS analysis_HB_2.csv			0.594556	0.974212	1.45416
MK-8745	LDL/DAPI	1	0.857314	1.16418	16.9667	2.63916	0	-0.2221	0.219313	1.01841	0.080771	0.939504	0.026315	0.027101	0.657895	0.535714	0.079365	0.533333	0.165552	-0.60407	-0.90046	-3.65535	0.322581	-2.0468	0.110089	-1.63227	0.958255	0.981375	1.08882	1.69054	17.5	2.51529	-0.02712	0.122772	0.757488	1.25358	1.14913	0.31454	0.326056	0.502324	190123 L2000-02 FACS analysis_HB_2.csv			0.981375	1.08882	1.69054
AT13148	LDL/DAPI	0.863636	0.58753	1.64179	18.0667	6.10816	-0.2115	-0.76727	0.715271	1.08443	0.181703	0.864652	0.116942	0.063159	0.394737	0.416667	0.198413	0.5	0.094281	-1.34104	-1.26303	-2.33342	0.302419	-2.21286	0.091335	-1.72538	1.03937	0.838109	0.752149	2.39971	18.5667	6.10306	-0.25479	-0.41091	1.26286	1.32999	0.616301	0.57104	0.411416	0.243333	190123 L2000-02 FACS analysis_HB_2.csv			0.838109	0.752149	2.39971
Metronidazole	LDL/DAPI	0.575758	0.815348	0.825871	12.6	2.16025	-0.79647	-0.29451	-0.27601	0.756303	-1.22594	0.287459	-0.40296	0.541424	0.526316	0.77381	0.277778	0.8	0.216025	-0.926	-0.36995	-1.848	0.483871	-1.48928	0.210652	-1.04731	0.676435	0.573066	1.06733	1.23925	13.4	2.27596	-0.80323	0.094013	0.309473	0.959885	-0.2009	0.850579	-0.05907	0.070285	190123 L2000-02 FACS analysis_HB_2.csv			0.573066	1.06733	1.23925
Fidaxomicin	LDL/DAPI	2.4697	2.20623	2.2189	38	2.87054	1.30433	1.14159	1.14985	2.28091	5.28121	0.006165	1.18961	2.21006	1.05263	1.01191	0.396825	1.16667	0.222777	0.074001	0.017074	-1.33342	0.705645	-0.84366	0.446357	-0.50299	0.350318	2.39255	2.75788	3.26648	39.1667	2.88842	1.25855	1.46356	1.70774	2.80564	7.12541	0.002051	1.48833	2.68806	190123 L2000-02 FACS analysis_HB_2.csv			2.39255	2.75788	3.26648
Pyridostatin Trifluoroacetate Salt	LDL/DAPI		0.689448				#DIV/0!	-0.53649	#DIV/0!							0				#DIV/0!	#DIV/0!	#DIV/0!							0.823782					-0.27967							190123 L2000-02 FACS analysis_HB_2.csv			0.723496	1.70487	1.54728
CeMMEC1 HCl	LDL/DAPI	0.727273	1.27698	1.02488	17.1667	3.09348	-0.45943	0.352734	0.035449	1.03041	0.118368	0.911482	0.043222	0.040252	0.657895	1.48809	0.396825	1.33333	0.490653	-0.60407	0.573467	-1.33342	0.806452	-0.40659	0.705124	-0.31034	0.151735	0.723496	1.70487	1.54728	18.5	3.46827	-0.46694	0.769663	0.629732	1.32522	1.0688	0.345369	0.406226	0.461717	190123 L2000-02 FACS analysis_HB_2.csv			0.680516	0.659026	1.16046
KNK437	LDL/DAPI	0.689394	0.509592	0.78607	11.1333	1.9104	-0.5366	-0.97258	-0.34727	0.668267	-1.79858	0.14648	-0.5815	0.834222	0.526316	0.416667	0.15873	0.5	0.08165	-0.926	-1.26303	-2.65535	0.302419	-2.22657	0.089953	-1.72538	1.04598	0.680516	0.659026	1.16046	11.6333	1.86567	-0.5553	-0.60159	0.214695	0.833333	-1.01825	0.366139	-0.26303	0.436354	190123 L2000-02 FACS analysis_HB_2.csv			2.6361	3.05874	3.38109
Rifapentine	LDL/DAPI	2.7197	2.29616	2.28856	40.0667	2.48745	1.44345	1.19922	1.19444	2.40496	6.43062	0.003007	1.26601	2.52182	1.18421	2.61905	0.47619	2.16667	0.914492	0.243926	1.38904	-1.07039	1.31048	0.417364	0.69784	0.3901	0.156244	2.6361	3.05874	3.38109	42.2333	2.4587	1.39841	1.61294	1.75749	3.02531	9.38916	0.000717	1.59708	3.1445	190123 L2000-02 FACS analysis_HB_2.csv			0.888252	1.31089	1.59742
Menadione	LDL/DAPI	0.901515	0.995204	1.07463	16.7	2.28668	-0.14958	-0.00694	0.103836	1.0024	0.011639	0.991271	0.00346	0.003808	0.657895	1.01191	0.277778	0.966667	0.303071	-0.60407	0.017074	-1.848	0.584677	-1.09106	0.336562	-0.77429	0.472935	0.888252	1.31089	1.59742	17.6667	2.34773	-0.17096	0.390545	0.675745	1.26552	1.28911	0.266858	0.339731	0.57372	190123 L2000-02 FACS analysis_HB_2.csv			0.673352	0.931232	1.30373
Bergapten	LDL/DAPI	0.674242	0.701439	0.875622	12.7333	2.09355	-0.56866	-0.51161	-0.19162	0.764306	-1.20938	0.293108	-0.38778	0.532973	0.657895	0.77381	0.238095	0.8	0.20548	-0.60407	-0.36995	-2.07039	0.483871	-1.50463	0.206864	-1.04731	0.684314	0.673352	0.931232	1.30373	13.5333	2.08558	-0.57057	-0.10279	0.38264	0.969436	-0.16704	0.875444	-0.04478	0.057772	190123 L2000-02 FACS analysis_HB_2.csv			0.709169	1.16762	1.70487
E3330	LDL/DAPI	0.712121	0.905276	1.14925	15.8667	3.24425	-0.48981	-0.14357	0.200697	0.952381	-0.17849	0.867014	-0.07039	0.061974	0.657895	0.714286	0.277778	0.8	0.169967	-0.60407	-0.48543	-1.848	0.483871	-1.55371	0.195217	-1.04731	0.709482	0.709169	1.16762	1.70487	16.6667	3.27968	-0.4958	0.223573	0.769663	1.19389	0.673842	0.537346	0.255667	0.269746	190123 L2000-02 FACS analysis_HB_2.csv			1.6404	1.7192	2.01289
Bromodeoxyuridine (BrdU)	LDL/DAPI	1.66667	1.31895	1.34826	23.7	1.38804	0.736966	0.399384	0.431097	1.42257	2.68836	0.054751	0.508499	1.2616	1.18421	1.19048	0.396825	1.3	0.286744	0.243926	0.251539	-1.33342	0.78629	-0.57195	0.597966	-0.34687	0.223323	1.6404	1.7192	2.01289	25	1.29185	0.714049	0.781735	1.00927	1.79083	6.97766	0.002219	0.840629	2.65393	190123 L2000-02 FACS analysis_HB_2.csv			0.630372	1.03152	1.1318
CeMMEC13	LDL/DAPI	0.636364	0.785372	0.756219	12.2333	1.64136	-0.65208	-0.34855	-0.40312	0.734294	-1.56421	0.192814	-0.44557	0.714861	0.526316	0.77381	0.238095	0.766667	0.222777	-0.926	-0.36995	-2.07039	0.46371	-1.53708	0.199086	-1.10871	0.700958	0.630372	1.03152	1.1318	13	1.74611	-0.66572	0.04477	0.178626	0.931232	-0.44891	0.676746	-0.10279	0.169574	190123 L2000-02 FACS analysis_HB_2.csv			1.9341	1.70487	2.03438
VER155008	LDL/DAPI	1.97727	1.34293	1.37313	25.3667	1.26169	0.983512	0.425379	0.457473	1.52261	3.45367	0.025967	0.606546	1.58557	1.18421	0.833333	0.31746	1.03333	0.151535	0.243926	-0.26303	-1.65535	0.625	-1.14588	0.315738	-0.67807	0.500673	1.9341	1.70487	2.03438	26.4	1.11156	0.95166	0.769663	1.02459	1.89112	9.13784	0.000796	0.919239	3.09913	190123 L2000-02 FACS analysis_HB_2.csv			0.895415	1.36103	1.53295
Bendamustine HCl	LDL/DAPI	0.909091	1.06115	1.02985	16.8	2.08327	-0.1375	0.08563	0.042435	1.0084	0.043251	0.967574	0.012073	0.014316	0.657895	0.77381	0.277778	0.833333	0.196261	-0.60407	-0.36995	-1.848	0.504032	-1.45851	0.218454	-0.98841	0.66064	0.895415	1.36103	1.53295	17.6333	2.17068	-0.15937	0.4447	0.616312	1.26313	1.38172	0.239215	0.337006	0.621211	190123 L2000-02 FACS analysis_HB_2.csv			0.845272	0.959885	1.38252
Tegafur (FT-207, NSC 148958)	LDL/DAPI	0.863636	0.73741	0.925373	14.1	1.84932	-0.2115	-0.43946	-0.11189	0.846339	-0.84874	0.443832	-0.24069	0.352781	0.526316	0.654762	0.277778	0.733333	0.165552	-0.926	-0.61096	-1.848	0.443548	-1.6813	0.167998	-1.17284	0.774696	0.845272	0.959885	1.38252	14.8333	1.8621	-0.24251	-0.05907	0.467302	1.06256	0.382941	0.721244	0.087544	0.141918	190123 L2000-02 FACS analysis_HB_2.csv			1.78367	2.65759	2.69341
Rifampin	LDL/DAPI	1.82576	2.06834	1.80597	31.6333	3.1046	0.868495	1.04848	0.852774	1.89876	3.48827	0.025162	0.925057	1.59925	1.05263	1.54762	0.515873	1.56667	0.438009	0.074001	0.63005	-0.95491	0.947581	-0.11728	0.912292	-0.07768	0.039866	1.78367	2.65759	2.69341	33.2	3.39051	0.834847	1.41012	1.42943	2.37822	4.63334	0.009783	1.24988	2.00954	190123 L2000-02 FACS analysis_HB_2.csv			0.823782	1.11748	1.17478
CRT0044876	LDL/DAPI	0.848485	0.851319	0.781095	13.7	1.08012	-0.23704	-0.23223	-0.35643	0.822329	-1.2379	0.283447	-0.28221	0.547528	0.394737	0.833333	0.277778	0.8	0.262467	-1.34104	-0.26303	-1.848	0.483871	-1.41899	0.228905	-1.04731	0.640345	0.823782	1.11748	1.17478	14.5	1.23917	-0.27967	0.160247	0.232397	1.03868	0.355808	0.739956	0.054754	0.130794	190123 L2000-02 FACS analysis_HB_2.csv			0.587393	0.809456	1.08166
Favipiravir (T-705)	LDL/DAPI	0.598485	0.611511	0.721393	10.8667	1.57926	-0.74061	-0.70955	-0.47114	0.652261	-2.08659	0.105235	-0.61648	0.977839	0.394737	0.654762	0.238095	0.666667	0.190516	-1.34104	-0.61096	-2.07039	0.403226	-1.76428	0.152453	-1.31034	0.816864	0.587393	0.809456	1.08166	11.5333	1.62913	-0.7676	-0.30498	0.11325	0.82617	-1.21621	0.290766	-0.27549	0.536457	190123 L2000-02 FACS analysis_HB_2.csv			0.916905	0.838109	1.18911
Rbin-1	LDL/DAPI	0.924242	0.653477	0.791045	13	1.22293	-0.11366	-0.61379	-0.33817	0.780312	-1.4686	0.215865	-0.35788	0.665819	0.789474	0.47619	0.277778	0.7	0.04714	-0.34104	-1.07039	-1.848	0.423387	-1.86376	0.135809	-1.23995	0.867072	0.916905	0.838109	1.18911	13.7	1.21198	-0.12516	-0.25479	0.249884	0.981375	-0.17516	0.869463	-0.02712	0.060749	190123 L2000-02 FACS analysis_HB_2.csv			1.13897	1.04584	1.35387
SNS-314 Mesylate	LDL/DAPI		0				#DIV/0!	#DIV/0!	#DIV/0!							0				#DIV/0!	#DIV/0!	#DIV/0!							0												190123 L2000-02 FACS analysis_HB_2.csv			1.1318	0.981375	1.25358
TRC051384	LDL/DAPI	1.15909	0.833333	0.920398	15.9	1.11156	0.212994	-0.26303	-0.11967	0.954382	-0.315	0.768506	-0.06736	0.114353	0.789474	0.416667	0.15873	0.566667	0.072008	-0.34104	-1.26303	-2.65535	0.342742	-2.1066	0.102884	-1.54481	0.987653	1.13897	1.04584	1.35387	16.4667	1.03959	0.187728	0.064669	0.437087	1.17956	1.96875	0.120342	0.23825	0.919583	190123 L2000-02 FACS analysis_HB_2.csv			0.967049	0.852436	1.49714
Nelarabine	LDL/DAPI	1.15152	0.761391	0.850746	15	1.0403	0.203533	-0.39329	-0.2332	0.90036	-0.70205	0.521351	-0.15143	0.28287	0.789474	0.595238	0.15873	0.666667	0.144016	-0.34104	-0.74846	-2.65535	0.403226	-1.83402	0.14057	-1.31034	0.852108	1.1318	0.981375	1.25358	15.6667	0.897321	0.178626	-0.02712	0.326056	1.12225	1.55294	0.195395	0.166399	0.709087	190123 L2000-02 FACS analysis_HB_2.csv			1.11031	1.1318	1.67622
Ifosfamide	LDL/DAPI	0.992424	0.683453	1.00497	14.9	2.20051	-0.01097	-0.54909	0.00716	0.894358	-0.52518	0.627225	-0.16108	0.202577	0.526316	0.297619	0.277778	0.533333	0.072008	-0.926	-1.74846	-1.848	0.322581	-2.17122	0.095679	-1.63227	1.01918	0.967049	0.852436	1.49714	15.4333	2.2634	-0.04834	-0.23034	0.582204	1.10554	0.53149	0.623224	0.144751	0.205356	190123 L2000-02 FACS analysis_HB_2.csv			2.49284	2.4212	2.40688
Trifluridine	LDL/DAPI		2.18225				#DIV/0!	1.12582	#DIV/0!							0.654762				#DIV/0!	-0.61096	#DIV/0!							2.68625					1.42559							190123 L2000-02 FACS analysis_HB_2.csv			0.981375	1.13897	1.12464
Adenine HCl	LDL/DAPI	1.13636	0.893285	1.11443	17.4333	2.02777	0.184425	-0.16281	0.156303	1.04642	0.242911	0.820022	0.06546	0.086174	0.657895	0.535714	0.396825	0.8	0.124722	-0.60407	-0.90046	-1.33342	0.483871	-1.60793	0.18313	-1.04731	0.737241	1.11031	1.1318	1.67622	18.2333	2.11047	0.150969	0.178626	0.74521	1.30611	1.65326	0.17362	0.385279	0.760399	190123 L2000-02 FACS analysis_HB_2.csv			1.14556	0.972585	0.988903
Chloroambucil	LDL/DAPI	2.56061	1.90048	1.67164	33.0333	0.546368	1.35648	0.926364	0.741266	1.98279	7.79208	0.001463	0.987534	2.8347	1.31579	1.25	0	1.03333	0.495162	0.395929	0.321928	#DIV/0!	0.625	-0.78356	0.477094	-0.67807	0.321396	2.49284	2.4212	2.40688	34.0667	0.303071	1.31779	1.27572	1.26716	2.44031	54.169	6.95e-07	1.28706	6.15784	190123 L2000-02 FACS analysis_HB_2.csv			1.15535	1.01501	1.10966
B02	LDL/DAPI	0.924242	0.899281	0.741294	14.0333	0.748826	-0.11366	-0.15316	-0.43188	0.842337	-1.19782	0.297111	-0.24753	0.527081	1.97368	0.535714	0.31746	1.06667	0.178471	0.980891	-0.90046	-1.65535	0.645161	-1.06039	0.348748	-0.63227	0.457488	0.981375	1.13897	1.12464	15.1	0.573488	-0.02712	0.187728	0.169466	1.08166	1.62306	0.179898	0.11325	0.744974	190123 L2000-02 FACS analysis_HB_2.csv			1.81788	1.60574	1.67102
Enoxacin	DAPI/LDL	1.25098	1.03804	0.949612	27.5	1.80062	0.323063	0.053855	-0.07459	1.079	0.910407	0.414107	0.109689	0.382887	0.632184	0.705882	0.983051	4.23333	0.643486	-0.66158	-0.5025	-0.02466	0.782984	-1.41959	0.228742	-0.35295	0.640654	1.14556	0.972585	0.988903	31.7333	1.37948	0.196055	-0.0401	-0.0161	1.03568	0.64713	0.552811	0.050583	0.257423	190123 L2000-03 FACS analysis_HB_2.csv			1.08682	0.881201	1.02807
Novobiocin Sodium	DAPI/LDL	1.24312	1.02615	1.11628	28.7667	1.34357	0.313961	0.03724	0.158698	1.1287	1.98332	0.118351	0.174655	0.926829	0.727969	1.01961	0.881356	4.73333	0.381032	-0.45805	0.028014	-0.1822	0.875462	-1.27288	0.27201	-0.19188	0.565416	1.15535	1.01501	1.10966	33.5	1.03387	0.208333	0.021498	0.150118	1.09334	2.25868	0.086807	0.128745	1.06144	190123 L2000-03 FACS analysis_HB_2.csv			1.31527	1.23368	1.32833
BMS-265246	DAPI/LDL	1.95515	1.73138	1.66667	45.4667	1.73611	0.967282	0.791921	0.736966	1.78394	9.36846	0.000723	0.835067	3.14081	1.14942	1.07843	1.38983	6.56667	0.67714	0.200913	0.108934	0.474909	1.21455	1.33961	0.251417	0.280422	0.599605	1.81788	1.60574	1.67102	52.0333	1.56938	0.862261	0.683242	0.740728	1.69822	11.1302	0.000371	0.76402	3.43088	190123 L2000-03 FACS analysis_HB_2.csv			0.69517	0.633159	0.786554
NU6027	DAPI/LDL	1.18017	0.915214	1.0155	26.4333	1.62913	0.238998	-0.12782	0.022196	1.03714	0.47284	0.660974	0.052616	0.179816	0.632184	0.764706	0.898305	4.16667	0.483812	-0.66158	-0.38702	-0.15472	0.770654	-1.92915	0.125939	-0.37585	0.899839	1.08682	0.881201	1.02807	30.6	1.52971	0.120106	-0.18246	0.039936	0.998695	-0.02135	0.983989	-0.00188	0.00701	190123 L2000-03 FACS analysis_HB_2.csv			1.06397	1.0248	0.913838
SU9516	DAPI/LDL	1.35326	1.28368	1.3062	33.5	0.478423	0.436445	0.360282	0.385378	1.31441	13.1636	0.000192	0.394418	3.71587	1.13027	1.05882	1.18644	6.1	0.385861	0.176665	0.082462	0.24664	1.12824	1.29787	0.264114	0.17407	0.578209	1.31527	1.23368	1.32833	39.6	0.74087	0.395364	0.30297	0.409612	1.29243	9.87462	0.00059	0.370084	3.22905	190123 L2000-03 FACS analysis_HB_2.csv			1.10313	1.03133	0.998695
ON123300	DAPI/LDL	0.715972	0.649762	0.767442	18.1333	0.80185	-0.48203	-0.62202	-0.38187	0.711483	-7.38408	0.001793	-0.4911	2.74635	0.59387	0.588235	0.728814	3.46667	0.341022	-0.75178	-0.76553	-0.45638	0.641184	-3.9893	0.016274	-0.64119	1.78849	0.69517	0.633159	0.786554	21.6	1.11455	-0.52456	-0.65936	-0.34638	0.704961	-6.62252	0.002696	-0.50438	2.56923	190123 L2000-03 FACS analysis_HB_2.csv			0.545039	0.535248	0.975849
Carmustine	DAPI/LDL	1.18017	1.08558	0.972868	27.5	1.15566	0.238998	0.118464	-0.03968	1.079	1.41288	0.230562	0.109689	0.637212	0.498084	0.784314	0.491525	3.16667	0.347478	-1.00554	-0.3505	-1.02466	0.585697	-4.54261	0.010476	-0.77177	1.97979	1.06397	1.0248	0.913838	30.6667	1.12481	0.089456	0.035348	-0.12999	1.00087	0.019357	0.985483	0.001255	0.006351	190123 L2000-03 FACS analysis_HB_2.csv			0.708225	0.639687	0.704961
Procarbazine HCl	DAPI/LDL	1.23918	1.13708	1.06589	29.2333	0.967624	0.309388	0.185339	0.092061	1.14701	3.13127	0.035142	0.197872	1.45417	0.440613	0.568627	0.525424	2.76667	0.196261	-1.18242	-0.81444	-0.92845	0.511714	-7.62668	0.001587	-0.96659	2.7994	1.10313	1.03133	0.998695	32	0.771722	0.141607	0.044508	-0.00188	1.04439	1.43891	0.223576	0.062656	0.650574	190123 L2000-03 FACS analysis_HB_2.csv			0.995431	1.11292	0.95953
Clinafloxacin	DAPI/LDL	0.590087	0.586371	1	18.5333	2.96698	-0.761	-0.77011	0	0.727178	-1.91155	0.128516	-0.45962	0.891042	0.32567	0.313725	0.694915	2.46667	0.667222	-1.61852	-1.67243	-0.52509	0.456227	-3.44143	0.026259	-1.13218	1.58072	0.545039	0.535248	0.975849	21	3.6341	-0.87557	-0.90172	-0.03527	0.685379	-2.16588	0.096253	-0.54503	1.01659	190123 L2000-03 FACS analysis_HB_2.csv			1.34791	1.41318	1.27611
abemaciclib (LY2835219)	DAPI/LDL	0.786782	0.697306	0.771318	19.1667	0.640023	-0.34596	-0.52014	-0.3746	0.752027	-7.8896	0.001396	-0.41114	2.85521	0.32567	0.392157	0.288136	1.8	0.08165	-1.61852	-1.3505	-1.79518	0.332922	-13.4371	0.000177	-1.58674	3.75094	0.708225	0.639687	0.704961	20.9667	0.558437	-0.49772	-0.64456	-0.50438	0.684291	-14.1435	0.000145	-0.54732	3.83841	190123 L2000-03 FACS analysis_HB_2.csv			1.48499	1.62533	1.48825
Ro-3306	DAPI/LDL	1.03855	1.18859	0.957364	27.0333	1.2757	0.054574	0.249251	-0.06286	1.06069	0.984448	0.38063	0.084997	0.419497	0.785441	0.803922	0.79661	4.3	0.163299	-0.34843	-0.31487	-0.32805	0.795314	-3.46435	0.025716	-0.3304	1.5898	0.995431	1.11292	0.95953	31.3333	1.15886	-0.00661	0.154355	-0.0596	1.02263	0.4885	0.650767	0.032282	0.186574	190123 L2000-03 FACS analysis_HB_2.csv			0.943211	0.962794	0.956266
MSC2530818	DAPI/LDL	1.37687	1.35103	1.25581	33.8333	0.622421	0.461391	0.43406	0.328623	1.32749	10.7012	0.000432	0.408703	3.36445	1.2069	1.80392	1.13559	7.4	0.74087	0.271302	0.851137	0.183446	1.36868	2.11844	0.101521	0.452786	0.993446	1.34791	1.41318	1.27611	41.2333	0.990324	0.430725	0.498951	0.351752	1.34573	8.73393	0.000947	0.428395	3.02372	190123 L2000-03 FACS analysis_HB_2.csv			1.09008	0.982376	0.858355
Pemetrexed	DAPI/LDL	1.369	1.61252	1.41473	37.3333	1.43165	0.453123	0.689317	0.500525	1.46482	6.72662	0.002544	0.550722	2.59446	2.04981	1.78431	1.54237	9.63333	0.435465	1.03549	0.835369	0.625152	1.78175	7.18048	0.001992	0.833296	2.70063	1.48499	1.62533	1.48825	46.9667	1.15694	0.57045	0.700729	0.573618	1.53286	11.5223	0.000324	0.616221	3.48951	190123 L2000-03 FACS analysis_HB_2.csv			0.877937	0.832245	0.69517
Levofloxacin	DAPI/LDL	1.04642	1.01822	1.01163	26.1333	0.212568	0.065462	0.026056	0.016679	1.02537	2.09782	0.103909	0.036148	0.983347	0.440613	0.745098	0.542373	3.1	0.355903	-1.18242	-0.4245	-0.88264	0.573366	-4.59458	0.010072	-0.80247	1.99689	0.943211	0.962794	0.956266	29.2333	0.144016	-0.08435	-0.0547	-0.06452	0.954091	-7.97505	0.00134	-0.0678	2.87299	190123 L2000-03 FACS analysis_HB_2.csv			0.822454	0.685379	0.639687
Flumequine	DAPI/LDL	1.17624	1.05388	0.918605	26.7333	1.46237	0.234181	0.075714	-0.12248	1.04891	0.693125	0.526373	0.068897	0.278707	0.670498	0.686275	0.440678	3.2	0.244949	-0.57669	-0.54314	-1.1822	0.591862	-5.65915	0.004806	-0.75667	2.31825	1.09008	0.982376	0.858355	29.9333	1.67487	0.124432	-0.02565	-0.22035	0.976936	-0.3445	0.747821	-0.03366	0.126202	190123 L2000-03 FACS analysis_HB_2.csv			1.30548	1.70039	1.06071
TG003	DAPI/LDL	0.95594	0.891442	0.627907	21	2.00499	-0.06501	-0.16579	-0.67138	0.82396	-1.823	0.14238	-0.27935	0.84655	0.498084	0.588235	0.864407	3.56667	0.633041	-1.00554	-0.76553	-0.21022	0.659679	-2.25949	0.08673	-0.60016	1.06183	0.877937	0.832245	0.69517	24.5667	1.37383	-0.18781	-0.26492	-0.52456	0.801784	-3.60951	0.022566	-0.31871	1.64654	190123 L2000-03 FACS analysis_HB_2.csv			1.09987	1.02807	0.858355
Purvalanol A	DAPI/LDL	0.877262	0.717116	0.604651	18.6667	1.59606	-0.18892	-0.47972	-0.72583	0.732409	-3.47654	0.025432	-0.44928	1.59462	0.555556	0.568627	0.677966	3.26667	0.299382	-0.848	-0.81444	-0.56071	0.604192	-4.82775	0.008475	-0.72692	2.07185	0.822454	0.685379	0.639687	21.9333	1.37383	-0.28199	-0.54503	-0.64456	0.71584	-5.17456	0.006631	-0.48229	2.17841	190123 L2000-03 FACS analysis_HB_2.csv			1.14556	0.930157	0.858355
Palbociclib (PD-0332991) HCl	DAPI/LDL	1.57356	1.41838	0.996124	33.8333	3.46485	0.654036	0.504248	-0.0056	1.32749	1.96542	0.120802	0.408703	0.917925	0	3.19608	1.15254	7.7	3.85948	#DIV/0!	1.6763	0.20482	1.42417	0.484497	0.653367	0.510119	0.184843	1.30548	1.70039	1.06071	41.5333	4.66198	0.384584	0.765867	0.085023	1.35553	1.90785	0.129065	0.438853	0.889191	190123 L2000-03 FACS analysis_HB_2.csv			1.14556	0.93342	0.910574
Gatifloxacin	DAPI/LDL	1.21558	1.07369	0.903101	27.1	1.79134	0.281643	0.102581	-0.14704	1.0633	0.73329	0.504041	0.08855	0.297534	0.536398	0.862745	0.508475	3.4	0.410961	-0.89862	-0.21299	-0.97575	0.628853	-3.57322	0.023309	-0.6692	1.63248	1.09987	1.02807	0.858355	30.5	1.79134	0.137332	0.039936	-0.22035	0.995431	-0.06381	0.952181	-0.00661	0.02128	190123 L2000-03 FACS analysis_HB_2.csv			0.979112	0.995431	0.943211
Balofloxacin	DAPI/LDL	1.26279	0.950872	0.914729	26.5667	2.26094	0.336609	-0.07268	-0.12858	1.04238	0.389331	0.71687	0.059875	0.144559	0.574713	0.882353	0.457627	3.4	0.454606	-0.79909	-0.18057	-1.12776	0.628853	-3.28986	0.030219	-0.6692	1.51971	1.14556	0.930157	0.858355	29.9667	2.15888	0.196055	-0.10445	-0.22035	0.978024	-0.25466	0.811544	-0.03206	0.090688	190123 L2000-03 FACS analysis_HB_2.csv			1.10966	1.12598	0.953003
Betulinic acid	DAPI/LDL	1.24705	0.923138	0.953488	26.5333	2.13142	0.318519	-0.11538	-0.06871	1.04107	0.400154	0.709493	0.058063	0.149052	0.651341	1.03922	0.559322	4	0.531246	-0.61852	0.055495	-0.83825	0.739827	-2.01907	0.113618	-0.43474	0.944552	1.14556	0.93342	0.910574	30.5333	1.87162	0.196055	-0.0994	-0.13515	0.996519	-0.04653	0.965116	-0.00503	0.015421	190123 L2000-03 FACS analysis_HB_2.csv			0.992167	1.26958	0.858355
Beta-Lapachone	DAPI/LDL	0.991345	0.879556	0.75969	22.3333	1.32106	-0.01254	-0.18515	-0.39652	0.876275	-1.9389	0.124535	-0.19054	0.904709	0.91954	1.62745	1.57627	7.46667	1.11389	-0.12102	0.702614	0.656516	1.38101	1.48546	0.211605	0.465725	0.674473	0.979112	0.995431	0.943211	29.8	0.385861	-0.03045	-0.00661	-0.08435	0.972585	-1.77747	0.150126	-0.0401	0.823544	190123 L2000-03 FACS analysis_HB_2.csv			0.93342	0.887728	1.0705
Roscovitine (Seliciclib,CYC202)	DAPI/LDL	1.19591	1.08954	0.96124	27.5667	1.32021	0.258107	0.12372	-0.05703	1.08161	1.27974	0.26982	0.113182	0.568925	0.689655	1.37255	0.745763	5	0.837987	-0.53605	0.456858	-0.42321	0.924784	-0.38506	0.719792	-0.11281	0.142793	1.10966	1.12598	0.953003	32.5667	1.37948	0.150118	0.17118	-0.06945	1.06288	1.14037	0.317776	0.08798	0.497878	190123 L2000-03 FACS analysis_HB_2.csv			1.09334	1.12271	1.07376
Ribociclib (LEE011)	DAPI/LDL	1.05429	1.27971	0.887597	27.3333	2.22627	0.076269	0.355822	-0.17202	1.07246	0.676036	0.536089	0.100919	0.270763	0.689655	1.29412	0.576271	4.53333	0.845029	-0.53605	0.371969	-0.79518	0.838471	-0.82042	0.458054	-0.25417	0.339084	0.992167	1.26958	0.858355	31.8667	3.02961	-0.01134	0.344354	-0.22035	1.04004	0.330594	0.757543	0.056632	0.120593	190123 L2000-03 FACS analysis_HB_2.csv			1.16841	1.15862	0.877937
Palbociclib (PD0332991) Isethionate	DAPI/LDL	0.936271	0.883518	1.06977	24.5667	1.28784	-0.095	-0.17867	0.097297	0.963903	-0.58012	0.592944	-0.05304	0.226986	0.91954	0.960784	0.881356	4.96667	0.098131	-0.12102	-0.05772	-0.1822	0.918619	-1.59094	0.186833	-0.12246	0.728546	0.93342	0.887728	1.0705	29.5333	1.37383	-0.0994	-0.17181	0.09828	0.963882	-0.65772	0.546646	-0.05307	0.262294	190123 L2000-03 FACS analysis_HB_2.csv			0.456919	0.531984	0.401436
Adenine sulfate	DAPI/LDL	1.21164	1.24802	1.16667	30.8	0.329983	0.276966	0.31964	0.222392	1.20847	12.1711	0.000262	0.273188	3.58247	0.517241	0.568627	0.474576	2.8	0.04714	-0.95109	-0.81444	-1.07529	0.517879	-10.1946	0.000522	-0.94931	3.28269	1.09334	1.12271	1.07376	33.6	0.355903	0.128745	0.166992	0.102671	1.09661	6.79071	0.002456	0.133045	2.60982	190123 L2000-03 FACS analysis_HB_2.csv			1.65144	1.66123	1.52089
Genistein	DAPI/LDL	1.21558	1.23613	0.922481	28.6333	1.97447	0.281643	0.305834	-0.11641	1.12346	1.29821	0.264007	0.167953	0.578384	0.938697	0.843137	0.525424	4.1	0.432049	-0.09127	-0.24616	-0.92845	0.758323	-2.23421	0.089193	-0.39912	1.04967	1.16841	1.15862	0.877937	32.7333	2.3825	0.224543	0.212403	-0.18781	1.06832	0.717398	0.512792	0.095344	0.290059	190123 L2000-03 FACS analysis_HB_2.csv			1.24347	1.17167	1.09987
Irinotecan HCl Trihydrate	DAPI/LDL	0.511408	0.598257	0.445736	13.2	0.852447	-0.96745	-0.74116	-1.16574	0.517918	-11.6241	0.000313	-0.9492	3.50442	0.191571	0.235294	0.135593	1	0.094281	-2.38405	-2.08746	-2.88264	0.184957	-16.0505	8.81e-05	-2.43474	4.05496	0.456919	0.531984	0.401436	14.2	0.946338	-1.12999	-0.91054	-1.31676	0.463446	-14.1844	0.000143	-1.10953	3.84334	190123 L2000-03 FACS analysis_HB_2.csv			1.55679	1.56332	1.46214
PHA-767491	DAPI/LDL	1.5657	1.64025	1.46124	39.6333	0.874749	0.646804	0.713919	0.547193	1.55506	13.0506	0.000199	0.636972	3.70118	2.06897	1.86275	1.50848	9.73333	0.457853	1.04891	0.89743	0.59309	1.80025	7.05143	0.002133	0.848195	2.67105	1.65144	1.66123	1.52089	49.3667	1.1317	0.723721	0.732249	0.604914	1.61118	13.5109	0.000174	0.688121	3.76028	190123 L2000-03 FACS analysis_HB_2.csv			1.14882	0.946475	1.24347
LDC000067	DAPI/LDL	1.19984	1.19255	1.12016	29.8333	0.392523	0.262845	0.254052	0.163698	1.17055	8.5516	0.001027	0.227182	2.98863	1.45594	1.13725	0.813559	6.06667	0.668885	0.54195	0.185556	-0.29768	1.12207	0.770807	0.483824	0.166165	0.315312	1.24347	1.17167	1.09987	35.9	1.03709	0.314375	0.228568	0.137332	1.17167	4.14118	0.014363	0.228568	1.84276	190123 L2000-03 FACS analysis_HB_2.csv			1.11945	1.11945	0.920366
Kenpaullone	DAPI/LDL	1.56963	1.58479	1.44186	39.0333	0.748826	0.650425	0.664288	0.527932	1.53152	14.5373	0.00013	0.614964	3.88536	1.49425	1.54902	1.28814	7.76667	0.072008	0.579424	0.631355	0.365284	1.4365	8.93131	0.000869	0.522556	3.06096	1.55679	1.56332	1.46214	46.8	0.817856	0.638573	0.644609	0.548082	1.52741	16.1331	8.63e-05	0.611092	4.06377	190123 L2000-03 FACS analysis_HB_2.csv			1.06723	1.09661	1.07702
XL413 (BMS-863233)	DAPI/LDL	1.06609	0.903328	1.15116	26.5333	1.64272	0.092329	-0.14668	0.203092	1.04107	0.518494	0.631476	0.058063	0.199643	1.55172	1.21569	1.42373	7.56667	0.562402	0.633872	0.281771	0.509674	1.39951	2.94899	0.042012	0.484918	1.37663	1.14882	0.946475	1.24347	34.1	2.1914	0.200159	-0.07936	0.314375	1.11292	1.28917	0.266839	0.154355	0.573751	190123 L2000-03 FACS analysis_HB_2.csv			1.15862	1.20431	1.03133
Mizoribine	DAPI/LDL	1.22345	1.22821	0.968992	29.0333	1.64677	0.290951	0.296556	-0.04544	1.13916	1.75264	0.154539	0.187968	0.810961	0.613027	0.647059	0.542373	3.23333	0.027217	-0.70598	-0.62803	-0.88264	0.598027	-8.6481	0.000983	-0.74172	3.00728	1.11945	1.11945	0.920366	32.2667	1.66021	0.162792	0.162792	-0.11972	1.05309	0.8	0.468527	0.074628	0.329265	190123 L2000-03 FACS analysis_HB_2.csv			0.799608	1.01175	0.926893
Nalidixic acid	DAPI/LDL	1.13297	1.16878	1.12403	29.1	0.169967	0.180105	0.225003	0.168682	1.14177	13.6011	0.000169	0.191276	3.77164	0.747126	0.803922	0.677966	4	0.04714	-0.42058	-0.31487	-0.56071	0.739827	-5.50144	0.005323	-0.43474	2.27384	1.06723	1.09661	1.07702	33.1	0.216025	0.093874	0.133045	0.10705	1.08029	9.29793	0.000744	0.111415	3.12816	190123 L2000-03 FACS analysis_HB_2.csv			0.300261	0.339426	0.417755
Pefloxacin Mesylate Dihydrate	DAPI/LDL	1.20378	1.26387	1.06977	30.0333	1.03959	0.267568	0.337845	0.097297	1.17839	3.54134	0.023984	0.236822	1.62007	0.938697	0.980392	0.677966	4.63333	0.259629	-0.09127	-0.02857	-0.56071	0.856967	-1.91455	0.128073	-0.22269	0.892541	1.15862	1.20431	1.03133	34.6667	1.29472	0.212403	0.268205	0.044508	1.13142	2.53936	0.064024	0.178133	1.19365	190123 L2000-03 FACS analysis_HB_2.csv			0.881201	1.08682	1.25979
Ellagic acid	DAPI/LDL	0.826121	1.10935	0.965116	24.6333	1.6535	-0.27557	0.149715	-0.05123	0.966518	-0.41998	0.696077	-0.04913	0.157343	0.670498	0.588235	0.59322	3.33333	0.136083	-0.57669	-0.76553	-0.75336	0.616523	-6.91795	0.002291	-0.69777	2.63996	0.799608	1.01175	0.926893	27.9667	1.54225	-0.32263	0.016852	-0.10953	0.91275	-1.41532	0.229899	-0.13171	0.638463	190123 L2000-03 FACS analysis_HB_2.csv			0.639687	0.659269	0.766971
Milciclib (PHA-848125)	DAPI/LDL	0.283242	0.289223	0.368217	8	0.612826	-1.8199	-1.78974	-1.44137	0.31389	-22.7546	2.21e-05	-1.67167	4.65569	0.383142	0.607843	0.559322	2.8	0.329983	-1.38405	-0.71823	-0.83825	0.517879	-5.49073	0.005361	-0.94931	2.27078	0.300261	0.339426	0.417755	10.8	0.864099	-1.73571	-1.55883	-1.25927	0.35248	-18.747	4.77e-05	-1.50438	4.32177	190123 L2000-03 FACS analysis_HB_2.csv			1.13577	0.936684	1.00196
ML167	DAPI/LDL	0.932337	1.15293	1.29457	28.7333	2.29121	-0.10108	0.205307	0.372477	1.12739	1.15499	0.312395	0.172983	0.505296	0.632184	0.823529	0.881356	4.23333	0.448041	-0.66158	-0.28011	-0.1822	0.782984	-1.94704	0.123376	-0.35295	0.908771	0.881201	1.08682	1.25979	32.9667	2.73753	-0.18246	0.120106	0.333185	1.07594	0.693952	0.525906	0.105592	0.279092	190123 L2000-03 FACS analysis_HB_2.csv			1.32506	0.858355	0.966057
MK-8776 (SCH 900776)	DAPI/LDL	0.672699	0.614105	0.744186	17.2667	0.874749	-0.57197	-0.70344	-0.42626	0.677478	-7.58313	0.001622	-0.56175	2.78999	0.478927	0.921569	0.728814	3.83333	0.552436	-1.06212	-0.11784	-0.45638	0.709001	-2.18219	0.094512	-0.49614	1.02451	0.639687	0.659269	0.766971	21.1	0.989949	-0.64456	-0.60106	-0.38276	0.688642	-7.86846	0.00141	-0.53817	2.85078	190123 L2000-03 FACS analysis_HB_2.csv			0.780026	0.923629	1.86031
Cidofovir	DAPI/LDL	1.21164	1.02219	1.05039	27.9	1.22293	0.276966	0.031659	0.070922	1.09469	1.60158	0.184505	0.130522	0.733992	0.766284	0.568627	0.610169	3.5	0.262467	-0.38405	-0.81444	-0.71272	0.647349	-4.68852	0.009388	-0.62738	2.02743	1.13577	0.936684	1.00196	31.4	1.46591	0.183671	-0.09437	0.002822	1.0248	0.423312	0.693836	0.035348	0.158743	190123 L2000-03 FACS analysis_HB_2.csv			0.773499	0.825718	1.04112
Dexrazoxane HCl (ICRF-187, ADR-529)	DAPI/LDL	1.28639	0.895404	0.984496	26.9	2.45809	0.363327	-0.15939	-0.02254	1.05545	0.468758	0.663649	0.077863	0.178062	1.51341	0.72549	0.711864	5.26667	1.08149	0.597803	-0.46297	-0.49033	0.974106	-0.10388	0.922268	-0.03785	0.035143	1.32506	0.858355	0.966057	32.1667	3.52966	0.406063	-0.22035	-0.04982	1.04983	0.353155	0.741798	0.07015	0.129715	190123 L2000-03 FACS analysis_HB_2.csv			0.920366	0.342689	0.610313
Marbofloxacin	DAPI/LDL	0.763179	0.974643	1.91085	31.1	7.53053	-0.38991	-0.03705	0.934217	1.22025	0.608527	0.5757	0.287172	0.239803	0.862069	0.72549	1.30509	5.3	0.997775	-0.21412	-0.46297	0.384143	0.980271	-0.08553	0.935951	-0.02875	0.028747	0.780026	0.923629	1.86031	36.4	8.47362	-0.35841	-0.11461	0.895546	1.18799	0.555019	0.608454	0.248522	0.215772	190123 L2000-03 FACS analysis_HB_2.csv			0.825718	0.907311	1.0705
NU2058	DAPI/LDL	0.767113	0.792393	1.08915	22.5333	2.27564	-0.38249	-0.33571	0.123199	0.884122	-1.0578	0.349797	-0.17768	0.456184	0.804598	1.03922	0.644068	4.43333	0.366161	-0.31366	0.055495	-0.63472	0.819975	-1.89738	0.130632	-0.28635	0.883949	0.773499	0.825718	1.04112	26.9667	2.04903	-0.37053	-0.27628	0.05814	0.880113	-1.46375	0.217105	-0.18424	0.66333	190123 L2000-03 FACS analysis_HB_2.csv			1.12271	0.864883	1.05091
Moxifloxacin HCl	DAPI/LDL	0.979544	0.320919	0.643411	16.5333	3.95989	-0.02982	-1.63972	-0.63619	0.648705	-1.84503	0.138786	-0.62437	0.857655	0.632184	0.470588	0.355932	2.6	0.294392	-0.66158	-1.08746	-1.49033	0.480888	-6.40457	0.003053	-1.05623	2.51529	0.920366	0.342689	0.610313	19.1333	4.17568	-0.11972	-1.54503	-0.71238	0.624456	-2.24997	0.087648	-0.67933	1.05726	190123 L2000-03 FACS analysis_HB_2.csv			1.27611	1.01175	0.926893
Levofloxacin hydrate	DAPI/LDL	0.88513	0.923138	1.12016	24.9	1.64384	-0.17604	-0.11538	0.163698	0.976981	-0.29042	0.785928	-0.0336	0.104617	0.536398	0.882353	0.661017	3.73333	0.40643	-0.89862	-0.18057	-0.59724	0.690506	-3.00626	0.039696	-0.53428	1.40125	0.825718	0.907311	1.0705	28.6333	1.80021	-0.27628	-0.14033	0.09828	0.934508	-0.91014	0.414233	-0.09772	0.382755	190123 L2000-03 FACS analysis_HB_2.csv			0.763708	0.558094	0.861619
Norfloxacin	DAPI/LDL	1.18804	0.835975	1.10465	26.6	2.28084	0.248585	-0.25847	0.143591	1.04368	0.397858	0.711054	0.061684	0.148097	0.804598	1.05882	0.627119	4.43333	0.411861	-0.31366	0.082462	-0.67319	0.819975	-1.73014	0.158656	-0.28635	0.799544	1.12271	0.864883	1.05091	31.0333	1.922	0.166992	-0.20942	0.071644	1.01284	0.167095	0.875403	0.018402	0.057792	190123 L2000-03 FACS analysis_HB_2.csv			0.345953	0.20235	0.456919
BS-181 HCl	DAPI/LDL	1.28639	1.01822	0.957364	27.7	2.0548	0.363327	0.026056	-0.06286	1.08684	0.877604	0.42971	0.120143	0.366825	1.22605	1.03922	0.627119	5.13333	0.640023	0.294022	0.055495	-0.67319	0.949445	-0.33232	0.75633	-0.07484	0.121289	1.27611	1.01175	0.926893	32.8333	2.63073	0.351752	0.016852	-0.10953	1.07158	0.680742	0.533401	0.099745	0.272947	190123 L2000-03 FACS analysis_HB_2.csv			0.734334	0.913838	0.939948
Wogonin	DAPI/LDL	0.810386	0.558637	0.910853	19.4	2.26912	-0.30332	-0.84002	-0.13471	0.761182	-2.18631	0.094079	-0.39369	1.02651	0.536398	0.588235	0.491525	2.9	0.04714	-0.89862	-0.76553	-1.02466	0.536375	-9.80351	0.000607	-0.89869	3.21692	0.763708	0.558094	0.861619	22.3	2.23756	-0.38891	-0.84142	-0.21488	0.727807	-3.04331	0.038278	-0.45837	1.41705	190123 L2000-03 FACS analysis_HB_2.csv			1.85591	1.35474	1.38606
K03861	DAPI/LDL	0.369788	0.213946	0.488372	9.13333	1.70054	-1.43523	-2.22468	-1.03395	0.358357	-7.82732	0.001438	-1.48053	2.84214	0.229885	0.156863	0.237288	1.13333	0.144016	-2.12102	-2.67243	-2.07529	0.209618	-14.0011	0.000151	-2.25417	3.82112	0.345953	0.20235	0.456919	10.2667	1.84351	-1.53135	-2.30508	-1.12999	0.335074	-9.02343	0.000835	-1.57745	3.07808	190123 L2000-03 FACS analysis_HB_2.csv			0.971026	0.700861	1.65231
Senexin A	DAPI/LDL	0.759245	0.895404	0.918605	21.8667	1.07944	-0.39736	-0.15939	-0.12248	0.857965	-2.71711	0.053145	-0.22101	1.27453	0.613027	1.05882	0.864407	4.56667	0.562402	-0.70598	0.082462	-0.21022	0.844636	-1.14683	0.315388	-0.2436	0.501155	0.734334	0.913838	0.939948	26.4333	1.61681	-0.44549	-0.12999	-0.08935	0.862707	-2.12439	0.100843	-0.21306	0.996355	190123 L2000-03 FACS analysis_HB_2.csv			1.05325	1.81676	1.73062
Methotrexate	DAPI/LDL	3.37963	1.21919	1.36323	31.5333	2.12516	1.75686	0.285923	0.447028	1.69473	2.7544	0.051143	0.761058	1.29122	0.739484	0.34919	0.215703	7.6	1.4197	-0.43541	-1.51791	-2.21288	0.395284	-3.86899	0.018009	-1.33904	1.74451	1.85591	1.35474	1.38606	39.1333	3.38012	0.892129	0.438014	0.470991	1.53224	3.28359	0.030398	0.615639	1.51716	190201 L2000-04 FACS analysis_HB_2.csv			0.963195	1.8794	2.0556
RKI-1447	DAPI/LDL	1.26852	0.519366	1.36771	18.6667	4.85165	0.343145	-0.94518	0.451766	1.00323	0.008438	0.993671	0.004645	0.002757	0.753053	0.308704	0.504745	9.63333	1.44939	-0.40918	-1.6957	-0.98637	0.50104	-3.17001	0.033857	-0.997	1.47035	0.971026	0.700861	1.65231	28.3	5.90311	-0.04242	-0.5128	0.724484	1.10807	0.381753	0.722058	0.148044	0.141428	190201 L2000-04 FACS analysis_HB_2.csv			1.13939	1.61316	1.27251
GSK180736A (GSK180736)	DAPI/LDL	1.48148	1.31162	1.16592	23.9333	3.36034	0.567041	0.391349	0.221468	1.28628	0.938869	0.400954	0.363202	0.396905	0.739484	0.840081	0.78516	15.2333	1.80883	-0.43541	-0.2514	-0.34894	0.792302	-1.20871	0.293336	-0.33588	0.532634	1.05325	1.81676	1.73062	39.1667	5.03462	0.074848	0.861366	0.791288	1.53354	2.20992	0.091634	0.616868	1.03794	190201 L2000-04 FACS analysis_HB_2.csv			0.767424	1.07674	1.69538
Elafibranor	DAPI/LDL	1.37037	1.45246	1.61883	27.9667	5.4247	0.454566	0.538503	0.694955	1.50305	1.21454	0.291335	0.587889	0.535607	0.664858	0.759109	0.707506	13.7333	1.63933	-0.58888	-0.39762	-0.49918	0.714286	-1.73382	0.157975	-0.48543	0.801412	0.963195	1.8794	2.0556	41.7	7.06116	-0.0541	0.910276	1.03956	1.63273	1.86861	0.135047	0.707289	0.869514	190201 L2000-04 FACS analysis_HB_2.csv			0.751762	1.8011	1.4722
Troglitazone (CS-045)	DAPI/LDL	1.32407	1.16197	1.05381	21.4	2.97807	0.404984	0.216575	0.075617	1.15013	0.522744	0.62877	0.201791	0.201508	1.00407	0.748988	0.388266	12.8667	1.57856	0.005861	-0.41699	-1.36488	0.669209	-2.03735	0.111278	-0.57947	0.953589	1.13939	1.61316	1.27251	34.2667	2.94178	0.188261	0.689886	0.347681	1.34169	2.4221	0.072598	0.424047	1.13908	190201 L2000-04 FACS analysis_HB_2.csv			1.29601	1.94597	1.05716
Selisistat (EX 527)	DAPI/LDL	0.87963	0.757042	1.24215	18.1333	4.30667	-0.18503	-0.40155	0.312842	0.974561	-0.07212	0.945967	-0.03718	0.024124	0.68521	0.521255	0.672994	12	1.47045	-0.54538	-0.93994	-0.57133	0.624133	-2.37604	0.076317	-0.68007	1.11738	0.767424	1.07674	1.69538	30.1333	5.68865	-0.3819	0.106673	0.761609	1.17985	0.659285	0.545736	0.238602	0.263018	190201 L2000-04 FACS analysis_HB_2.csv			1.59358	1.79327	2.29444
SRT2104 (GSK2245840)	DAPI/LDL	0.814815	0.818662	1.27803	18.6333	4.64335	-0.29546	-0.28866	0.353918	1.00143	0.003865	0.997101	0.002066	0.001261	0.705563	1.38664	0.39258	15.6333	4.81348	-0.50315	0.471593	-1.34894	0.813107	-0.56282	0.603605	-0.29848	0.219247	0.751762	1.8011	1.4722	34.2667	6.46174	-0.41165	0.848875	0.557974	1.34169	1.10269	0.332043	0.424047	0.478805	190201 L2000-04 FACS analysis_HB_2.csv			1.28426	1.78935	1.29209
Pralatrexate	DAPI/LDL	2.5463	1.72975	1.12108	30.6	3.60031	1.3484	0.790566	0.164884	1.64457	2.03616	0.111429	0.717712	0.953003	0.379919	0.526316	0.086281	6	1.98662	-1.39624	-0.926	-3.53481	0.312067	-3.82984	0.018621	-1.68007	1.73	1.29601	1.94597	1.05716	36.6	5.53795	0.374073	0.960487	0.080201	1.43305	1.63065	0.178299	0.519085	0.748852	190201 L2000-04 FACS analysis_HB_2.csv			0.888802	1.62882	2.02819
CW069	DAPI/LDL	2.89815	1.28521	2.20179	36.5333	5.15414	1.53513	0.362006	1.13868	1.96345	2.41507	0.073152	0.973394	1.13577	0.63772	0.840081	0.409836	11.8333	1.94613	-0.649	-0.2514	-1.28688	0.615465	-2.16254	0.096614	-0.70025	1.01496	1.59358	1.79327	2.29444	48.3667	4.34724	0.67227	0.842589	1.19814	1.89376	4.28729	0.012774	0.921255	1.89369	190201 L2000-04 FACS analysis_HB_2.csv			0.986688	1.8011	1.43696
Gemfibrozil	DAPI/LDL	2.21296	1.12676	1.33184	26.4	1.40555	1.14598	0.172181	0.413419	1.41885	1.82608	0.141872	0.504718	0.848105	0.603799	1.01721	0.142364	10.7667	4.03246	-0.72786	0.024613	-2.81234	0.559986	-1.53442	0.199713	-0.83654	0.699594	1.28426	1.78935	1.29209	37.1667	3.48404	0.360937	0.839436	0.369708	1.45523	2.72475	0.052728	0.541251	1.27796	190201 L2000-04 FACS analysis_HB_2.csv			0.943618	1.68755	2.58027
Bezafibrate	DAPI/LDL	1.48148	1.34683	1.78027	28.7667	5.63606	0.567041	0.429569	0.832095	1.54604	1.28107	0.269398	0.628578	0.569606	0.454545	0.55668	0.522002	9.93333	1.34522	-1.1375	-0.84508	-0.93787	0.516644	-3.14682	0.03462	-0.95276	1.46067	0.888802	1.62882	2.02819	38.7	6.96036	-0.17007	0.703825	1.02019	1.51527	1.54375	0.197525	0.599575	0.704378	190201 L2000-04 FACS analysis_HB_2.csv			0.520752	1.73845	1.18246
Altretamine	DAPI/LDL	1.28704	1.39525	1.34081	25.1667	4.61912	0.364054	0.48052	0.423102	1.35256	0.954288	0.393978	0.435695	0.404528	0.766621	0.723684	0.293356	10.8	1.77951	-0.38341	-0.46657	-1.76927	0.56172	-2.56924	0.062028	-0.83208	1.20741	0.986688	1.8011	1.43696	35.9667	4.91174	-0.01933	0.848875	0.523022	1.40825	1.73326	0.158078	0.493902	0.801128	190201 L2000-04 FACS analysis_HB_2.csv				1.76586	1.36257
Nicotinamide (Vitamin B3)	DAPI/LDL	1.15741	1.11796	1.88789	26.6667	6.99592	0.210897	0.160866	0.916777	1.43318	0.85597	0.440261	0.519218	0.35629	0.786974	0.895749	1.02675	17.7	2.87557	-0.34561	-0.15883	0.038081	0.920596	-0.3558	0.739959	-0.11936	0.130792	0.943618	1.68755	2.58027	44.3667	9.86592	-0.08373	0.754929	1.36752	1.73714	1.55808	0.194213	0.796718	0.711721	190201 L2000-04 FACS analysis_HB_2.csv			0.681284	2.87001	0.939702
SirReal2	DAPI/LDL	0.787037	1.43046	0.950673	20.7333	5.66006	-0.3455	0.516477	-0.07298	1.1143	0.267288	0.802463	0.156132	0.095575	0.325645	0.602227	0.388266	8.56667	1.68281	-1.61863	-0.73162	-1.36488	0.445562	-3.32881	0.029138	-1.1663	1.53554	0.520752	1.73845	1.18246	29.3	7.33954	-0.94133	0.797801	0.24179	1.14722	0.418286	0.697219	0.198142	0.156631	190201 L2000-04 FACS analysis_HB_2.csv			1.85591	1.41738	1.35865
SBE 13 HCl	DAPI/LDL		0.84507	0.780269			#DIV/0!	-0.24286	-0.35796							1.31073	0.750647			#DIV/0!	0.390369	-0.41379							1.76586	1.36257				0.820369	0.446329						190201 L2000-04 FACS analysis_HB_2.csv			2.18089	1.84025	1.852
Pyrimethamine	DAPI/LDL	1.34259	2.63204	1.07623	32.7667	11.2612	0.425022	1.39618	0.105991	1.76102	0.987841	0.379153	0.816409	0.421186	0.196744	0.683198	0	5.46667	3.35007	-2.34561	-0.54962	#DIV/0!	0.284327	-2.87908	0.045055	-1.81438	1.34626	0.681284	2.87001	0.939702	38.2333	14.4002	-0.55367	1.52106	-0.08972	1.497	0.719718	0.511508	0.582072	0.291148	190201 L2000-04 FACS analysis_HB_2.csv			2.70164	1.85983	1.66797
Y-39983 HCl	DAPI/LDL	3.42593	1.11356	1.12108	29.1	3.22594	1.77649	0.155175	0.164884	1.56396	1.88891	0.131917	0.6452	0.879699	0.705563	0.551619	0.418464	10.3333	0.284149	-0.50315	-0.85825	-1.25682	0.537448	-3.59247	0.022911	-0.8958	1.63995	1.85591	1.41738	1.35865	39.4333	3.27154	0.892129	0.503231	0.442177	1.54398	3.46744	0.025643	0.626657	1.59102	190201 L2000-04 FACS analysis_HB_2.csv			2.4354	1.96554	1.89507
Fenofibrate	DAPI/LDL	4.87963	1.54049	1.82511	42.8	4.25911	2.28677	0.623392	0.867985	2.30025	3.7128	0.020604	1.20179	1.68606	0.203528	0.607287	0.284728	7.2	2.13542	-2.2967	-0.71955	-1.81234	0.37448	-3.35537	0.028427	-1.41704	1.54627	2.18089	1.84025	1.852	50	2.32809	1.12492	0.879902	0.889082	1.95771	8.5785	0.001014	0.96917	2.99385	190201 L2000-04 FACS analysis_HB_2.csv			1.84025	1.2177	1.11981
Fenofibric acid	DAPI/LDL	5.63889	1.66813	1.37668	43.1667	7.43585	2.49541	0.738235	0.461195	2.31996	2.47855	0.068317	1.2141	1.16547	0.549525	0.48583	0.513374	9.86667	0.902261	-0.86374	-1.04148	-0.96192	0.513176	-3.48142	0.025319	-0.96247	1.59655	2.70164	1.85983	1.66797	53.0333	6.61989	1.43384	0.895169	0.738095	2.07648	3.39102	0.027504	1.05414	1.5606	190201 L2000-04 FACS analysis_HB_2.csv			1.04933	0	1.79327
Streptozotocin (STZ)	DAPI/LDL	5.23148	1.59331	1.49776	42.0333	5.94275	2.38722	0.672027	0.582804	2.25905	2.83621	0.047048	1.17571	1.32746	0.386703	0.708502	0.64711	11.5667	2.40663	-1.3707	-0.49716	-0.62792	0.601595	-1.99822	0.116353	-0.73314	0.934224	2.4354	1.96554	1.89507	53.6	3.53648	1.28416	0.974929	0.922249	2.09867	6.47845	0.002926	1.06947	2.53375	190201 L2000-04 FACS analysis_HB_2.csv			2.07909	1.5231	1.47612
Fisetin	DAPI/LDL	3.41667	0.972711	0.7713	25.4	4.83483	1.77259	-0.03992	-0.37464	1.3651	0.957719	0.392439	0.449009	0.406228	0.68521	0.455466	0.491803	10.1667	0.56634	-0.54538	-1.13459	-1.02385	0.528779	-3.55681	0.023654	-0.91926	1.6261	1.84025	1.2177	1.11981	35.5667	4.70469	0.879902	0.284156	0.163257	1.39259	1.74012	0.156815	0.477767	0.804612	190201 L2000-04 FACS analysis_HB_2.csv			2.67424	0.943618	0
Thiomyristoyl	DAPI/LDL	1.77778	0	1.65471	18.7	8.69981	0.830075	#DIV/0!	0.726577	1.00502	0.008225	0.993832	0.007219	0.002687	0.515604	0	0.383952	5.5	2.26618	-0.95567	#DIV/0!	-1.381	0.286061	-3.70712	0.020706	-1.80561	1.6839	1.04933	0	1.79327	24.2	10.8472	0.069474		0.842589	0.947533	-0.10087	0.924511	-0.07775	0.034088	190201 L2000-04 FACS analysis_HB_2.csv			1.38998	1.38215	1.7776
Pemetrexed Disodium Hydrate	DAPI/LDL	4.61111	1.17958	1.5426	37	5.52409	2.20511	0.23827	0.625365	1.98853	2.35456	0.078125	0.991706	1.10721	0.223881	0.612348	0.142364	6.23333	2.39506	-2.1592	-0.70758	-2.81234	0.324202	-3.39915	0.027299	-1.62503	1.56386	2.07909	1.5231	1.47612	43.2333	4.03797	1.05595	0.607012	0.561806	1.69277	3.57768	0.023216	0.759386	1.63422	190201 L2000-04 FACS analysis_HB_2.csv			1.66014	1.49569	1.75411
KD025 (SLx-2119)	DAPI/LDL	5.62037	0.739437	0	25.8333	14.7748	2.49066	-0.4355	#DIV/0!	1.38839	0.390379	0.716154	0.473414	0.144993	0.515604	0.369433	0	4.96667	2.02887	-0.95567	-1.43661	#DIV/0!	0.258322	-4.08569	0.015028	-1.95276	1.8231	2.67424	0.943618	0	30.8	16.3292	1.41913	-0.08373		1.20595	0.263012	0.805533	0.270172	0.093917	190201 L2000-04 FACS analysis_HB_2.csv			0.481597	1.26077	2.33359
Rosiglitazone maleate	DAPI/LDL	2.32407	1.29842	1.65919	30.5333	2.8364	1.21666	0.376752	0.730482	1.64099	2.28187	0.084612	0.714565	1.07257	0.705563	0.293522	0.362381	8.2	1.0873	-0.50315	-1.76846	-1.46442	0.426491	-3.9531	0.016774	-1.22941	1.77536	1.38998	1.38215	1.7776	38.7333	2.72206	0.47506	0.46691	0.829934	1.51658	3.95741	0.016714	0.600817	1.77692	190201 L2000-04 FACS analysis_HB_2.csv			0.458105	1.43696	2.31793
FH535	DAPI/LDL	2.88889	1.34243	1.52466	31.9	0.873053	1.53052	0.424846	0.608491	1.71444	3.28315	0.030411	0.777737	1.51698	0.759837	0.389676	0.465919	9.9	0.903081	-0.39624	-1.35965	-1.10185	0.51491	-3.46849	0.025619	-0.95761	1.59144	1.66014	1.49569	1.75411	41.8	1.5748	0.731306	0.580814	0.81074	1.63665	8.43042	0.001084	0.710744	2.96492	190201 L2000-04 FACS analysis_HB_2.csv			1.05716	1.42521	1.85591
Busulfan	DAPI/LDL	1.02778	0.787852	2.21973	26.1667	9.65969	0.039528	-0.344	1.15038	1.40631	0.606813	0.576732	0.491911	0.239026	0.081411	0.723684	0.43572	8.53333	3.15325	-3.61863	-0.46657	-1.19853	0.443828	-2.33784	0.079566	-1.17193	1.09927	0.481597	1.26077	2.33359	34.7	11.1953	-1.0541	0.334302	1.22255	1.35865	0.668056	0.54067	0.442177	0.267068	190201 L2000-04 FACS analysis_HB_2.csv			1.13939	1.22161	1.06108
Quercetin	DAPI/LDL	0.62963	1.14437	1.92825	25.2667	8.53767	-0.66742	0.194549	0.947293	1.35794	0.596671	0.582856	0.441416	0.234439	0.332429	0.541498	0.698878	10.6	2.66375	-1.58888	-0.88497	-0.51689	0.551318	-2.11411	0.102016	-0.85904	0.99133	0.458105	1.43696	2.31793	35.8667	11.201	-1.12625	0.523022	1.21284	1.40433	0.75276	0.493471	0.489885	0.306738	190201 L2000-04 FACS analysis_HB_2.csv			1.80501	1.85591	0.262334
SRT2183	DAPI/LDL	1.53704	1.01232	1.713	25.9333	5.23011	0.620152	0.017671	0.776529	1.39377	0.976613	0.384059	0.478988	0.415601	0.705563	0.678138	0.396894	11	1.0198	-0.50315	-0.56035	-1.33317	0.572122	-2.99058	0.040315	-0.80561	1.39453	1.05716	1.42521	1.85591	36.9333	4.81325	0.080201	0.51118	0.892129	1.4461	1.93271	0.125424	0.532165	0.901619	190201 L2000-04 FACS analysis_HB_2.csv			1.04933	1.82067	1.04542
Rabusertib (LY2603618)	DAPI/LDL	1.38889	0.475352	0.663677	13.5333	1.11687	0.473931	-1.07293	-0.59145	0.727338	-1.22608	0.287413	-0.4593	0.541493	0.956581	1.03239	0.53063	15.6	2.00499	-0.06404	0.045986	-0.91422	0.811373	-1.04531	0.354887	-0.30156	0.44991	1.13939	1.22161	1.06108	29.1333	0.966475	0.188261	0.288788	0.085534	1.14069	3.03572	0.038564	0.189912	1.41382	190201 L2000-04 FACS analysis_HB_2.csv			1.32341	1.7776	1.35082
Y-27632 2HCl	DAPI/LDL	3.2963	1.70335	0.300448	27	8.31959	1.72085	0.768371	-1.73481	1.45109	0.769176	0.48469	0.53714	0.314536	0.712347	0.440283	0	6.4	2.64701	-0.48935	-1.1835	#DIV/0!	0.332871	-3.15606	0.034314	-1.58696	1.46453	1.80501	1.85591	0.262334	33.4	10.9045	0.852008	0.892129	-1.93053	1.30775	0.588532	0.587803	0.38709	0.230768	190201 L2000-04 FACS analysis_HB_2.csv			0.747847	0.728269	1.30384
Ripasudil (K-115) hydrochloride dihydrate	DAPI/LDL	1.83333	1.63732	1.00448	26.4667	4.42451	0.874469	0.71134	0.006455	1.42243	1.17674	0.304543	0.508357	0.516352	0.474898	0.470648	0.185505	6.86667	1.17977	-1.07431	-1.08728	-2.43047	0.357143	-4.3442	0.012213	-1.48543	1.91319	1.04933	1.82067	1.04542	33.3333	5.37532	0.069474	0.864472	0.064081	1.30514	1.18379	0.30204	0.384207	0.519936	190201 L2000-04 FACS analysis_HB_2.csv			1.96946	1.9029	1.4722
Rosiglitazone	DAPI/LDL	2.2963	1.69454	1.36771	31.2667	3.24425	1.19931	0.760896	0.451766	1.6804	2.27239	0.085501	0.748806	1.06803	0.610583	0.34919	0.172563	6.63333	1.18353	-0.71174	-1.51791	-2.53481	0.345007	-4.42257	0.011488	-1.5353	1.93975	1.32341	1.7776	1.35082	37.9	3.0663	0.404265	0.829934	0.433838	1.48395	3.29122	0.030181	0.569439	1.52027	190201 L2000-04 FACS analysis_HB_2.csv			1.60532	1.17071	1.57009
AZ6102	DAPI/LDL	0.925926	0.514965	1.3722	17.4333	5.39018	-0.11103	-0.95745	0.456488	0.93694	-0.15297	0.885826	-0.09397	0.052652	0.617368	0.34919	0.11648	6.23333	1.53285	-0.6958	-1.51791	-3.10185	0.324202	-4.20858	0.013602	-1.62503	1.86641	0.747847	0.728269	1.30384	23.6667	3.93456	-0.41919	-0.45746	0.382764	0.926651	-0.38875	0.717265	-0.1099	0.14432	190201 L2000-04 FACS analysis_HB_2.csv			1.03367	1.5231	0.403289
Cyclophosphamide Monohydrate	DAPI/LDL	2.63889	1.65933	1.53363	33.4667	2.18903	1.39993	0.730602	0.616953	1.79864	3.13705	0.034947	0.846905	1.45659	1.47897	0.551619	0.146678	12.0333	4.36153	0.564592	-0.85825	-2.76927	0.625867	-1.22394	0.288138	-0.67607	0.540399	1.96946	1.9029	1.4722	45.5	3.24996	0.9778	0.928198	0.557974	1.78152	5.01461	0.007413	0.833108	2.12998	190201 L2000-04 FACS analysis_HB_2.csv			1.1942	0.924041	0.841817
Sirtinol	DAPI/LDL	2.80556	0.946303	1.55605	28.8333	3.16836	1.48829	-0.07963	0.637892	1.54962	1.8576	0.13678	0.631918	0.863977	0.725916	0.425101	0.232959	8.16667	1.25285	-0.46213	-1.23412	-2.10185	0.424757	-3.82479	0.018701	-1.23529	1.72813	1.60532	1.17071	1.57009	37	2.90632	0.682865	0.227387	0.650844	1.44871	3.21956	0.032294	0.534767	1.49088	190201 L2000-04 FACS analysis_HB_2.csv			1.25294	1.8011	1.36257
Salermide	DAPI/LDL	1.86111	1.39085	0.403587	20.2333	5.32715	0.896164	0.475962	-1.30905	1.08742	0.213927	0.841066	0.120914	0.07517	0.427408	0.369433	0.056083	4.96667	1.51535	-1.22631	-1.43661	-4.1563	0.258322	-4.63836	0.009746	-1.95276	2.01118	1.03367	1.5231	0.403289	25.2	6.75886	0.047779	0.607012	-1.31011	0.986688	-0.04107	0.969206	-0.01933	0.013584	190201 L2000-04 FACS analysis_HB_2.csv			1.8285	1.75411	1.6249
Thiazovivin	DAPI/LDL	1.81482	0.545775	0.852018	17	1.88326	0.859822	-0.87362	-0.23104	0.913651	-0.35424	0.741042	-0.13028	0.130157	0.739484	0.566802	0.107852	8.2	2.32809	-0.43541	-0.81908	-3.21288	0.426491	-2.93266	0.0427	-1.22941	1.36957	1.1942	0.924041	0.841817	25.2	2.21961	0.256051	-0.11397	-0.24842	0.986688	-0.12507	0.906501	-0.01933	0.042632	190201 L2000-04 FACS analysis_HB_2.csv			1.05716	1.76977	2.32576
Hydroxyfasudil (HA-1100) HCl	DAPI/LDL	1.85185	1.44366	1.43049	28.2333	3.36793	0.888969	0.529733	0.516513	1.51738	1.69476	0.165367	0.60158	0.781552	0.814111	0.668016	0.125108	9.36667	2.65511	-0.2967	-0.58205	-2.99876	0.487171	-2.42138	0.072655	-1.0375	1.13874	1.25294	1.8011	1.36257	37.6	3.49221	0.325313	0.848875	0.446329	1.4722	2.81969	0.047843	0.557974	1.32018	190201 L2000-04 FACS analysis_HB_2.csv			0.763508	1.44479	2.08692
Ciprofibrate	DAPI/LDL	3.44444	1.43926	1.59641	35.1667	1.07531	1.78427	0.525328	0.674834	1.89	4.01814	0.015889	0.918389	1.79891	0.644505	0.612348	0.25453	9.16667	1.46768	-0.63374	-0.70758	-1.97409	0.476768	-3.30979	0.02966	-1.06864	1.52783	1.8285	1.75411	1.6249	44.3333	1.24037	0.870664	0.81074	0.700353	1.73584	12.3711	0.000245	0.795633	3.61016	190201 L2000-04 FACS analysis_HB_2.csv			0.712608	1.39389	2.78778
GW0742	DAPI/LDL	1.91667	1.26761	2.46188	34.8	8.42496	0.938599	0.342106	1.29976	1.8703	1.46776	0.216079	0.903268	0.665387	0.427408	0.82996	0.194133	9.06667	3.02373	-1.22631	-0.26889	-2.36488	0.471567	-2.28782	0.084059	-1.08446	1.07542	1.05716	1.76977	2.32576	43.8667	7.65613	0.080201	0.823564	1.2177	1.71757	1.95447	0.122328	0.780367	0.912473	190201 L2000-04 FACS analysis_HB_2.csv			0.771339	1.40172	1.26468
CB1954	DAPI/LDL	1.59259	1.15757	1.9417	28.9333	6.24506	0.671377	0.2111	0.957323	1.555	1.20247	0.295494	0.636913	0.529451	0.156038	0.536437	0.431406	7.63333	2.18191	-2.68003	-0.89852	-1.21288	0.397018	-3.19722	0.032988	-1.33272	1.48164	0.763508	1.44479	2.08692	36.5667	7.9679	-0.38928	0.530862	1.06138	1.43174	1.12994	0.321669	0.517771	0.492591	190201 L2000-04 FACS analysis_HB_2.csv			1.0141	0.583399	1.065
Salvianolic acid B	DAPI/LDL	1.47222	1.03433	2.24215	29.8	8.43893	0.557995	0.048698	1.16488	1.60158	1.01309	0.368318	0.679493	0.433777	0.156038	0.612348	0.914582	11.8667	4.45579	-2.68003	-0.70758	-0.12882	0.617198	-1.23029	0.285995	-0.69619	0.543642	0.712608	1.39389	2.78778	41.6667	12.7354	-0.48882	0.479119	1.47912	1.63143	1.03392	0.359584	0.706135	0.4442	190201 L2000-04 FACS analysis_HB_2.csv			1.88332	1.38998	1.7502
SRT3025 HCl	DAPI/LDL	1.25926	0.933099	0.860987	18	1.85712	0.332575	-0.0999	-0.21594	0.967395	-0.13424	0.899697	-0.04782	0.045904	0.41384	0.738866	0.565142	11.2667	2.13871	-1.27286	-0.43661	-0.82331	0.585992	-2.21897	0.090716	-0.77105	1.04232	0.771339	1.40172	1.26468	29.2667	3.99175	-0.37456	0.487201	0.338776	1.14592	0.762275	0.488367	0.1965	0.311253	190201 L2000-04 FACS analysis_HB_2.csv			1.80501	1.15114	0.861394
PF-477736	DAPI/LDL	1.92593	0.242077	0.479821	12.3333	3.66737	0.945552	-2.04646	-1.05943	0.662845	-1.054	0.351337	-0.59326	0.454276	0.345997	0.475709	0.711821	10.3333	2.71389	-1.53117	-1.07185	-0.49041	0.537448	-2.15347	0.097601	-0.8958	1.01055	1.0141	0.583399	1.065	22.6667	3.1855	0.020194	-0.77745	0.090848	0.887497	-0.73648	0.502296	-0.17219	0.29904	190201 L2000-04 FACS analysis_HB_2.csv			2.12999	1.15505	1.83634
Triclabendazole	DAPI/LDL	4.26852	1.23239	1.49327	35.8	4.3866	2.09374	0.301464	0.578478	1.92404	2.58864	0.060771	0.94414	1.2163	0.135685	0.379555	0.491803	6.96667	2.22627	-2.88166	-1.39762	-1.02385	0.362344	-3.34398	0.028729	-1.46457	1.54168	1.88332	1.38998	1.7502	42.7667	3.07294	0.913278	0.47506	0.807516	1.6745	4.57722	0.010205	0.743728	1.99119	190201 L2000-04 FACS analysis_HB_2.csv			2.22396	1.35474	1.63273
GSK429286A	DAPI/LDL	3.94444	0.862676	0.623318	25.3667	7.16261	1.97982	-0.21311	-0.68196	1.36331	0.703994	0.52026	0.447114	0.28378	0.237449	0.495951	0.349439	7.13333	1.53647	-2.07431	-1.01173	-1.51689	0.371012	-3.91365	0.01734	-1.43046	1.76094	1.80501	1.15114	0.861394	32.5	5.8197	0.852008	0.203058	-0.21526	1.27251	0.97648	0.384118	0.347681	0.415535	190201 L2000-04 FACS analysis_HB_2.csv			1.81284	0.669538	1.69929
Netarsudil (AR-13324) 2HCl	DAPI/LDL	4.47222	0.770246	1.54709	33.4333	7.27268	2.16099	-0.37661	0.629553	1.79685	1.52449	0.202069	0.845468	0.6945	0.41384	0.607287	0.534944	10.1667	1.66288	-1.27286	-0.71955	-0.90254	0.528779	-2.84307	0.046722	-0.91926	1.33048	2.12999	1.15505	1.83634	43.6	6.02163	1.09085	0.207956	0.876829	1.70713	2.44883	0.070534	0.77157	1.1516	190201 L2000-04 FACS analysis_HB_2.csv			0.399374	0.740016	0.7361
T0070907	DAPI/LDL	4.71296	0.858275	1.08072	31.5	7.99389	2.23663	-0.22049	0.111989	1.69294	1.22321	0.288385	0.759532	0.540028	0.400271	0.76417	0.759275	12.8667	2.90453	-1.32095	-0.38803	-0.39731	0.669209	-1.47225	0.214934	-0.57947	0.667694	2.22396	1.35474	1.63273	44.3667	5.34464	1.15313	0.438014	0.707289	1.73714	2.87614	0.045189	0.796718	1.34497	190201 L2000-04 FACS analysis_HB_2.csv			1.18637	1.80893	1.97338
GSK3787	DAPI/LDL	3.75926	0.536972	1.05381	25.4333	6.74031	1.91045	-0.89708	0.075617	1.36689	0.747532	0.496293	0.450901	0.304262	0.386703	0.247976	0.858499	10.1667	3.97809	-1.3707	-2.01173	-0.22011	0.528779	-1.6612	0.17201	-0.91926	0.764446	1.81284	0.669538	1.69929	35.6	7.58346	0.858254	-0.57876	0.764937	1.39389	1.08314	0.339673	0.479119	0.468939	190201 L2000-04 FACS analysis_HB_2.csv			1.43305	1.13939	1.27251
Tenovin-6	DAPI/LDL	0.796296	0.647007	0.699552	12.9667	1.79526	-0.32862	-0.62815	-0.5155	0.696883	-1.25847	0.276669	-0.52101	0.55804	0.108548	0.212551	0.13805	3	0.618241	-3.20359	-2.23412	-2.85674	0.156033	-6.32554	0.003196	-2.68007	2.49534	0.399374	0.740016	0.7361	15.9667	2.35435	-1.32419	-0.43437	-0.44203	0.625163	-3.32006	0.029377	-0.6777	1.532	190201 L2000-04 FACS analysis_HB_2.csv			2.02819	2.48238	2.07518
OSS_128167	DAPI/LDL	2.23148	1.14877	1.3722	26.9333	1.56938	1.158	0.200087	0.456488	1.44751	1.91303	0.128297	0.533573	0.891783	0.420624	1.01721	0.854185	15.3667	3.74294	-1.2494	0.024613	-0.22738	0.799237	-0.74256	0.498988	-0.3233	0.30191	1.18637	1.80893	1.97338	42.3	4.998	0.246559	0.855134	0.980665	1.65623	2.73799	0.052013	0.727899	1.28389	190201 L2000-04 FACS analysis_HB_2.csv			1.44088	1.18246	1.90681
SAR-020106	DAPI/LDL	2.94444	0.959507	0.816143	23.9333	3.32176	1.558	-0.05963	-0.29311	1.28628	0.94456	0.398367	0.363202	0.399716	0.325645	0.369433	0.616911	8.8	2.3214	-1.61863	-1.43661	-0.69687	0.457698	-2.77767	0.049937	-1.12753	1.30158	1.43305	1.13939	1.27251	32.7333	1.77033	0.519085	0.188261	0.347681	1.28165	3.31765	0.029443	0.358002	1.53102	190201 L2000-04 FACS analysis_HB_2.csv			2.31402	1.63273	1.94597
Fasudil (HA-1077) HCl	DAPI/LDL	4.21296	1.74296	1.49776	39.5	2.85229	2.07484	0.801538	0.582804	2.1229	3.98754	0.016298	1.08603	1.78786	0.427408	1.20445	0.845557	16.5667	4.30667	-1.22631	0.268379	-0.24203	0.86165	-0.45734	0.671163	-0.21483	0.173172	2.02819	2.48238	2.07518	56.0667	3.00715	1.02019	1.31172	1.05323	2.19525	8.28855	0.001157	1.13438	2.93677	190201 L2000-04 FACS analysis_HB_2.csv			1.07674	2.21222	1.40172
ZINC00881524 (ROCK inhibitor)	DAPI/LDL	3.02778	1.02553	1.27354	28.1333	2.21827	1.59826	0.036367	0.348847	1.512	2.00254	0.11578	0.596461	0.936365	0.278155	0.34919	0.875755	10.4333	4.08176	-1.84604	-1.51791	-0.1914	0.542649	-1.57937	0.189398	-0.88191	0.722625	1.44088	1.18246	1.90681	38.5667	4.41974	0.526947	0.24179	0.931163	1.51005	2.40653	0.073832	0.594596	1.13176	190201 L2000-04 FACS analysis_HB_2.csv			0.610807	1.94205	1.02584
GW9662	DAPI/LDL	4.97222	1.22799	1.50224	38.3667	6.39745	2.31389	0.296302	0.587117	2.06198	2.25712	0.086957	1.04403	1.06069	0.36635	0.698381	0.698878	11.8	2.67333	-1.44871	-0.51791	-0.51689	0.613731	-1.81586	0.143566	-0.70432	0.842947	2.31402	1.63273	1.94597	50.1667	4.10564	1.2104	0.707289	0.960487	1.96424	4.89755	0.008058	0.973971	2.09376	190201 L2000-04 FACS analysis_HB_2.csv			0.986688	1.74628	1.91464
WY-14643 (Pirinixic Acid)	DAPI/LDL	1.88889	1.66813	0.856502	25.8	4.9493	0.917538	0.738235	-0.22347	1.3866	0.997593	0.374936	0.471551	0.426043	0.481682	0.941296	0.720449	14.1333	2.90606	-1.05385	-0.08728	-0.47303	0.73509	-1.17861	0.303876	-0.44401	0.517304	1.07674	2.21222	1.40172	39.9333	7.04057	0.106673	1.14549	0.487201	1.56356	1.6692	0.170401	0.644835	0.768527	190201 L2000-04 FACS analysis_HB_2.csv			1.23336	0.978857	1.68755
SRT1720 HCl	DAPI/LDL	0.888889	1.34683	0.713004	18.7	5.08003	-0.16993	0.429569	-0.48802	1.00502	0.012706	0.990471	0.007219	0.004158	0.407056	0.961538	0.444349	11.7667	3.12208	-1.2967	-0.05658	-1.17024	0.611997	-1.6425	0.17583	-0.7084	0.754907	0.610807	1.94205	1.02584	30.4667	8.20099	-0.71121	0.957582	0.036808	1.1929	0.490502	0.649468	0.254473	0.187442	190201 L2000-04 FACS analysis_HB_2.csv			1.10415	1.25294
AGK2	DAPI/LDL	1.24074	1.22799	1.04036	21.5	3.48744	0.311202	0.296302	0.057081	1.1555	0.499936	0.643371	0.208517	0.191539	0.800543	0.845142	1.10871	18.0667	3.32343	-0.32095	-0.24273	0.148888	0.939667	-0.24414	0.819132	-0.08978	0.086646	0.986688	1.74628	1.91464	39.5667	5.95209	-0.01933	0.804285	0.937076	1.5492	1.92415	0.126665	0.631527	0.897344	190201 L2000-04 FACS analysis_HB_2.csv			1.21136	1.27819	1.12782
3-TYP	DAPI/LDL	1.5	0.858275	0.982063	19.2	1.34907	0.584963	-0.22049	-0.02611	1.03189	0.139925	0.895482	0.045287	0.047943	1.03799	0.27834	0.914582	14	3.73839	0.053795	-1.84508	-0.12882	0.728155	-1.00642	0.371153	-0.45768	0.430447	1.23336	0.978857	1.68755	33.2	4.32229	0.302593	-0.03083	0.754929	1.29992	1.447	0.221447	0.378425	0.654731	190201 L2000-04 FACS analysis_HB_2.csv			0.703843	0.536759	0.442774
CCT245737	DAPI/LDL	1.80556	0.620599				0.852443	-0.68827	#DIV/0!						0.590231	0.90587				-0.76065	-0.14262	#DIV/0!						1.10415	1.25294				0.142937	0.325313							190201 L2000-04 FACS analysis_HB_2.csv			0.687135	0.378028	0.559733
LDN-57444	DAPI/LDL	0.96206	1.51343	1.45424	45.6667	5.56064	-0.0558	0.597822	0.540263	1.30327	1.44171	0.222837	0.382139	0.652013	2.04918	0.183616	1.30896	12.0667	4.70705	1.03505	-2.44524	0.388424	1.07674	0.143461	0.892863	0.10667	0.049215	1.21136	1.27819	1.12782	57.7333	1.70054	0.27663	0.354109	0.173536	1.20579	4.73096	0.009098	0.269981	2.04107	190207 L2000-05 FACS analysis_HB_2.csv			0.820802	0.298663	1.07561
CGK 733	DAPI/LDL	0.691057	0.640496	0.630508	22.9667	1.7903	-0.53312	-0.64274	-0.66541	0.655441	-3.38032	0.027777	-0.60946	1.55631	0.746812	0.063559	0.306604	3.9	1.80062	-0.42118	-3.97575	-1.70555	0.348007	-2.65658	0.056592	-1.52281	1.24725	0.703843	0.536759	0.442774	26.8667	2.98453	-0.50667	-0.89765	-1.17536	0.561125	-5.74875	0.004539	-0.83361	2.34304	190207 L2000-05 FACS analysis_HB_2.csv			1.03384	1.22807	1.05263
PI-103	DAPI/LDL	0.821138	0.420971	0.844068	23.8333	3.32844	-0.2843	-1.24821	-0.24457	0.680175	-2.26101	0.086583	-0.55602	1.06256	0.236794	0.127119	0.224057	2.1	0.20548	-2.07829	-2.97575	-2.15806	0.187388	-5.4769	0.00541	-2.4159	2.26683	0.687135	0.378028	0.559733	25.9333	3.50629	-0.54134	-1.40343	-0.83719	0.541632	-5.11064	0.006931	-0.88462	2.1592	190207 L2000-05 FACS analysis_HB_2.csv			1.11529	0.981621	0.885547
NU7441 (KU-57788)	DAPI/LDL	0.829268	0.3125	1.51186	29.1	7.68476	-0.27009	-1.67807	0.596329	0.830479	-0.60458	0.578079	-0.26798	0.238013	0.79235	0.155367	0.813679	5.93333	1.58208	-0.33579	-2.68625	-0.29747	0.529447	-2.07544	0.106572	-0.91744	0.972357	0.820802	0.298663	1.07561	35.0333	8.93947	-0.28489	-1.74341	0.105149	0.73169	-1.17337	0.305749	-0.45069	0.514634	190207 L2000-05 FACS analysis_HB_2.csv			1.12782	1.2406	0.975355
harmine hydrochloride	DAPI/LDL	1.01355	1.46178	1.27797	43.9	5.18523	0.019417	0.547723	0.35385	1.25285	1.27513	0.27129	0.325218	0.566566	1.102	0.155367	1.49764	9	2.77969	0.140129	-2.68625	0.582692	0.803093	-0.58371	0.590744	-0.31636	0.228601	1.03384	1.22807	1.05263	52.9	2.41799	0.048005	0.296393	0.074001	1.10485	1.69513	0.165295	0.143845	0.78174	190207 L2000-05 FACS analysis_HB_2.csv			0.628655	0.256892	0.233918
CCG-1423	DAPI/LDL	1.2168	1.06663	1.13559	39.9	2.74712	0.283095	0.093063	0.183446	1.1387	1.10715	0.330324	0.187386	0.481061	0.774135	0.402542	1.04953	7.7	0.821922	-0.36934	-1.31279	0.069741	0.687091	-1.81942	0.142974	-0.54143	0.844743	1.11529	0.981621	0.885547	47.6	2.60427	0.157417	-0.02676	-0.17536	0.994152	-0.08779	0.934266	-0.00846	0.02953	190207 L2000-05 FACS analysis_HB_2.csv			0.204678	0.40518	0.676692
Pioglitazone HCl	DAPI/LDL	1.20054	1.41529	1.07458	43.6	5.45222	0.263686	0.501097	0.103768	1.24429	1.18095	0.303044	0.315325	0.518495	0.883424	0.324859	1.76887	9.76667	2.45146	-0.17882	-1.62212	0.822826	0.871505	-0.4207	0.695591	-0.19842	0.157646	1.12782	1.2406	0.975355	53.3667	3.00456	0.173536	0.31104	-0.036	1.11459	1.49101	0.210221	0.156516	0.677325	190207 L2000-05 FACS analysis_HB_2.csv			0.509607	0.499165	0.290309
ML323	DAPI/LDL	0.677507	0.237603	0.335593	14.7	4.20819	-0.56169	-2.07337	-1.57521	0.419521	-3.4623	0.025764	-1.25319	1.58899	0.464481	0.218927	0.153302	3.16667	0.896082	-1.10631	-2.19148	-2.70555	0.28257	-4.06818	0.015246	-1.82332	1.81685	0.628655	0.256892	0.233918	17.8667	5.00096	-0.66966	-1.96076	-2.09592	0.373155	-4.90021	0.008043	-1.42215	2.09459	190207 L2000-05 FACS analysis_HB_2.csv			0.269424	0.327903	0.269424
AZD6738	DAPI/LDL	0.233062	0.482955	1	18.9333	4.9271	-2.10121	-1.05004	0	0.540335	-2.41821	0.072904	-0.88807	1.13725	0.10929	0.049435	0.341981	1.6	0.54365	-3.19377	-4.33832	-1.54801	0.142772	-5.41729	0.005627	-2.80821	2.24971	0.204678	0.40518	0.676692	20.5333	5.34693	-2.28857	-1.30337	-0.56343	0.42885	-4.17594	0.013964	-1.22146	1.85499	190207 L2000-05 FACS analysis_HB_2.csv			0.110693	0.66416	0.868839
FRAX486	DAPI/LDL	0.558266	0.555269	0.440678	18.3667	2.20118	-0.84098	-0.84874	-1.1822	0.524163	-4.27427	0.012906	-0.93191	1.8892	0.346084	0.169492	0.106132	2.36667	0.683672	-1.53081	-2.56071	-3.23607	0.211184	-4.79241	0.008696	-2.24343	2.06067	0.509607	0.499165	0.290309	20.7333	2.79218	-0.97254	-1.00241	-1.78434	0.433027	-7.93829	0.001363	-1.20747	2.86536	190207 L2000-05 FACS analysis_HB_2.csv			1.04845	0.728906	0.900167
PP121	DAPI/LDL	0.276423	0.353822	0.376271	11.6667	0.856781	-1.85505	-1.4989	-1.41016	0.332953	-7.76954	0.001479	-1.58661	2.82993	0.245902	0.141243	0.212264	2.16667	0.222777	-2.02385	-2.82375	-2.23607	0.193337	-5.42591	0.005595	-2.37081	2.2522	0.269424	0.327903	0.269424	13.8333	0.762063	-1.89205	-1.60866	-1.89205	0.288917	-36.4786	3.37e-06	-1.79127	5.47217	190207 L2000-05 FACS analysis_HB_2.csv			0.83751	0.57853	1.27819
NU7026	DAPI/LDL	0.121951	0.694731	1.26102	22.8667	7.88139	-3.03562	-0.52547	0.334588	0.652588	-1.21055	0.292703	-0.61576	0.533572	0.07286	0.346045	0.518868	3.36667	1.05444	-3.77873	-1.53097	-0.94656	0.300416	-3.75074	0.019934	-1.73496	1.7004	0.110693	0.66416	0.868839	26.2333	8.85266	-3.17536	-0.5904	-0.20284	0.547898	-1.99651	0.11658	-0.86802	0.933375	190207 L2000-05 FACS analysis_HB_2.csv			0.985798	0.889724	0.923141
id-8	DAPI/LDL	1.17344	0.648244	1.20678	34.6667	4.30667	0.230746	-0.62539	0.271162	0.989346	-0.06242	0.953222	-0.01545	0.020806	0.628415	0.69209	0.884434	8.06667	0.721624	-0.67021	-0.53097	-0.17717	0.71981	-1.68262	0.167739	-0.47431	0.775365	1.04845	0.728906	0.900167	42.7333	3.60935	0.068264	-0.4562	-0.15174	0.892509	-1.16426	0.309024	-0.16406	0.510008	190207 L2000-05 FACS analysis_HB_2.csv			0.747703	0.893901	0.626566
pd-1/pd-l1 inhibitor 1	DAPI/LDL	0.97561	0.552686	1.71186	35.9667	6.85895	-0.03562	-0.85547	0.775568	1.02645	0.104579	0.921744	0.037658	0.03539	0.373406	0.444915	1.26179	7.03333	1.58418	-1.42118	-1.1684	0.335475	0.627603	-1.64124	0.176092	-0.67208	0.754259	0.83751	0.57853	1.27819	43	7.98429	-0.25582	-0.78954	0.354109	0.898079	-0.49904	0.643947	-0.15509	0.19115	190207 L2000-05 FACS analysis_HB_2.csv			0.877193	0.91061	1.20301
Mesalamine	DAPI/LDL	0.99187	0.792872	1.1661	33.9	1.40555	-0.01178	-0.33484	0.221694	0.967466	-0.3451	0.747401	-0.04772	0.126446	0.965392	0.840395	1.15566	10.7667	0.499629	-0.05081	-0.25086	0.208717	0.960738	-0.25088	0.814265	-0.05779	0.089234	0.985798	0.889724	0.923141	44.6667	1.10084	-0.02064	-0.16857	-0.11538	0.932888	-2.38334	0.075714	-0.10022	1.12082	190207 L2000-05 FACS analysis_HB_2.csv			0.503342	0.701754	0.70802
CCG-203971	DAPI/LDL	0.815718	1.03564	0.850847	31.7667	3.60041	-0.29386	0.050523	-0.23303	0.906583	-0.62541	0.56561	-0.14149	0.247483	0.519126	0.190678	0.57783	4.43333	0.732323	-0.94584	-2.39079	-0.79128	0.395598	-3.61749	0.022407	-1.33789	1.64962	0.747703	0.893901	0.626566	36.2	3.02141	-0.41946	-0.16181	-0.67446	0.756057	-3.15637	0.034303	-0.40343	1.46466	190207 L2000-05 FACS analysis_HB_2.csv			0.469925	0.655806	0.856307
Naringenin	DAPI/LDL	0.945799	1.01498	1.50848	39.5667	2.26536	-0.08039	0.02145	0.59309	1.12919	1.14437	0.316295	0.175283	0.499908	0.64663	0.303672	1.54481	8.16667	2.1194	-0.62899	-1.71941	0.627431	0.728733	-0.98948	0.378441	-0.45654	0.422002	0.877193	0.91061	1.20301	47.7333	4.04566	-0.18903	-0.1351	0.266646	0.996937	-0.0296	0.977804	-0.00443	0.009748	190207 L2000-05 FACS analysis_HB_2.csv			0.916876	1.08396	1.23434
Degrasyn (WP1130)	DAPI/LDL	0.523035	0.818698	1.03729	27.2	3.23557	-0.93502	-0.2886	0.052817	0.776256	-1.61205	0.182244	-0.3654	0.739348	0.437158	0.134181	0.389151	3.33333	0.683672	-1.19377	-2.89775	-1.3616	0.297442	-4.26835	0.012967	-1.74932	1.88716	0.503342	0.701754	0.70802	30.5333	2.62735	-0.99039	-0.51096	-0.49814	0.637705	-5.39079	0.005727	-0.64904	2.24206	190207 L2000-05 FACS analysis_HB_2.csv			0.451128	0.643275	0.453216
KU-55933 (ATM Kinase Inhibitor)	DAPI/LDL	0.490515	0.748967	1.32203	28.7	4.9277	-1.02763	-0.41703	0.402759	0.819064	-0.95177	0.395108	-0.28795	0.403284	0.400729	0.169492	0.235849	2.93333	0.606141	-1.3193	-2.56071	-2.08406	0.261749	-4.58746	0.010126	-1.93374	1.99455	0.469925	0.655806	0.856307	31.6333	4.36153	-1.0895	-0.60866	-0.2238	0.660679	-3.04144	0.038348	-0.59798	1.41626	190207 L2000-05 FACS analysis_HB_2.csv			0.530493	0.649541	0.565998
KU-0060648	DAPI/LDL	1.02439	1.28874	1.71525	46.1	3.39248	0.034765	0.365961	0.778422	1.31564	2.20267	0.092377	0.395764	1.03443	0.555556	0.141243	1.00236	5.53333	1.54943	-0.848	-2.82375	0.003399	0.493754	-2.25986	0.086694	-1.01814	1.06201	0.916876	1.08396	1.23434	51.6333	3.58433	-0.1252	0.116311	0.303735	1.07839	0.854995	0.440741	0.10888	0.355816	190207 L2000-05 FACS analysis_HB_2.csv			0.900167	1.46825	0.582707
KU-60019	DAPI/LDL	0.523035	0.785124	0.688136	23.3333	2.89457	-0.93502	-0.34901	-0.53924	0.665906	-2.58452	0.061036	-0.58661	1.21442	0.209472	0.028249	0.165094	1.36667	0.448041	-2.25517	-5.14568	-2.59864	0.121951	-5.67877	0.004746	-3.03562	2.32371	0.451128	0.643275	0.453216	24.7	2.49043	-1.14839	-0.63649	-1.14173	0.515873	-7.59966	0.001609	-0.95491	2.79356	190207 L2000-05 FACS analysis_HB_2.csv			0.559733	0.776942	0.75188
VE-821	DAPI/LDL	0.607046	0.730888	0.867797	25.4333	1.39231	-0.72012	-0.45228	-0.20457	0.725837	-2.91557	0.043435	-0.46228	1.36216	0.273224	0.19774	0.176887	2.43333	0.383937	-1.87184	-2.33832	-2.4991	0.217133	-5.13202	0.006829	-2.20335	2.16565	0.530493	0.649541	0.565998	27.8667	1.37948	-0.91459	-0.62251	-0.82113	0.582011	-11.8456	0.000291	-0.78088	3.53644	190207 L2000-05 FACS analysis_HB_2.csv			0	0.824979	0.906433
BIBR 1532	DAPI/LDL	0.943089	1.77944	0.871186	43.1333	10.7356	-0.08453	0.831425	-0.19895	1.23097	0.601855	0.57972	0.2998	0.236782	0.75592	0.09887	0.259434	3.96667	1.7791	-0.40369	-3.33832	-1.94656	0.353956	-2.65268	0.056823	-1.49836	1.24548	0.900167	1.46825	0.582707	47.1	10.1263	-0.15174	0.554102	-0.77916	0.983709	-0.06289	0.95287	-0.0237	0.020967	190207 L2000-05 FACS analysis_HB_2.csv			0.726817	1.33459	1.05263
CC-115	DAPI/LDL	0.612466	0.916839	1.05763	29.7667	3.09635	-0.7073	-0.12526	0.080831	0.849505	-1.11594	0.326961	-0.23531	0.485504	0.382514	0.120056	0.566038	3.56667	0.775075	-1.38642	-3.05821	-0.82103	0.318263	-4.02524	0.015796	-1.65171	1.80146	0.559733	0.776942	0.75188	33.3333	2.68218	-0.83719	-0.36412	-0.41143	0.696185	-4.42823	0.011438	-0.52246	1.94166	190207 L2000-05 FACS analysis_HB_2.csv			0.870927	0.672515	0.626566
az191	DAPI/LDL	0	0.999483	1.12881	24	9.88028	#DIV/0!	-0.00075	0.174807	0.684932	-0.88854	0.424457	-0.54597	0.372166	0	0.056497	1.19104	3.63333	2.64673	#DIV/0!	-4.14568	0.252219	0.324212	-2.08377	0.105572	-1.62499	0.976452	0	0.824979	0.906433	27.6333	11.3186		-0.27757	-0.14173	0.577137	-1.46054	0.217931	-0.79301	0.661682	190207 L2000-05 FACS analysis_HB_2.csv			1.01713	1.44737	0.553467
bms202 (PD-1/PD-L1 inhibitor 2	DAPI/LDL	0.756098	1.60641	1.42034	44	8.12992	-0.40336	0.683836	0.506235	1.25571	0.865823	0.43543	0.328501	0.361082	0.628415	0.120056	1.00236	5.7	1.67597	-0.67021	-3.05821	0.003399	0.508626	-2.09412	0.104344	-0.97532	0.981534	0.726817	1.33459	1.05263	49.7	6.86489	-0.46034	0.416393	0.074001	1.03801	0.216467	0.839215	0.053823	0.076127	190207 L2000-05 FACS analysis_HB_2.csv			1.07352	1.4411	1.14244
b-AP15	DAPI/LDL	0.810298	0.792872	0.894915	29	1.07806	-0.30348	-0.33484	-0.16018	0.827626	-1.9401	0.124363	-0.27295	0.905309	1.07468	0.105932	0.424528	5.63333	2.56573	0.103909	-3.23879	-1.23607	0.502677	-1.57162	0.191137	-0.9923	0.718654	0.870927	0.672515	0.626566	34.6333	2.93119	-0.19938	-0.57236	-0.67446	0.723336	-3.68993	0.02102	-0.46726	1.67736	190207 L2000-05 FACS analysis_HB_2.csv			1.21345	1.12782	0.57853
ETP-46464	DAPI/LDL	1.12466	1.63481	0.80678	42.8667	9.32694	0.169491	0.709127	-0.30975	1.22336	0.665198	0.542316	0.290853	0.265747	0.655738	0.423729	0.318396	5.3	1.09848	-0.60881	-1.23879	-1.6511	0.472933	-2.78092	0.049772	-1.08029	1.30302	1.01713	1.44737	0.553467	48.1667	10.0904	0.024499	0.533432	-0.85343	1.00599	0.023197	0.982605	0.008612	0.007621	190207 L2000-05 FACS analysis_HB_2.csv			1.10693	0.962824	0.749791
Costunolide	DAPI/LDL	1.01897	1.69938	1.74237	51.6	6.64731	0.027112	0.765009	0.801053	1.4726	1.92209	0.126966	0.558368	0.896314	1.25683	0.225989	0.389151	6.76667	2.87144	0.32979	-2.14568	-1.3616	0.603807	-1.14377	0.316517	-0.72784	0.499602	1.07352	1.4411	1.14244	58.3667	4.41017	0.102345	0.527173	0.192118	1.21902	1.94149	0.124164	0.285722	0.906004	190207 L2000-05 FACS analysis_HB_2.csv			0.904344	1.17168	0.973267
CP-466722	DAPI/LDL	1.41192	1.36364	0.732203	42.1667	8.39793	0.497663	0.447459	-0.44968	1.20339	0.668246	0.54056	0.2671	0.267156	0.546448	0.084746	0.71934	4.43333	1.32021	-0.87184	-3.56071	-0.47526	0.395598	-2.93777	0.042484	-1.33789	1.37178	1.21345	1.12782	0.57853	46.6	7.77617	0.279115	0.173536	-0.78954	0.973267	-0.1344	0.899578	-0.03909	0.045961	190207 L2000-05 FACS analysis_HB_2.csv			0.536759	0.923141	0.511696
(S)-crizotinib	DAPI/LDL	1.08401	1.17252	1.09831	39.2667	3.07872	0.116379	0.229613	0.135279	1.12062	0.897733	0.420079	0.164302	0.376669	1.18397	0.049435	0.412736	5.73333	3.03913	0.243634	-4.33832	-1.27671	0.5116	-1.34517	0.249773	-0.96691	0.602455	1.10693	0.962824	0.749791	45	4.05545	0.146569	-0.05466	-0.41544	0.93985	-0.57984	0.593115	-0.0895	0.226861	190207 L2000-05 FACS analysis_HB_2.csv			0.875104	1.34503	0.985798
AUNP-12	DAPI/LDL	0.899729	1.35331	1.27797	41.1	4.73357	-0.15244	0.436488	0.35385	1.17294	0.940027	0.400427	0.230136	0.397477	0.919854	0.261299	1.04953	7.56667	1.6037	-0.12052	-1.93622	0.069741	0.675193	-1.42127	0.228286	-0.56663	0.64152	0.904344	1.17168	0.973267	48.6667	3.13274	-0.14506	0.228578	-0.03909	1.01643	0.205031	0.847558	0.023511	0.07183	190207 L2000-05 FACS analysis_HB_2.csv			1.07352	1.36174	1.24269
RITA (NSC 652287)	DAPI/LDL	0.577236	1.10021	0.647458	27.6667	6.11852	-0.79277	0.137774	-0.62714	0.789574	-0.92092	0.409206	-0.34085	0.388058	0.400729	0.112994	0.636792	3.8	0.928559	-1.3193	-3.14568	-0.6511	0.339084	-3.70578	0.02073	-1.56029	1.68339	0.536759	0.923141	0.511696	31.4667	5.20605	-0.89765	-0.11538	-0.96664	0.657199	-2.5742	0.061704	-0.6056	1.20969	190207 L2000-05 FACS analysis_HB_2.csv			0.739348	1.09649	0.749791
Zoledronic Acid Monohydrate	DAPI/LDL	0.99187	1.59607	1.29153	45.5	6.66383	-0.01178	0.674528	0.369076	1.29852	1.21138	0.292418	0.376864	0.533996	0.482696	0.183616	1.07311	5.66667	1.53936	-1.05081	-2.44524	0.101802	0.505651	-2.21497	0.091121	-0.98378	1.04038	0.875104	1.34503	0.985798	51.1667	5.54503	-0.19247	0.427638	-0.02064	1.06864	0.483956	0.653719	0.095781	0.184609	190207 L2000-05 FACS analysis_HB_2.csv			0.716374	0.870927	0.89599
PR-619	DAPI/LDL	1.17344	1.33265	1.71525	48.5	2.13594	0.230746	0.414292	0.778422	1.38413	3.49967	0.024903	0.468982	1.60374	0.737705	0.960452	1.04953	10.2	1.40079	-0.43888	-0.05821	0.069741	0.910173	-0.42371	0.693571	-0.13579	0.158909	1.07352	1.36174	1.24269	58.7	3.26905	0.102345	0.445449	0.313467	1.22598	2.70247	0.053956	0.293937	1.26796	190207 L2000-05 FACS analysis_HB_2.csv			0.992063	1.05681	0.760234
Mirin	DAPI/LDL	0.842818	1.1906	1.05424	36.1	4.08248	-0.24671	0.251688	0.0762	1.03025	0.184665	0.862476	0.042996	0.064253	0.391621	0.451977	0.566038	5.16667	0.517115	-1.35247	-1.14568	-0.82103	0.461035	-3.42911	0.026557	-1.11705	1.57582	0.739348	1.09649	0.749791	41.2667	4.5875	-0.43567	0.132894	-0.41544	0.861877	-1.17706	0.304429	-0.21445	0.516513	190207 L2000-05 FACS analysis_HB_2.csv			1.05054	1.11738	1.15288
(-)-Epigallocatechin Gallate	DAPI/LDL	0.821138	0.909091	1.32542	34.8667	2.07864	-0.2843	-0.1375	0.406454	0.995053	-0.04563	0.965793	-0.00715	0.015116	0.364299	0.45904	0.448113	4.76667	0.709199	-1.45681	-1.12331	-1.15806	0.425342	-3.46426	0.025718	-1.2333	1.58977	0.716374	0.870927	0.89599	39.6333	2.19562	-0.48121	-0.19938	-0.15845	0.827764	-3.06673	0.037412	-0.27271	1.42699	190207 L2000-05 FACS analysis_HB_2.csv			0.88137	0.956558	0.918964
YU238259	DAPI/LDL	1.12466	0.88843	1.05763	35.7	2.48507	0.169491	-0.17067	0.080831	1.01884	0.159083	0.881312	0.026921	0.05487	0.546448	1.14407	0.613208	9.13333	2.89111	-0.87184	0.194173	-0.70555	0.814991	-0.53112	0.623461	-0.29514	0.205191	0.992063	1.05681	0.760234	44.8333	3.51958	-0.0115	0.079714	-0.39548	0.936369	-0.70679	0.518697	-0.09485	0.285087	190207 L2000-05 FACS analysis_HB_2.csv			0.797828	1.09649	1.18003
Pifithrin-Î¼	DAPI/LDL	1.19512	0.934917	1.42712	40.8	1.9362	0.257158	-0.09709	0.513105	1.16438	1.56349	0.192977	0.219566	0.714493	0.564663	1.22175	1.54481	12.2	2.64197	-0.82454	0.288951	0.627431	1.08864	0.273703	0.797865	0.122524	0.098071	1.05054	1.11738	1.15288	53	1.17284	0.071135	0.160116	0.205245	1.10693	3.56439	0.023493	0.146569	1.62905	190207 L2000-05 FACS analysis_HB_2.csv			0.891813	1.05054	0.956558
P5091 (P005091)	DAPI/LDL	0.842818	1.01756	1.29492	36.2333	2.11468	-0.24671	0.025117	0.372858	1.03406	0.311705	0.770836	0.048315	0.113038	1.01093	0.451977	0.683962	7.76667	1.36816	0.015682	-1.14568	-0.54801	0.69304	-1.4656	0.21663	-0.52899	0.664281	0.88137	0.956558	0.918964	44	0.848528	-0.18218	-0.06408	-0.12192	0.918964	-3.73353	0.020235	-0.12192	1.69391	190207 L2000-05 FACS analysis_HB_2.csv			0.983709	0.787385	0.511696
Schisandrin B (Sch B)	DAPI/LDL	0.745257	1.04081	1.75932	39.9	5.75345	-0.42419	0.057701	0.81502	1.1387	0.640349	0.556787	0.187386	0.254311	0.974499	0.861582	0.542453	9.16667	1.89756	-0.03727	-0.21494	-0.88243	0.817965	-0.71667	0.513194	-0.28989	0.289718	0.797828	1.09649	1.18003	49.0667	4.53538	-0.32585	0.132894	0.238828	1.02478	0.213634	0.84128	0.03532	0.075059	190207 L2000-05 FACS analysis_HB_2.csv			1.05054	1.01921	0.685046
Cycloastragenol	DAPI/LDL	0.818428	1.05372	1.31864	36.6333	2.66431	-0.28907	0.07549	0.399055	1.04547	0.369478	0.7305	0.064154	0.13638	1.13843	0.670904	0.813679	9.63333	1.32106	0.18705	-0.57582	-0.29747	0.859607	-0.68218	0.532581	-0.21825	0.273615	0.891813	1.05054	0.956558	46.2667	1.80144	-0.16519	0.071135	-0.06408	0.966305	-0.73124	0.505164	-0.04945	0.296567	190207 L2000-05 FACS analysis_HB_2.csv			0.565998	0.779031	0.524227
LTURM34	DAPI/LDL	0.97019	0.836777	0.650847	29.1333	4.13369	-0.04366	-0.25709	-0.61961	0.831431	-1.0193	0.365695	-0.26633	0.436881	1.02914	0.374294	0.625	7.3	1.63299	0.041445	-1.41776	-0.67807	0.651398	-1.50912	0.20577	-0.61839	0.686617	0.983709	0.787385	0.511696	36.4333	5.35191	-0.0237	-0.34486	-0.96664	0.76093	-1.74632	0.155684	-0.39416	0.807757	190207 L2000-05 FACS analysis_HB_2.csv			0.651629	1.04219	0.662072
TH588	DAPI/LDL	1.10027	0.963326	0.979661	35.6	2.84371	0.137859	-0.0539	-0.02965	1.01598	0.124973	0.906574	0.022874	0.042597	0.883424	0.812147	0.459906	8.36667	1.87221	-0.17882	-0.30019	-1.12059	0.746579	-1.00666	0.371049	-0.42163	0.430569	1.05054	1.01921	0.685046	43.9667	4.57246	0.071135	0.027458	-0.54573	0.918268	-0.6988	0.523176	-0.12301	0.281352	190207 L2000-05 FACS analysis_HB_2.csv			0.142022	0.102339	0.139933
Tenovin-1	DAPI/LDL	0.601626	0.805785	0.616949	23.8667	3.13877	-0.73306	-0.31153	-0.69678	0.681126	-2.34377	0.079052	-0.55401	1.10209	0.446266	0.430791	0.813679	5.96667	0.474537	-1.16402	-1.21494	-0.29747	0.532421	-3.00576	0.039716	-0.90936	1.40104	0.565998	0.779031	0.524227	29.8333	3.08449	-0.82113	-0.36025	-0.93174	0.623085	-4.77714	0.008794	-0.6825	2.05582	190207 L2000-05 FACS analysis_HB_2.csv			0.758145	0.804094	0.547201
P22077	DAPI/LDL	0.672087	1.11054	0.979661	32.2333	4.50045	-0.57328	0.151258	-0.02965	0.919901	-0.45334	0.67381	-0.12045	0.171462	0.582878	0.487288	0.330189	5.36667	1.05444	-0.77873	-1.03715	-1.59864	0.478882	-2.79392	0.049115	-1.06226	1.30879	0.651629	1.04219	0.662072	37.6	5.02284	-0.61788	0.059617	-0.59494	0.785297	-1.67108	0.170025	-0.34869	0.769488	190207 L2000-05 FACS analysis_HB_2.csv			1.08187	0.937761	0.605681
AZ20	DAPI/LDL	0.157182	0.118802	0.2	5.43333	0.341022	-2.6695	-3.07337	-2.32193	0.155061	-10.3877	0.000485	-2.68909	3.3143	0.091075	0.021186	0.09434	0.7	0.169967	-3.45681	-5.56071	-3.40599	0.062463	-6.34186	0.003166	-4.00086	2.49948	0.142022	0.102339	0.139933	6.13333	0.504058	-2.81582	-3.28857	-2.83719	0.128098	-67.6232	2.87e-07	-2.96468	6.54287	190207 L2000-05 FACS analysis_HB_2.csv			0.446951	0.499165	0.494987
Chloroquine Phosphate	DAPI/LDL	0.796748	0.83936	0.80339	28.5333	2.10414	-0.3278	-0.25264	-0.31583	0.814307	-1.70345	0.163691	-0.29635	0.785975	0.628415	0.423729	0.294811	5.13333	1.09578	-0.67021	-1.23879	-1.76214	0.458061	-2.86221	0.045827	-1.12639	1.33888	0.758145	0.804094	0.547201	33.6667	3.09205	-0.39945	-0.31456	-0.86986	0.703147	-3.75322	0.019891	-0.5081	1.70134	190207 L2000-05 FACS analysis_HB_2.csv			1.06725	1.00042	0.705931
Cyclogalegenol	DAPI/LDL	1.18428	0.973657	0.884746	35.8333	4.21777	0.244012	-0.03851	-0.17667	1.02264	0.134806	0.899277	0.032299	0.046107	0.737705	0.508475	0.341981	6.06667	1.31008	-0.43888	-0.97575	-1.54801	0.541344	-2.23778	0.08884	-0.88538	1.05139	1.08187	0.937761	0.605681	41.9	5.51181	0.113529	-0.09271	-0.72337	0.875104	-0.88585	0.425741	-0.19247	0.370854	190207 L2000-05 FACS analysis_HB_2.csv			0.651629	0.795739	0.607769
SF2523	DAPI/LDL	0.495935	0.594008	0.562712	19.3	1.56276	-1.01178	-0.75145	-0.82953	0.550799	-4.61898	0.009889	-0.8604	2.00486	0.282332	0.063559	0.837264	3.7	1.48174	-1.82454	-3.97575	-0.25625	0.330161	-3.06594	0.037441	-1.59876	1.42665	0.446951	0.499165	0.494987	23	0.654896	-1.16181	-1.00241	-1.01454	0.480368	-31.0193	6.44e-06	-1.05779	5.19138	190207 L2000-05 FACS analysis_HB_2.csv			0.88137	1.08605	0.591061
GSK2656157	DAPI/LDL	1.06775	1.02273	0.905085	35.2333	3.48404	0.094575	0.032421	-0.14388	1.00552	0.037802	0.971657	0.007938	0.012487	1.06557	0.586158	0.837264	9.03333	1.12481	0.09163	-0.77064	-0.25625	0.806068	-1.01341	0.36818	-0.31103	0.43394	1.06725	1.00042	0.705931	44.2667	4.33906	0.0939	0.000603	-0.5024	0.924534	-0.67993	0.533861	-0.1132	0.272572	190207 L2000-05 FACS analysis_HB_2.csv			0.536759	1.01295	0.415622
Wortmannin	DAPI/LDL	0.723577	0.880682	0.820339	28.3333	2.42686	-0.46678	-0.18331	-0.28571	0.8086	-1.63707	0.176957	-0.3065	0.752131	0.409836	0.282486	0.57783	4.46667	0.212568	-1.28688	-1.82375	-0.79128	0.398572	-4.05029	0.015472	-1.32709	1.81045	0.651629	0.795739	0.607769	32.8	2.21961	-0.61788	-0.32963	-0.7184	0.685046	-5.54727	0.005166	-0.54573	2.28685	190207 L2000-05 FACS analysis_HB_2.csv			0.657895	0.70802	0.93985
10058-F4	DAPI/LDL	0.905149	1.07696	0.840678	33.3	3.98358	-0.14377	0.106968	-0.25037	0.950342	-0.30879	0.772896	-0.07348	0.111879	0.801457	0.727401	0.412736	7.53333	1.68413	-0.3193	-0.45918	-1.27671	0.672219	-1.39279	0.236104	-0.573	0.626897	0.88137	1.08605	0.591061	40.8333	5.61394	-0.18218	0.119088	-0.75862	0.852827	-1.02487	0.363354	-0.22968	0.43967	190207 L2000-05 FACS analysis_HB_2.csv			0.246449	0.221387	0.434419
Silmitasertib (CX-4945)	DAPI/LDL	0.636856	0.862603	0.515254	24.0333	4.2953	-0.65096	-0.21323	-0.95664	0.685883	-1.84412	0.138934	-0.54397	0.857192	0.200364	1.06638	0.554245	7.33333	3.22502	-2.3193	0.092727	-0.8514	0.654372	-0.90538	0.416468	-0.61182	0.380418	0.536759	1.01295	0.415622	31.3667	7.127	-0.89765	0.018562	-1.26665	0.65511	-1.89183	0.131472	-0.61019	0.881166	190207 L2000-05 FACS analysis_HB_2.csv			0.561821	1.03592	0.609858
IU1	DAPI/LDL	0.607046	0.72314	1.05424	27.1667	2.07864	-0.72012	-0.46765	0.0762	0.775304	-2.07264	0.106909	-0.36717	0.970984	0.82878	0.416667	1.63915	9.63333	1.89815	-0.27094	-1.26303	0.712949	0.859607	-0.55261	0.609954	-0.21825	0.214703	0.657895	0.70802	0.93985	36.8	3.39509	-0.60407	-0.49814	-0.0895	0.768588	-2.66466	0.056117	-0.37972	1.25091	190207 L2000-05 FACS analysis_HB_2.csv			0.568087	0.923141	0.440685
VE-822	DAPI/LDL	0.273713	0.266012	0.664407	13.3333	2.55879	-1.86927	-1.91043	-0.58986	0.380518	-5.14931	0.006748	-1.39397	2.17084	0.154827	0.021186	0.141509	1.06667	0.334443	-2.69127	-5.56071	-2.82103	0.095181	-5.98633	0.003915	-3.39318	2.40726	0.246449	0.221387	0.434419	14.4	2.62805	-2.02064	-2.17536	-1.20284	0.300752	-10.4017	0.000482	-1.73335	3.31657	190207 L2000-05 FACS analysis_HB_2.csv			0.081454	0.135756	0.116959
IPA-3	DAPI/LDL	0.560976	1.08729	0.867797	29.4667	5.28527	-0.83399	0.120741	-0.20457	0.840944	-0.78937	0.474052	-0.24992	0.324174	0.564663	0.529661	0.424528	5.76667	0.936107	-0.82454	-0.91686	-1.23607	0.514575	-2.71464	0.053281	-0.95855	1.27343	0.561821	1.03592	0.609858	35.2333	5.89017	-0.83182	0.050917	-0.71345	0.735867	-1.75308	0.154459	-0.44248	0.811187	190207 L2000-05 FACS analysis_HB_2.csv			0.820802	1.10067	0.639098
GSK2606414	DAPI/LDL	0.555556	0.870351	0.586441	23.8333	4.09806	-0.848	-0.20033	-0.76994	0.680175	-1.9467	0.123423	-0.55602	0.908603	0.6102	0.741525	0.448113	7	1.58395	-0.71265	-0.43143	-1.15806	0.624628	-1.65449	0.173371	-0.67893	0.761023	0.568087	0.923141	0.440685	30.8333	5.64315	-0.81582	-0.11538	-1.18218	0.643971	-2.46645	0.06921	-0.63493	1.15983	190207 L2000-05 FACS analysis_HB_2.csv			0.733083	1.12991	0.647452
PTC-209 HBr	DAPI/LDL	0.086721	0.13688	0.142373	4.23333	0.495162	-3.52748	-2.86901	-2.81225	0.120814	-10.6824	0.000435	-3.04914	3.36148	0.063752	0.084746	0.165094	1.1	0.169967	-3.97138	-3.56071	-2.59864	0.098156	-6.10042	0.003653	-3.34878	2.43734	0.081454	0.135756	0.116959	5.33333	0.622421	-3.61788	-2.88091	-3.09592	0.11139	-55.8131	6.17e-07	-3.16631	6.20972	190207 L2000-05 FACS analysis_HB_2.csv			1.09231	0.657895	1.13409
10074-G5	DAPI/LDL	0.831978	1.04081	0.877966	32.3	3.4564	-0.26538	0.057701	-0.18776	0.921804	-0.53872	0.618664	-0.11747	0.208545	0.783242	0.875706	0.554245	8.56667	1.81496	-0.35247	-0.19148	-0.8514	0.764426	-0.95496	0.393674	-0.38755	0.404863	0.820802	1.10067	0.639098	40.8667	5.24814	-0.28489	0.13838	-0.64589	0.853523	-1.09112	0.336539	-0.2285	0.472965	190207 L2000-05 FACS analysis_HB_2.csv
Tipiracil hydrochloride	DAPI/LDL	0.742547	1.02273	0.867797	30.8667	3.59052	-0.42944	0.032421	-0.20457	0.880898	-0.79893	0.469082	-0.18295	0.328751	0.701275	1.02401	0.636792	9.2	2.2306	-0.51195	0.034232	-0.6511	0.82094	-0.6294	0.563245	-0.28465	0.249303	0.733083	1.12991	0.647452	40.0667	5.81002	-0.44795	0.176205	-0.62715	0.836814	-1.09803	0.333848	-0.25702	0.476451	190207 L2000-05 FACS analysis_HB_2.csv
Chk 2 inhibitor II (BML-277)	DAPI/LDL	0.99187	0.71281	1.51186	36.2667	4.00925	-0.01178	-0.48841	0.596329	1.03501	0.216643	0.839087	0.049641	0.076193	1.42987	0.275424	1.14387	9.76667	2.78142	0.515887	-1.86028	0.19392	0.871505	-0.38072	0.722767	-0.19842	0.141002	1.09231	0.657895	1.13409	46.0333	5.95191	0.127388	-0.60407	0.181529	0.961431	-0.25333	0.812501	-0.05674	0.090176	190207 L2000-05 FACS analysis_HB_2.csv
D 4476	DAPI/LDL			1.16949			#DIV/0!	#DIV/0!	0.225881								1.26179			#DIV/0!	#DIV/0!	0.335475								0.944027					-0.0831						190207 L2000-05 FACS analysis_HB_2.csv
