# Supplementary material for: Small molecule inhibition of ATM kinase increases CRISPR-Cas9 1-bp insertion frequency
Source: Nat Commun. 2021 Aug 25;12:5111. doi: 10.1038/s41467-021-25415-8 (PMC8387472; doi:10.1038/s41467-021-25415-8)
Supplement: Supplementary file 6 — Supplementary Data 4 [file 41467_2021_25415_MOESM6_ESM.xlsx]

## Sheet: Supplementary Table 4
Supplementary Data File 4: 38 small molecule hits from the initial screen
Number	Name
1	AGK2
2	Chk 2 inhibitor II (BML-277)
3	D 4476
4	ETP-46464
5	id-8
6	Kenpaullone
7	KRIBB11
8	KU-60019
9	LDN-57444
10	Pemetrexed
11	Rifapentine
12	SF2523
13	6-Mercaptopurine (6-MP) Monohydrate
14	BG45
15	BMS-265246
16	Citarinostat (ACY-241)
17	Fasudil (HA-1077) HCl
18	FRAX486
19	Genistein
20	GSK2656157
21	Icariin
22	Irinotecan HCl Trihydrate
23	KU-0060648
24	LDC000067
25	Mercaptopurine (6-MP)
26	MK-8745
27	p2T CAG Cas9-ΔF916 BlastR
28	PHA-767491
29	PP121
30	RG2833 (RGFP109)
31	Rifampin
32	SirReal2
33	SU9516
34	Triciribine
35	Tucidinostat (Chidamide)
36	Wogonin
37	Wortmannin
38	ZINC00881524 (ROCK inh)
