# Supplementary material for: Small molecule inhibition of ATM kinase increases CRISPR-Cas9 1-bp insertion frequency
Source: Nat Commun. 2021 Aug 25;12:5111. doi: 10.1038/s41467-021-25415-8 (PMC8387472; doi:10.1038/s41467-021-25415-8)
Supplement: Supplementary file 7 — Supplementary Data 5 [file 41467_2021_25415_MOESM7_ESM.xlsx]

## Sheet: Supplementary Table 5
Supplementary Data File 5: 48-site gRNA/target information
gRNA number	Type	Designed Target sequence (61-bp, cutsite at position 34 by 0-index)	Designed gRNA (NGG orientation, 19 or 20)
0	1bp ins designed	AGGATTACCGAGACCTACGCGAACCGAAATCGCTGTCCGGTGCGCAAGCAGGGCTGGCGTC	CGCGAACCGAAATCGCTGTC
1	1bp ins designed	GTGTCACAGTGCACGAGTGACGGGATAATGTGCTGACAGGTAATTGATAGGCTTCCAACTT	TGACGGGATAATGTGCTGAC
2	1bp ins designed	GGTGCCCCCGAGACCTACGCGAACCGAAATCGATGTCCGGTGCGCAAGCAGGGCTGGCGTC	CGCGAACCGAAATCGATGTC
3	1bp ins designed	TGCTAGCGCCCCCACAAAGCGGACCAGCCAGCACTATAGGGAATAAGGCCAACTTGCACCC	AGCGGACCAGCCAGCACTAT
4	1bp ins designed	ACGCCTTAGTGCACGAGTGACGGGATAATGTGGTCTCAGGTAATTGATAGGCTTCCAACTT	TGACGGGATAATGTGGTCTC
5	1bp ins designed	CGCTGACCCGAGACCTACGCGAACCGAAATCGGCGACCGGTGCGCAAGCAGGGCTGGCGTC	CGCGAACCGAAATCGGCGAC
6	1bp ins designed	ACGATTGGCCCCCACAAAGCGGACCAGCCAGCGTGCTAGGGAATAAGGCCAACTTGCACCC	AGCGGACCAGCCAGCGTGCT
7	1bp ins designed	TACTCAACCGAGACCTACGCGAACCGAAATCGTATGCCGGTGCGCAAGCAGGGCTGGCGTC	CGCGAACCGAAATCGTATGC
8	1bp ins pathogenic	GCATGCGTGTTTTGGGACAATGTAGTATACATTTGGGAGGCTCTCAGCTTTTCCCAATAAA	CAATGTAGTATACATTTGGG	KLHL7, perfect repair
9	1bp ins pathogenic	AAAAAATTTATCTCAGGAGAACCATACAGACTTTGACTGGCGTTGAGTACGTTGTTGGAAG	AGAACCATACAGACTTTGAC	NBN, perfect repair
10	1bp ins pathogenic	AGGCAGCTCCTCATGTCCCTGGCCAGCAGCATGCGTCCGGGCAGGCGCAGGTAAACTTGGG	CCTGGCCAGCAGCATGCGTC	LDLR, perfect repair
11	1bp ins pathogenic	ATCCACCCCTCCCGTCCCGGCTCACGCGCGCCGCGTCTGGCTGAGCGGGCAGATGCTGATG	CGGCTCACGCGCGCCGCGTC	MAN2B1, perfect repair
12	1bp ins pathogenic	TAACATTCCCAGGGGGATCATGAAGATGCGACCCAGGTGGTAAAGGATTTCCTGGACCTCT	TCATGAAGATGCGACCCAGG	COL4A4, perfect repair
13	1bp ins pathogenic	TGATGTGCATATTCACCTCTGGGGTGAGGACCACGCCTGGTGGCCTCTGGCATGGAGCTCC	TCTGGGGTGAGGACCACGCC	UGT1A4, perfect repair
14	1bp ins pathogenic	GGAAAAATACATTTTTCTTCTTTGAGCCTACCTTGCCTGGACGGCGTAAGAAGCCAGGAGC	TTCTTTGAGCCTACCTTGCC	NF2, silent mutation
15	1bp ins pathogenic	GCGCCTCCAATGACCCAGTGGGATCCTACTCCATAATGGGATCCTGGGGATTCCTCGCTCC	TGGGATCCTACTCCATAAT	PAX2, silent mutation
16	microdup designed	CGGACTGCACACATGGGTAGGATCGTGCACGCGAGGTAGGATCGTGCACGCGAAGTTATTC	TAGGATCGTGCACGCGAGGT
17	microdup designed	CCATAGCGCGATAAATATGACGGCTCATCCTGTATGACGGCTCATCCTGTATCAACTGTCC	TGACGGCTCATCCTGTATGA
18	microdup designed	GCGCAAGTGCATAAGTTTTTCTTAAGGCGTGCCTTTAAGGCGTGCCTTTGTCGGTCCTGGA	TTTCTTAAGGCGTGCCTTTA
19	microdup designed	TCTGCAGGGGTCGGAACCCGGGGGCTAGGGCTATCCCGGGGGCTAGGGCTATTAGCGAACC	CCGGGGGCTAGGGCTATCCC
20	microdup designed	TACAGGTGTAGACTGGTTACGTGGCTGCGGAATTGACTGGTTACGTGGCTGCGGAATTTTG	TACGTGGCTGCGGAATTGAC
21	microdup designed	CGATTGAGAGTCAAACGGGCCAGAAAACTCCGGGAACGGGCCAGAAAACTCCGGGGCATGG	GCCAGAAAACTCCGGGAAC
22	microdup designed	CTGATGGTTGAAGGATTTAGCCGGGGTCCTAGACGCCGGGGTCCTAGACGAAAGGGCCACG	TAGCCGGGGTCCTAGACGCC
23	microdup designed	AGAACAAAGCGCTCATATAACGATATGGGGGGTTATGGGGGGTTGAATTGCTTCAGCACGA	TAACGATATGGGGGGTTATG
24	microdup pathogenic	GACCACAGCCCCCAGCAGGGGAGGCCCCCAGCAGGGGAGGCCCACACCTGCCCCAGCACCT	GGGAGGCCCCCAGCAGGGG
25	microdup pathogenic	GGGCCTGAATGGTGTGGACATCTACTCGCTGGTGAGCTGGTGACTGAAAACATTCAGTGGC	ACATCTACTCGCTGGTGAGC
26	microdup pathogenic	AGGGCGCGCCCCACGCACTCTGCGGCAAGTCCCTCTGCGGCAAGTCCTCGGCCCGGAAGAC	CTCTGCGGCAAGTCCCTCTG
27	microdup pathogenic	CCAGAATTAGAACATATCATCTGGACCCTTTTCCATCTGGACCCTTTTCCAGCACACCCTG	CATCTGGACCCTTTTCCATC
28	microdup pathogenic	TGGTTCTTCCTTTGTAGAGAGTGTTCATCTGGGAATCTGGGACTTGGATGAGACAATCATT	AGAGTGTTCATCTGGGAATC
29	microdup pathogenic	TTGATGAACTTCCTCTTCTTCTCATGTCTCCGGTCTCCGGTAGGCCACGTGCATGGCCACT	CTTCTCATGTCTCCGGTCTC
30	microdup pathogenic	GAGCTGGCATGAGTATTTGTGCCACATGGCTCCCACATGGCTCCACATGCAAGTTTGAAAC	TGTGCCACATGGCTCCCACA
31	microdup pathogenic	ACCTCCACAGGCTGGGTGGCCCGGAGGCTGGGCGGCCCGGAGGCTGGGCTGGGCGAGTATC	GCCCGGAGGCTGGGCGGCC
32	vo	AGAAGTCCAGGATCAGGGGGACTGGGGTCGGGAGGGTGGGGCAGGAAGGAAGCCAGAATCA	GGACTGGGGTCGGGAGGGT
33	vo	CATTAAGAGCAGCTGCCGGCCCCCAAGTGGACAGAGCTGGCCCTGCTGATTCAACAGTGCA	GCCCCCAAGTGGACAGAGC
34	vo	ATTATAGGACCCTGAGGGAGCAGAGATGTGGGAATGGGGGCCGAGCCAATTGTGATGTAAG	AGCAGAGATGTGGGAATGG
35	vo	CCACTTTTAGAGAGGGTGAAAATCATCAGTTATCATCAGGGCAACAAATTGCTTTCTCCTA	AAAATCATCAGTTATCATC
36	vo	GATTTTAACTTTTAATAGCATACAGTGATTTGATGAAAGGACGTCAAACAATGTGGCGATG	CATACAGTGATTTGATGAA
37	vo	CTTGGGCCGCCGCCAATGCAAAACTCAACCCTACCCCAGGCAGCAATGCTATCTCAGGTTT	CAAAACTCAACCCTACCCC
38	vo	GGGCTGGGTGCTAAAATGAGGAGCTCCAAGAAGACTGAGGTGAACCTGGAGGCCCCTGAGC	AGGAGCTCCAAGAAGACTG
39	vo	CTGCACAGTCACTTAGGATAGGAGAAGATGATGTATAGGGTTTAGTGGGAGATGTTGCAAG	ATAGGAGAAGATGATGTATA
40	vo	GCGAATCAACTGTTCAACAACAGCAGCAGCCACCTGGAGGACTACAGTGGCCTGTCCGTGT	CAACAGCAGCAGCCACCTGG
41	vo	AAAGAGACAGCAGGTATGAATCCATCTTCCTGACCCTTGGGACCAGCCGGGGCAGTGAAGC	AATCCATCTTCCTGACCCT
42	vo	GGGCTAAACCTATGAGCACAGTAGAACTAAGGGTGGGTGGTGTAGCTAAAGAACTTGACCA	ACAGTAGAACTAAGGGTGGG
43	vo	AGTTTAACTTACTCCGGCCAAAAAAGAACTGCACCTCTGGAGCGGGTTAGTGGTGGTGGTA	CCAAAAAAGAACTGCACCTC
44	vo	ACACATACCTTCTTCGAGGCAGCCAGCATGATGAGACAGGTCTCCCACAAACACATCGTGT	GCAGCCAGCATGATGAGAC
45	vo	TTACACAGCATGAACTGCTAGGTGATGATGTCAGATTCGGTTTTACTAACTTCTCCAAAAA	CTAGGTGATGATGTCAGATT
46	vo	TTAAGAGCAATGTTCACGCAACTTGAAATTATATCTGTGGTCTTCAAATTGTCTTTTGTCA	CAACTTGAAATTATATCTG
47	vo	GAGTGGTCCCGAGCCAGGAACTGTGTGTGTTGCAGGGGGGCAGTAACTCCCCAACTCCCTC	AACTGTGTGTGTTGCAGGG
