# Supplementary material for: Small molecule inhibition of ATM kinase increases CRISPR-Cas9 1-bp insertion frequency
Source: Nat Commun. 2021 Aug 25;12:5111. doi: 10.1038/s41467-021-25415-8 (PMC8387472; doi:10.1038/s41467-021-25415-8)
Supplement: Supplementary file 8 — Supplementary Data 6 [file 41467_2021_25415_MOESM8_ESM.xlsx]

## Sheet: Supplementary Table 6a
Supplementary Data File 6: Genotypic data for 48-site library screen
Genotypic data for U2OS cells
Description	drug_name			Drug	Concentration	Rep	gRNA_no	del_mh	del_nomh	ins_1bp	ins_multibase	wildtype	% edited	# edited	fraction_1bpins	fraction_mh	fraction_nonMH	edited_fraction
6-Mercaptopurine (6-MP) Monohydrate-4.0uM-repA	6	Mercaptopurine (6	MP) Monohydrate	6-Mercaptopurine (6-MP) Monohydrate	4.0uM	repA	0	55	50	1408	11	3927	0.279582	1524	0.923885	0.0360892	0.0328084	0.279582
6-Mercaptopurine (6-MP) Monohydrate-4.0uM-repA	6	Mercaptopurine (6	MP) Monohydrate	6-Mercaptopurine (6-MP) Monohydrate	4.0uM	repA	1	76	80	1644	31	5641	0.245048	1831	0.89787	0.0415074	0.043692	0.245048
6-Mercaptopurine (6-MP) Monohydrate-4.0uM-repA	6	Mercaptopurine (6	MP) Monohydrate	6-Mercaptopurine (6-MP) Monohydrate	4.0uM	repA	2	62	57	733	13	3458	0.200093	865	0.847399	0.0716763	0.0658959	0.200093
6-Mercaptopurine (6-MP) Monohydrate-4.0uM-repA	6	Mercaptopurine (6	MP) Monohydrate	6-Mercaptopurine (6-MP) Monohydrate	4.0uM	repA	3	34	123	29	5	2811	0.0636242	191	0.151832	0.17801	0.643979	0.0636242
6-Mercaptopurine (6-MP) Monohydrate-4.0uM-repA	6	Mercaptopurine (6	MP) Monohydrate	6-Mercaptopurine (6-MP) Monohydrate	4.0uM	repA	4	238	194	353	23	4851	0.142781	808	0.436881	0.294554	0.240099	0.142781
6-Mercaptopurine (6-MP) Monohydrate-4.0uM-repA	6	Mercaptopurine (6	MP) Monohydrate	6-Mercaptopurine (6-MP) Monohydrate	4.0uM	repA	5	379	153	963	45	9599	0.138253	1540	0.625325	0.246104	0.0993506	0.138253
6-Mercaptopurine (6-MP) Monohydrate-4.0uM-repA	6	Mercaptopurine (6	MP) Monohydrate	6-Mercaptopurine (6-MP) Monohydrate	4.0uM	repA	6	42	39	223	13	4374	0.0675762	317	0.70347	0.132492	0.123028	0.0675762
6-Mercaptopurine (6-MP) Monohydrate-4.0uM-repA	6	Mercaptopurine (6	MP) Monohydrate	6-Mercaptopurine (6-MP) Monohydrate	4.0uM	repA	7	89	166	482	61	4038	0.165012	798	0.60401	0.111529	0.20802	0.165012
6-Mercaptopurine (6-MP) Monohydrate-4.0uM-repA	6	Mercaptopurine (6	MP) Monohydrate	6-Mercaptopurine (6-MP) Monohydrate	4.0uM	repA	8		6	47	1	1522						0
6-Mercaptopurine (6-MP) Monohydrate-4.0uM-repA	6	Mercaptopurine (6	MP) Monohydrate	6-Mercaptopurine (6-MP) Monohydrate	4.0uM	repA	9					604						0
6-Mercaptopurine (6-MP) Monohydrate-4.0uM-repA	6	Mercaptopurine (6	MP) Monohydrate	6-Mercaptopurine (6-MP) Monohydrate	4.0uM	repA	10		6			1329						0
6-Mercaptopurine (6-MP) Monohydrate-4.0uM-repA	6	Mercaptopurine (6	MP) Monohydrate	6-Mercaptopurine (6-MP) Monohydrate	4.0uM	repA	11					398						0
6-Mercaptopurine (6-MP) Monohydrate-4.0uM-repA	6	Mercaptopurine (6	MP) Monohydrate	6-Mercaptopurine (6-MP) Monohydrate	4.0uM	repA	12	1	4	5		836						0
6-Mercaptopurine (6-MP) Monohydrate-4.0uM-repA	6	Mercaptopurine (6	MP) Monohydrate	6-Mercaptopurine (6-MP) Monohydrate	4.0uM	repA	13					280						0
6-Mercaptopurine (6-MP) Monohydrate-4.0uM-repA	6	Mercaptopurine (6	MP) Monohydrate	6-Mercaptopurine (6-MP) Monohydrate	4.0uM	repA	14	1		2		438						0
6-Mercaptopurine (6-MP) Monohydrate-4.0uM-repA	6	Mercaptopurine (6	MP) Monohydrate	6-Mercaptopurine (6-MP) Monohydrate	4.0uM	repA	15		15	25		307						0
6-Mercaptopurine (6-MP) Monohydrate-4.0uM-repA	6	Mercaptopurine (6	MP) Monohydrate	6-Mercaptopurine (6-MP) Monohydrate	4.0uM	repA	16	58	153	286	20	6386	0.074895	517	0.553191	0.112186	0.295938	0.074895
6-Mercaptopurine (6-MP) Monohydrate-4.0uM-repA	6	Mercaptopurine (6	MP) Monohydrate	6-Mercaptopurine (6-MP) Monohydrate	4.0uM	repA	17	135	149	625	78	6081	0.139643	987	0.633232	0.136778	0.150963	0.139643
6-Mercaptopurine (6-MP) Monohydrate-4.0uM-repA	6	Mercaptopurine (6	MP) Monohydrate	6-Mercaptopurine (6-MP) Monohydrate	4.0uM	repA	18	1089	100	804	150	17589	0.108605	2143	0.375175	0.508166	0.0466636	0.108605
6-Mercaptopurine (6-MP) Monohydrate-4.0uM-repA	6	Mercaptopurine (6	MP) Monohydrate	6-Mercaptopurine (6-MP) Monohydrate	4.0uM	repA	19	15	213	54	57	3239	0.0947457	339	0.159292	0.0442478	0.628319	0.0947457
6-Mercaptopurine (6-MP) Monohydrate-4.0uM-repA	6	Mercaptopurine (6	MP) Monohydrate	6-Mercaptopurine (6-MP) Monohydrate	4.0uM	repA	20	5	23	126	25	1092	0.140834	179	0.703911	0.027933	0.128492	0.140834
6-Mercaptopurine (6-MP) Monohydrate-4.0uM-repA	6	Mercaptopurine (6	MP) Monohydrate	6-Mercaptopurine (6-MP) Monohydrate	4.0uM	repA	21	28	220	30	14	1451	0.167527	292	0.10274	0.0958904	0.753425	0.167527
6-Mercaptopurine (6-MP) Monohydrate-4.0uM-repA	6	Mercaptopurine (6	MP) Monohydrate	6-Mercaptopurine (6-MP) Monohydrate	4.0uM	repA	22	6	15	146	6	2962	0.0551834	173	0.843931	0.0346821	0.0867052	0.0551834
6-Mercaptopurine (6-MP) Monohydrate-4.0uM-repA	6	Mercaptopurine (6	MP) Monohydrate	6-Mercaptopurine (6-MP) Monohydrate	4.0uM	repA	23	32	18			3
6-Mercaptopurine (6-MP) Monohydrate-4.0uM-repA	6	Mercaptopurine (6	MP) Monohydrate	6-Mercaptopurine (6-MP) Monohydrate	4.0uM	repA	24	8		4		658
6-Mercaptopurine (6-MP) Monohydrate-4.0uM-repA	6	Mercaptopurine (6	MP) Monohydrate	6-Mercaptopurine (6-MP) Monohydrate	4.0uM	repA	25	780	414	99	32	8281	0.137935	1325	0.074717	0.588679	0.312453	0.137935
6-Mercaptopurine (6-MP) Monohydrate-4.0uM-repA	6	Mercaptopurine (6	MP) Monohydrate	6-Mercaptopurine (6-MP) Monohydrate	4.0uM	repA	26	111	105	2593	229	10675	0.221542	3038	0.853522	0.0365372	0.0345622	0.221542
6-Mercaptopurine (6-MP) Monohydrate-4.0uM-repA	6	Mercaptopurine (6	MP) Monohydrate	6-Mercaptopurine (6-MP) Monohydrate	4.0uM	repA	27	4	38	37	9	1181	0.0693459	88	0.420455	0.0454546	0.431818	0.0693459
6-Mercaptopurine (6-MP) Monohydrate-4.0uM-repA	6	Mercaptopurine (6	MP) Monohydrate	6-Mercaptopurine (6-MP) Monohydrate	4.0uM	repA	28	2378	571	1045	70	31313	0.114877	4064	0.257136	0.585138	0.140502	0.114877
6-Mercaptopurine (6-MP) Monohydrate-4.0uM-repA	6	Mercaptopurine (6	MP) Monohydrate	6-Mercaptopurine (6-MP) Monohydrate	4.0uM	repA	29	304	115	356	7	5663	0.121334	782	0.455243	0.388747	0.147059	0.121334
6-Mercaptopurine (6-MP) Monohydrate-4.0uM-repA	6	Mercaptopurine (6	MP) Monohydrate	6-Mercaptopurine (6-MP) Monohydrate	4.0uM	repA	30	178	126	47	4	2058	0.14712	355	0.132394	0.501408	0.35493	0.14712
6-Mercaptopurine (6-MP) Monohydrate-4.0uM-repA	6	Mercaptopurine (6	MP) Monohydrate	6-Mercaptopurine (6-MP) Monohydrate	4.0uM	repA	31	16	2	26		2217
6-Mercaptopurine (6-MP) Monohydrate-4.0uM-repA	6	Mercaptopurine (6	MP) Monohydrate	6-Mercaptopurine (6-MP) Monohydrate	4.0uM	repA	32	109	7	5	1	17	0.877698	122	0.0409836	0.893443	0.057377	0.877698
6-Mercaptopurine (6-MP) Monohydrate-4.0uM-repA	6	Mercaptopurine (6	MP) Monohydrate	6-Mercaptopurine (6-MP) Monohydrate	4.0uM	repA	33	393	155	54	25	3256	0.161473	627	0.0861244	0.626794	0.247209	0.161473
6-Mercaptopurine (6-MP) Monohydrate-4.0uM-repA	6	Mercaptopurine (6	MP) Monohydrate	6-Mercaptopurine (6-MP) Monohydrate	4.0uM	repA	34	81	59	159	60	2299	0.135064	359	0.442897	0.225627	0.164345	0.135064
6-Mercaptopurine (6-MP) Monohydrate-4.0uM-repA	6	Mercaptopurine (6	MP) Monohydrate	6-Mercaptopurine (6-MP) Monohydrate	4.0uM	repA	35	54	69	20	15	1855	0.0784898	158	0.126582	0.341772	0.436709	0.0784898
6-Mercaptopurine (6-MP) Monohydrate-4.0uM-repA	6	Mercaptopurine (6	MP) Monohydrate	6-Mercaptopurine (6-MP) Monohydrate	4.0uM	repA	36	8	15	138		530
6-Mercaptopurine (6-MP) Monohydrate-4.0uM-repA	6	Mercaptopurine (6	MP) Monohydrate	6-Mercaptopurine (6-MP) Monohydrate	4.0uM	repA	37	1171	342	98	71	7117	0.191158	1682	0.058264	0.696195	0.203329	0.191158
6-Mercaptopurine (6-MP) Monohydrate-4.0uM-repA	6	Mercaptopurine (6	MP) Monohydrate	6-Mercaptopurine (6-MP) Monohydrate	4.0uM	repA	38	81	233	110	5	2127	0.16784	429	0.25641	0.188811	0.543124	0.16784
6-Mercaptopurine (6-MP) Monohydrate-4.0uM-repA	6	Mercaptopurine (6	MP) Monohydrate	6-Mercaptopurine (6-MP) Monohydrate	4.0uM	repA	39	32	27	541	8	1759	0.256865	608	0.889803	0.0526316	0.0444079	0.256865
6-Mercaptopurine (6-MP) Monohydrate-4.0uM-repA	6	Mercaptopurine (6	MP) Monohydrate	6-Mercaptopurine (6-MP) Monohydrate	4.0uM	repA	40	1248	12553	3538	332	53849	0.247078	17671	0.200215	0.0706242	0.710373	0.247078
6-Mercaptopurine (6-MP) Monohydrate-4.0uM-repA	6	Mercaptopurine (6	MP) Monohydrate	6-Mercaptopurine (6-MP) Monohydrate	4.0uM	repA	41	467	108	70	11	3356	0.163509	656	0.106707	0.71189	0.164634	0.163509
6-Mercaptopurine (6-MP) Monohydrate-4.0uM-repA	6	Mercaptopurine (6	MP) Monohydrate	6-Mercaptopurine (6-MP) Monohydrate	4.0uM	repA	42	237	55	460	27	4582	0.145309	779	0.590501	0.304236	0.0706033	0.145309
6-Mercaptopurine (6-MP) Monohydrate-4.0uM-repA	6	Mercaptopurine (6	MP) Monohydrate	6-Mercaptopurine (6-MP) Monohydrate	4.0uM	repA	43	127	38	79	27	1845	0.128072	271	0.291513	0.468635	0.140221	0.128072
6-Mercaptopurine (6-MP) Monohydrate-4.0uM-repA	6	Mercaptopurine (6	MP) Monohydrate	6-Mercaptopurine (6-MP) Monohydrate	4.0uM	repA	44	99	88	443	40	3248	0.171006	670	0.661194	0.147761	0.131343	0.171006
6-Mercaptopurine (6-MP) Monohydrate-4.0uM-repA	6	Mercaptopurine (6	MP) Monohydrate	6-Mercaptopurine (6-MP) Monohydrate	4.0uM	repA	45	192	278	59	25	5918	0.0855995	554	0.106498	0.34657	0.501805	0.0855995
6-Mercaptopurine (6-MP) Monohydrate-4.0uM-repA	6	Mercaptopurine (6	MP) Monohydrate	6-Mercaptopurine (6-MP) Monohydrate	4.0uM	repA	46	4	11	19		270
6-Mercaptopurine (6-MP) Monohydrate-4.0uM-repA	6	Mercaptopurine (6	MP) Monohydrate	6-Mercaptopurine (6-MP) Monohydrate	4.0uM	repA	47	60	57	114	235	2881	0.139229	466	0.244635	0.128755	0.122318	0.139229
6-Mercaptopurine (6-MP) Monohydrate-4.0uM-repB	6	Mercaptopurine (6	MP) Monohydrate	6-Mercaptopurine (6-MP) Monohydrate	4.0uM	repB	0	127	66	1626	39	6033	0.235458	1858	0.875135	0.0683531	0.0355221	0.235458
6-Mercaptopurine (6-MP) Monohydrate-4.0uM-repB	6	Mercaptopurine (6	MP) Monohydrate	6-Mercaptopurine (6-MP) Monohydrate	4.0uM	repB	1	83	184	2216	73	8710	0.226877	2556	0.86698	0.0324726	0.0719875	0.226877
6-Mercaptopurine (6-MP) Monohydrate-4.0uM-repB	6	Mercaptopurine (6	MP) Monohydrate	6-Mercaptopurine (6-MP) Monohydrate	4.0uM	repB	2	90	122	1006	38	4920	0.203368	1256	0.800955	0.071656	0.0971338	0.203368
6-Mercaptopurine (6-MP) Monohydrate-4.0uM-repB	6	Mercaptopurine (6	MP) Monohydrate	6-Mercaptopurine (6-MP) Monohydrate	4.0uM	repB	3		170	56	12	3943						0
6-Mercaptopurine (6-MP) Monohydrate-4.0uM-repB	6	Mercaptopurine (6	MP) Monohydrate	6-Mercaptopurine (6-MP) Monohydrate	4.0uM	repB	4	394	325	486	48	6874	0.154177	1253	0.387869	0.314445	0.259377	0.154177
6-Mercaptopurine (6-MP) Monohydrate-4.0uM-repB	6	Mercaptopurine (6	MP) Monohydrate	6-Mercaptopurine (6-MP) Monohydrate	4.0uM	repB	5	629	271	1308	33	14672	0.132502	2241	0.583668	0.280678	0.120928	0.132502
6-Mercaptopurine (6-MP) Monohydrate-4.0uM-repB	6	Mercaptopurine (6	MP) Monohydrate	6-Mercaptopurine (6-MP) Monohydrate	4.0uM	repB	6	46	60	308	14	6103	0.0655336	428	0.719626	0.107477	0.140187	0.0655336
6-Mercaptopurine (6-MP) Monohydrate-4.0uM-repB	6	Mercaptopurine (6	MP) Monohydrate	6-Mercaptopurine (6-MP) Monohydrate	4.0uM	repB	7	149	203	568	85	5779	0.148143	1005	0.565174	0.148259	0.20199	0.148143
6-Mercaptopurine (6-MP) Monohydrate-4.0uM-repB	6	Mercaptopurine (6	MP) Monohydrate	6-Mercaptopurine (6-MP) Monohydrate	4.0uM	repB	8			7		2441						0
6-Mercaptopurine (6-MP) Monohydrate-4.0uM-repB	6	Mercaptopurine (6	MP) Monohydrate	6-Mercaptopurine (6-MP) Monohydrate	4.0uM	repB	9					812						0
6-Mercaptopurine (6-MP) Monohydrate-4.0uM-repB	6	Mercaptopurine (6	MP) Monohydrate	6-Mercaptopurine (6-MP) Monohydrate	4.0uM	repB	10					1604						0
6-Mercaptopurine (6-MP) Monohydrate-4.0uM-repB	6	Mercaptopurine (6	MP) Monohydrate	6-Mercaptopurine (6-MP) Monohydrate	4.0uM	repB	11					694						0
6-Mercaptopurine (6-MP) Monohydrate-4.0uM-repB	6	Mercaptopurine (6	MP) Monohydrate	6-Mercaptopurine (6-MP) Monohydrate	4.0uM	repB	12		6			1206						0
6-Mercaptopurine (6-MP) Monohydrate-4.0uM-repB	6	Mercaptopurine (6	MP) Monohydrate	6-Mercaptopurine (6-MP) Monohydrate	4.0uM	repB	13					390						0
6-Mercaptopurine (6-MP) Monohydrate-4.0uM-repB	6	Mercaptopurine (6	MP) Monohydrate	6-Mercaptopurine (6-MP) Monohydrate	4.0uM	repB	14					931						0
6-Mercaptopurine (6-MP) Monohydrate-4.0uM-repB	6	Mercaptopurine (6	MP) Monohydrate	6-Mercaptopurine (6-MP) Monohydrate	4.0uM	repB	15	20	21	46		536						0
6-Mercaptopurine (6-MP) Monohydrate-4.0uM-repB	6	Mercaptopurine (6	MP) Monohydrate	6-Mercaptopurine (6-MP) Monohydrate	4.0uM	repB	16	45	275	382	40	8923	0.0767719	742	0.514825	0.0606469	0.37062	0.0767719
6-Mercaptopurine (6-MP) Monohydrate-4.0uM-repB	6	Mercaptopurine (6	MP) Monohydrate	6-Mercaptopurine (6-MP) Monohydrate	4.0uM	repB	17	195	283	680	114	9170	0.121816	1272	0.534591	0.153302	0.222484	0.121816
6-Mercaptopurine (6-MP) Monohydrate-4.0uM-repB	6	Mercaptopurine (6	MP) Monohydrate	6-Mercaptopurine (6-MP) Monohydrate	4.0uM	repB	18	1431	316	1160	226	24424	0.113692	3133	0.370252	0.456751	0.100862	0.113692
6-Mercaptopurine (6-MP) Monohydrate-4.0uM-repB	6	Mercaptopurine (6	MP) Monohydrate	6-Mercaptopurine (6-MP) Monohydrate	4.0uM	repB	19	11	193	98	76	4683	0.0746888	378	0.259259	0.0291005	0.510582	0.0746888
6-Mercaptopurine (6-MP) Monohydrate-4.0uM-repB	6	Mercaptopurine (6	MP) Monohydrate	6-Mercaptopurine (6-MP) Monohydrate	4.0uM	repB	20		17	215	24	1658						0
6-Mercaptopurine (6-MP) Monohydrate-4.0uM-repB	6	Mercaptopurine (6	MP) Monohydrate	6-Mercaptopurine (6-MP) Monohydrate	4.0uM	repB	21	33	342	20	2	2076	0.160534	397	0.0503778	0.0831234	0.861461	0.160534
6-Mercaptopurine (6-MP) Monohydrate-4.0uM-repB	6	Mercaptopurine (6	MP) Monohydrate	6-Mercaptopurine (6-MP) Monohydrate	4.0uM	repB	22	1	44	188	1	4300	0.0516101	234	0.803419	0.0042735	0.188034	0.0516101
6-Mercaptopurine (6-MP) Monohydrate-4.0uM-repB	6	Mercaptopurine (6	MP) Monohydrate	6-Mercaptopurine (6-MP) Monohydrate	4.0uM	repB	23	64	17	1		1						0
6-Mercaptopurine (6-MP) Monohydrate-4.0uM-repB	6	Mercaptopurine (6	MP) Monohydrate	6-Mercaptopurine (6-MP) Monohydrate	4.0uM	repB	24	31	13	20		909						0
6-Mercaptopurine (6-MP) Monohydrate-4.0uM-repB	6	Mercaptopurine (6	MP) Monohydrate	6-Mercaptopurine (6-MP) Monohydrate	4.0uM	repB	25	1124	522	144	97	11860	0.137266	1887	0.0763116	0.595654	0.27663	0.137266
6-Mercaptopurine (6-MP) Monohydrate-4.0uM-repB	6	Mercaptopurine (6	MP) Monohydrate	6-Mercaptopurine (6-MP) Monohydrate	4.0uM	repB	26	137	113	3433	229	14779	0.209299	3912	0.877556	0.0350205	0.0288855	0.209299
6-Mercaptopurine (6-MP) Monohydrate-4.0uM-repB	6	Mercaptopurine (6	MP) Monohydrate	6-Mercaptopurine (6-MP) Monohydrate	4.0uM	repB	27	7	76	41	5	1698	0.0706076	129	0.317829	0.0542636	0.589147	0.0706076
6-Mercaptopurine (6-MP) Monohydrate-4.0uM-repB	6	Mercaptopurine (6	MP) Monohydrate	6-Mercaptopurine (6-MP) Monohydrate	4.0uM	repB	28	3640	773	1609	60	45409	0.118118	6082	0.264551	0.598487	0.127096	0.118118
6-Mercaptopurine (6-MP) Monohydrate-4.0uM-repB	6	Mercaptopurine (6	MP) Monohydrate	6-Mercaptopurine (6-MP) Monohydrate	4.0uM	repB	29	465	94	481	31	8481	0.112123	1071	0.449113	0.434174	0.0877684	0.112123
6-Mercaptopurine (6-MP) Monohydrate-4.0uM-repB	6	Mercaptopurine (6	MP) Monohydrate	6-Mercaptopurine (6-MP) Monohydrate	4.0uM	repB	30	191	202	102	2	3089	0.138595	497	0.205231	0.384306	0.406439	0.138595
6-Mercaptopurine (6-MP) Monohydrate-4.0uM-repB	6	Mercaptopurine (6	MP) Monohydrate	6-Mercaptopurine (6-MP) Monohydrate	4.0uM	repB	31	8	1	24	2	3285	0.0105422	35	0.685714	0.228571	0.0285714	0.0105422
6-Mercaptopurine (6-MP) Monohydrate-4.0uM-repB	6	Mercaptopurine (6	MP) Monohydrate	6-Mercaptopurine (6-MP) Monohydrate	4.0uM	repB	32	148	12			18						0
6-Mercaptopurine (6-MP) Monohydrate-4.0uM-repB	6	Mercaptopurine (6	MP) Monohydrate	6-Mercaptopurine (6-MP) Monohydrate	4.0uM	repB	33	510	181	58	59	4954	0.140229	808	0.0717822	0.631188	0.22401	0.140229
6-Mercaptopurine (6-MP) Monohydrate-4.0uM-repB	6	Mercaptopurine (6	MP) Monohydrate	6-Mercaptopurine (6-MP) Monohydrate	4.0uM	repB	34	106	98	130	100	3094	0.123016	434	0.299539	0.24424	0.225806	0.123016
6-Mercaptopurine (6-MP) Monohydrate-4.0uM-repB	6	Mercaptopurine (6	MP) Monohydrate	6-Mercaptopurine (6-MP) Monohydrate	4.0uM	repB	35	97	87	51	1	3002	0.0728845	236	0.216102	0.411017	0.368644	0.0728845
6-Mercaptopurine (6-MP) Monohydrate-4.0uM-repB	6	Mercaptopurine (6	MP) Monohydrate	6-Mercaptopurine (6-MP) Monohydrate	4.0uM	repB	36	16	12	185	7	1118	0.164425	220	0.840909	0.0727273	0.0545455	0.164425
6-Mercaptopurine (6-MP) Monohydrate-4.0uM-repB	6	Mercaptopurine (6	MP) Monohydrate	6-Mercaptopurine (6-MP) Monohydrate	4.0uM	repB	37	1460	461	153	119	10420	0.173868	2193	0.0697674	0.665755	0.210214	0.173868
6-Mercaptopurine (6-MP) Monohydrate-4.0uM-repB	6	Mercaptopurine (6	MP) Monohydrate	6-Mercaptopurine (6-MP) Monohydrate	4.0uM	repB	38	112	261	125	5	3014	0.14302	503	0.248509	0.222664	0.518887	0.14302
6-Mercaptopurine (6-MP) Monohydrate-4.0uM-repB	6	Mercaptopurine (6	MP) Monohydrate	6-Mercaptopurine (6-MP) Monohydrate	4.0uM	repB	39	27	29	992	1	2923	0.264099	1049	0.945663	0.0257388	0.0276454	0.264099
6-Mercaptopurine (6-MP) Monohydrate-4.0uM-repB	6	Mercaptopurine (6	MP) Monohydrate	6-Mercaptopurine (6-MP) Monohydrate	4.0uM	repB	40	1822	16410	5216	569	78805	0.233578	24017	0.217179	0.0758629	0.683266	0.233578
6-Mercaptopurine (6-MP) Monohydrate-4.0uM-repB	6	Mercaptopurine (6	MP) Monohydrate	6-Mercaptopurine (6-MP) Monohydrate	4.0uM	repB	41	587	128	87	19	5143	0.137659	821	0.105968	0.714982	0.155907	0.137659
6-Mercaptopurine (6-MP) Monohydrate-4.0uM-repB	6	Mercaptopurine (6	MP) Monohydrate	6-Mercaptopurine (6-MP) Monohydrate	4.0uM	repB	42	238	95	547	43	6615	0.122446	923	0.592633	0.257855	0.102925	0.122446
6-Mercaptopurine (6-MP) Monohydrate-4.0uM-repB	6	Mercaptopurine (6	MP) Monohydrate	6-Mercaptopurine (6-MP) Monohydrate	4.0uM	repB	43	191	64	81	66	2443	0.141301	402	0.201493	0.475124	0.159204	0.141301
6-Mercaptopurine (6-MP) Monohydrate-4.0uM-repB	6	Mercaptopurine (6	MP) Monohydrate	6-Mercaptopurine (6-MP) Monohydrate	4.0uM	repB	44	110	138	670	29	4546	0.172401	947	0.707497	0.116156	0.145723	0.172401
6-Mercaptopurine (6-MP) Monohydrate-4.0uM-repB	6	Mercaptopurine (6	MP) Monohydrate	6-Mercaptopurine (6-MP) Monohydrate	4.0uM	repB	45	362	395	61	29	9131	0.0848867	847	0.0720189	0.427391	0.466352	0.0848867
6-Mercaptopurine (6-MP) Monohydrate-4.0uM-repB	6	Mercaptopurine (6	MP) Monohydrate	6-Mercaptopurine (6-MP) Monohydrate	4.0uM	repB	46	50	1	6		484						0
6-Mercaptopurine (6-MP) Monohydrate-4.0uM-repB	6	Mercaptopurine (6	MP) Monohydrate	6-Mercaptopurine (6-MP) Monohydrate	4.0uM	repB	47	99	142	221	376	4294	0.163289	838	0.263723	0.118138	0.169451	0.163289
Citarinostat (ACY-241)-2.0uM-repA	Citarinostat (ACY	241)	2.0uM	Citarinostat (ACY-241)-2.0uM	repA		0	86	84	1965	26	6809	0.240914	2161	0.909301	0.0397964	0.0388709	0.240914
Citarinostat (ACY-241)-2.0uM-repA	Citarinostat (ACY	241)	2.0uM	Citarinostat (ACY-241)-2.0uM	repA		1	85	202	2527	55	8484	0.252709	2869	0.880795	0.029627	0.0704078	0.252709
Citarinostat (ACY-241)-2.0uM-repA	Citarinostat (ACY	241)	2.0uM	Citarinostat (ACY-241)-2.0uM	repA		2	106	176	1050	28	5306	0.20402	1360	0.772059	0.0779412	0.129412	0.20402
Citarinostat (ACY-241)-2.0uM-repA	Citarinostat (ACY	241)	2.0uM	Citarinostat (ACY-241)-2.0uM	repA		3	26	174	52	12	4382	0.0568231	264	0.19697	0.0984848	0.659091	0.0568231
Citarinostat (ACY-241)-2.0uM-repA	Citarinostat (ACY	241)	2.0uM	Citarinostat (ACY-241)-2.0uM	repA		4	331	284	523	21	7634	0.131809	1159	0.451251	0.285591	0.245039	0.131809
Citarinostat (ACY-241)-2.0uM-repA	Citarinostat (ACY	241)	2.0uM	Citarinostat (ACY-241)-2.0uM	repA		5	439	299	1400	59	14881	0.128645	2197	0.637233	0.199818	0.136095	0.128645
Citarinostat (ACY-241)-2.0uM-repA	Citarinostat (ACY	241)	2.0uM	Citarinostat (ACY-241)-2.0uM	repA		6	79	39	309	22	6761	0.0622746	449	0.688196	0.175947	0.0868597	0.0622746
Citarinostat (ACY-241)-2.0uM-repA	Citarinostat (ACY	241)	2.0uM	Citarinostat (ACY-241)-2.0uM	repA		7	108	190	712	84	6332	0.14732	1094	0.650823	0.0987203	0.173675	0.14732
Citarinostat (ACY-241)-2.0uM-repA	Citarinostat (ACY	241)	2.0uM	Citarinostat (ACY-241)-2.0uM	repA		8		5	28		2336						0
Citarinostat (ACY-241)-2.0uM-repA	Citarinostat (ACY	241)	2.0uM	Citarinostat (ACY-241)-2.0uM	repA		9					919						0
Citarinostat (ACY-241)-2.0uM-repA	Citarinostat (ACY	241)	2.0uM	Citarinostat (ACY-241)-2.0uM	repA		10	2				2063						0
Citarinostat (ACY-241)-2.0uM-repA	Citarinostat (ACY	241)	2.0uM	Citarinostat (ACY-241)-2.0uM	repA		11					639						0
Citarinostat (ACY-241)-2.0uM-repA	Citarinostat (ACY	241)	2.0uM	Citarinostat (ACY-241)-2.0uM	repA		12	4	6	3		1172						0
Citarinostat (ACY-241)-2.0uM-repA	Citarinostat (ACY	241)	2.0uM	Citarinostat (ACY-241)-2.0uM	repA		13					537						0
Citarinostat (ACY-241)-2.0uM-repA	Citarinostat (ACY	241)	2.0uM	Citarinostat (ACY-241)-2.0uM	repA		14					785						0
Citarinostat (ACY-241)-2.0uM-repA	Citarinostat (ACY	241)	2.0uM	Citarinostat (ACY-241)-2.0uM	repA		15	9	42	81	26	604	0.207349	158	0.512658	0.056962	0.265823	0.207349
Citarinostat (ACY-241)-2.0uM-repA	Citarinostat (ACY	241)	2.0uM	Citarinostat (ACY-241)-2.0uM	repA		16	101	277	391	34	9961	0.0746005	803	0.486924	0.125778	0.344956	0.0746005
Citarinostat (ACY-241)-2.0uM-repA	Citarinostat (ACY	241)	2.0uM	Citarinostat (ACY-241)-2.0uM	repA		17	190	222	857	116	10067	0.12094	1385	0.618773	0.137184	0.160289	0.12094
Citarinostat (ACY-241)-2.0uM-repA	Citarinostat (ACY	241)	2.0uM	Citarinostat (ACY-241)-2.0uM	repA		18	1527	156	1031	142	26936	0.0958647	2856	0.360994	0.534664	0.0546218	0.0958647
Citarinostat (ACY-241)-2.0uM-repA	Citarinostat (ACY	241)	2.0uM	Citarinostat (ACY-241)-2.0uM	repA		19	10	260	83	56	4941	0.0764486	409	0.202934	0.0244499	0.635697	0.0764486
Citarinostat (ACY-241)-2.0uM-repA	Citarinostat (ACY	241)	2.0uM	Citarinostat (ACY-241)-2.0uM	repA		20	1	51	161	18	1976	0.104667	231	0.69697	0.004329	0.220779	0.104667
Citarinostat (ACY-241)-2.0uM-repA	Citarinostat (ACY	241)	2.0uM	Citarinostat (ACY-241)-2.0uM	repA		21	43	232	24	12	2220	0.122876	311	0.0771704	0.138264	0.745981	0.122876
Citarinostat (ACY-241)-2.0uM-repA	Citarinostat (ACY	241)	2.0uM	Citarinostat (ACY-241)-2.0uM	repA		22	11	22	204	24	4442	0.0554965	261	0.781609	0.0421456	0.0842912	0.0554965
Citarinostat (ACY-241)-2.0uM-repA	Citarinostat (ACY	241)	2.0uM	Citarinostat (ACY-241)-2.0uM	repA		23	68	25			3						0
Citarinostat (ACY-241)-2.0uM-repA	Citarinostat (ACY	241)	2.0uM	Citarinostat (ACY-241)-2.0uM	repA		24	21	11	8	4	914	0.045929	44	0.181818	0.477273	0.25	0.045929
Citarinostat (ACY-241)-2.0uM-repA	Citarinostat (ACY	241)	2.0uM	Citarinostat (ACY-241)-2.0uM	repA		25	1041	394	121	62	14757	0.0988092	1618	0.0747837	0.643387	0.243511	0.0988092
Citarinostat (ACY-241)-2.0uM-repA	Citarinostat (ACY	241)	2.0uM	Citarinostat (ACY-241)-2.0uM	repA		26	204	108	3353	248	18136	0.177468	3913	0.856887	0.0521339	0.0276003	0.177468
Citarinostat (ACY-241)-2.0uM-repA	Citarinostat (ACY	241)	2.0uM	Citarinostat (ACY-241)-2.0uM	repA		27	14	43	49	5	1717	0.0607221	111	0.441441	0.126126	0.387387	0.0607221
Citarinostat (ACY-241)-2.0uM-repA	Citarinostat (ACY	241)	2.0uM	Citarinostat (ACY-241)-2.0uM	repA		28	3602	851	1565	81	48793	0.111109	6099	0.256599	0.590589	0.139531	0.111109
Citarinostat (ACY-241)-2.0uM-repA	Citarinostat (ACY	241)	2.0uM	Citarinostat (ACY-241)-2.0uM	repA		29	449	113	544	19	8882	0.112421	1125	0.483556	0.399111	0.100444	0.112421
Citarinostat (ACY-241)-2.0uM-repA	Citarinostat (ACY	241)	2.0uM	Citarinostat (ACY-241)-2.0uM	repA		30	179	280	96	4	3171	0.149866	559	0.171735	0.320215	0.500894	0.149866
Citarinostat (ACY-241)-2.0uM-repA	Citarinostat (ACY	241)	2.0uM	Citarinostat (ACY-241)-2.0uM	repA		31	23	1	14	3	3699	0.0109626	41	0.341463	0.560976	0.0243902	0.0109626
Citarinostat (ACY-241)-2.0uM-repA	Citarinostat (ACY	241)	2.0uM	Citarinostat (ACY-241)-2.0uM	repA		32	199	39	18	5	30	0.896907	261	0.0689655	0.762452	0.149425	0.896907
Citarinostat (ACY-241)-2.0uM-repA	Citarinostat (ACY	241)	2.0uM	Citarinostat (ACY-241)-2.0uM	repA		33	412	200	26	28	5378	0.110192	666	0.039039	0.618619	0.3003	0.110192
Citarinostat (ACY-241)-2.0uM-repA	Citarinostat (ACY	241)	2.0uM	Citarinostat (ACY-241)-2.0uM	repA		34	116	126	249	105	3716	0.138219	596	0.417785	0.194631	0.211409	0.138219
Citarinostat (ACY-241)-2.0uM-repA	Citarinostat (ACY	241)	2.0uM	Citarinostat (ACY-241)-2.0uM	repA		35	123	73	65	4	2703	0.0892857	265	0.245283	0.464151	0.275472	0.0892857
Citarinostat (ACY-241)-2.0uM-repA	Citarinostat (ACY	241)	2.0uM	Citarinostat (ACY-241)-2.0uM	repA		36	19	55	194	9	937	0.228171	277	0.700361	0.0685921	0.198556	0.228171
Citarinostat (ACY-241)-2.0uM-repA	Citarinostat (ACY	241)	2.0uM	Citarinostat (ACY-241)-2.0uM	repA		37	1309	425	201	131	11117	0.156717	2066	0.0972894	0.633591	0.205712	0.156717
Citarinostat (ACY-241)-2.0uM-repA	Citarinostat (ACY	241)	2.0uM	Citarinostat (ACY-241)-2.0uM	repA		38	99	408	154	13	3225	0.172865	674	0.228487	0.146884	0.605341	0.172865
Citarinostat (ACY-241)-2.0uM-repA	Citarinostat (ACY	241)	2.0uM	Citarinostat (ACY-241)-2.0uM	repA		39	62	45	939	5	2625	0.285909	1051	0.893435	0.0589914	0.0428164	0.285909
Citarinostat (ACY-241)-2.0uM-repA	Citarinostat (ACY	241)	2.0uM	Citarinostat (ACY-241)-2.0uM	repA		40	1481	17937	4432	351	87658	0.216353	24201	0.183133	0.0611958	0.741168	0.216353
Citarinostat (ACY-241)-2.0uM-repA	Citarinostat (ACY	241)	2.0uM	Citarinostat (ACY-241)-2.0uM	repA		41	562	113	59	27	5395	0.123619	761	0.0775296	0.738502	0.148489	0.123619
Citarinostat (ACY-241)-2.0uM-repA	Citarinostat (ACY	241)	2.0uM	Citarinostat (ACY-241)-2.0uM	repA		42	454	88	786	44	6519	0.173869	1372	0.572886	0.330904	0.0641399	0.173869
Citarinostat (ACY-241)-2.0uM-repA	Citarinostat (ACY	241)	2.0uM	Citarinostat (ACY-241)-2.0uM	repA		43	114	81	56	88	2608	0.115032	339	0.165192	0.336283	0.238938	0.115032
Citarinostat (ACY-241)-2.0uM-repA	Citarinostat (ACY	241)	2.0uM	Citarinostat (ACY-241)-2.0uM	repA		44	143	108	576	22	5470	0.134357	849	0.678445	0.168433	0.127208	0.134357
Citarinostat (ACY-241)-2.0uM-repA	Citarinostat (ACY	241)	2.0uM	Citarinostat (ACY-241)-2.0uM	repA		45	325	316	66	27	8918	0.0760464	734	0.0899183	0.442779	0.430518	0.0760464
Citarinostat (ACY-241)-2.0uM-repA	Citarinostat (ACY	241)	2.0uM	Citarinostat (ACY-241)-2.0uM	repA		46		5	37	6	388						0
Citarinostat (ACY-241)-2.0uM-repA	Citarinostat (ACY	241)	2.0uM	Citarinostat (ACY-241)-2.0uM	repA		47	82	99	150	365	4672	0.129657	696	0.215517	0.117816	0.142241	0.129657
Citarinostat (ACY-241)-2.0uM-repB	Citarinostat (ACY	241)	2.0uM	Citarinostat (ACY-241)-2.0uM	repB		0	82	101	2167	19	7787	0.233261	2369	0.914732	0.0346138	0.042634	0.233261
Citarinostat (ACY-241)-2.0uM-repB	Citarinostat (ACY	241)	2.0uM	Citarinostat (ACY-241)-2.0uM	repB		1	183	210	2919	43	8855	0.274775	3355	0.870045	0.0545455	0.0625932	0.274775
Citarinostat (ACY-241)-2.0uM-repB	Citarinostat (ACY	241)	2.0uM	Citarinostat (ACY-241)-2.0uM	repB		2	137	123	1082	23	6495	0.173664	1365	0.792674	0.100366	0.0901099	0.173664
Citarinostat (ACY-241)-2.0uM-repB	Citarinostat (ACY	241)	2.0uM	Citarinostat (ACY-241)-2.0uM	repB		3	19	225	105	10	4822	0.0692916	359	0.292479	0.0529248	0.626741	0.0692916
Citarinostat (ACY-241)-2.0uM-repB	Citarinostat (ACY	241)	2.0uM	Citarinostat (ACY-241)-2.0uM	repB		4	378	371	669	6	7747	0.155272	1424	0.469803	0.265449	0.260534	0.155272
Citarinostat (ACY-241)-2.0uM-repB	Citarinostat (ACY	241)	2.0uM	Citarinostat (ACY-241)-2.0uM	repB		5	611	267	1478	85	15987	0.132461	2441	0.60549	0.250307	0.109381	0.132461
Citarinostat (ACY-241)-2.0uM-repB	Citarinostat (ACY	241)	2.0uM	Citarinostat (ACY-241)-2.0uM	repB		6	85	25	420	22	7208	0.071134	552	0.76087	0.153986	0.0452899	0.071134
Citarinostat (ACY-241)-2.0uM-repB	Citarinostat (ACY	241)	2.0uM	Citarinostat (ACY-241)-2.0uM	repB		7	132	201	920	34	7063	0.154132	1287	0.714841	0.102564	0.156177	0.154132
Citarinostat (ACY-241)-2.0uM-repB	Citarinostat (ACY	241)	2.0uM	Citarinostat (ACY-241)-2.0uM	repB		8		7	42	3	2290						0
Citarinostat (ACY-241)-2.0uM-repB	Citarinostat (ACY	241)	2.0uM	Citarinostat (ACY-241)-2.0uM	repB		9					824						0
Citarinostat (ACY-241)-2.0uM-repB	Citarinostat (ACY	241)	2.0uM	Citarinostat (ACY-241)-2.0uM	repB		10		2			1927						0
Citarinostat (ACY-241)-2.0uM-repB	Citarinostat (ACY	241)	2.0uM	Citarinostat (ACY-241)-2.0uM	repB		11		2			791						0
Citarinostat (ACY-241)-2.0uM-repB	Citarinostat (ACY	241)	2.0uM	Citarinostat (ACY-241)-2.0uM	repB		12		6			1310						0
Citarinostat (ACY-241)-2.0uM-repB	Citarinostat (ACY	241)	2.0uM	Citarinostat (ACY-241)-2.0uM	repB		13					469						0
Citarinostat (ACY-241)-2.0uM-repB	Citarinostat (ACY	241)	2.0uM	Citarinostat (ACY-241)-2.0uM	repB		14					814						0
Citarinostat (ACY-241)-2.0uM-repB	Citarinostat (ACY	241)	2.0uM	Citarinostat (ACY-241)-2.0uM	repB		15	16	40	48	3	597	0.151989	107	0.448598	0.149533	0.373832	0.151989
Citarinostat (ACY-241)-2.0uM-repB	Citarinostat (ACY	241)	2.0uM	Citarinostat (ACY-241)-2.0uM	repB		16	52	265	377	30	10083	0.0669936	724	0.520718	0.0718232	0.366022	0.0669936
Citarinostat (ACY-241)-2.0uM-repB	Citarinostat (ACY	241)	2.0uM	Citarinostat (ACY-241)-2.0uM	repB		17	199	171	1028	139	9735	0.136356	1537	0.668835	0.129473	0.111256	0.136356
Citarinostat (ACY-241)-2.0uM-repB	Citarinostat (ACY	241)	2.0uM	Citarinostat (ACY-241)-2.0uM	repB		18	1831	261	1196	236	30417	0.103827	3524	0.339387	0.51958	0.0740636	0.103827
Citarinostat (ACY-241)-2.0uM-repB	Citarinostat (ACY	241)	2.0uM	Citarinostat (ACY-241)-2.0uM	repB		19	24	372	120	83	4975	0.107463	599	0.200334	0.0400668	0.621035	0.107463
Citarinostat (ACY-241)-2.0uM-repB	Citarinostat (ACY	241)	2.0uM	Citarinostat (ACY-241)-2.0uM	repB		20		51	256	27	1826						0
Citarinostat (ACY-241)-2.0uM-repB	Citarinostat (ACY	241)	2.0uM	Citarinostat (ACY-241)-2.0uM	repB		21	40	338	73	37	2324	0.173542	488	0.14959	0.0819672	0.692623	0.173542
Citarinostat (ACY-241)-2.0uM-repB	Citarinostat (ACY	241)	2.0uM	Citarinostat (ACY-241)-2.0uM	repB		22	16	15	271	8	5038	0.0579656	310	0.874194	0.0516129	0.0483871	0.0579656
Citarinostat (ACY-241)-2.0uM-repB	Citarinostat (ACY	241)	2.0uM	Citarinostat (ACY-241)-2.0uM	repB		23	83	27			2						0
Citarinostat (ACY-241)-2.0uM-repB	Citarinostat (ACY	241)	2.0uM	Citarinostat (ACY-241)-2.0uM	repB		24	49	8		6	753						0
Citarinostat (ACY-241)-2.0uM-repB	Citarinostat (ACY	241)	2.0uM	Citarinostat (ACY-241)-2.0uM	repB		25	1302	530	177	37	15235	0.118396	2046	0.0865103	0.636364	0.259042	0.118396
Citarinostat (ACY-241)-2.0uM-repB	Citarinostat (ACY	241)	2.0uM	Citarinostat (ACY-241)-2.0uM	repB		26	232	167	3695	197	18546	0.187897	4291	0.861105	0.0540667	0.0389187	0.187897
Citarinostat (ACY-241)-2.0uM-repB	Citarinostat (ACY	241)	2.0uM	Citarinostat (ACY-241)-2.0uM	repB		27	30	91	70	16	1864	0.0999517	207	0.338164	0.144928	0.439614	0.0999517
Citarinostat (ACY-241)-2.0uM-repB	Citarinostat (ACY	241)	2.0uM	Citarinostat (ACY-241)-2.0uM	repB		28	3905	819	1563	52	47324	0.118126	6339	0.246569	0.616028	0.1292	0.118126
Citarinostat (ACY-241)-2.0uM-repB	Citarinostat (ACY	241)	2.0uM	Citarinostat (ACY-241)-2.0uM	repB		29	444	196	733	40	9871	0.125222	1413	0.518754	0.314225	0.138712	0.125222
Citarinostat (ACY-241)-2.0uM-repB	Citarinostat (ACY	241)	2.0uM	Citarinostat (ACY-241)-2.0uM	repB		30	267	357	86	15	2879	0.201165	725	0.118621	0.368276	0.492414	0.201165
Citarinostat (ACY-241)-2.0uM-repB	Citarinostat (ACY	241)	2.0uM	Citarinostat (ACY-241)-2.0uM	repB		31	22	2	18		3951						0
Citarinostat (ACY-241)-2.0uM-repB	Citarinostat (ACY	241)	2.0uM	Citarinostat (ACY-241)-2.0uM	repB		32	282	47	6	14	9	0.97486	349	0.017192	0.808023	0.13467	0.97486
Citarinostat (ACY-241)-2.0uM-repB	Citarinostat (ACY	241)	2.0uM	Citarinostat (ACY-241)-2.0uM	repB		33	541	243	53	33	6068	0.125396	870	0.0609195	0.621839	0.27931	0.125396
Citarinostat (ACY-241)-2.0uM-repB	Citarinostat (ACY	241)	2.0uM	Citarinostat (ACY-241)-2.0uM	repB		34	113	145	276	104	4016	0.137086	638	0.432602	0.177116	0.227273	0.137086
Citarinostat (ACY-241)-2.0uM-repB	Citarinostat (ACY	241)	2.0uM	Citarinostat (ACY-241)-2.0uM	repB		35	140	106	26	14	2798	0.0927367	286	0.0909091	0.48951	0.370629	0.0927367
Citarinostat (ACY-241)-2.0uM-repB	Citarinostat (ACY	241)	2.0uM	Citarinostat (ACY-241)-2.0uM	repB		36	39	34	223	15	879	0.261345	311	0.717042	0.125402	0.109325	0.261345
Citarinostat (ACY-241)-2.0uM-repB	Citarinostat (ACY	241)	2.0uM	Citarinostat (ACY-241)-2.0uM	repB		37	1588	436	208	63	12419	0.155974	2295	0.0906318	0.691939	0.189978	0.155974
Citarinostat (ACY-241)-2.0uM-repB	Citarinostat (ACY	241)	2.0uM	Citarinostat (ACY-241)-2.0uM	repB		38	128	361	158	20	3439	0.162445	667	0.236882	0.191904	0.541229	0.162445
Citarinostat (ACY-241)-2.0uM-repB	Citarinostat (ACY	241)	2.0uM	Citarinostat (ACY-241)-2.0uM	repB		39	53	32	791	36	2827	0.243915	912	0.867325	0.058114	0.0350877	0.243915
Citarinostat (ACY-241)-2.0uM-repB	Citarinostat (ACY	241)	2.0uM	Citarinostat (ACY-241)-2.0uM	repB		40	1681	21211	4451	408	92465	0.230843	27751	0.160391	0.0605744	0.764333	0.230843
Citarinostat (ACY-241)-2.0uM-repB	Citarinostat (ACY	241)	2.0uM	Citarinostat (ACY-241)-2.0uM	repB		41	733	241	60	27	5785	0.154981	1061	0.0565504	0.690858	0.227144	0.154981
Citarinostat (ACY-241)-2.0uM-repB	Citarinostat (ACY	241)	2.0uM	Citarinostat (ACY-241)-2.0uM	repB		42	430	159	719	66	7535	0.154226	1374	0.52329	0.312955	0.115721	0.154226
Citarinostat (ACY-241)-2.0uM-repB	Citarinostat (ACY	241)	2.0uM	Citarinostat (ACY-241)-2.0uM	repB		43	229	39	67	68	2362	0.14575	403	0.166253	0.568238	0.0967742	0.14575
Citarinostat (ACY-241)-2.0uM-repB	Citarinostat (ACY	241)	2.0uM	Citarinostat (ACY-241)-2.0uM	repB		44	153	146	635	28	5484	0.14924	962	0.660083	0.159044	0.151767	0.14924
Citarinostat (ACY-241)-2.0uM-repB	Citarinostat (ACY	241)	2.0uM	Citarinostat (ACY-241)-2.0uM	repB		45	318	327	60	26	8470	0.0794479	731	0.0820793	0.435021	0.447332	0.0794479
Citarinostat (ACY-241)-2.0uM-repB	Citarinostat (ACY	241)	2.0uM	Citarinostat (ACY-241)-2.0uM	repB		46	5	3	40	13	464	0.11619	61	0.655738	0.0819672	0.0491803	0.11619
Citarinostat (ACY-241)-2.0uM-repB	Citarinostat (ACY	241)	2.0uM	Citarinostat (ACY-241)-2.0uM	repB		47	129	118	184	287	4724	0.131937	718	0.256267	0.179666	0.164345	0.131937
DMSO-4.0uM-repA	DMSO	4.0uM	repA	DMSO-4.0uM-repA			0	336	238	5193	102	14191	0.292572	5869	0.884819	0.05725	0.040552	0.292572
DMSO-4.0uM-repA	DMSO	4.0uM	repA	DMSO-4.0uM-repA			1	445	471	6593	143	21593	0.261652	7652	0.861605	0.0581547	0.0615525	0.261652
DMSO-4.0uM-repA	DMSO	4.0uM	repA	DMSO-4.0uM-repA			2	326	292	3131	86	13036	0.227313	3835	0.816428	0.0850065	0.0761408	0.227313
DMSO-4.0uM-repA	DMSO	4.0uM	repA	DMSO-4.0uM-repA			3	60	513	171	68	11271	0.0672018	812	0.210591	0.0738916	0.631773	0.0672018
DMSO-4.0uM-repA	DMSO	4.0uM	repA	DMSO-4.0uM-repA			4	1048	742	1672	56	19339	0.153913	3518	0.47527	0.297897	0.210915	0.153913
DMSO-4.0uM-repA	DMSO	4.0uM	repA	DMSO-4.0uM-repA			5	1581	814	4029	286	37596	0.151447	6710	0.600447	0.235618	0.121311	0.151447
DMSO-4.0uM-repA	DMSO	4.0uM	repA	DMSO-4.0uM-repA			6	168	137	723	20	17427	0.0567253	1048	0.689886	0.160305	0.130725	0.0567253
DMSO-4.0uM-repA	DMSO	4.0uM	repA	DMSO-4.0uM-repA			7	647	524	1905	197	15025	0.178872	3273	0.582035	0.197678	0.160098	0.178872
DMSO-4.0uM-repA	DMSO	4.0uM	repA	DMSO-4.0uM-repA			8		18	65	2	5422						0
DMSO-4.0uM-repA	DMSO	4.0uM	repA	DMSO-4.0uM-repA			9		1			2285						0
DMSO-4.0uM-repA	DMSO	4.0uM	repA	DMSO-4.0uM-repA			10					5138						0
DMSO-4.0uM-repA	DMSO	4.0uM	repA	DMSO-4.0uM-repA			11					1670						0
DMSO-4.0uM-repA	DMSO	4.0uM	repA	DMSO-4.0uM-repA			12	3	16	25	9	3039	0.017141	53	0.471698	0.0566038	0.301887	0.017141
DMSO-4.0uM-repA	DMSO	4.0uM	repA	DMSO-4.0uM-repA			13					1198						0
DMSO-4.0uM-repA	DMSO	4.0uM	repA	DMSO-4.0uM-repA			14				2	1634						0
DMSO-4.0uM-repA	DMSO	4.0uM	repA	DMSO-4.0uM-repA			15	23	57	114	23	1168	0.156679	217	0.525346	0.105991	0.262673	0.156679
DMSO-4.0uM-repA	DMSO	4.0uM	repA	DMSO-4.0uM-repA			16	220	965	1119	53	24802	0.0867852	2357	0.474756	0.093339	0.409419	0.0867852
DMSO-4.0uM-repA	DMSO	4.0uM	repA	DMSO-4.0uM-repA			17	419	516	1927	248	24415	0.112988	3110	0.619614	0.134727	0.165916	0.112988
DMSO-4.0uM-repA	DMSO	4.0uM	repA	DMSO-4.0uM-repA			18	4404	501	3038	599	68687	0.110606	8542	0.355654	0.51557	0.0586514	0.110606
DMSO-4.0uM-repA	DMSO	4.0uM	repA	DMSO-4.0uM-repA			19	44	766	273	203	12615	0.0925113	1286	0.212286	0.0342146	0.595645	0.0925113
DMSO-4.0uM-repA	DMSO	4.0uM	repA	DMSO-4.0uM-repA			20	11	68	663	48	4211	0.157968	790	0.839241	0.0139241	0.0860759	0.157968
DMSO-4.0uM-repA	DMSO	4.0uM	repA	DMSO-4.0uM-repA			21	131	834	72	40	5124	0.173682	1077	0.0668524	0.121634	0.774373	0.173682
DMSO-4.0uM-repA	DMSO	4.0uM	repA	DMSO-4.0uM-repA			22	19	64	429	30	11712	0.0442305	542	0.791513	0.0350553	0.118081	0.0442305
DMSO-4.0uM-repA	DMSO	4.0uM	repA	DMSO-4.0uM-repA			23	187	53			24						0
DMSO-4.0uM-repA	DMSO	4.0uM	repA	DMSO-4.0uM-repA			24	40	21	4	9	1771	0.0401084	74	0.054054	0.540541	0.283784	0.0401084
DMSO-4.0uM-repA	DMSO	4.0uM	repA	DMSO-4.0uM-repA			25	3649	1458	478	153	33286	0.147038	5738	0.0833043	0.635936	0.254095	0.147038
DMSO-4.0uM-repA	DMSO	4.0uM	repA	DMSO-4.0uM-repA			26	582	482	9087	810	41793	0.207776	10961	0.82903	0.0530974	0.0439741	0.207776
DMSO-4.0uM-repA	DMSO	4.0uM	repA	DMSO-4.0uM-repA			27	18	222	129	25	4629	0.0784392	394	0.327411	0.0456853	0.563452	0.0784392
DMSO-4.0uM-repA	DMSO	4.0uM	repA	DMSO-4.0uM-repA			28	10642	2536	4060	246	124561	0.123088	17484	0.232212	0.608671	0.145047	0.123088
DMSO-4.0uM-repA	DMSO	4.0uM	repA	DMSO-4.0uM-repA			29	1318	374	1661	36	23758	0.124839	3389	0.490115	0.388905	0.110357	0.124839
DMSO-4.0uM-repA	DMSO	4.0uM	repA	DMSO-4.0uM-repA			30	495	680	211	7	8446	0.141579	1393	0.151472	0.355348	0.488155	0.141579
DMSO-4.0uM-repA	DMSO	4.0uM	repA	DMSO-4.0uM-repA			31	48	11	54	34	8269	0.0174667	147	0.367347	0.326531	0.0748299	0.0174667
DMSO-4.0uM-repA	DMSO	4.0uM	repA	DMSO-4.0uM-repA			32	703	66	12	19	90	0.898876	800	0.015	0.87875	0.0825	0.898876
DMSO-4.0uM-repA	DMSO	4.0uM	repA	DMSO-4.0uM-repA			33	1433	615	46	116	12292	0.152393	2210	0.0208145	0.648416	0.278281	0.152393
DMSO-4.0uM-repA	DMSO	4.0uM	repA	DMSO-4.0uM-repA			34	244	319	615	224	8848	0.13678	1402	0.438659	0.174037	0.227532	0.13678
DMSO-4.0uM-repA	DMSO	4.0uM	repA	DMSO-4.0uM-repA			35	302	305	105	36	7520	0.0904693	748	0.140374	0.403743	0.407754	0.0904693
DMSO-4.0uM-repA	DMSO	4.0uM	repA	DMSO-4.0uM-repA			36	43	63	395	12	2361	0.178497	513	0.769981	0.0838207	0.122807	0.178497
DMSO-4.0uM-repA	DMSO	4.0uM	repA	DMSO-4.0uM-repA			37	3911	1208	456	254	27922	0.172706	5829	0.0782295	0.670956	0.20724	0.172706
DMSO-4.0uM-repA	DMSO	4.0uM	repA	DMSO-4.0uM-repA			38	302	1062	527	45	8431	0.186746	1936	0.272211	0.155992	0.548554	0.186746
DMSO-4.0uM-repA	DMSO	4.0uM	repA	DMSO-4.0uM-repA			39	222	130	2040	12	6403	0.272965	2404	0.848586	0.0923461	0.0540765	0.272965
DMSO-4.0uM-repA	DMSO	4.0uM	repA	DMSO-4.0uM-repA			40	4831	52220	12628	1301	204167	0.257971	70980	0.177909	0.0680614	0.7357	0.257971
DMSO-4.0uM-repA	DMSO	4.0uM	repA	DMSO-4.0uM-repA			41	1596	369	139	100	13877	0.137056	2204	0.0630672	0.724138	0.167423	0.137056
DMSO-4.0uM-repA	DMSO	4.0uM	repA	DMSO-4.0uM-repA			42	957	295	1931	171	17276	0.162579	3354	0.57573	0.285331	0.0879547	0.162579
DMSO-4.0uM-repA	DMSO	4.0uM	repA	DMSO-4.0uM-repA			43	494	231	196	204	6855	0.140977	1125	0.174222	0.439111	0.205333	0.140977
DMSO-4.0uM-repA	DMSO	4.0uM	repA	DMSO-4.0uM-repA			44	398	343	1857	97	12386	0.178702	2695	0.689054	0.147681	0.127273	0.178702
DMSO-4.0uM-repA	DMSO	4.0uM	repA	DMSO-4.0uM-repA			45	807	799	197	75	23465	0.0741033	1878	0.104899	0.429712	0.425453	0.0741033
DMSO-4.0uM-repA	DMSO	4.0uM	repA	DMSO-4.0uM-repA			46	34	18	95	26	1164	0.129394	173	0.549133	0.196532	0.104046	0.129394
DMSO-4.0uM-repA	DMSO	4.0uM	repA	DMSO-4.0uM-repA			47	320	243	462	1132	12060	0.15172	2157	0.214186	0.148354	0.112656	0.15172
DMSO-4.0uM-repB	DMSO	4.0uM	repB	DMSO-4.0uM-repB			0	486	382	8119	165	20384	0.309859	9152	0.887128	0.0531032	0.0417395	0.309859
DMSO-4.0uM-repB	DMSO	4.0uM	repB	DMSO-4.0uM-repB			1	483	473	8936	179	30613	0.247542	10071	0.8873	0.0479595	0.0469665	0.247542
DMSO-4.0uM-repB	DMSO	4.0uM	repB	DMSO-4.0uM-repB			2	422	506	4760	133	19825	0.226975	5821	0.817729	0.0724961	0.0869266	0.226975
DMSO-4.0uM-repB	DMSO	4.0uM	repB	DMSO-4.0uM-repB			3	120	646	284	61	14821	0.0697339	1111	0.255626	0.108011	0.581458	0.0697339
DMSO-4.0uM-repB	DMSO	4.0uM	repB	DMSO-4.0uM-repB			4	1205	1226	2404	84	25553	0.161427	4919	0.488717	0.244968	0.249238	0.161427
DMSO-4.0uM-repB	DMSO	4.0uM	repB	DMSO-4.0uM-repB			5	2458	1106	6129	226	52936	0.157808	9919	0.617905	0.247807	0.111503	0.157808
DMSO-4.0uM-repB	DMSO	4.0uM	repB	DMSO-4.0uM-repB			6	220	195	1133	119	22738	0.0683057	1667	0.679664	0.131974	0.116977	0.0683057
DMSO-4.0uM-repB	DMSO	4.0uM	repB	DMSO-4.0uM-repB			7	712	996	2640	191	21919	0.171555	4539	0.581626	0.156863	0.219432	0.171555
DMSO-4.0uM-repB	DMSO	4.0uM	repB	DMSO-4.0uM-repB			8		4	140	7	7209						0
DMSO-4.0uM-repB	DMSO	4.0uM	repB	DMSO-4.0uM-repB			9		1			3037						0
DMSO-4.0uM-repB	DMSO	4.0uM	repB	DMSO-4.0uM-repB			10		19			6413						0
DMSO-4.0uM-repB	DMSO	4.0uM	repB	DMSO-4.0uM-repB			11		1			2137						0
DMSO-4.0uM-repB	DMSO	4.0uM	repB	DMSO-4.0uM-repB			12	14	7	2		3817						0
DMSO-4.0uM-repB	DMSO	4.0uM	repB	DMSO-4.0uM-repB			13					1392						0
DMSO-4.0uM-repB	DMSO	4.0uM	repB	DMSO-4.0uM-repB			14					2923						0
DMSO-4.0uM-repB	DMSO	4.0uM	repB	DMSO-4.0uM-repB			15	22	49	171	87	2084	0.136345	329	0.519757	0.0668693	0.148936	0.136345
DMSO-4.0uM-repB	DMSO	4.0uM	repB	DMSO-4.0uM-repB			16	342	939	1415	102	34229	0.0755665	2798	0.505718	0.12223	0.335597	0.0755665
DMSO-4.0uM-repB	DMSO	4.0uM	repB	DMSO-4.0uM-repB			17	728	722	2352	576	33756	0.114806	4378	0.537232	0.166286	0.164915	0.114806
DMSO-4.0uM-repB	DMSO	4.0uM	repB	DMSO-4.0uM-repB			18	6916	616	4169	765	92156	0.119153	12466	0.33443	0.554789	0.0494144	0.119153
DMSO-4.0uM-repB	DMSO	4.0uM	repB	DMSO-4.0uM-repB			19	81	938	397	338	17394	0.0916023	1754	0.22634	0.0461802	0.534778	0.0916023
DMSO-4.0uM-repB	DMSO	4.0uM	repB	DMSO-4.0uM-repB			20	15	212	685	44	5867	0.140114	956	0.716527	0.0156904	0.221757	0.140114
DMSO-4.0uM-repB	DMSO	4.0uM	repB	DMSO-4.0uM-repB			21	183	966	50	3	6407	0.157971	1202	0.0415973	0.152246	0.803661	0.157971
DMSO-4.0uM-repB	DMSO	4.0uM	repB	DMSO-4.0uM-repB			22	30	97	897	50	17043	0.0592813	1074	0.835196	0.027933	0.0903166	0.0592813
DMSO-4.0uM-repB	DMSO	4.0uM	repB	DMSO-4.0uM-repB			23	193	79	2		7						0
DMSO-4.0uM-repB	DMSO	4.0uM	repB	DMSO-4.0uM-repB			24	36	43		16	2725						0
DMSO-4.0uM-repB	DMSO	4.0uM	repB	DMSO-4.0uM-repB			25	5857	1606	405	181	46417	0.14778	8049	0.0503168	0.727668	0.199528	0.14778
DMSO-4.0uM-repB	DMSO	4.0uM	repB	DMSO-4.0uM-repB			26	476	753	13514	1188	55682	0.22246	15931	0.848283	0.0298788	0.0472663	0.22246
DMSO-4.0uM-repB	DMSO	4.0uM	repB	DMSO-4.0uM-repB			27	5	290	188	4	6839	0.0664756	487	0.386037	0.0102669	0.595483	0.0664756
DMSO-4.0uM-repB	DMSO	4.0uM	repB	DMSO-4.0uM-repB			28	14440	2948	5584	363	160391	0.12701	23335	0.239297	0.618813	0.126334	0.12701
DMSO-4.0uM-repB	DMSO	4.0uM	repB	DMSO-4.0uM-repB			29	2040	621	2394	179	31543	0.142317	5234	0.457394	0.389759	0.118647	0.142317
DMSO-4.0uM-repB	DMSO	4.0uM	repB	DMSO-4.0uM-repB			30	796	673	526	3	12180	0.140923	1998	0.263263	0.398398	0.336837	0.140923
DMSO-4.0uM-repB	DMSO	4.0uM	repB	DMSO-4.0uM-repB			31	88	24	81		11913						0
DMSO-4.0uM-repB	DMSO	4.0uM	repB	DMSO-4.0uM-repB			32	743	104	58	5	78	0.921053	910	0.0637363	0.816484	0.114286	0.921053
DMSO-4.0uM-repB	DMSO	4.0uM	repB	DMSO-4.0uM-repB			33	1728	1236	159	406	16528	0.175949	3529	0.0450553	0.489657	0.350241	0.175949
DMSO-4.0uM-repB	DMSO	4.0uM	repB	DMSO-4.0uM-repB			34	377	481	817	385	11570	0.151137	2060	0.396602	0.18301	0.233495	0.151137
DMSO-4.0uM-repB	DMSO	4.0uM	repB	DMSO-4.0uM-repB			35	763	163	100	65	10665	0.0928037	1091	0.091659	0.699358	0.149404	0.0928037
DMSO-4.0uM-repB	DMSO	4.0uM	repB	DMSO-4.0uM-repB			36	24	204	526	4	3488	0.178521	758	0.693931	0.0316623	0.269129	0.178521
DMSO-4.0uM-repB	DMSO	4.0uM	repB	DMSO-4.0uM-repB			37	5679	1570	644	397	37528	0.180933	8290	0.077684	0.685042	0.189385	0.180933
DMSO-4.0uM-repB	DMSO	4.0uM	repB	DMSO-4.0uM-repB			38	477	1570	619	64	12293	0.181721	2730	0.22674	0.174725	0.575092	0.181721
DMSO-4.0uM-repB	DMSO	4.0uM	repB	DMSO-4.0uM-repB			39	82	161	3129	52	8161	0.295555	3424	0.913843	0.0239486	0.047021	0.295555
DMSO-4.0uM-repB	DMSO	4.0uM	repB	DMSO-4.0uM-repB			40	6790	73043	19272	2049	286955	0.260633	101154	0.190521	0.0671254	0.722097	0.260633
DMSO-4.0uM-repB	DMSO	4.0uM	repB	DMSO-4.0uM-repB			41	2517	627	283	146	19682	0.153644	3573	0.0792052	0.70445	0.175483	0.153644
DMSO-4.0uM-repB	DMSO	4.0uM	repB	DMSO-4.0uM-repB			42	1458	384	2467	176	25561	0.149271	4485	0.550056	0.325084	0.0856187	0.149271
DMSO-4.0uM-repB	DMSO	4.0uM	repB	DMSO-4.0uM-repB			43	449	280	259	163	8999	0.113399	1151	0.225022	0.390096	0.243267	0.113399
DMSO-4.0uM-repB	DMSO	4.0uM	repB	DMSO-4.0uM-repB			44	605	411	2829	73	17093	0.186474	3918	0.722052	0.154416	0.1049	0.186474
DMSO-4.0uM-repB	DMSO	4.0uM	repB	DMSO-4.0uM-repB			45	1142	1127	179	106	29807	0.0789222	2554	0.0700861	0.447142	0.441269	0.0789222
DMSO-4.0uM-repB	DMSO	4.0uM	repB	DMSO-4.0uM-repB			46	40	13	208		1514						0
DMSO-4.0uM-repB	DMSO	4.0uM	repB	DMSO-4.0uM-repB			47	435	299	558	1574	15786	0.153656	2866	0.194696	0.151779	0.104327	0.153656
KRIBB11-4.0uM-repA	KRIBB11	4.0uM	repA	KRIBB11-4.0uM-repA			0	66	20	1156	8	3488	0.263824	1250	0.9248	0.0528	0.016	0.263824
KRIBB11-4.0uM-repA	KRIBB11	4.0uM	repA	KRIBB11-4.0uM-repA			1	68	62	1288	21	4445	0.244562	1439	0.895066	0.047255	0.0430855	0.244562
KRIBB11-4.0uM-repA	KRIBB11	4.0uM	repA	KRIBB11-4.0uM-repA			2	80	59	619	15	2993	0.205258	773	0.800776	0.103493	0.076326	0.205258
KRIBB11-4.0uM-repA	KRIBB11	4.0uM	repA	KRIBB11-4.0uM-repA			3	11	74	12	5	2434	0.0402208	102	0.117647	0.107843	0.72549	0.0402208
KRIBB11-4.0uM-repA	KRIBB11	4.0uM	repA	KRIBB11-4.0uM-repA			4	147	198	315	28	3745	0.1552	688	0.457849	0.213663	0.287791	0.1552
KRIBB11-4.0uM-repA	KRIBB11	4.0uM	repA	KRIBB11-4.0uM-repA			5	274	147	825	12	8014	0.135677	1258	0.655803	0.217806	0.116852	0.135677
KRIBB11-4.0uM-repA	KRIBB11	4.0uM	repA	KRIBB11-4.0uM-repA			6	41	31	129	6	3768	0.0520755	207	0.623188	0.198068	0.149758	0.0520755
KRIBB11-4.0uM-repA	KRIBB11	4.0uM	repA	KRIBB11-4.0uM-repA			7	79	116	384	35	3086	0.165946	614	0.625407	0.128664	0.188925	0.165946
KRIBB11-4.0uM-repA	KRIBB11	4.0uM	repA	KRIBB11-4.0uM-repA			8		1	32		1074						0
KRIBB11-4.0uM-repA	KRIBB11	4.0uM	repA	KRIBB11-4.0uM-repA			9					510						0
KRIBB11-4.0uM-repA	KRIBB11	4.0uM	repA	KRIBB11-4.0uM-repA			10					1046						0
KRIBB11-4.0uM-repA	KRIBB11	4.0uM	repA	KRIBB11-4.0uM-repA			11					365						0
KRIBB11-4.0uM-repA	KRIBB11	4.0uM	repA	KRIBB11-4.0uM-repA			12	9	19	4		634						0
KRIBB11-4.0uM-repA	KRIBB11	4.0uM	repA	KRIBB11-4.0uM-repA			13					212						0
KRIBB11-4.0uM-repA	KRIBB11	4.0uM	repA	KRIBB11-4.0uM-repA			14			2		449						0
KRIBB11-4.0uM-repA	KRIBB11	4.0uM	repA	KRIBB11-4.0uM-repA			15	2	9	8	8	228	0.105882	27	0.296296	0.0740741	0.333333	0.105882
KRIBB11-4.0uM-repA	KRIBB11	4.0uM	repA	KRIBB11-4.0uM-repA			16	49	104	208	16	5040	0.0695957	377	0.551724	0.129973	0.275862	0.0695957
KRIBB11-4.0uM-repA	KRIBB11	4.0uM	repA	KRIBB11-4.0uM-repA			17	131	146	438	44	5187	0.127649	759	0.577075	0.172596	0.192358	0.127649
KRIBB11-4.0uM-repA	KRIBB11	4.0uM	repA	KRIBB11-4.0uM-repA			18	783	135	591	123	14523	0.101021	1632	0.362132	0.479779	0.0827206	0.101021
KRIBB11-4.0uM-repA	KRIBB11	4.0uM	repA	KRIBB11-4.0uM-repA			19	4	157	45	38	2876	0.0782051	244	0.184426	0.0163934	0.643443	0.0782051
KRIBB11-4.0uM-repA	KRIBB11	4.0uM	repA	KRIBB11-4.0uM-repA			20	6	22	88	20	935	0.126984	136	0.647059	0.0441177	0.161765	0.126984
KRIBB11-4.0uM-repA	KRIBB11	4.0uM	repA	KRIBB11-4.0uM-repA			21	29	184	24	12	1153	0.177603	249	0.0963855	0.116466	0.738956	0.177603
KRIBB11-4.0uM-repA	KRIBB11	4.0uM	repA	KRIBB11-4.0uM-repA			22		6	81	3	2666						0
KRIBB11-4.0uM-repA	KRIBB11	4.0uM	repA	KRIBB11-4.0uM-repA			23	30	6	1	1	1	0.974359	38	0.0263158	0.789474	0.157895	0.974359
KRIBB11-4.0uM-repA	KRIBB11	4.0uM	repA	KRIBB11-4.0uM-repA			24	3	1			364						0
KRIBB11-4.0uM-repA	KRIBB11	4.0uM	repA	KRIBB11-4.0uM-repA			25	596	240	85	33	6819	0.122733	954	0.0890985	0.624738	0.251572	0.122733
KRIBB11-4.0uM-repA	KRIBB11	4.0uM	repA	KRIBB11-4.0uM-repA			26	123	114	1858	211	8750	0.208575	2306	0.805724	0.0533391	0.0494363	0.208575
KRIBB11-4.0uM-repA	KRIBB11	4.0uM	repA	KRIBB11-4.0uM-repA			27	1	39	22	1	933	0.063253	63	0.349206	0.015873	0.619048	0.063253
KRIBB11-4.0uM-repA	KRIBB11	4.0uM	repA	KRIBB11-4.0uM-repA			28	1653	382	698	11	24016	0.102541	2744	0.254373	0.602405	0.139213	0.102541
KRIBB11-4.0uM-repA	KRIBB11	4.0uM	repA	KRIBB11-4.0uM-repA			29	173	65	250	22	4499	0.101817	510	0.490196	0.339216	0.127451	0.101817
KRIBB11-4.0uM-repA	KRIBB11	4.0uM	repA	KRIBB11-4.0uM-repA			30	64	138	32	3	1731	0.120427	237	0.135021	0.270042	0.582278	0.120427
KRIBB11-4.0uM-repA	KRIBB11	4.0uM	repA	KRIBB11-4.0uM-repA			31	6		25		1946						0
KRIBB11-4.0uM-repA	KRIBB11	4.0uM	repA	KRIBB11-4.0uM-repA			32	90	14		2	17						0
KRIBB11-4.0uM-repA	KRIBB11	4.0uM	repA	KRIBB11-4.0uM-repA			33	290	118	25	10	2549	0.148062	443	0.0564334	0.654628	0.266366	0.148062
KRIBB11-4.0uM-repA	KRIBB11	4.0uM	repA	KRIBB11-4.0uM-repA			34	72	49	107	37	1921	0.121226	265	0.403774	0.271698	0.184906	0.121226
KRIBB11-4.0uM-repA	KRIBB11	4.0uM	repA	KRIBB11-4.0uM-repA			35	52	57	24	5	1578	0.0804196	138	0.173913	0.376812	0.413043	0.0804196
KRIBB11-4.0uM-repA	KRIBB11	4.0uM	repA	KRIBB11-4.0uM-repA			36	26	20	130		519						0
KRIBB11-4.0uM-repA	KRIBB11	4.0uM	repA	KRIBB11-4.0uM-repA			37	770	211	98	57	5570	0.169401	1136	0.0862676	0.677817	0.185739	0.169401
KRIBB11-4.0uM-repA	KRIBB11	4.0uM	repA	KRIBB11-4.0uM-repA			38	45	220	91	12	1993	0.155866	368	0.247283	0.122283	0.597826	0.155866
KRIBB11-4.0uM-repA	KRIBB11	4.0uM	repA	KRIBB11-4.0uM-repA			39	39	13	462	11	1329	0.283172	525	0.88	0.0742857	0.0247619	0.283172
KRIBB11-4.0uM-repA	KRIBB11	4.0uM	repA	KRIBB11-4.0uM-repA			40	893	10444	2565	257	44077	0.243131	14159	0.181157	0.0630694	0.737623	0.243131
KRIBB11-4.0uM-repA	KRIBB11	4.0uM	repA	KRIBB11-4.0uM-repA			41	304	94	35	4	2807	0.13471	437	0.0800915	0.695652	0.215103	0.13471
KRIBB11-4.0uM-repA	KRIBB11	4.0uM	repA	KRIBB11-4.0uM-repA			42	177	79	342	33	3880	0.13988	631	0.541997	0.280507	0.125198	0.13988
KRIBB11-4.0uM-repA	KRIBB11	4.0uM	repA	KRIBB11-4.0uM-repA			43	128	25	45	38	1456	0.13948	236	0.190678	0.542373	0.105932	0.13948
KRIBB11-4.0uM-repA	KRIBB11	4.0uM	repA	KRIBB11-4.0uM-repA			44	87	81	395	50	2543	0.194233	613	0.644372	0.141925	0.132137	0.194233
KRIBB11-4.0uM-repA	KRIBB11	4.0uM	repA	KRIBB11-4.0uM-repA			45	177	178	34	12	4326	0.0848318	401	0.084788	0.441397	0.44389	0.0848318
KRIBB11-4.0uM-repA	KRIBB11	4.0uM	repA	KRIBB11-4.0uM-repA			46	1	7	23		301						0
KRIBB11-4.0uM-repA	KRIBB11	4.0uM	repA	KRIBB11-4.0uM-repA			47	77	65	99	164	2427	0.143008	405	0.244444	0.190123	0.160494	0.143008
KRIBB11-4.0uM-repB	KRIBB11	4.0uM	repB	KRIBB11-4.0uM-repB			0	108	103	1812	40	5598	0.269286	2063	0.878333	0.052351	0.0499273	0.269286
KRIBB11-4.0uM-repB	KRIBB11	4.0uM	repB	KRIBB11-4.0uM-repB			1	150	135	2309	49	8405	0.239229	2643	0.873628	0.0567537	0.0510783	0.239229
KRIBB11-4.0uM-repB	KRIBB11	4.0uM	repB	KRIBB11-4.0uM-repB			2	111	150	1123	25	5187	0.213614	1409	0.797019	0.0787793	0.106458	0.213614
KRIBB11-4.0uM-repB	KRIBB11	4.0uM	repB	KRIBB11-4.0uM-repB			3	16	123	76	8	4302	0.0492818	223	0.340807	0.0717489	0.55157	0.0492818
KRIBB11-4.0uM-repB	KRIBB11	4.0uM	repB	KRIBB11-4.0uM-repB			4	344	350	470	22	7511	0.136369	1186	0.39629	0.290051	0.29511	0.136369
KRIBB11-4.0uM-repB	KRIBB11	4.0uM	repB	KRIBB11-4.0uM-repB			5	478	265	1389	61	14297	0.13299	2193	0.633379	0.217966	0.120839	0.13299
KRIBB11-4.0uM-repB	KRIBB11	4.0uM	repB	KRIBB11-4.0uM-repB			6	39	47	326	1	6705	0.0580219	413	0.789346	0.094431	0.113801	0.0580219
KRIBB11-4.0uM-repB	KRIBB11	4.0uM	repB	KRIBB11-4.0uM-repB			7	239	283	656	31	5510	0.179937	1209	0.542597	0.197684	0.234078	0.179937
KRIBB11-4.0uM-repB	KRIBB11	4.0uM	repB	KRIBB11-4.0uM-repB			8			77		2386						0
KRIBB11-4.0uM-repB	KRIBB11	4.0uM	repB	KRIBB11-4.0uM-repB			9					1019						0
KRIBB11-4.0uM-repB	KRIBB11	4.0uM	repB	KRIBB11-4.0uM-repB			10					1827						0
KRIBB11-4.0uM-repB	KRIBB11	4.0uM	repB	KRIBB11-4.0uM-repB			11					749						0
KRIBB11-4.0uM-repB	KRIBB11	4.0uM	repB	KRIBB11-4.0uM-repB			12		7			1177						0
KRIBB11-4.0uM-repB	KRIBB11	4.0uM	repB	KRIBB11-4.0uM-repB			13					484						0
KRIBB11-4.0uM-repB	KRIBB11	4.0uM	repB	KRIBB11-4.0uM-repB			14					759						0
KRIBB11-4.0uM-repB	KRIBB11	4.0uM	repB	KRIBB11-4.0uM-repB			15		16	82	19	443						0
KRIBB11-4.0uM-repB	KRIBB11	4.0uM	repB	KRIBB11-4.0uM-repB			16	73	197	311	39	8926	0.0649487	620	0.501613	0.117742	0.317742	0.0649487
KRIBB11-4.0uM-repB	KRIBB11	4.0uM	repB	KRIBB11-4.0uM-repB			17	198	235	916	122	8730	0.144202	1471	0.622706	0.134602	0.159755	0.144202
KRIBB11-4.0uM-repB	KRIBB11	4.0uM	repB	KRIBB11-4.0uM-repB			18	1710	100	1073	216	25243	0.109343	3099	0.346241	0.551791	0.0322685	0.109343
KRIBB11-4.0uM-repB	KRIBB11	4.0uM	repB	KRIBB11-4.0uM-repB			19	44	289	83	56	4752	0.0903522	472	0.175847	0.0932203	0.612288	0.0903522
KRIBB11-4.0uM-repB	KRIBB11	4.0uM	repB	KRIBB11-4.0uM-repB			20		22	157	20	1805						0
KRIBB11-4.0uM-repB	KRIBB11	4.0uM	repB	KRIBB11-4.0uM-repB			21	93	363	10	1	1875	0.199402	467	0.0214133	0.199143	0.777302	0.199402
KRIBB11-4.0uM-repB	KRIBB11	4.0uM	repB	KRIBB11-4.0uM-repB			22		39	125	11	4285						0
KRIBB11-4.0uM-repB	KRIBB11	4.0uM	repB	KRIBB11-4.0uM-repB			23	64	16	2		0
KRIBB11-4.0uM-repB	KRIBB11	4.0uM	repB	KRIBB11-4.0uM-repB			24	10				728						0
KRIBB11-4.0uM-repB	KRIBB11	4.0uM	repB	KRIBB11-4.0uM-repB			25	1114	343	165	52	11999	0.122431	1674	0.0985663	0.665472	0.204898	0.122431
KRIBB11-4.0uM-repB	KRIBB11	4.0uM	repB	KRIBB11-4.0uM-repB			26	204	245	3272	306	15284	0.208534	4027	0.812516	0.0506581	0.0608393	0.208534
KRIBB11-4.0uM-repB	KRIBB11	4.0uM	repB	KRIBB11-4.0uM-repB			27	11	76	63	10	1967	0.0752233	160	0.39375	0.06875	0.475	0.0752233
KRIBB11-4.0uM-repB	KRIBB11	4.0uM	repB	KRIBB11-4.0uM-repB			28	3272	902	1398	88	46915	0.107656	5660	0.246996	0.578092	0.159364	0.107656
KRIBB11-4.0uM-repB	KRIBB11	4.0uM	repB	KRIBB11-4.0uM-repB			29	365	128	435	15	8591	0.0989092	943	0.461294	0.387063	0.135737	0.0989092
KRIBB11-4.0uM-repB	KRIBB11	4.0uM	repB	KRIBB11-4.0uM-repB			30	145	234	82		3127						0
KRIBB11-4.0uM-repB	KRIBB11	4.0uM	repB	KRIBB11-4.0uM-repB			31			26		3142						0
KRIBB11-4.0uM-repB	KRIBB11	4.0uM	repB	KRIBB11-4.0uM-repB			32	252	30	8	10	21	0.934579	300	0.0266667	0.84	0.1	0.934579
KRIBB11-4.0uM-repB	KRIBB11	4.0uM	repB	KRIBB11-4.0uM-repB			33	337	225	83	33	4810	0.123542	678	0.122419	0.49705	0.331858	0.123542
KRIBB11-4.0uM-repB	KRIBB11	4.0uM	repB	KRIBB11-4.0uM-repB			34	115	131	174	72	3189	0.133659	492	0.353659	0.23374	0.26626	0.133659
KRIBB11-4.0uM-repB	KRIBB11	4.0uM	repB	KRIBB11-4.0uM-repB			35	104	105	22	3	2982	0.0727612	234	0.0940171	0.444444	0.448718	0.0727612
KRIBB11-4.0uM-repB	KRIBB11	4.0uM	repB	KRIBB11-4.0uM-repB			36	30	25	190	2	912	0.213115	247	0.769231	0.121457	0.101215	0.213115
KRIBB11-4.0uM-repB	KRIBB11	4.0uM	repB	KRIBB11-4.0uM-repB			37	1663	471	208	54	11400	0.173674	2396	0.0868113	0.694073	0.196578	0.173674
KRIBB11-4.0uM-repB	KRIBB11	4.0uM	repB	KRIBB11-4.0uM-repB			38	123	267	182	20	3261	0.153647	592	0.307432	0.20777	0.451014	0.153647
KRIBB11-4.0uM-repB	KRIBB11	4.0uM	repB	KRIBB11-4.0uM-repB			39	21	63	893	31	2585	0.280546	1008	0.885913	0.0208333	0.0625	0.280546
KRIBB11-4.0uM-repB	KRIBB11	4.0uM	repB	KRIBB11-4.0uM-repB			40	1499	17835	4382	494	76567	0.240233	24210	0.181	0.0619166	0.736679	0.240233
KRIBB11-4.0uM-repB	KRIBB11	4.0uM	repB	KRIBB11-4.0uM-repB			41	589	124	34	35	4581	0.145814	782	0.0434783	0.753197	0.158568	0.145814
KRIBB11-4.0uM-repB	KRIBB11	4.0uM	repB	KRIBB11-4.0uM-repB			42	329	174	456	43	6646	0.131015	1002	0.45509	0.328343	0.173653	0.131015
KRIBB11-4.0uM-repB	KRIBB11	4.0uM	repB	KRIBB11-4.0uM-repB			43	221	103	31	59	2265	0.154535	414	0.0748792	0.533816	0.248792	0.154535
KRIBB11-4.0uM-repB	KRIBB11	4.0uM	repB	KRIBB11-4.0uM-repB			44	184	206	746	34	4785	0.196474	1170	0.637607	0.157265	0.176068	0.196474
KRIBB11-4.0uM-repB	KRIBB11	4.0uM	repB	KRIBB11-4.0uM-repB			45	186	288	99	61	8512	0.0693199	634	0.156151	0.293375	0.454259	0.0693199
KRIBB11-4.0uM-repB	KRIBB11	4.0uM	repB	KRIBB11-4.0uM-repB			46			46		384						0
KRIBB11-4.0uM-repB	KRIBB11	4.0uM	repB	KRIBB11-4.0uM-repB			47	81	106	197	317	4392	0.13764	701	0.281027	0.115549	0.151213	0.13764
KU-0060648-2.0uM-repA	KU	60648	2.0uM	KU-60648-2.0uM	repA		0	367	197	818	30	8908	0.136822	1412	0.57932	0.259915	0.139518	0.136822
KU-0060648-2.0uM-repA	KU	60648	2.0uM	KU-60648-2.0uM	repA		1	203	102	612	25	12749	0.0688043	942	0.649682	0.215499	0.10828	0.0688043
KU-0060648-2.0uM-repA	KU	60648	2.0uM	KU-60648-2.0uM	repA		2	285	123	312	13	8084	0.0831348	733	0.425648	0.388813	0.167804	0.0831348
KU-0060648-2.0uM-repA	KU	60648	2.0uM	KU-60648-2.0uM	repA		3	47	134	9	2	5951	0.0312551	192	0.046875	0.244792	0.697917	0.0312551
KU-0060648-2.0uM-repA	KU	60648	2.0uM	KU-60648-2.0uM	repA		4	408	184	150	29	10748	0.0669329	771	0.194553	0.529183	0.238651	0.0669329
KU-0060648-2.0uM-repA	KU	60648	2.0uM	KU-60648-2.0uM	repA		5	961	356	403	76	21127	0.0783493	1796	0.224388	0.535078	0.198218	0.0783493
KU-0060648-2.0uM-repA	KU	60648	2.0uM	KU-60648-2.0uM	repA		6	103	48	38	7	10109	0.0190199	196	0.193878	0.52551	0.244898	0.0190199
KU-0060648-2.0uM-repA	KU	60648	2.0uM	KU-60648-2.0uM	repA		7	246	158	104	29	8903	0.0568856	537	0.193669	0.458101	0.294227	0.0568856
KU-0060648-2.0uM-repA	KU	60648	2.0uM	KU-60648-2.0uM	repA		8		1	15	1	3297						0
KU-0060648-2.0uM-repA	KU	60648	2.0uM	KU-60648-2.0uM	repA		9		8			1089						0
KU-0060648-2.0uM-repA	KU	60648	2.0uM	KU-60648-2.0uM	repA		10		9			2534						0
KU-0060648-2.0uM-repA	KU	60648	2.0uM	KU-60648-2.0uM	repA		11					1037						0
KU-0060648-2.0uM-repA	KU	60648	2.0uM	KU-60648-2.0uM	repA		12	13	1			1610						0
KU-0060648-2.0uM-repA	KU	60648	2.0uM	KU-60648-2.0uM	repA		13					692						0
KU-0060648-2.0uM-repA	KU	60648	2.0uM	KU-60648-2.0uM	repA		14					962						0
KU-0060648-2.0uM-repA	KU	60648	2.0uM	KU-60648-2.0uM	repA		15		12	9	1	717						0
KU-0060648-2.0uM-repA	KU	60648	2.0uM	KU-60648-2.0uM	repA		16	49	274	104	9	13608	0.0310453	436	0.238532	0.112385	0.62844	0.0310453
KU-0060648-2.0uM-repA	KU	60648	2.0uM	KU-60648-2.0uM	repA		17	46	124	250	58	13718	0.0336715	478	0.523013	0.0962343	0.259414	0.0336715
KU-0060648-2.0uM-repA	KU	60648	2.0uM	KU-60648-2.0uM	repA		18	3623	240	323	135	34797	0.110461	4321	0.0747512	0.838463	0.0555427	0.110461
KU-0060648-2.0uM-repA	KU	60648	2.0uM	KU-60648-2.0uM	repA		19	3	300	32	31	7191	0.0484319	366	0.0874317	0.00819672	0.819672	0.0484319
KU-0060648-2.0uM-repA	KU	60648	2.0uM	KU-60648-2.0uM	repA		20	3	20	21	13	2591	0.0215257	57	0.368421	0.0526316	0.350877	0.0215257
KU-0060648-2.0uM-repA	KU	60648	2.0uM	KU-60648-2.0uM	repA		21	10	76	25	4	3194	0.0347537	115	0.217391	0.0869565	0.66087	0.0347537
KU-0060648-2.0uM-repA	KU	60648	2.0uM	KU-60648-2.0uM	repA		22	11	12	78	6	5942	0.0176889	107	0.728972	0.102804	0.11215	0.0176889
KU-0060648-2.0uM-repA	KU	60648	2.0uM	KU-60648-2.0uM	repA		23	136	30		11	1						0
KU-0060648-2.0uM-repA	KU	60648	2.0uM	KU-60648-2.0uM	repA		24	11		6		1171						0
KU-0060648-2.0uM-repA	KU	60648	2.0uM	KU-60648-2.0uM	repA		25	2234	234	49	28	19057	0.117813	2545	0.0192534	0.8778	0.091945	0.117813
KU-0060648-2.0uM-repA	KU	60648	2.0uM	KU-60648-2.0uM	repA		26	149	142	969	203	24258	0.0568796	1463	0.662338	0.101846	0.0970608	0.0568796
KU-0060648-2.0uM-repA	KU	60648	2.0uM	KU-60648-2.0uM	repA		27		43	69		2761						0
KU-0060648-2.0uM-repA	KU	60648	2.0uM	KU-60648-2.0uM	repA		28	5822	576	340	88	67287	0.0921026	6826	0.0498096	0.852915	0.0843832	0.0921026
KU-0060648-2.0uM-repA	KU	60648	2.0uM	KU-60648-2.0uM	repA		29	734	84	142	6	13208	0.068153	966	0.146998	0.759834	0.0869565	0.068153
KU-0060648-2.0uM-repA	KU	60648	2.0uM	KU-60648-2.0uM	repA		30	275	136	21		4680						0
KU-0060648-2.0uM-repA	KU	60648	2.0uM	KU-60648-2.0uM	repA		31	9	3	7		4351						0
KU-0060648-2.0uM-repA	KU	60648	2.0uM	KU-60648-2.0uM	repA		32	356	34	2	2	43	0.901602	394	0.00507614	0.903553	0.0862944	0.901602
KU-0060648-2.0uM-repA	KU	60648	2.0uM	KU-60648-2.0uM	repA		33	421	158	18	16	7236	0.0780991	613	0.0293638	0.686786	0.257749	0.0780991
KU-0060648-2.0uM-repA	KU	60648	2.0uM	KU-60648-2.0uM	repA		34	159	69	51	20	5062	0.0557732	299	0.170569	0.531773	0.230769	0.0557732
KU-0060648-2.0uM-repA	KU	60648	2.0uM	KU-60648-2.0uM	repA		35	144	52	11	1	4110	0.0481704	208	0.0528846	0.692308	0.25	0.0481704
KU-0060648-2.0uM-repA	KU	60648	2.0uM	KU-60648-2.0uM	repA		36	39	23	67	4	1211	0.0989583	133	0.503759	0.293233	0.172932	0.0989583
KU-0060648-2.0uM-repA	KU	60648	2.0uM	KU-60648-2.0uM	repA		37	1180	152	61	22	16446	0.0792229	1415	0.0431095	0.833922	0.107421	0.0792229
KU-0060648-2.0uM-repA	KU	60648	2.0uM	KU-60648-2.0uM	repA		38	79	180	48	6	4971	0.0592354	313	0.153355	0.252396	0.57508	0.0592354
KU-0060648-2.0uM-repA	KU	60648	2.0uM	KU-60648-2.0uM	repA		39	65	58	266	3	3771	0.0941629	392	0.678571	0.165816	0.147959	0.0941629
KU-0060648-2.0uM-repA	KU	60648	2.0uM	KU-60648-2.0uM	repA		40	2567	6274	2884	451	121725	0.0909328	12176	0.236859	0.210825	0.515276	0.0909328
KU-0060648-2.0uM-repA	KU	60648	2.0uM	KU-60648-2.0uM	repA		41	526	74	28	15	7860	0.0756204	643	0.0435459	0.81804	0.115086	0.0756204
KU-0060648-2.0uM-repA	KU	60648	2.0uM	KU-60648-2.0uM	repA		42	668	104	204	4	9904	0.0900404	980	0.208163	0.681633	0.106122	0.0900404
KU-0060648-2.0uM-repA	KU	60648	2.0uM	KU-60648-2.0uM	repA		43	174	26	15	21	3868	0.0575049	236	0.0635593	0.737288	0.110169	0.0575049
KU-0060648-2.0uM-repA	KU	60648	2.0uM	KU-60648-2.0uM	repA		44	182	62	218	32	6449	0.0711508	494	0.441296	0.368421	0.125506	0.0711508
KU-0060648-2.0uM-repA	KU	60648	2.0uM	KU-60648-2.0uM	repA		45	232	150	50	4	12096	0.0347909	436	0.114679	0.53211	0.344037	0.0347909
KU-0060648-2.0uM-repA	KU	60648	2.0uM	KU-60648-2.0uM	repA		46	17	11	42		691						0
KU-0060648-2.0uM-repA	KU	60648	2.0uM	KU-60648-2.0uM	repA		47	131	65	60	37	6564	0.0427301	293	0.204778	0.447099	0.221843	0.0427301
KU-0060648-2.0uM-repB	KU	60648	2.0uM	KU-60648-2.0uM	repB		0	455	242	1110	35	16313	0.10146	1842	0.602606	0.247014	0.131379	0.10146
KU-0060648-2.0uM-repB	KU	60648	2.0uM	KU-60648-2.0uM	repB		1	338	204	1758	44	22500	0.0943487	2344	0.75	0.144198	0.0870307	0.0943487
KU-0060648-2.0uM-repB	KU	60648	2.0uM	KU-60648-2.0uM	repB		2	463	182	613	22	13412	0.0871222	1280	0.478906	0.361719	0.142187	0.0871222
KU-0060648-2.0uM-repB	KU	60648	2.0uM	KU-60648-2.0uM	repB		3	32	225	48	22	10934	0.0290383	327	0.146789	0.0978593	0.688073	0.0290383
KU-0060648-2.0uM-repB	KU	60648	2.0uM	KU-60648-2.0uM	repB		4	811	249	418	19	18643	0.0743297	1497	0.279225	0.54175	0.166333	0.0743297
KU-0060648-2.0uM-repB	KU	60648	2.0uM	KU-60648-2.0uM	repB		5	1717	441	748	24	37014	0.0733527	2930	0.25529	0.586007	0.150512	0.0733527
KU-0060648-2.0uM-repB	KU	60648	2.0uM	KU-60648-2.0uM	repB		6	112	116	139	62	16994	0.0246226	429	0.324009	0.261072	0.270396	0.0246226
KU-0060648-2.0uM-repB	KU	60648	2.0uM	KU-60648-2.0uM	repB		7	445	353	248	12	15545	0.0637234	1058	0.234405	0.420605	0.333648	0.0637234
KU-0060648-2.0uM-repB	KU	60648	2.0uM	KU-60648-2.0uM	repB		8	16	5	9		5590						0
KU-0060648-2.0uM-repB	KU	60648	2.0uM	KU-60648-2.0uM	repB		9		33			2125						0
KU-0060648-2.0uM-repB	KU	60648	2.0uM	KU-60648-2.0uM	repB		10		5			4600						0
KU-0060648-2.0uM-repB	KU	60648	2.0uM	KU-60648-2.0uM	repB		11		4			1726						0
KU-0060648-2.0uM-repB	KU	60648	2.0uM	KU-60648-2.0uM	repB		12					2782						0
KU-0060648-2.0uM-repB	KU	60648	2.0uM	KU-60648-2.0uM	repB		13					1304						0
KU-0060648-2.0uM-repB	KU	60648	2.0uM	KU-60648-2.0uM	repB		14		1			1810						0
KU-0060648-2.0uM-repB	KU	60648	2.0uM	KU-60648-2.0uM	repB		15	57		20	8	1469						0
KU-0060648-2.0uM-repB	KU	60648	2.0uM	KU-60648-2.0uM	repB		16	129	377	149	96	23878	0.0304925	751	0.198402	0.171771	0.501997	0.0304925
KU-0060648-2.0uM-repB	KU	60648	2.0uM	KU-60648-2.0uM	repB		17	165	106	262	40	25141	0.0222836	573	0.457243	0.287958	0.184991	0.0222836
KU-0060648-2.0uM-repB	KU	60648	2.0uM	KU-60648-2.0uM	repB		18	6319	806	585	153	63205	0.110641	7863	0.0743991	0.803637	0.102505	0.110641
KU-0060648-2.0uM-repB	KU	60648	2.0uM	KU-60648-2.0uM	repB		19		551	26	58	11906						0
KU-0060648-2.0uM-repB	KU	60648	2.0uM	KU-60648-2.0uM	repB		20		27	64	51	4668						0
KU-0060648-2.0uM-repB	KU	60648	2.0uM	KU-60648-2.0uM	repB		21	14	115	32	29	5100	0.0359168	190	0.168421	0.0736842	0.605263	0.0359168
KU-0060648-2.0uM-repB	KU	60648	2.0uM	KU-60648-2.0uM	repB		22	2	15	70		10508						0
KU-0060648-2.0uM-repB	KU	60648	2.0uM	KU-60648-2.0uM	repB		23	108	32			18						0
KU-0060648-2.0uM-repB	KU	60648	2.0uM	KU-60648-2.0uM	repB		24	14	13		2	1909						0
KU-0060648-2.0uM-repB	KU	60648	2.0uM	KU-60648-2.0uM	repB		25	3573	550	106	44	33937	0.111829	4273	0.0248069	0.836181	0.128715	0.111829
KU-0060648-2.0uM-repB	KU	60648	2.0uM	KU-60648-2.0uM	repB		26	197	136	1630	353	42023	0.0522339	2316	0.7038	0.0850604	0.0587219	0.0522339
KU-0060648-2.0uM-repB	KU	60648	2.0uM	KU-60648-2.0uM	repB		27		82	36	1	5316						0
KU-0060648-2.0uM-repB	KU	60648	2.0uM	KU-60648-2.0uM	repB		28	8955	819	578	93	118380	0.081079	10445	0.0553375	0.857348	0.0784107	0.081079
KU-0060648-2.0uM-repB	KU	60648	2.0uM	KU-60648-2.0uM	repB		29	1073	128	246	1	22694	0.0599785	1448	0.169889	0.741022	0.0883978	0.0599785
KU-0060648-2.0uM-repB	KU	60648	2.0uM	KU-60648-2.0uM	repB		30	561	290	53	1	8500	0.0962254	905	0.0585635	0.619889	0.320442	0.0962254
KU-0060648-2.0uM-repB	KU	60648	2.0uM	KU-60648-2.0uM	repB		31	4		18	6	8009						0
KU-0060648-2.0uM-repB	KU	60648	2.0uM	KU-60648-2.0uM	repB		32	406	29		22	72						0
KU-0060648-2.0uM-repB	KU	60648	2.0uM	KU-60648-2.0uM	repB		33	875	263	27	21	12475	0.0868165	1186	0.0227656	0.737774	0.221754	0.0868165
KU-0060648-2.0uM-repB	KU	60648	2.0uM	KU-60648-2.0uM	repB		34	221	75	145	57	9177	0.0514729	498	0.291165	0.443775	0.150602	0.0514729
KU-0060648-2.0uM-repB	KU	60648	2.0uM	KU-60648-2.0uM	repB		35	322	60	50	10	7158	0.0581579	442	0.113122	0.728507	0.135747	0.0581579
KU-0060648-2.0uM-repB	KU	60648	2.0uM	KU-60648-2.0uM	repB		36	4	106	121	9	2217	0.0976801	240	0.504167	0.0166667	0.441667	0.0976801
KU-0060648-2.0uM-repB	KU	60648	2.0uM	KU-60648-2.0uM	repB		37	2088	478	213	70	29465	0.0881661	2849	0.0747631	0.732889	0.167778	0.0881661
KU-0060648-2.0uM-repB	KU	60648	2.0uM	KU-60648-2.0uM	repB		38	298	191	102	3	8690	0.063981	594	0.171717	0.501683	0.321549	0.063981
KU-0060648-2.0uM-repB	KU	60648	2.0uM	KU-60648-2.0uM	repB		39	113	66	468		7012						0
KU-0060648-2.0uM-repB	KU	60648	2.0uM	KU-60648-2.0uM	repB		40	4101	9940	4534	851	226021	0.0791454	19426	0.233399	0.211109	0.511685	0.0791454
KU-0060648-2.0uM-repB	KU	60648	2.0uM	KU-60648-2.0uM	repB		41	784	120	54	59	13073	0.0721789	1017	0.0530974	0.770895	0.117994	0.0721789
KU-0060648-2.0uM-repB	KU	60648	2.0uM	KU-60648-2.0uM	repB		42	977	190	433	21	18061	0.0823595	1621	0.267119	0.602714	0.117212	0.0823595
KU-0060648-2.0uM-repB	KU	60648	2.0uM	KU-60648-2.0uM	repB		43	326	53	137	26	6373	0.0783803	542	0.252768	0.601476	0.097786	0.0783803
KU-0060648-2.0uM-repB	KU	60648	2.0uM	KU-60648-2.0uM	repB		44	262	158	373	24	11714	0.0651983	817	0.456548	0.320685	0.19339	0.0651983
KU-0060648-2.0uM-repB	KU	60648	2.0uM	KU-60648-2.0uM	repB		45	429	317	20	1	23023	0.0322404	767	0.0260756	0.559322	0.413299	0.0322404
KU-0060648-2.0uM-repB	KU	60648	2.0uM	KU-60648-2.0uM	repB		46	17	16	33		1242						0
KU-0060648-2.0uM-repB	KU	60648	2.0uM	KU-60648-2.0uM	repB		47	204	99	88	58	11239	0.0384155	449	0.195991	0.454343	0.22049	0.0384155
KU-60019-4.0uM-repA	KU	60019	4.0uM	KU-60019-4.0uM	repA		0	161	236	6103	115	20615	0.242931	6615	0.9226	0.0243386	0.0356765	0.242931
KU-60019-4.0uM-repA	KU	60019	4.0uM	KU-60019-4.0uM	repA		1	278	405	7532	102	31387	0.209475	8317	0.905615	0.0334255	0.0486954	0.209475
KU-60019-4.0uM-repA	KU	60019	4.0uM	KU-60019-4.0uM	repA		2	237	283	3541	77	18557	0.182331	4138	0.855727	0.057274	0.0683905	0.182331
KU-60019-4.0uM-repA	KU	60019	4.0uM	KU-60019-4.0uM	repA		3	28	659	207	46	15350	0.0577041	940	0.220213	0.0297872	0.701064	0.0577041
KU-60019-4.0uM-repA	KU	60019	4.0uM	KU-60019-4.0uM	repA		4	477	691	2329	77	26169	0.120163	3574	0.651651	0.133464	0.193341	0.120163
KU-60019-4.0uM-repA	KU	60019	4.0uM	KU-60019-4.0uM	repA		5	1161	761	5293	136	52074	0.123702	7351	0.720038	0.157938	0.103523	0.123702
KU-60019-4.0uM-repA	KU	60019	4.0uM	KU-60019-4.0uM	repA		6	121	194	848	27	25390	0.0447705	1190	0.712605	0.101681	0.163025	0.0447705
KU-60019-4.0uM-repA	KU	60019	4.0uM	KU-60019-4.0uM	repA		7	284	526	1726	153	19788	0.119633	2689	0.641874	0.105615	0.195612	0.119633
KU-60019-4.0uM-repA	KU	60019	4.0uM	KU-60019-4.0uM	repA		8	10	7	70		7012						0
KU-60019-4.0uM-repA	KU	60019	4.0uM	KU-60019-4.0uM	repA		9					2389						0
KU-60019-4.0uM-repA	KU	60019	4.0uM	KU-60019-4.0uM	repA		10		2			5788						0
KU-60019-4.0uM-repA	KU	60019	4.0uM	KU-60019-4.0uM	repA		11					1612						0
KU-60019-4.0uM-repA	KU	60019	4.0uM	KU-60019-4.0uM	repA		12	13	101	67	57	3505	0.0635854	238	0.281513	0.0546218	0.42437	0.0635854
KU-60019-4.0uM-repA	KU	60019	4.0uM	KU-60019-4.0uM	repA		13					1227						0
KU-60019-4.0uM-repA	KU	60019	4.0uM	KU-60019-4.0uM	repA		14					2683						0
KU-60019-4.0uM-repA	KU	60019	4.0uM	KU-60019-4.0uM	repA		15	35	89	282	14	1569	0.211161	420	0.671429	0.0833333	0.211905	0.211161
KU-60019-4.0uM-repA	KU	60019	4.0uM	KU-60019-4.0uM	repA		16	179	816	1052	102	34431	0.058748	2149	0.48953	0.0832946	0.379711	0.058748
KU-60019-4.0uM-repA	KU	60019	4.0uM	KU-60019-4.0uM	repA		17	274	470	2248	365	35102	0.0872878	3357	0.669646	0.0816205	0.140006	0.0872878
KU-60019-4.0uM-repA	KU	60019	4.0uM	KU-60019-4.0uM	repA		18	3232	643	3861	961	94093	0.0846094	8697	0.443946	0.371622	0.0739335	0.0846094
KU-60019-4.0uM-repA	KU	60019	4.0uM	KU-60019-4.0uM	repA		19	14	835	298	376	18026	0.0779068	1523	0.195666	0.00919238	0.54826	0.0779068
KU-60019-4.0uM-repA	KU	60019	4.0uM	KU-60019-4.0uM	repA		20	31	121	628	132	6388	0.124932	912	0.688596	0.0339912	0.132675	0.124932
KU-60019-4.0uM-repA	KU	60019	4.0uM	KU-60019-4.0uM	repA		21	94	556	128	38	7173	0.10214	816	0.156863	0.115196	0.681373	0.10214
KU-60019-4.0uM-repA	KU	60019	4.0uM	KU-60019-4.0uM	repA		22	34	85	727	28	15560	0.0531824	874	0.831808	0.0389016	0.097254	0.0531824
KU-60019-4.0uM-repA	KU	60019	4.0uM	KU-60019-4.0uM	repA		23	62	31			7						0
KU-60019-4.0uM-repA	KU	60019	4.0uM	KU-60019-4.0uM	repA		24	13	17		6	3145						0
KU-60019-4.0uM-repA	KU	60019	4.0uM	KU-60019-4.0uM	repA		25	1658	872	329	177	45222	0.0629119	3036	0.108366	0.546113	0.28722	0.0629119
KU-60019-4.0uM-repA	KU	60019	4.0uM	KU-60019-4.0uM	repA		26	706	344	12203	1773	57753	0.206461	15026	0.812126	0.0469852	0.0228937	0.206461
KU-60019-4.0uM-repA	KU	60019	4.0uM	KU-60019-4.0uM	repA		27	37	267	228	7	6226	0.0796748	539	0.423006	0.0686456	0.495362	0.0796748
KU-60019-4.0uM-repA	KU	60019	4.0uM	KU-60019-4.0uM	repA		28	6403	1557	3531	254	172404	0.0637799	11745	0.300639	0.545168	0.132567	0.0637799
KU-60019-4.0uM-repA	KU	60019	4.0uM	KU-60019-4.0uM	repA		29	560	329	2136	108	30976	0.0918526	3133	0.681775	0.178742	0.105011	0.0918526
KU-60019-4.0uM-repA	KU	60019	4.0uM	KU-60019-4.0uM	repA		30	248	587	287	5	11711	0.0877863	1127	0.254658	0.220053	0.520852	0.0877863
KU-60019-4.0uM-repA	KU	60019	4.0uM	KU-60019-4.0uM	repA		31	51	5	98	18	12197	0.0139057	172	0.569767	0.296512	0.0290698	0.0139057
KU-60019-4.0uM-repA	KU	60019	4.0uM	KU-60019-4.0uM	repA		32	376	52	35	28	102	0.827993	491	0.0712831	0.765784	0.105906	0.827993
KU-60019-4.0uM-repA	KU	60019	4.0uM	KU-60019-4.0uM	repA		33	673	771	188	70	18420	0.084584	1702	0.110458	0.395417	0.452996	0.084584
KU-60019-4.0uM-repA	KU	60019	4.0uM	KU-60019-4.0uM	repA		34	201	289	608	198	12636	0.0930233	1296	0.469136	0.155093	0.222994	0.0930233
KU-60019-4.0uM-repA	KU	60019	4.0uM	KU-60019-4.0uM	repA		35	105	181	92	41	9759	0.0411672	419	0.21957	0.250597	0.431981	0.0411672
KU-60019-4.0uM-repA	KU	60019	4.0uM	KU-60019-4.0uM	repA		36	13	106	778		3419						0
KU-60019-4.0uM-repA	KU	60019	4.0uM	KU-60019-4.0uM	repA		37	2704	543	570	198	40711	0.0897688	4015	0.141968	0.673474	0.135243	0.0897688
KU-60019-4.0uM-repA	KU	60019	4.0uM	KU-60019-4.0uM	repA		38	204	652	513	56	11534	0.109962	1425	0.36	0.143158	0.457544	0.109962
KU-60019-4.0uM-repA	KU	60019	4.0uM	KU-60019-4.0uM	repA		39	135	70	2942	79	9328	0.25697	3226	0.911965	0.0418475	0.0216987	0.25697
KU-60019-4.0uM-repA	KU	60019	4.0uM	KU-60019-4.0uM	repA		40	2611	60971	24086	1624	286032	0.237906	89292	0.269744	0.0292411	0.682827	0.237906
KU-60019-4.0uM-repA	KU	60019	4.0uM	KU-60019-4.0uM	repA		41	1050	342	272	53	19013	0.0828268	1717	0.158416	0.611532	0.199185	0.0828268
KU-60019-4.0uM-repA	KU	60019	4.0uM	KU-60019-4.0uM	repA		42	429	126	2477	173	25989	0.109783	3205	0.772855	0.133853	0.0393136	0.109783
KU-60019-4.0uM-repA	KU	60019	4.0uM	KU-60019-4.0uM	repA		43	394	133	199	176	9823	0.0841026	902	0.220621	0.436807	0.14745	0.0841026
KU-60019-4.0uM-repA	KU	60019	4.0uM	KU-60019-4.0uM	repA		44	235	360	2576	120	17266	0.160091	3291	0.782741	0.0714069	0.109389	0.160091
KU-60019-4.0uM-repA	KU	60019	4.0uM	KU-60019-4.0uM	repA		45	503	727	138	58	31032	0.0439337	1426	0.0967742	0.352735	0.509818	0.0439337
KU-60019-4.0uM-repA	KU	60019	4.0uM	KU-60019-4.0uM	repA		46	1	26	104	3	1301	0.0933798	134	0.776119	0.00746269	0.19403	0.0933798
KU-60019-4.0uM-repA	KU	60019	4.0uM	KU-60019-4.0uM	repA		47	176	258	765	1219	16548	0.127491	2418	0.316377	0.0727874	0.1067	0.127491
KU-60019-4.0uM-repB	KU	60019	4.0uM	KU-60019-4.0uM	repB		0	166	238	5161	161	18789	0.233571	5726	0.901327	0.0289906	0.0415648	0.233571
KU-60019-4.0uM-repB	KU	60019	4.0uM	KU-60019-4.0uM	repB		1	187	379	5875	109	25636	0.203505	6550	0.896947	0.0285496	0.0578626	0.203505
KU-60019-4.0uM-repB	KU	60019	4.0uM	KU-60019-4.0uM	repB		2	222	237	3299	81	14998	0.203801	3839	0.859338	0.0578276	0.0617348	0.203801
KU-60019-4.0uM-repB	KU	60019	4.0uM	KU-60019-4.0uM	repB		3	21	583	192	53	13265	0.060153	849	0.226148	0.024735	0.68669	0.060153
KU-60019-4.0uM-repB	KU	60019	4.0uM	KU-60019-4.0uM	repB		4	323	498	1993	54	21074	0.119789	2868	0.694909	0.112622	0.17364	0.119789
KU-60019-4.0uM-repB	KU	60019	4.0uM	KU-60019-4.0uM	repB		5	995	598	4728	163	42149	0.133325	6484	0.72918	0.153455	0.092227	0.133325
KU-60019-4.0uM-repB	KU	60019	4.0uM	KU-60019-4.0uM	repB		6	88	189	636	48	20086	0.0456597	961	0.661811	0.0915713	0.19667	0.0456597
KU-60019-4.0uM-repB	KU	60019	4.0uM	KU-60019-4.0uM	repB		7	204	411	1303	53	17029	0.103737	1971	0.661086	0.103501	0.208524	0.103737
KU-60019-4.0uM-repB	KU	60019	4.0uM	KU-60019-4.0uM	repB		8		7	129	10	6153						0
KU-60019-4.0uM-repB	KU	60019	4.0uM	KU-60019-4.0uM	repB		9		1			2136						0
KU-60019-4.0uM-repB	KU	60019	4.0uM	KU-60019-4.0uM	repB		10					5151						0
KU-60019-4.0uM-repB	KU	60019	4.0uM	KU-60019-4.0uM	repB		11		5			1771						0
KU-60019-4.0uM-repB	KU	60019	4.0uM	KU-60019-4.0uM	repB		12		61	39		2754						0
KU-60019-4.0uM-repB	KU	60019	4.0uM	KU-60019-4.0uM	repB		13					1042						0
KU-60019-4.0uM-repB	KU	60019	4.0uM	KU-60019-4.0uM	repB		14					1902						0
KU-60019-4.0uM-repB	KU	60019	4.0uM	KU-60019-4.0uM	repB		15	1	55	249	11	1191	0.209688	316	0.787975	0.00316456	0.174051	0.209688
KU-60019-4.0uM-repB	KU	60019	4.0uM	KU-60019-4.0uM	repB		16	109	947	946	112	28165	0.0698174	2114	0.447493	0.051561	0.447966	0.0698174
KU-60019-4.0uM-repB	KU	60019	4.0uM	KU-60019-4.0uM	repB		17	284	326	1867	299	27668	0.0911838	2776	0.67255	0.102305	0.117435	0.0911838
KU-60019-4.0uM-repB	KU	60019	4.0uM	KU-60019-4.0uM	repB		18	2972	273	3112	918	75829	0.0875409	7275	0.427766	0.408522	0.0375258	0.0875409
KU-60019-4.0uM-repB	KU	60019	4.0uM	KU-60019-4.0uM	repB		19	38	559	349	323	15318	0.0765057	1269	0.27502	0.0299448	0.440504	0.0765057
KU-60019-4.0uM-repB	KU	60019	4.0uM	KU-60019-4.0uM	repB		20	42	141	575	128	4938	0.152129	886	0.648984	0.0474041	0.159142	0.152129
KU-60019-4.0uM-repB	KU	60019	4.0uM	KU-60019-4.0uM	repB		21	130	475	71	30	5617	0.111656	706	0.100567	0.184136	0.672805	0.111656
KU-60019-4.0uM-repB	KU	60019	4.0uM	KU-60019-4.0uM	repB		22	17	43	549	24	12720	0.0474051	633	0.867299	0.0268562	0.0679305	0.0474051
KU-60019-4.0uM-repB	KU	60019	4.0uM	KU-60019-4.0uM	repB		23	49	36	1		5						0
KU-60019-4.0uM-repB	KU	60019	4.0uM	KU-60019-4.0uM	repB		24	28		17	7	2250						0
KU-60019-4.0uM-repB	KU	60019	4.0uM	KU-60019-4.0uM	repB		25	1305	667	210	130	37884	0.0575182	2312	0.0908304	0.564446	0.288495	0.0575182
KU-60019-4.0uM-repB	KU	60019	4.0uM	KU-60019-4.0uM	repB		26	437	364	10453	1593	48513	0.209371	12847	0.813653	0.0340157	0.0283335	0.209371
KU-60019-4.0uM-repB	KU	60019	4.0uM	KU-60019-4.0uM	repB		27	6	247	118	10	5511	0.0646639	381	0.309711	0.015748	0.648294	0.0646639
KU-60019-4.0uM-repB	KU	60019	4.0uM	KU-60019-4.0uM	repB		28	5684	1128	2981	250	137945	0.0678636	10043	0.296824	0.565966	0.112317	0.0678636
KU-60019-4.0uM-repB	KU	60019	4.0uM	KU-60019-4.0uM	repB		29	444	234	1606	51	26777	0.0802075	2335	0.687794	0.19015	0.100214	0.0802075
KU-60019-4.0uM-repB	KU	60019	4.0uM	KU-60019-4.0uM	repB		30	151	731	272	17	9674	0.107976	1171	0.23228	0.12895	0.624253	0.107976
KU-60019-4.0uM-repB	KU	60019	4.0uM	KU-60019-4.0uM	repB		31	11	21	49	2	9470	0.00868837	83	0.590361	0.13253	0.253012	0.00868837
KU-60019-4.0uM-repB	KU	60019	4.0uM	KU-60019-4.0uM	repB		32	363	82	25	4	57	0.892655	474	0.0527426	0.765823	0.172996	0.892655
KU-60019-4.0uM-repB	KU	60019	4.0uM	KU-60019-4.0uM	repB		33	725	739	138	144	14982	0.104376	1746	0.0790378	0.415235	0.423253	0.104376
KU-60019-4.0uM-repB	KU	60019	4.0uM	KU-60019-4.0uM	repB		34	175	256	645	146	10317	0.105902	1222	0.527823	0.143208	0.209493	0.105902
KU-60019-4.0uM-repB	KU	60019	4.0uM	KU-60019-4.0uM	repB		35	127	172	149	37	8078	0.056639	485	0.307217	0.261856	0.354639	0.056639
KU-60019-4.0uM-repB	KU	60019	4.0uM	KU-60019-4.0uM	repB		36	38	119	465	4	2650	0.191087	626	0.742811	0.0607029	0.190096	0.191087
KU-60019-4.0uM-repB	KU	60019	4.0uM	KU-60019-4.0uM	repB		37	2336	609	451	186	34991	0.0928629	3582	0.125907	0.65215	0.170017	0.0928629
KU-60019-4.0uM-repB	KU	60019	4.0uM	KU-60019-4.0uM	repB		38	173	505	388	28	9588	0.102415	1094	0.354662	0.158135	0.461609	0.102415
KU-60019-4.0uM-repB	KU	60019	4.0uM	KU-60019-4.0uM	repB		39	41	97	2285	22	8130	0.231206	2445	0.93456	0.0167689	0.0396728	0.231206
KU-60019-4.0uM-repB	KU	60019	4.0uM	KU-60019-4.0uM	repB		40	2442	51997	19878	1594	232954	0.245774	75911	0.261859	0.0321693	0.684973	0.245774
KU-60019-4.0uM-repB	KU	60019	4.0uM	KU-60019-4.0uM	repB		41	820	204	218	42	15793	0.0751889	1284	0.169782	0.638629	0.158879	0.0751889
KU-60019-4.0uM-repB	KU	60019	4.0uM	KU-60019-4.0uM	repB		42	381	139	2358	111	21273	0.123197	2989	0.788893	0.127467	0.0465038	0.123197
KU-60019-4.0uM-repB	KU	60019	4.0uM	KU-60019-4.0uM	repB		43	437	129	251	88	7097	0.113097	905	0.277348	0.482873	0.142541	0.113097
KU-60019-4.0uM-repB	KU	60019	4.0uM	KU-60019-4.0uM	repB		44	242	378	2105	105	13853	0.169634	2830	0.743816	0.0855124	0.133569	0.169634
KU-60019-4.0uM-repB	KU	60019	4.0uM	KU-60019-4.0uM	repB		45	302	757	154	117	26891	0.047128	1330	0.115789	0.227068	0.569173	0.047128
KU-60019-4.0uM-repB	KU	60019	4.0uM	KU-60019-4.0uM	repB		46	12	31	55	18	1195	0.0884821	116	0.474138	0.103448	0.267241	0.0884821
KU-60019-4.0uM-repB	KU	60019	4.0uM	KU-60019-4.0uM	repB		47	144	187	526	773	12704	0.113716	1630	0.322699	0.0883436	0.114724	0.113716
Kenpaullone-8.0uM-repA	Kenpaullone	8.0uM	repA	Kenpaullone-8.0uM-repA			0	81	154	2625	40	6348	0.313581	2900	0.905172	0.027931	0.0531035	0.313581
Kenpaullone-8.0uM-repA	Kenpaullone	8.0uM	repA	Kenpaullone-8.0uM-repA			1	169	218	2794	56	9063	0.263171	3237	0.863145	0.0522088	0.0673463	0.263171
Kenpaullone-8.0uM-repA	Kenpaullone	8.0uM	repA	Kenpaullone-8.0uM-repA			2	161	148	1312	12	5593	0.225989	1633	0.803429	0.0985916	0.0906307	0.225989
Kenpaullone-8.0uM-repA	Kenpaullone	8.0uM	repA	Kenpaullone-8.0uM-repA			3	18	182	106	29	4737	0.0660489	335	0.316418	0.0537313	0.543284	0.0660489
Kenpaullone-8.0uM-repA	Kenpaullone	8.0uM	repA	Kenpaullone-8.0uM-repA			4	488	429	704	15	7667	0.175857	1636	0.430318	0.298289	0.262225	0.175857
Kenpaullone-8.0uM-repA	Kenpaullone	8.0uM	repA	Kenpaullone-8.0uM-repA			5	464	361	1909	30	15112	0.154621	2764	0.690666	0.167873	0.130608	0.154621
Kenpaullone-8.0uM-repA	Kenpaullone	8.0uM	repA	Kenpaullone-8.0uM-repA			6	96	115	349	26	6824	0.0790823	586	0.595563	0.163823	0.196246	0.0790823
Kenpaullone-8.0uM-repA	Kenpaullone	8.0uM	repA	Kenpaullone-8.0uM-repA			7	148	286	777	50	6306	0.166645	1261	0.616178	0.117367	0.226804	0.166645
Kenpaullone-8.0uM-repA	Kenpaullone	8.0uM	repA	Kenpaullone-8.0uM-repA			8			48		2401						0
Kenpaullone-8.0uM-repA	Kenpaullone	8.0uM	repA	Kenpaullone-8.0uM-repA			9					680						0
Kenpaullone-8.0uM-repA	Kenpaullone	8.0uM	repA	Kenpaullone-8.0uM-repA			10					1859						0
Kenpaullone-8.0uM-repA	Kenpaullone	8.0uM	repA	Kenpaullone-8.0uM-repA			11					675						0
Kenpaullone-8.0uM-repA	Kenpaullone	8.0uM	repA	Kenpaullone-8.0uM-repA			12	15	23	7		1075						0
Kenpaullone-8.0uM-repA	Kenpaullone	8.0uM	repA	Kenpaullone-8.0uM-repA			13					360						0
Kenpaullone-8.0uM-repA	Kenpaullone	8.0uM	repA	Kenpaullone-8.0uM-repA			14					833						0
Kenpaullone-8.0uM-repA	Kenpaullone	8.0uM	repA	Kenpaullone-8.0uM-repA			15		3	52	4	549						0
Kenpaullone-8.0uM-repA	Kenpaullone	8.0uM	repA	Kenpaullone-8.0uM-repA			16	116	424	556	30	9725	0.103769	1126	0.493783	0.10302	0.376554	0.103769
Kenpaullone-8.0uM-repA	Kenpaullone	8.0uM	repA	Kenpaullone-8.0uM-repA			17	180	307	867	127	9373	0.136447	1481	0.585415	0.121539	0.207292	0.136447
Kenpaullone-8.0uM-repA	Kenpaullone	8.0uM	repA	Kenpaullone-8.0uM-repA			18	1930	208	1378	374	26696	0.127182	3890	0.354242	0.496144	0.0534704	0.127182
Kenpaullone-8.0uM-repA	Kenpaullone	8.0uM	repA	Kenpaullone-8.0uM-repA			19	17	360	107	115	5350	0.100689	599	0.178631	0.0283806	0.601002	0.100689
Kenpaullone-8.0uM-repA	Kenpaullone	8.0uM	repA	Kenpaullone-8.0uM-repA			20	18	46	173	16	1943	0.115209	253	0.683794	0.0711462	0.181818	0.115209
Kenpaullone-8.0uM-repA	Kenpaullone	8.0uM	repA	Kenpaullone-8.0uM-repA			21	39	282	38	33	2162	0.153485	392	0.0969388	0.0994898	0.719388	0.153485
Kenpaullone-8.0uM-repA	Kenpaullone	8.0uM	repA	Kenpaullone-8.0uM-repA			22	8	23	286	5	4510	0.0666391	322	0.888199	0.0248447	0.0714286	0.0666391
Kenpaullone-8.0uM-repA	Kenpaullone	8.0uM	repA	Kenpaullone-8.0uM-repA			23	62	26	1		6						0
Kenpaullone-8.0uM-repA	Kenpaullone	8.0uM	repA	Kenpaullone-8.0uM-repA			24	21	9		10	999						0
Kenpaullone-8.0uM-repA	Kenpaullone	8.0uM	repA	Kenpaullone-8.0uM-repA			25	1238	560	224	72	11409	0.155077	2094	0.106972	0.591213	0.267431	0.155077
Kenpaullone-8.0uM-repA	Kenpaullone	8.0uM	repA	Kenpaullone-8.0uM-repA			26	242	248	4506	409	16981	0.241446	5405	0.833673	0.0447734	0.0458834	0.241446
Kenpaullone-8.0uM-repA	Kenpaullone	8.0uM	repA	Kenpaullone-8.0uM-repA			27		97	55	7	2111						0
Kenpaullone-8.0uM-repA	Kenpaullone	8.0uM	repA	Kenpaullone-8.0uM-repA			28	3798	1123	1655	148	46538	0.126244	6724	0.246133	0.564842	0.167014	0.126244
Kenpaullone-8.0uM-repA	Kenpaullone	8.0uM	repA	Kenpaullone-8.0uM-repA			29	455	189	528	21	9126	0.115612	1193	0.442582	0.381391	0.158424	0.115612
Kenpaullone-8.0uM-repA	Kenpaullone	8.0uM	repA	Kenpaullone-8.0uM-repA			30	105	267	46	5	3117	0.119492	423	0.108747	0.248227	0.631206	0.119492
Kenpaullone-8.0uM-repA	Kenpaullone	8.0uM	repA	Kenpaullone-8.0uM-repA			31	39	1	23	8	3561	0.0195485	71	0.323944	0.549296	0.0140845	0.0195485
Kenpaullone-8.0uM-repA	Kenpaullone	8.0uM	repA	Kenpaullone-8.0uM-repA			32	201	31		9	30						0
Kenpaullone-8.0uM-repA	Kenpaullone	8.0uM	repA	Kenpaullone-8.0uM-repA			33	444	376	72	31	4628	0.166276	923	0.0780065	0.48104	0.407367	0.166276
Kenpaullone-8.0uM-repA	Kenpaullone	8.0uM	repA	Kenpaullone-8.0uM-repA			34	125	129	198	116	3577	0.137033	568	0.348592	0.22007	0.227113	0.137033
Kenpaullone-8.0uM-repA	Kenpaullone	8.0uM	repA	Kenpaullone-8.0uM-repA			35	99	59	26	6	2993	0.0596921	190	0.136842	0.521053	0.310526	0.0596921
Kenpaullone-8.0uM-repA	Kenpaullone	8.0uM	repA	Kenpaullone-8.0uM-repA			36	17	50	198		1011						0
Kenpaullone-8.0uM-repA	Kenpaullone	8.0uM	repA	Kenpaullone-8.0uM-repA			37	1695	560	188	174	11222	0.189103	2617	0.071838	0.647688	0.213985	0.189103
Kenpaullone-8.0uM-repA	Kenpaullone	8.0uM	repA	Kenpaullone-8.0uM-repA			38	169	489	145		3330						0
Kenpaullone-8.0uM-repA	Kenpaullone	8.0uM	repA	Kenpaullone-8.0uM-repA			39	60	54	882	13	2845	0.261806	1009	0.874133	0.0594648	0.0535183	0.261806
Kenpaullone-8.0uM-repA	Kenpaullone	8.0uM	repA	Kenpaullone-8.0uM-repA			40	1453	24801	5030	402	83256	0.275669	31686	0.158745	0.0458562	0.782712	0.275669
Kenpaullone-8.0uM-repA	Kenpaullone	8.0uM	repA	Kenpaullone-8.0uM-repA			41	543	113	111	40	5266	0.132883	807	0.137546	0.672862	0.140025	0.132883
Kenpaullone-8.0uM-repA	Kenpaullone	8.0uM	repA	Kenpaullone-8.0uM-repA			42	447	52	715	22	6442	0.160979	1236	0.578479	0.36165	0.0420712	0.160979
Kenpaullone-8.0uM-repA	Kenpaullone	8.0uM	repA	Kenpaullone-8.0uM-repA			43	102	94	123	86	2652	0.132483	405	0.303704	0.251852	0.232099	0.132483
Kenpaullone-8.0uM-repA	Kenpaullone	8.0uM	repA	Kenpaullone-8.0uM-repA			44	134	175	704	18	4606	0.182899	1031	0.682832	0.129971	0.169738	0.182899
Kenpaullone-8.0uM-repA	Kenpaullone	8.0uM	repA	Kenpaullone-8.0uM-repA			45	226	388	103	52	9219	0.0769924	769	0.13394	0.293888	0.504551	0.0769924
Kenpaullone-8.0uM-repA	Kenpaullone	8.0uM	repA	Kenpaullone-8.0uM-repA			46	16	23	26	9	463	0.137803	74	0.351351	0.216216	0.310811	0.137803
Kenpaullone-8.0uM-repA	Kenpaullone	8.0uM	repA	Kenpaullone-8.0uM-repA			47	55	103	170	325	4424	0.128619	653	0.260337	0.0842267	0.157734	0.128619
Kenpaullone-8.0uM-repB	Kenpaullone	8.0uM	repB	Kenpaullone-8.0uM-repB			0	110	46	1738	3	4411	0.300729	1897	0.916183	0.0579863	0.0242488	0.300729
Kenpaullone-8.0uM-repB	Kenpaullone	8.0uM	repB	Kenpaullone-8.0uM-repB			1	114	156	1861	58	6162	0.262124	2189	0.85016	0.0520786	0.0712654	0.262124
Kenpaullone-8.0uM-repB	Kenpaullone	8.0uM	repB	Kenpaullone-8.0uM-repB			2	61	101	934	32	4329	0.206707	1128	0.828014	0.054078	0.089539	0.206707
Kenpaullone-8.0uM-repB	Kenpaullone	8.0uM	repB	Kenpaullone-8.0uM-repB			3	18	202	60	1	3424	0.0758435	281	0.213523	0.0640569	0.718861	0.0758435
Kenpaullone-8.0uM-repB	Kenpaullone	8.0uM	repB	Kenpaullone-8.0uM-repB			4	207	364	486	14	4827	0.181587	1071	0.453782	0.193277	0.339869	0.181587
Kenpaullone-8.0uM-repB	Kenpaullone	8.0uM	repB	Kenpaullone-8.0uM-repB			5	438	290	1398	65	10724	0.169648	2191	0.638065	0.199909	0.13236	0.169648
Kenpaullone-8.0uM-repB	Kenpaullone	8.0uM	repB	Kenpaullone-8.0uM-repB			6	50	89	278	50	4823	0.0882798	467	0.595289	0.107066	0.190578	0.0882798
Kenpaullone-8.0uM-repB	Kenpaullone	8.0uM	repB	Kenpaullone-8.0uM-repB			7	94	215	469	49	3910	0.174583	827	0.56711	0.113664	0.259976	0.174583
Kenpaullone-8.0uM-repB	Kenpaullone	8.0uM	repB	Kenpaullone-8.0uM-repB			8			39	11	1617						0
Kenpaullone-8.0uM-repB	Kenpaullone	8.0uM	repB	Kenpaullone-8.0uM-repB			9					648						0
Kenpaullone-8.0uM-repB	Kenpaullone	8.0uM	repB	Kenpaullone-8.0uM-repB			10					1429						0
Kenpaullone-8.0uM-repB	Kenpaullone	8.0uM	repB	Kenpaullone-8.0uM-repB			11					534						0
Kenpaullone-8.0uM-repB	Kenpaullone	8.0uM	repB	Kenpaullone-8.0uM-repB			12		25	7	6	900						0
Kenpaullone-8.0uM-repB	Kenpaullone	8.0uM	repB	Kenpaullone-8.0uM-repB			13					351						0
Kenpaullone-8.0uM-repB	Kenpaullone	8.0uM	repB	Kenpaullone-8.0uM-repB			14					662						0
Kenpaullone-8.0uM-repB	Kenpaullone	8.0uM	repB	Kenpaullone-8.0uM-repB			15		2	16	18	529						0
Kenpaullone-8.0uM-repB	Kenpaullone	8.0uM	repB	Kenpaullone-8.0uM-repB			16	105	260	363	26	7440	0.0920186	754	0.481432	0.139257	0.344828	0.0920186
Kenpaullone-8.0uM-repB	Kenpaullone	8.0uM	repB	Kenpaullone-8.0uM-repB			17	139	152	598	93	7371	0.117563	982	0.608961	0.141548	0.154786	0.117563
Kenpaullone-8.0uM-repB	Kenpaullone	8.0uM	repB	Kenpaullone-8.0uM-repB			18	1286	168	990	147	18141	0.124976	2591	0.382092	0.496333	0.0648398	0.124976
Kenpaullone-8.0uM-repB	Kenpaullone	8.0uM	repB	Kenpaullone-8.0uM-repB			19	13	205	61	56	3623	0.0846387	335	0.18209	0.038806	0.61194	0.0846387
Kenpaullone-8.0uM-repB	Kenpaullone	8.0uM	repB	Kenpaullone-8.0uM-repB			20		21	101	18	1136						0
Kenpaullone-8.0uM-repB	Kenpaullone	8.0uM	repB	Kenpaullone-8.0uM-repB			21	30	257	27	12	1500	0.178532	326	0.0828221	0.0920245	0.788344	0.178532
Kenpaullone-8.0uM-repB	Kenpaullone	8.0uM	repB	Kenpaullone-8.0uM-repB			22	17	16	190		3184						0
Kenpaullone-8.0uM-repB	Kenpaullone	8.0uM	repB	Kenpaullone-8.0uM-repB			23	70	26			6						0
Kenpaullone-8.0uM-repB	Kenpaullone	8.0uM	repB	Kenpaullone-8.0uM-repB			24	15	24	16	3	620	0.0855457	58	0.275862	0.258621	0.413793	0.0855457
Kenpaullone-8.0uM-repB	Kenpaullone	8.0uM	repB	Kenpaullone-8.0uM-repB			25	598	446	73	33	8728	0.11642	1150	0.0634783	0.52	0.387826	0.11642
Kenpaullone-8.0uM-repB	Kenpaullone	8.0uM	repB	Kenpaullone-8.0uM-repB			26	208	110	2765	201	11636	0.220107	3284	0.841961	0.0633374	0.0334957	0.220107
Kenpaullone-8.0uM-repB	Kenpaullone	8.0uM	repB	Kenpaullone-8.0uM-repB			27	15	33	33		1240						0
Kenpaullone-8.0uM-repB	Kenpaullone	8.0uM	repB	Kenpaullone-8.0uM-repB			28	2496	747	1245	100	34350	0.117828	4588	0.27136	0.544028	0.162816	0.117828
Kenpaullone-8.0uM-repB	Kenpaullone	8.0uM	repB	Kenpaullone-8.0uM-repB			29	291	174	396	1	6971	0.110047	862	0.459397	0.337587	0.201856	0.110047
Kenpaullone-8.0uM-repB	Kenpaullone	8.0uM	repB	Kenpaullone-8.0uM-repB			30	119	156	38		2569						0
Kenpaullone-8.0uM-repB	Kenpaullone	8.0uM	repB	Kenpaullone-8.0uM-repB			31	8	1	18		2509						0
Kenpaullone-8.0uM-repB	Kenpaullone	8.0uM	repB	Kenpaullone-8.0uM-repB			32	185	25		6	20						0
Kenpaullone-8.0uM-repB	Kenpaullone	8.0uM	repB	Kenpaullone-8.0uM-repB			33	353	195	17	27	3198	0.156201	592	0.0287162	0.596284	0.329392	0.156201
Kenpaullone-8.0uM-repB	Kenpaullone	8.0uM	repB	Kenpaullone-8.0uM-repB			34	71	75	165	67	2359	0.138107	378	0.436508	0.187831	0.198413	0.138107
Kenpaullone-8.0uM-repB	Kenpaullone	8.0uM	repB	Kenpaullone-8.0uM-repB			35	95	154	22	14	1982	0.125717	285	0.077193	0.333333	0.540351	0.125717
Kenpaullone-8.0uM-repB	Kenpaullone	8.0uM	repB	Kenpaullone-8.0uM-repB			36	20	31	151		747						0
Kenpaullone-8.0uM-repB	Kenpaullone	8.0uM	repB	Kenpaullone-8.0uM-repB			37	1073	332	148	48	8651	0.156165	1601	0.0924422	0.670206	0.20737	0.156165
Kenpaullone-8.0uM-repB	Kenpaullone	8.0uM	repB	Kenpaullone-8.0uM-repB			38	65	141	77		2344						0
Kenpaullone-8.0uM-repB	Kenpaullone	8.0uM	repB	Kenpaullone-8.0uM-repB			39	27	18	533		1954						0
Kenpaullone-8.0uM-repB	Kenpaullone	8.0uM	repB	Kenpaullone-8.0uM-repB			40	976	17419	3378	268	57807	0.276037	22041	0.15326	0.0442811	0.7903	0.276037
Kenpaullone-8.0uM-repB	Kenpaullone	8.0uM	repB	Kenpaullone-8.0uM-repB			41	449	103	36	1	4013	0.127988	589	0.0611205	0.762309	0.174873	0.127988
Kenpaullone-8.0uM-repB	Kenpaullone	8.0uM	repB	Kenpaullone-8.0uM-repB			42	171	72	424	24	4812	0.125568	691	0.613603	0.247467	0.104197	0.125568
Kenpaullone-8.0uM-repB	Kenpaullone	8.0uM	repB	Kenpaullone-8.0uM-repB			43	91	22	69	23	1561	0.116082	205	0.336585	0.443902	0.107317	0.116082
Kenpaullone-8.0uM-repB	Kenpaullone	8.0uM	repB	Kenpaullone-8.0uM-repB			44	87	159	394	31	3230	0.172007	671	0.587183	0.129657	0.23696	0.172007
Kenpaullone-8.0uM-repB	Kenpaullone	8.0uM	repB	Kenpaullone-8.0uM-repB			45	154	177	46	12	6454	0.0568464	389	0.118252	0.395887	0.455013	0.0568464
Kenpaullone-8.0uM-repB	Kenpaullone	8.0uM	repB	Kenpaullone-8.0uM-repB			46		7	23		386						0
Kenpaullone-8.0uM-repB	Kenpaullone	8.0uM	repB	Kenpaullone-8.0uM-repB			47	86	88	107	260	3170	0.145783	541	0.197782	0.158965	0.162662	0.145783
LDN-57444-8.0uM-repA	LDN	57444	8.0uM	LDN-57444-8.0uM	repA		0	132	112	1963	17	5466	0.289207	2224	0.882644	0.0593525	0.0503597	0.289207
LDN-57444-8.0uM-repA	LDN	57444	8.0uM	LDN-57444-8.0uM	repA		1	81	107	2210	19	7152	0.252586	2417	0.914357	0.0335126	0.0442698	0.252586
LDN-57444-8.0uM-repA	LDN	57444	8.0uM	LDN-57444-8.0uM	repA		2	116	93	1095	22	4731	0.21892	1326	0.825792	0.0874811	0.0701357	0.21892
LDN-57444-8.0uM-repA	LDN	57444	8.0uM	LDN-57444-8.0uM	repA		3	22	156	32	19	3473	0.0618585	229	0.139738	0.0960699	0.681223	0.0618585
LDN-57444-8.0uM-repA	LDN	57444	8.0uM	LDN-57444-8.0uM	repA		4	256	293	504	9	6276	0.144726	1062	0.474576	0.241055	0.275895	0.144726
LDN-57444-8.0uM-repA	LDN	57444	8.0uM	LDN-57444-8.0uM	repA		5	497	270	1184	73	13285	0.13221	2024	0.58498	0.245553	0.133399	0.13221
LDN-57444-8.0uM-repA	LDN	57444	8.0uM	LDN-57444-8.0uM	repA		6	38	64	261	13	6189	0.0572734	376	0.694149	0.101064	0.170213	0.0572734
LDN-57444-8.0uM-repA	LDN	57444	8.0uM	LDN-57444-8.0uM	repA		7	180	193	554	70	5380	0.156343	997	0.555667	0.180542	0.193581	0.156343
LDN-57444-8.0uM-repA	LDN	57444	8.0uM	LDN-57444-8.0uM	repA		8			16	2	1666						0
LDN-57444-8.0uM-repA	LDN	57444	8.0uM	LDN-57444-8.0uM	repA		9					632						0
LDN-57444-8.0uM-repA	LDN	57444	8.0uM	LDN-57444-8.0uM	repA		10					1609						0
LDN-57444-8.0uM-repA	LDN	57444	8.0uM	LDN-57444-8.0uM	repA		11		8			656						0
LDN-57444-8.0uM-repA	LDN	57444	8.0uM	LDN-57444-8.0uM	repA		12	1	16	14		1108						0
LDN-57444-8.0uM-repA	LDN	57444	8.0uM	LDN-57444-8.0uM	repA		13					492						0
LDN-57444-8.0uM-repA	LDN	57444	8.0uM	LDN-57444-8.0uM	repA		14		1			710						0
LDN-57444-8.0uM-repA	LDN	57444	8.0uM	LDN-57444-8.0uM	repA		15	3	20	48	13	425	0.165029	84	0.571429	0.0357143	0.238095	0.165029
LDN-57444-8.0uM-repA	LDN	57444	8.0uM	LDN-57444-8.0uM	repA		16	64	259	301	21	8477	0.0707082	645	0.466667	0.0992248	0.40155	0.0707082
LDN-57444-8.0uM-repA	LDN	57444	8.0uM	LDN-57444-8.0uM	repA		17	197	193	680	82	8576	0.118421	1152	0.590278	0.171007	0.167535	0.118421
LDN-57444-8.0uM-repA	LDN	57444	8.0uM	LDN-57444-8.0uM	repA		18	1503	156	1025	299	23326	0.113383	2983	0.343614	0.503855	0.0522963	0.113383
LDN-57444-8.0uM-repA	LDN	57444	8.0uM	LDN-57444-8.0uM	repA		19	19	276	65	33	4540	0.0796676	393	0.165394	0.0483461	0.70229	0.0796676
LDN-57444-8.0uM-repA	LDN	57444	8.0uM	LDN-57444-8.0uM	repA		20	19	38	165	18	1550	0.134078	240	0.6875	0.0791667	0.158333	0.134078
LDN-57444-8.0uM-repA	LDN	57444	8.0uM	LDN-57444-8.0uM	repA		21	52	356	27	10	1915	0.188559	445	0.0606742	0.116854	0.8	0.188559
LDN-57444-8.0uM-repA	LDN	57444	8.0uM	LDN-57444-8.0uM	repA		22	16	26	187	7	4067	0.0548455	236	0.792373	0.0677966	0.110169	0.0548455
LDN-57444-8.0uM-repA	LDN	57444	8.0uM	LDN-57444-8.0uM	repA		23	50	25			7						0
LDN-57444-8.0uM-repA	LDN	57444	8.0uM	LDN-57444-8.0uM	repA		24	7		1		662						0
LDN-57444-8.0uM-repA	LDN	57444	8.0uM	LDN-57444-8.0uM	repA		25	1299	368	139	24	12081	0.131551	1830	0.0759563	0.709836	0.201093	0.131551
LDN-57444-8.0uM-repA	LDN	57444	8.0uM	LDN-57444-8.0uM	repA		26	170	167	3300	315	14389	0.215474	3952	0.83502	0.0430162	0.0422571	0.215474
LDN-57444-8.0uM-repA	LDN	57444	8.0uM	LDN-57444-8.0uM	repA		27	2	89	38	6	1524	0.0813743	135	0.281481	0.0148148	0.659259	0.0813743
LDN-57444-8.0uM-repA	LDN	57444	8.0uM	LDN-57444-8.0uM	repA		28	3219	670	1240	66	39139	0.117179	5195	0.238691	0.619634	0.12897	0.117179
LDN-57444-8.0uM-repA	LDN	57444	8.0uM	LDN-57444-8.0uM	repA		29	400	124	408	22	7770	0.109354	954	0.427673	0.419287	0.129979	0.109354
LDN-57444-8.0uM-repA	LDN	57444	8.0uM	LDN-57444-8.0uM	repA		30	187	189	77		2892						0
LDN-57444-8.0uM-repA	LDN	57444	8.0uM	LDN-57444-8.0uM	repA		31	13		28		3259						0
LDN-57444-8.0uM-repA	LDN	57444	8.0uM	LDN-57444-8.0uM	repA		32	226	30	9	2	29	0.902027	267	0.0337079	0.846442	0.11236	0.902027
LDN-57444-8.0uM-repA	LDN	57444	8.0uM	LDN-57444-8.0uM	repA		33	422	220	46	35	4411	0.140826	723	0.0636238	0.583679	0.304288	0.140826
LDN-57444-8.0uM-repA	LDN	57444	8.0uM	LDN-57444-8.0uM	repA		34	138	123	178	81	3296	0.136268	520	0.342308	0.265385	0.236538	0.136268
LDN-57444-8.0uM-repA	LDN	57444	8.0uM	LDN-57444-8.0uM	repA		35	137	75	29	5	2255	0.0983607	246	0.117886	0.556911	0.304878	0.0983607
LDN-57444-8.0uM-repA	LDN	57444	8.0uM	LDN-57444-8.0uM	repA		36	12	9	147	12	852	0.174419	180	0.816667	0.0666667	0.05	0.174419
LDN-57444-8.0uM-repA	LDN	57444	8.0uM	LDN-57444-8.0uM	repA		37	1344	408	139	67	9372	0.172816	1958	0.0709908	0.686415	0.208376	0.172816
LDN-57444-8.0uM-repA	LDN	57444	8.0uM	LDN-57444-8.0uM	repA		38	112	343	168	12	3063	0.171714	635	0.264567	0.176378	0.540157	0.171714
LDN-57444-8.0uM-repA	LDN	57444	8.0uM	LDN-57444-8.0uM	repA		39	58	52	738	9	2245	0.276273	857	0.861144	0.067678	0.0606768	0.276273
LDN-57444-8.0uM-repA	LDN	57444	8.0uM	LDN-57444-8.0uM	repA		40	1697	17863	4144	399	70564	0.254608	24103	0.171929	0.0704062	0.741111	0.254608
LDN-57444-8.0uM-repA	LDN	57444	8.0uM	LDN-57444-8.0uM	repA		41	569	156	48	19	4898	0.139192	792	0.0606061	0.718434	0.19697	0.139192
LDN-57444-8.0uM-repA	LDN	57444	8.0uM	LDN-57444-8.0uM	repA		42	302	84	693	45	5919	0.159591	1124	0.616548	0.268683	0.0747331	0.159591
LDN-57444-8.0uM-repA	LDN	57444	8.0uM	LDN-57444-8.0uM	repA		43	165	51	65	43	2161	0.130382	324	0.200617	0.509259	0.157407	0.130382
LDN-57444-8.0uM-repA	LDN	57444	8.0uM	LDN-57444-8.0uM	repA		44	91	83	566	48	3996	0.164716	788	0.718274	0.115482	0.10533	0.164716
LDN-57444-8.0uM-repA	LDN	57444	8.0uM	LDN-57444-8.0uM	repA		45	254	314	60	27	7185	0.0835459	655	0.0916031	0.387786	0.479389	0.0835459
LDN-57444-8.0uM-repA	LDN	57444	8.0uM	LDN-57444-8.0uM	repA		46	3	8	24	6	406	0.0917226	41	0.585366	0.0731707	0.195122	0.0917226
LDN-57444-8.0uM-repA	LDN	57444	8.0uM	LDN-57444-8.0uM	repA		47	112	57	140	260	4026	0.12383	569	0.246046	0.196837	0.100176	0.12383
LDN-57444-8.0uM-repB	LDN	57444	8.0uM	LDN-57444-8.0uM	repB		0	252	229	3365	55	10907	0.263439	3901	0.862599	0.0645988	0.0587029	0.263439
LDN-57444-8.0uM-repB	LDN	57444	8.0uM	LDN-57444-8.0uM	repB		1	239	241	3602	59	16403	0.201567	4141	0.869838	0.0577155	0.0581985	0.201567
LDN-57444-8.0uM-repB	LDN	57444	8.0uM	LDN-57444-8.0uM	repB		2	291	206	2030	39	9387	0.214674	2566	0.791115	0.113406	0.0802806	0.214674
LDN-57444-8.0uM-repB	LDN	57444	8.0uM	LDN-57444-8.0uM	repB		3	54	224	55	5	7704	0.0420294	338	0.162722	0.159763	0.662722	0.0420294
LDN-57444-8.0uM-repB	LDN	57444	8.0uM	LDN-57444-8.0uM	repB		4	732	650	1138	34	13797	0.156198	2554	0.445576	0.286609	0.254503	0.156198
LDN-57444-8.0uM-repB	LDN	57444	8.0uM	LDN-57444-8.0uM	repB		5	889	513	2021	180	25864	0.122272	3603	0.560921	0.246739	0.142381	0.122272
LDN-57444-8.0uM-repB	LDN	57444	8.0uM	LDN-57444-8.0uM	repB		6	98	63	492	52	12128	0.0549365	705	0.697872	0.139007	0.0893617	0.0549365
LDN-57444-8.0uM-repB	LDN	57444	8.0uM	LDN-57444-8.0uM	repB		7	346	404	1069	80	11638	0.140282	1899	0.562928	0.182201	0.212744	0.140282
LDN-57444-8.0uM-repB	LDN	57444	8.0uM	LDN-57444-8.0uM	repB		8	3	1	55	11	3999	0.0172032	70	0.785714	0.0428571	0.0142857	0.0172032
LDN-57444-8.0uM-repB	LDN	57444	8.0uM	LDN-57444-8.0uM	repB		9					1342						0
LDN-57444-8.0uM-repB	LDN	57444	8.0uM	LDN-57444-8.0uM	repB		10					3750						0
LDN-57444-8.0uM-repB	LDN	57444	8.0uM	LDN-57444-8.0uM	repB		11					1142						0
LDN-57444-8.0uM-repB	LDN	57444	8.0uM	LDN-57444-8.0uM	repB		12		19	28		2024						0
LDN-57444-8.0uM-repB	LDN	57444	8.0uM	LDN-57444-8.0uM	repB		13					941						0
LDN-57444-8.0uM-repB	LDN	57444	8.0uM	LDN-57444-8.0uM	repB		14					1445						0
LDN-57444-8.0uM-repB	LDN	57444	8.0uM	LDN-57444-8.0uM	repB		15	22	65	53		765						0
LDN-57444-8.0uM-repB	LDN	57444	8.0uM	LDN-57444-8.0uM	repB		16	157	585	497	25	18101	0.0652724	1264	0.393196	0.124209	0.462816	0.0652724
LDN-57444-8.0uM-repB	LDN	57444	8.0uM	LDN-57444-8.0uM	repB		17	235	528	1167	159	17412	0.107123	2089	0.55864	0.112494	0.252753	0.107123
LDN-57444-8.0uM-repB	LDN	57444	8.0uM	LDN-57444-8.0uM	repB		18	2842	280	1955	364	50112	0.0979425	5441	0.359309	0.52233	0.0514611	0.0979425
LDN-57444-8.0uM-repB	LDN	57444	8.0uM	LDN-57444-8.0uM	repB		19	11	496	189	93	8788	0.0823849	789	0.239544	0.0139417	0.628644	0.0823849
LDN-57444-8.0uM-repB	LDN	57444	8.0uM	LDN-57444-8.0uM	repB		20		29	307	31	3507						0
LDN-57444-8.0uM-repB	LDN	57444	8.0uM	LDN-57444-8.0uM	repB		21	141	553	94	24	3349	0.195145	812	0.115764	0.173645	0.681034	0.195145
LDN-57444-8.0uM-repB	LDN	57444	8.0uM	LDN-57444-8.0uM	repB		22	10	14	365	1	8367	0.0445358	390	0.935897	0.025641	0.0358974	0.0445358
LDN-57444-8.0uM-repB	LDN	57444	8.0uM	LDN-57444-8.0uM	repB		23	53	21			2						0
LDN-57444-8.0uM-repB	LDN	57444	8.0uM	LDN-57444-8.0uM	repB		24	13	6			1508						0
LDN-57444-8.0uM-repB	LDN	57444	8.0uM	LDN-57444-8.0uM	repB		25	2059	722	296	109	25779	0.109995	3186	0.0929065	0.646265	0.226616	0.109995
LDN-57444-8.0uM-repB	LDN	57444	8.0uM	LDN-57444-8.0uM	repB		26	414	417	5908	567	28709	0.20286	7306	0.80865	0.0566658	0.0570764	0.20286
LDN-57444-8.0uM-repB	LDN	57444	8.0uM	LDN-57444-8.0uM	repB		27	3	175	58		3630						0
LDN-57444-8.0uM-repB	LDN	57444	8.0uM	LDN-57444-8.0uM	repB		28	6017	1304	2688	137	87988	0.103389	10146	0.264932	0.593042	0.128524	0.103389
LDN-57444-8.0uM-repB	LDN	57444	8.0uM	LDN-57444-8.0uM	repB		29	713	236	992	74	18226	0.0995504	2015	0.492308	0.353846	0.117122	0.0995504
LDN-57444-8.0uM-repB	LDN	57444	8.0uM	LDN-57444-8.0uM	repB		30	250	438	177	15	5342	0.141434	880	0.201136	0.284091	0.497727	0.141434
LDN-57444-8.0uM-repB	LDN	57444	8.0uM	LDN-57444-8.0uM	repB		31	18		12	7	5242						0
LDN-57444-8.0uM-repB	LDN	57444	8.0uM	LDN-57444-8.0uM	repB		32	306	58	25	18	62	0.867804	407	0.0614251	0.751843	0.142506	0.867804
LDN-57444-8.0uM-repB	LDN	57444	8.0uM	LDN-57444-8.0uM	repB		33	801	430	91	71	9122	0.132477	1393	0.0653266	0.575018	0.308686	0.132477
LDN-57444-8.0uM-repB	LDN	57444	8.0uM	LDN-57444-8.0uM	repB		34	159	245	390	148	6070	0.134341	942	0.414013	0.16879	0.260085	0.134341
LDN-57444-8.0uM-repB	LDN	57444	8.0uM	LDN-57444-8.0uM	repB		35	244	109	51	23	5374	0.073608	427	0.119438	0.571429	0.255269	0.073608
LDN-57444-8.0uM-repB	LDN	57444	8.0uM	LDN-57444-8.0uM	repB		36	37	28	281		1822						0
LDN-57444-8.0uM-repB	LDN	57444	8.0uM	LDN-57444-8.0uM	repB		37	3013	704	359	91	21254	0.16392	4167	0.0861531	0.723062	0.168946	0.16392
LDN-57444-8.0uM-repB	LDN	57444	8.0uM	LDN-57444-8.0uM	repB		38	306	624	298	2	6288	0.163607	1230	0.242276	0.24878	0.507317	0.163607
LDN-57444-8.0uM-repB	LDN	57444	8.0uM	LDN-57444-8.0uM	repB		39	132	120	1389	39	5120	0.247059	1680	0.826786	0.0785714	0.0714286	0.247059
LDN-57444-8.0uM-repB	LDN	57444	8.0uM	LDN-57444-8.0uM	repB		40	3142	31492	8029	802	148904	0.225946	43465	0.184723	0.0722881	0.724537	0.225946
LDN-57444-8.0uM-repB	LDN	57444	8.0uM	LDN-57444-8.0uM	repB		41	902	283	73	63	10512	0.111637	1321	0.0552612	0.682816	0.214232	0.111637
LDN-57444-8.0uM-repB	LDN	57444	8.0uM	LDN-57444-8.0uM	repB		42	486	161	1148	60	11636	0.137499	1855	0.618868	0.261995	0.0867924	0.137499
LDN-57444-8.0uM-repB	LDN	57444	8.0uM	LDN-57444-8.0uM	repB		43	313	103	125	64	4677	0.11454	605	0.206612	0.517355	0.170248	0.11454
LDN-57444-8.0uM-repB	LDN	57444	8.0uM	LDN-57444-8.0uM	repB		44	293	257	863	33	8392	0.146981	1446	0.596819	0.202628	0.177732	0.146981
LDN-57444-8.0uM-repB	LDN	57444	8.0uM	LDN-57444-8.0uM	repB		45	554	545	118	64	17510	0.0681709	1281	0.0921155	0.432475	0.425449	0.0681709
LDN-57444-8.0uM-repB	LDN	57444	8.0uM	LDN-57444-8.0uM	repB		46	4	11	7		743						0
LDN-57444-8.0uM-repB	LDN	57444	8.0uM	LDN-57444-8.0uM	repB		47	266	250	375	624	8132	0.157044	1515	0.247525	0.175578	0.165017	0.157044
MK-8745-4.0uM-repA	MK	8745	4.0uM	MK-8745-4.0uM	repA		0	38	46	1183	12	5245	0.196045	1279	0.924941	0.0297107	0.0359656	0.196045
MK-8745-4.0uM-repA	MK	8745	4.0uM	MK-8745-4.0uM	repA		1	85	141	1390	23	7147	0.186547	1639	0.848078	0.0518609	0.0860281	0.186547
MK-8745-4.0uM-repA	MK	8745	4.0uM	MK-8745-4.0uM	repA		2	55	59	643	35	4560	0.147982	792	0.811869	0.0694444	0.074495	0.147982
MK-8745-4.0uM-repA	MK	8745	4.0uM	MK-8745-4.0uM	repA		3	7	144	57	9	3571	0.0572862	217	0.262673	0.0322581	0.663594	0.0572862
MK-8745-4.0uM-repA	MK	8745	4.0uM	MK-8745-4.0uM	repA		4	142	167	281	19	6118	0.0905307	609	0.461412	0.233169	0.27422	0.0905307
MK-8745-4.0uM-repA	MK	8745	4.0uM	MK-8745-4.0uM	repA		5	271	129	919	45	12766	0.0965322	1364	0.673754	0.19868	0.0945748	0.0965322
MK-8745-4.0uM-repA	MK	8745	4.0uM	MK-8745-4.0uM	repA		6	29	24	198	6	5846	0.0421104	257	0.770428	0.11284	0.0933852	0.0421104
MK-8745-4.0uM-repA	MK	8745	4.0uM	MK-8745-4.0uM	repA		7	100	110	404	43	5650	0.10417	657	0.614916	0.152207	0.167428	0.10417
MK-8745-4.0uM-repA	MK	8745	4.0uM	MK-8745-4.0uM	repA		8		3	14	5	1575						0
MK-8745-4.0uM-repA	MK	8745	4.0uM	MK-8745-4.0uM	repA		9					558						0
MK-8745-4.0uM-repA	MK	8745	4.0uM	MK-8745-4.0uM	repA		10		1			1476						0
MK-8745-4.0uM-repA	MK	8745	4.0uM	MK-8745-4.0uM	repA		11					516						0
MK-8745-4.0uM-repA	MK	8745	4.0uM	MK-8745-4.0uM	repA		12	1	18	3	2	977	0.023976	24	0.125	0.0416667	0.75	0.023976
MK-8745-4.0uM-repA	MK	8745	4.0uM	MK-8745-4.0uM	repA		13					340						0
MK-8745-4.0uM-repA	MK	8745	4.0uM	MK-8745-4.0uM	repA		14					503						0
MK-8745-4.0uM-repA	MK	8745	4.0uM	MK-8745-4.0uM	repA		15		3	36		377						0
MK-8745-4.0uM-repA	MK	8745	4.0uM	MK-8745-4.0uM	repA		16	28	168	247	17	8060	0.0539906	460	0.536957	0.0608696	0.365217	0.0539906
MK-8745-4.0uM-repA	MK	8745	4.0uM	MK-8745-4.0uM	repA		17	128	132	481	49	7939	0.0905029	790	0.608861	0.162025	0.167089	0.0905029
MK-8745-4.0uM-repA	MK	8745	4.0uM	MK-8745-4.0uM	repA		18	933	149	752	147	20633	0.0876006	1981	0.379606	0.470974	0.0752145	0.0876006
MK-8745-4.0uM-repA	MK	8745	4.0uM	MK-8745-4.0uM	repA		19	4	211	40	29	4317	0.0617257	284	0.140845	0.0140845	0.742958	0.0617257
MK-8745-4.0uM-repA	MK	8745	4.0uM	MK-8745-4.0uM	repA		20	2	19	86	19	1382	0.0835544	126	0.68254	0.015873	0.150794	0.0835544
MK-8745-4.0uM-repA	MK	8745	4.0uM	MK-8745-4.0uM	repA		21	24	161	24	15	1878	0.106565	224	0.107143	0.107143	0.71875	0.106565
MK-8745-4.0uM-repA	MK	8745	4.0uM	MK-8745-4.0uM	repA		22	7	9	88	2	3603	0.0285791	106	0.830189	0.0660377	0.0849057	0.0285791
MK-8745-4.0uM-repA	MK	8745	4.0uM	MK-8745-4.0uM	repA		23	27	7			1						0
MK-8745-4.0uM-repA	MK	8745	4.0uM	MK-8745-4.0uM	repA		24	3	5		8	746						0
MK-8745-4.0uM-repA	MK	8745	4.0uM	MK-8745-4.0uM	repA		25	452	215	105	54	10986	0.0699289	826	0.127119	0.547215	0.260291	0.0699289
MK-8745-4.0uM-repA	MK	8745	4.0uM	MK-8745-4.0uM	repA		26	119	77	2145	171	14597	0.146823	2512	0.853901	0.0473726	0.0306529	0.146823
MK-8745-4.0uM-repA	MK	8745	4.0uM	MK-8745-4.0uM	repA		27	1	73	31	2	1478	0.0675079	107	0.28972	0.00934579	0.682243	0.0675079
MK-8745-4.0uM-repA	MK	8745	4.0uM	MK-8745-4.0uM	repA		28	1400	413	791	55	36479	0.0679391	2659	0.29748	0.526514	0.155322	0.0679391
MK-8745-4.0uM-repA	MK	8745	4.0uM	MK-8745-4.0uM	repA		29	152	90	282	27	7749	0.0663855	551	0.511797	0.275862	0.163339	0.0663855
MK-8745-4.0uM-repA	MK	8745	4.0uM	MK-8745-4.0uM	repA		30	66	164	40	2	2831	0.0876571	272	0.147059	0.242647	0.602941	0.0876571
MK-8745-4.0uM-repA	MK	8745	4.0uM	MK-8745-4.0uM	repA		31	7	5	21		2637						0
MK-8745-4.0uM-repA	MK	8745	4.0uM	MK-8745-4.0uM	repA		32	94	13	7	1	28	0.804196	115	0.0608696	0.817391	0.113043	0.804196
MK-8745-4.0uM-repA	MK	8745	4.0uM	MK-8745-4.0uM	repA		33	232	107	25	18	4045	0.0862887	382	0.065445	0.60733	0.280105	0.0862887
MK-8745-4.0uM-repA	MK	8745	4.0uM	MK-8745-4.0uM	repA		34	45	94	168	32	2766	0.109179	339	0.495575	0.132743	0.277286	0.109179
MK-8745-4.0uM-repA	MK	8745	4.0uM	MK-8745-4.0uM	repA		35	46	20	11	1	2199	0.0342556	78	0.141026	0.589744	0.25641	0.0342556
MK-8745-4.0uM-repA	MK	8745	4.0uM	MK-8745-4.0uM	repA		36	2	39	122	3	772	0.176972	166	0.73494	0.0120482	0.23494	0.176972
MK-8745-4.0uM-repA	MK	8745	4.0uM	MK-8745-4.0uM	repA		37	851	292	149	43	9190	0.126841	1335	0.11161	0.637453	0.218727	0.126841
MK-8745-4.0uM-repA	MK	8745	4.0uM	MK-8745-4.0uM	repA		38	68	225	137	12	3101	0.124753	442	0.309955	0.153846	0.50905	0.124753
MK-8745-4.0uM-repA	MK	8745	4.0uM	MK-8745-4.0uM	repA		39	25	30	444	5	2179	0.187849	504	0.880952	0.0496032	0.0595238	0.187849
MK-8745-4.0uM-repA	MK	8745	4.0uM	MK-8745-4.0uM	repA		40	622	12737	3052	353	71733	0.18943	16764	0.182057	0.0371033	0.759783	0.18943
MK-8745-4.0uM-repA	MK	8745	4.0uM	MK-8745-4.0uM	repA		41	336	113	35	14	4556	0.0985358	498	0.0702811	0.674699	0.226908	0.0985358
MK-8745-4.0uM-repA	MK	8745	4.0uM	MK-8745-4.0uM	repA		42	129	73	357	21	5534	0.0948642	580	0.615517	0.222414	0.125862	0.0948642
MK-8745-4.0uM-repA	MK	8745	4.0uM	MK-8745-4.0uM	repA		43	107	36	23	41	1915	0.0975495	207	0.111111	0.516908	0.173913	0.0975495
MK-8745-4.0uM-repA	MK	8745	4.0uM	MK-8745-4.0uM	repA		44	73	91	408	27	4209	0.124584	599	0.681135	0.12187	0.15192	0.124584
MK-8745-4.0uM-repA	MK	8745	4.0uM	MK-8745-4.0uM	repA		45	121	150	22	31	7074	0.0437956	324	0.0679012	0.373457	0.462963	0.0437956
MK-8745-4.0uM-repA	MK	8745	4.0uM	MK-8745-4.0uM	repA		46	1	2	42		351						0
MK-8745-4.0uM-repA	MK	8745	4.0uM	MK-8745-4.0uM	repA		47	53	66	93	190	3748	0.0968675	402	0.231343	0.131841	0.164179	0.0968675
MK-8745-4.0uM-repB	MK	8745	4.0uM	MK-8745-4.0uM	repB		0	84	164	2744	50	12588	0.194626	3042	0.902038	0.0276134	0.0539119	0.194626
MK-8745-4.0uM-repB	MK	8745	4.0uM	MK-8745-4.0uM	repB		1	161	251	2747	27	14607	0.179059	3186	0.86221	0.0505336	0.0787822	0.179059
MK-8745-4.0uM-repB	MK	8745	4.0uM	MK-8745-4.0uM	repB		2	112	148	1463	71	11206	0.138	1794	0.815496	0.0624303	0.0824972	0.138
MK-8745-4.0uM-repB	MK	8745	4.0uM	MK-8745-4.0uM	repB		3	33	339	137	26	8348	0.0602274	535	0.256075	0.0616822	0.633645	0.0602274
MK-8745-4.0uM-repB	MK	8745	4.0uM	MK-8745-4.0uM	repB		4	359	392	722	20	11431	0.115522	1493	0.48359	0.240455	0.262559	0.115522
MK-8745-4.0uM-repB	MK	8745	4.0uM	MK-8745-4.0uM	repB		5	548	372	2482	81	30272	0.103185	3483	0.712604	0.157336	0.106804	0.103185
MK-8745-4.0uM-repB	MK	8745	4.0uM	MK-8745-4.0uM	repB		6	50	93	554	46	13759	0.0512343	743	0.745626	0.0672948	0.125168	0.0512343
MK-8745-4.0uM-repB	MK	8745	4.0uM	MK-8745-4.0uM	repB		7	208	280	1118	76	11911	0.12374	1682	0.664685	0.123662	0.166468	0.12374
MK-8745-4.0uM-repB	MK	8745	4.0uM	MK-8745-4.0uM	repB		8			29	3	2505						0
MK-8745-4.0uM-repB	MK	8745	4.0uM	MK-8745-4.0uM	repB		9					1204						0
MK-8745-4.0uM-repB	MK	8745	4.0uM	MK-8745-4.0uM	repB		10		26			3821						0
MK-8745-4.0uM-repB	MK	8745	4.0uM	MK-8745-4.0uM	repB		11					1117						0
MK-8745-4.0uM-repB	MK	8745	4.0uM	MK-8745-4.0uM	repB		12		17	4		2043						0
MK-8745-4.0uM-repB	MK	8745	4.0uM	MK-8745-4.0uM	repB		13					844						0
MK-8745-4.0uM-repB	MK	8745	4.0uM	MK-8745-4.0uM	repB		14			16		1132						0
MK-8745-4.0uM-repB	MK	8745	4.0uM	MK-8745-4.0uM	repB		15	4	5	94	3	1151	0.0843278	106	0.886792	0.0377359	0.0471698	0.0843278
MK-8745-4.0uM-repB	MK	8745	4.0uM	MK-8745-4.0uM	repB		16	56	380	467	52	16685	0.0541383	955	0.489005	0.0586387	0.397906	0.0541383
MK-8745-4.0uM-repB	MK	8745	4.0uM	MK-8745-4.0uM	repB		17	247	234	1039	183	18642	0.0837061	1703	0.6101	0.145038	0.137405	0.0837061
MK-8745-4.0uM-repB	MK	8745	4.0uM	MK-8745-4.0uM	repB		18	1717	221	1450	307	45762	0.0747114	3695	0.392422	0.464682	0.0598106	0.0747114
MK-8745-4.0uM-repB	MK	8745	4.0uM	MK-8745-4.0uM	repB		19	24	365	178	151	10122	0.0662362	718	0.247911	0.0334262	0.508357	0.0662362
MK-8745-4.0uM-repB	MK	8745	4.0uM	MK-8745-4.0uM	repB		20	23	83	245	29	3431	0.0997114	380	0.644737	0.0605263	0.218421	0.0997114
MK-8745-4.0uM-repB	MK	8745	4.0uM	MK-8745-4.0uM	repB		21	42	389	54	32	4408	0.104975	517	0.104449	0.0812379	0.752418	0.104975
MK-8745-4.0uM-repB	MK	8745	4.0uM	MK-8745-4.0uM	repB		22	11	17	238	1	8125	0.031816	267	0.891386	0.0411985	0.0636704	0.031816
MK-8745-4.0uM-repB	MK	8745	4.0uM	MK-8745-4.0uM	repB		23	41	28			8						0
MK-8745-4.0uM-repB	MK	8745	4.0uM	MK-8745-4.0uM	repB		24	26	14		10	1595						0
MK-8745-4.0uM-repB	MK	8745	4.0uM	MK-8745-4.0uM	repB		25	1034	549	168	93	28163	0.0614523	1844	0.0911063	0.560738	0.297722	0.0614523
MK-8745-4.0uM-repB	MK	8745	4.0uM	MK-8745-4.0uM	repB		26	312	175	4856	429	34559	0.143116	5772	0.841303	0.054054	0.0303188	0.143116
MK-8745-4.0uM-repB	MK	8745	4.0uM	MK-8745-4.0uM	repB		27	5	119	55	15	3197	0.0572103	194	0.283505	0.0257732	0.613402	0.0572103
MK-8745-4.0uM-repB	MK	8745	4.0uM	MK-8745-4.0uM	repB		28	2589	879	1361	69	67427	0.0677221	4898	0.277869	0.528583	0.179461	0.0677221
MK-8745-4.0uM-repB	MK	8745	4.0uM	MK-8745-4.0uM	repB		29	458	182	696	71	17029	0.0763181	1407	0.49467	0.325515	0.129353	0.0763181
MK-8745-4.0uM-repB	MK	8745	4.0uM	MK-8745-4.0uM	repB		30	207	574	174	9	6114	0.136197	964	0.180498	0.21473	0.595436	0.136197
MK-8745-4.0uM-repB	MK	8745	4.0uM	MK-8745-4.0uM	repB		31	15	4	59		5584						0
MK-8745-4.0uM-repB	MK	8745	4.0uM	MK-8745-4.0uM	repB		32	202	26	1		41						0
MK-8745-4.0uM-repB	MK	8745	4.0uM	MK-8745-4.0uM	repB		33	439	280	70	50	9711	0.0795261	839	0.0834327	0.523242	0.333731	0.0795261
MK-8745-4.0uM-repB	MK	8745	4.0uM	MK-8745-4.0uM	repB		34	123	135	376	148	6501	0.107373	782	0.480818	0.157289	0.172634	0.107373
MK-8745-4.0uM-repB	MK	8745	4.0uM	MK-8745-4.0uM	repB		35	113	104	43	15	4630	0.0560652	275	0.156364	0.410909	0.378182	0.0560652
MK-8745-4.0uM-repB	MK	8745	4.0uM	MK-8745-4.0uM	repB		36	31	15	258	15	1808	0.149976	319	0.808777	0.0971787	0.0470219	0.149976
MK-8745-4.0uM-repB	MK	8745	4.0uM	MK-8745-4.0uM	repB		37	1622	452	219	108	19897	0.107678	2401	0.091212	0.675552	0.188255	0.107678
MK-8745-4.0uM-repB	MK	8745	4.0uM	MK-8745-4.0uM	repB		38	119	486	261	17	7244	0.10865	883	0.295583	0.134768	0.550396	0.10865
MK-8745-4.0uM-repB	MK	8745	4.0uM	MK-8745-4.0uM	repB		39	80	37	1105	33	5133	0.196462	1255	0.880478	0.063745	0.0294821	0.196462
MK-8745-4.0uM-repB	MK	8745	4.0uM	MK-8745-4.0uM	repB		40	1607	29939	6760	754	169427	0.18735	39060	0.173067	0.0411418	0.766487	0.18735
MK-8745-4.0uM-repB	MK	8745	4.0uM	MK-8745-4.0uM	repB		41	837	271	60	13	10802	0.0985563	1181	0.0508044	0.708721	0.229467	0.0985563
MK-8745-4.0uM-repB	MK	8745	4.0uM	MK-8745-4.0uM	repB		42	409	123	948	44	12318	0.1101	1524	0.622047	0.268373	0.0807087	0.1101
MK-8745-4.0uM-repB	MK	8745	4.0uM	MK-8745-4.0uM	repB		43	121	89	144	101	5301	0.079048	455	0.316484	0.265934	0.195604	0.079048
MK-8745-4.0uM-repB	MK	8745	4.0uM	MK-8745-4.0uM	repB		44	235	176	989	43	8870	0.13992	1443	0.685378	0.162855	0.121968	0.13992
MK-8745-4.0uM-repB	MK	8745	4.0uM	MK-8745-4.0uM	repB		45	305	270	99	13	12664	0.0514568	687	0.144105	0.443959	0.393013	0.0514568
MK-8745-4.0uM-repB	MK	8745	4.0uM	MK-8745-4.0uM	repB		46		9	42	7	836						0
MK-8745-4.0uM-repB	MK	8745	4.0uM	MK-8745-4.0uM	repB		47	83	166	262	650	8488	0.120323	1161	0.225668	0.0714901	0.14298	0.120323
PP121-1.0uM-repA	PP121	1.0uM	repA	PP121-1.0uM-repA			0	114	75	3028	21	6205	0.3429	3238	0.935145	0.0352069	0.0231625	0.3429
PP121-1.0uM-repA	PP121	1.0uM	repA	PP121-1.0uM-repA			1	187	183	3646	70	10282	0.284382	4086	0.892315	0.045766	0.0447871	0.284382
PP121-1.0uM-repA	PP121	1.0uM	repA	PP121-1.0uM-repA			2	154	173	1666	23	7101	0.221125	2016	0.826389	0.0763889	0.0858135	0.221125
PP121-1.0uM-repA	PP121	1.0uM	repA	PP121-1.0uM-repA			3	41	255	161	45	5687	0.0811116	502	0.320717	0.0816733	0.507968	0.0811116
PP121-1.0uM-repA	PP121	1.0uM	repA	PP121-1.0uM-repA			4	534	508	822	37	8724	0.178918	1901	0.432404	0.280905	0.267228	0.178918
PP121-1.0uM-repA	PP121	1.0uM	repA	PP121-1.0uM-repA			5	760	375	2476	82	16241	0.185261	3693	0.670458	0.205795	0.101543	0.185261
PP121-1.0uM-repA	PP121	1.0uM	repA	PP121-1.0uM-repA			6	64	45	289	37	8221	0.0502542	435	0.664368	0.147126	0.103448	0.0502542
PP121-1.0uM-repA	PP121	1.0uM	repA	PP121-1.0uM-repA			7	240	275	1136	62	7548	0.184969	1713	0.663164	0.140105	0.160537	0.184969
PP121-1.0uM-repA	PP121	1.0uM	repA	PP121-1.0uM-repA			8			80	15	2787						0
PP121-1.0uM-repA	PP121	1.0uM	repA	PP121-1.0uM-repA			9		3			804						0
PP121-1.0uM-repA	PP121	1.0uM	repA	PP121-1.0uM-repA			10		31			2301						0
PP121-1.0uM-repA	PP121	1.0uM	repA	PP121-1.0uM-repA			11					782						0
PP121-1.0uM-repA	PP121	1.0uM	repA	PP121-1.0uM-repA			12	2	10	28	3	1312	0.0317343	43	0.651163	0.0465116	0.232558	0.0317343
PP121-1.0uM-repA	PP121	1.0uM	repA	PP121-1.0uM-repA			13					728						0
PP121-1.0uM-repA	PP121	1.0uM	repA	PP121-1.0uM-repA			14					747						0
PP121-1.0uM-repA	PP121	1.0uM	repA	PP121-1.0uM-repA			15	17	48	69		647						0
PP121-1.0uM-repA	PP121	1.0uM	repA	PP121-1.0uM-repA			16	71	538	746	47	11165	0.111562	1402	0.532097	0.0506419	0.383738	0.111562
PP121-1.0uM-repA	PP121	1.0uM	repA	PP121-1.0uM-repA			17	318	372	1651	200	11483	0.181189	2541	0.649744	0.125148	0.146399	0.181189
PP121-1.0uM-repA	PP121	1.0uM	repA	PP121-1.0uM-repA			18	2321	343	1400	371	33543	0.116778	4435	0.315671	0.523337	0.0773394	0.116778
PP121-1.0uM-repA	PP121	1.0uM	repA	PP121-1.0uM-repA			19	34	373	153	55	6414	0.0874947	615	0.24878	0.0552846	0.606504	0.0874947
PP121-1.0uM-repA	PP121	1.0uM	repA	PP121-1.0uM-repA			20	9	67	237	13	2350	0.121824	326	0.726994	0.0276074	0.205521	0.121824
PP121-1.0uM-repA	PP121	1.0uM	repA	PP121-1.0uM-repA			21	154	416	36	27	2119	0.230015	633	0.056872	0.243286	0.657188	0.230015
PP121-1.0uM-repA	PP121	1.0uM	repA	PP121-1.0uM-repA			22	7	21	226	7	5762	0.0433339	261	0.8659	0.0268199	0.0804598	0.0433339
PP121-1.0uM-repA	PP121	1.0uM	repA	PP121-1.0uM-repA			23	82	39			4						0
PP121-1.0uM-repA	PP121	1.0uM	repA	PP121-1.0uM-repA			24	16	7			840						0
PP121-1.0uM-repA	PP121	1.0uM	repA	PP121-1.0uM-repA			25	1844	861	265	165	14160	0.181266	3135	0.0845295	0.588198	0.274641	0.181266
PP121-1.0uM-repA	PP121	1.0uM	repA	PP121-1.0uM-repA			26	445	274	5696	504	18825	0.268762	6919	0.82324	0.0643157	0.0396011	0.268762
PP121-1.0uM-repA	PP121	1.0uM	repA	PP121-1.0uM-repA			27	27	305	110	6	2444	0.15491	448	0.245536	0.0602679	0.680804	0.15491
PP121-1.0uM-repA	PP121	1.0uM	repA	PP121-1.0uM-repA			28	4993	1103	2176	198	57076	0.129222	8470	0.256907	0.589492	0.130224	0.129222
PP121-1.0uM-repA	PP121	1.0uM	repA	PP121-1.0uM-repA			29	625	242	797	15	10590	0.136849	1679	0.474687	0.372245	0.144133	0.136849
PP121-1.0uM-repA	PP121	1.0uM	repA	PP121-1.0uM-repA			30	270	228	92	15	4066	0.129523	605	0.152066	0.446281	0.37686	0.129523
PP121-1.0uM-repA	PP121	1.0uM	repA	PP121-1.0uM-repA			31	9	4	12		4818						0
PP121-1.0uM-repA	PP121	1.0uM	repA	PP121-1.0uM-repA			32	414	43	5	17	31	0.939216	479	0.0104384	0.864301	0.0897704	0.939216
PP121-1.0uM-repA	PP121	1.0uM	repA	PP121-1.0uM-repA			33	935	267	115	49	5741	0.192205	1366	0.0841874	0.68448	0.195461	0.192205
PP121-1.0uM-repA	PP121	1.0uM	repA	PP121-1.0uM-repA			34	117	214	323	130	4117	0.159967	784	0.41199	0.149235	0.272959	0.159967
PP121-1.0uM-repA	PP121	1.0uM	repA	PP121-1.0uM-repA			35	213	140	88	5	3708	0.107366	446	0.197309	0.477578	0.313901	0.107366
PP121-1.0uM-repA	PP121	1.0uM	repA	PP121-1.0uM-repA			36	21	24	234	8	1572	0.154384	287	0.815331	0.0731707	0.0836237	0.154384
PP121-1.0uM-repA	PP121	1.0uM	repA	PP121-1.0uM-repA			37	2276	716	314	242	14733	0.194081	3548	0.0885006	0.641488	0.201804	0.194081
PP121-1.0uM-repA	PP121	1.0uM	repA	PP121-1.0uM-repA			38	225	796	429	12	3705	0.282949	1462	0.293434	0.153899	0.54446	0.282949
PP121-1.0uM-repA	PP121	1.0uM	repA	PP121-1.0uM-repA			39	83	152	1222	26	3186	0.317627	1483	0.824005	0.0559676	0.102495	0.317627
PP121-1.0uM-repA	PP121	1.0uM	repA	PP121-1.0uM-repA			40	2391	34521	7834	995	87103	0.344321	45741	0.171269	0.0522726	0.754706	0.344321
PP121-1.0uM-repA	PP121	1.0uM	repA	PP121-1.0uM-repA			41	726	282	80	26	6605	0.144319	1114	0.0718133	0.651706	0.253142	0.144319
PP121-1.0uM-repA	PP121	1.0uM	repA	PP121-1.0uM-repA			42	396	85	848	71	7913	0.150328	1400	0.605714	0.282857	0.0607143	0.150328
PP121-1.0uM-repA	PP121	1.0uM	repA	PP121-1.0uM-repA			43	340	167	136	98	3058	0.195051	741	0.183536	0.458839	0.225371	0.195051
PP121-1.0uM-repA	PP121	1.0uM	repA	PP121-1.0uM-repA			44	305	255	964	58	5806	0.214131	1582	0.609355	0.192794	0.161188	0.214131
PP121-1.0uM-repA	PP121	1.0uM	repA	PP121-1.0uM-repA			45	570	482	148	28	10799	0.102104	1228	0.120521	0.464169	0.392508	0.102104
PP121-1.0uM-repA	PP121	1.0uM	repA	PP121-1.0uM-repA			46	4	8	44		455						0
PP121-1.0uM-repA	PP121	1.0uM	repA	PP121-1.0uM-repA			47	172	174	237	543	5140	0.1797	1126	0.21048	0.152753	0.154529	0.1797
PP121-1.0uM-repB	PP121	1.0uM	repB	PP121-1.0uM-repB			0	45	59	917	12	2985	0.257093	1033	0.887706	0.0435624	0.0571152	0.257093
PP121-1.0uM-repB	PP121	1.0uM	repB	PP121-1.0uM-repB			1	78	101	1218	25	4543	0.238391	1422	0.85654	0.0548523	0.0710267	0.238391
PP121-1.0uM-repB	PP121	1.0uM	repB	PP121-1.0uM-repB			2	57	109	886	30	3252	0.249654	1082	0.818854	0.0526802	0.100739	0.249654
PP121-1.0uM-repB	PP121	1.0uM	repB	PP121-1.0uM-repB			3	11	116	22	5	2497	0.0580913	154	0.142857	0.0714286	0.753247	0.0580913
PP121-1.0uM-repB	PP121	1.0uM	repB	PP121-1.0uM-repB			4	166	148	384	19	3668	0.163512	717	0.535565	0.23152	0.206416	0.163512
PP121-1.0uM-repB	PP121	1.0uM	repB	PP121-1.0uM-repB			5	439	185	1242	79	8102	0.19359	1945	0.63856	0.225707	0.0951157	0.19359
PP121-1.0uM-repB	PP121	1.0uM	repB	PP121-1.0uM-repB			6	23	29	165	13	4026	0.0540414	230	0.717391	0.1	0.126087	0.0540414
PP121-1.0uM-repB	PP121	1.0uM	repB	PP121-1.0uM-repB			7	117	138	564	75	3573	0.200134	894	0.630872	0.130872	0.154362	0.200134
PP121-1.0uM-repB	PP121	1.0uM	repB	PP121-1.0uM-repB			8	8	1	23		919						0
PP121-1.0uM-repB	PP121	1.0uM	repB	PP121-1.0uM-repB			9					486						0
PP121-1.0uM-repB	PP121	1.0uM	repB	PP121-1.0uM-repB			10					1095						0
PP121-1.0uM-repB	PP121	1.0uM	repB	PP121-1.0uM-repB			11					403						0
PP121-1.0uM-repB	PP121	1.0uM	repB	PP121-1.0uM-repB			12	2		3		603						0
PP121-1.0uM-repB	PP121	1.0uM	repB	PP121-1.0uM-repB			13					192						0
PP121-1.0uM-repB	PP121	1.0uM	repB	PP121-1.0uM-repB			14					431						0
PP121-1.0uM-repB	PP121	1.0uM	repB	PP121-1.0uM-repB			15	1	16	43	2	408	0.131915	62	0.693548	0.016129	0.258065	0.131915
PP121-1.0uM-repB	PP121	1.0uM	repB	PP121-1.0uM-repB			16	20	211	263	25	4471	0.104008	519	0.506744	0.0385356	0.406551	0.104008
PP121-1.0uM-repB	PP121	1.0uM	repB	PP121-1.0uM-repB			17	122	143	596	96	5075	0.158654	957	0.62278	0.127482	0.149425	0.158654
PP121-1.0uM-repB	PP121	1.0uM	repB	PP121-1.0uM-repB			18	1046	156	718	102	14984	0.118899	2022	0.355094	0.51731	0.0771513	0.118899
PP121-1.0uM-repB	PP121	1.0uM	repB	PP121-1.0uM-repB			19	9	143	80	39	2711	0.0908786	271	0.295203	0.0332103	0.527675	0.0908786
PP121-1.0uM-repB	PP121	1.0uM	repB	PP121-1.0uM-repB			20	10	25	106	9	1057	0.124275	150	0.706667	0.0666667	0.166667	0.124275
PP121-1.0uM-repB	PP121	1.0uM	repB	PP121-1.0uM-repB			21	17	220	46	13	1028	0.223565	296	0.155405	0.0574324	0.743243	0.223565
PP121-1.0uM-repB	PP121	1.0uM	repB	PP121-1.0uM-repB			22	9	7	101	5	2807	0.0416524	122	0.827869	0.0737705	0.057377	0.0416524
PP121-1.0uM-repB	PP121	1.0uM	repB	PP121-1.0uM-repB			23	30	8			1						0
PP121-1.0uM-repB	PP121	1.0uM	repB	PP121-1.0uM-repB			24	1			2	421						0
PP121-1.0uM-repB	PP121	1.0uM	repB	PP121-1.0uM-repB			25	894	416	113	62	6709	0.18123	1485	0.0760943	0.60202	0.280135	0.18123
PP121-1.0uM-repB	PP121	1.0uM	repB	PP121-1.0uM-repB			26	191	108	2448	212	8691	0.253991	2959	0.827307	0.0645488	0.0364988	0.253991
PP121-1.0uM-repB	PP121	1.0uM	repB	PP121-1.0uM-repB			27	3	45	30	3	1088	0.06929	81	0.37037	0.037037	0.555556	0.06929
PP121-1.0uM-repB	PP121	1.0uM	repB	PP121-1.0uM-repB			28	1789	406	796	58	20683	0.128476	3049	0.261069	0.58675	0.133158	0.128476
PP121-1.0uM-repB	PP121	1.0uM	repB	PP121-1.0uM-repB			29	297	71	384	15	5088	0.130999	767	0.500652	0.387223	0.0925684	0.130999
PP121-1.0uM-repB	PP121	1.0uM	repB	PP121-1.0uM-repB			30	118	100	62	9	1933	0.130063	289	0.214533	0.408305	0.346021	0.130063
PP121-1.0uM-repB	PP121	1.0uM	repB	PP121-1.0uM-repB			31	27	4	8		1871						0
PP121-1.0uM-repB	PP121	1.0uM	repB	PP121-1.0uM-repB			32	142	24	1		19						0
PP121-1.0uM-repB	PP121	1.0uM	repB	PP121-1.0uM-repB			33	320	154	49	27	2512	0.179621	550	0.0890909	0.581818	0.28	0.179621
PP121-1.0uM-repB	PP121	1.0uM	repB	PP121-1.0uM-repB			34	64	72	88	57	1674	0.143734	281	0.313167	0.227758	0.256228	0.143734
PP121-1.0uM-repB	PP121	1.0uM	repB	PP121-1.0uM-repB			35	67	51	24	1	1373	0.0943272	143	0.167832	0.468531	0.356643	0.0943272
PP121-1.0uM-repB	PP121	1.0uM	repB	PP121-1.0uM-repB			36	10	8	89	2	467	0.189236	109	0.816514	0.0917431	0.0733945	0.189236
PP121-1.0uM-repB	PP121	1.0uM	repB	PP121-1.0uM-repB			37	1052	260	107	35	5628	0.205309	1454	0.0735901	0.723521	0.178817	0.205309
PP121-1.0uM-repB	PP121	1.0uM	repB	PP121-1.0uM-repB			38	75	232	145	5	1853	0.197835	457	0.317287	0.164114	0.507659	0.197835
PP121-1.0uM-repB	PP121	1.0uM	repB	PP121-1.0uM-repB			39	29	20	554	6	1244	0.328656	609	0.909688	0.0476191	0.0328407	0.328656
PP121-1.0uM-repB	PP121	1.0uM	repB	PP121-1.0uM-repB			40	1091	14829	3198	388	41773	0.318315	19506	0.16395	0.0559315	0.760228	0.318315
PP121-1.0uM-repB	PP121	1.0uM	repB	PP121-1.0uM-repB			41	330	96	33	7	3151	0.128836	466	0.0708155	0.708155	0.206009	0.128836
PP121-1.0uM-repB	PP121	1.0uM	repB	PP121-1.0uM-repB			42	253	80	341	34	3710	0.160254	708	0.481638	0.357345	0.112994	0.160254
PP121-1.0uM-repB	PP121	1.0uM	repB	PP121-1.0uM-repB			43	178	47	46	38	1374	0.183601	309	0.148867	0.576052	0.152104	0.183601
PP121-1.0uM-repB	PP121	1.0uM	repB	PP121-1.0uM-repB			44	60	97	365	35	2346	0.19187	557	0.655296	0.10772	0.174147	0.19187
PP121-1.0uM-repB	PP121	1.0uM	repB	PP121-1.0uM-repB			45	171	169	42	4	3739	0.0935758	386	0.108808	0.443005	0.437824	0.0935758
PP121-1.0uM-repB	PP121	1.0uM	repB	PP121-1.0uM-repB			46	6	10	41		140						0
PP121-1.0uM-repB	PP121	1.0uM	repB	PP121-1.0uM-repB			47	53	84	97	215	2333	0.161395	449	0.216036	0.11804	0.187082	0.161395
Pemetrexed-2.0uM-repA	Pemetrexed	2.0uM	repA	Pemetrexed-2.0uM-repA			0	122	107	2148	29	6383	0.273751	2406	0.892768	0.0507066	0.0444722	0.273751
Pemetrexed-2.0uM-repA	Pemetrexed	2.0uM	repA	Pemetrexed-2.0uM-repA			1	182	186	2340	38	7877	0.258496	2746	0.852149	0.0662782	0.0677349	0.258496
Pemetrexed-2.0uM-repA	Pemetrexed	2.0uM	repA	Pemetrexed-2.0uM-repA			2	107	72	1331	35	5296	0.225844	1545	0.861489	0.0692557	0.0466019	0.225844
Pemetrexed-2.0uM-repA	Pemetrexed	2.0uM	repA	Pemetrexed-2.0uM-repA			3	18	188	38	8	4431	0.0538117	252	0.150794	0.0714286	0.746032	0.0538117
Pemetrexed-2.0uM-repA	Pemetrexed	2.0uM	repA	Pemetrexed-2.0uM-repA			4	303	323	566	34	6649	0.155683	1226	0.461664	0.247145	0.263458	0.155683
Pemetrexed-2.0uM-repA	Pemetrexed	2.0uM	repA	Pemetrexed-2.0uM-repA			5	716	316	1733	65	15995	0.150332	2830	0.612367	0.253004	0.111661	0.150332
Pemetrexed-2.0uM-repA	Pemetrexed	2.0uM	repA	Pemetrexed-2.0uM-repA			6	59	45	319	26	6970	0.0605203	449	0.710468	0.131403	0.100223	0.0605203
Pemetrexed-2.0uM-repA	Pemetrexed	2.0uM	repA	Pemetrexed-2.0uM-repA			7	231	270	693	75	6315	0.167326	1269	0.546099	0.182033	0.212766	0.167326
Pemetrexed-2.0uM-repA	Pemetrexed	2.0uM	repA	Pemetrexed-2.0uM-repA			8	1	3	17	4	1531	0.0160668	25	0.68	0.04	0.12	0.0160668
Pemetrexed-2.0uM-repA	Pemetrexed	2.0uM	repA	Pemetrexed-2.0uM-repA			9					688						0
Pemetrexed-2.0uM-repA	Pemetrexed	2.0uM	repA	Pemetrexed-2.0uM-repA			10					1815						0
Pemetrexed-2.0uM-repA	Pemetrexed	2.0uM	repA	Pemetrexed-2.0uM-repA			11		1			631						0
Pemetrexed-2.0uM-repA	Pemetrexed	2.0uM	repA	Pemetrexed-2.0uM-repA			12		7	1		1128						0
Pemetrexed-2.0uM-repA	Pemetrexed	2.0uM	repA	Pemetrexed-2.0uM-repA			13					515						0
Pemetrexed-2.0uM-repA	Pemetrexed	2.0uM	repA	Pemetrexed-2.0uM-repA			14			2		731						0
Pemetrexed-2.0uM-repA	Pemetrexed	2.0uM	repA	Pemetrexed-2.0uM-repA			15	11	21	53	8	440	0.174484	93	0.569892	0.11828	0.225806	0.174484
Pemetrexed-2.0uM-repA	Pemetrexed	2.0uM	repA	Pemetrexed-2.0uM-repA			16	75	408	386	38	9620	0.0861594	907	0.425579	0.0826902	0.449835	0.0861594
Pemetrexed-2.0uM-repA	Pemetrexed	2.0uM	repA	Pemetrexed-2.0uM-repA			17	201	289	918	106	9602	0.1362	1514	0.606341	0.132761	0.190885	0.1362
Pemetrexed-2.0uM-repA	Pemetrexed	2.0uM	repA	Pemetrexed-2.0uM-repA			18	1634	139	1144	244	26691	0.105889	3161	0.361911	0.516925	0.0439734	0.105889
Pemetrexed-2.0uM-repA	Pemetrexed	2.0uM	repA	Pemetrexed-2.0uM-repA			19	38	272	110	60	4943	0.0885119	480	0.229167	0.0791667	0.566667	0.0885119
Pemetrexed-2.0uM-repA	Pemetrexed	2.0uM	repA	Pemetrexed-2.0uM-repA			20		24	273	22	1731						0
Pemetrexed-2.0uM-repA	Pemetrexed	2.0uM	repA	Pemetrexed-2.0uM-repA			21	64	312	15	11	2271	0.150393	402	0.0373134	0.159204	0.776119	0.150393
Pemetrexed-2.0uM-repA	Pemetrexed	2.0uM	repA	Pemetrexed-2.0uM-repA			22	2	20	188	11	4561	0.046215	221	0.850679	0.00904977	0.0904977	0.046215
Pemetrexed-2.0uM-repA	Pemetrexed	2.0uM	repA	Pemetrexed-2.0uM-repA			23	44	13			10						0
Pemetrexed-2.0uM-repA	Pemetrexed	2.0uM	repA	Pemetrexed-2.0uM-repA			24	18	5	1	9	757	0.0417722	33	0.030303	0.545455	0.151515	0.0417722
Pemetrexed-2.0uM-repA	Pemetrexed	2.0uM	repA	Pemetrexed-2.0uM-repA			25	1376	493	188	104	13881	0.134709	2161	0.0869968	0.636742	0.228135	0.134709
Pemetrexed-2.0uM-repA	Pemetrexed	2.0uM	repA	Pemetrexed-2.0uM-repA			26	190	130	3596	342	16069	0.209475	4258	0.844528	0.0446219	0.0305308	0.209475
Pemetrexed-2.0uM-repA	Pemetrexed	2.0uM	repA	Pemetrexed-2.0uM-repA			27	7	88	48	2	1849	0.0727181	145	0.331034	0.0482759	0.606897	0.0727181
Pemetrexed-2.0uM-repA	Pemetrexed	2.0uM	repA	Pemetrexed-2.0uM-repA			28	3370	795	1328	78	41032	0.119542	5571	0.238377	0.604918	0.142703	0.119542
Pemetrexed-2.0uM-repA	Pemetrexed	2.0uM	repA	Pemetrexed-2.0uM-repA			29	439	116	549	27	9401	0.107387	1131	0.485411	0.388152	0.102564	0.107387
Pemetrexed-2.0uM-repA	Pemetrexed	2.0uM	repA	Pemetrexed-2.0uM-repA			30	212	191	96		3244						0
Pemetrexed-2.0uM-repA	Pemetrexed	2.0uM	repA	Pemetrexed-2.0uM-repA			31	14	8	22		3676						0
Pemetrexed-2.0uM-repA	Pemetrexed	2.0uM	repA	Pemetrexed-2.0uM-repA			32	211	33	9	16	27	0.908784	269	0.0334573	0.784387	0.122677	0.908784
Pemetrexed-2.0uM-repA	Pemetrexed	2.0uM	repA	Pemetrexed-2.0uM-repA			33	532	288	61	84	4865	0.165523	965	0.0632124	0.551295	0.298446	0.165523
Pemetrexed-2.0uM-repA	Pemetrexed	2.0uM	repA	Pemetrexed-2.0uM-repA			34	93	83	163	99	2994	0.127622	438	0.372146	0.212329	0.189498	0.127622
Pemetrexed-2.0uM-repA	Pemetrexed	2.0uM	repA	Pemetrexed-2.0uM-repA			35	115	90	38	11	2662	0.0871056	254	0.149606	0.452756	0.354331	0.0871056
Pemetrexed-2.0uM-repA	Pemetrexed	2.0uM	repA	Pemetrexed-2.0uM-repA			36	28	35	180	5	920	0.212329	248	0.725806	0.112903	0.141129	0.212329
Pemetrexed-2.0uM-repA	Pemetrexed	2.0uM	repA	Pemetrexed-2.0uM-repA			37	1476	427	164	71	9969	0.176592	2138	0.0767072	0.690365	0.199719	0.176592
Pemetrexed-2.0uM-repA	Pemetrexed	2.0uM	repA	Pemetrexed-2.0uM-repA			38	157	398	296	16	3362	0.205013	867	0.341407	0.181084	0.459054	0.205013
Pemetrexed-2.0uM-repA	Pemetrexed	2.0uM	repA	Pemetrexed-2.0uM-repA			39	53	17	786	1	2428	0.260883	857	0.917153	0.0618436	0.0198366	0.260883
Pemetrexed-2.0uM-repA	Pemetrexed	2.0uM	repA	Pemetrexed-2.0uM-repA			40	1722	20776	5251	552	81279	0.258268	28301	0.185541	0.0608459	0.734108	0.258268
Pemetrexed-2.0uM-repA	Pemetrexed	2.0uM	repA	Pemetrexed-2.0uM-repA			41	685	199	105	29	5406	0.158468	1018	0.103143	0.672888	0.195481	0.158468
Pemetrexed-2.0uM-repA	Pemetrexed	2.0uM	repA	Pemetrexed-2.0uM-repA			42	390	91	739	42	6586	0.160805	1262	0.585578	0.309033	0.0721078	0.160805
Pemetrexed-2.0uM-repA	Pemetrexed	2.0uM	repA	Pemetrexed-2.0uM-repA			43	198	77	83	41	2680	0.129588	399	0.20802	0.496241	0.192982	0.129588
Pemetrexed-2.0uM-repA	Pemetrexed	2.0uM	repA	Pemetrexed-2.0uM-repA			44	134	154	714	47	4503	0.188941	1049	0.680648	0.127741	0.146806	0.188941
Pemetrexed-2.0uM-repA	Pemetrexed	2.0uM	repA	Pemetrexed-2.0uM-repA			45	275	226	46	19	6942	0.0753863	566	0.0812721	0.485866	0.399293	0.0753863
Pemetrexed-2.0uM-repA	Pemetrexed	2.0uM	repA	Pemetrexed-2.0uM-repA			46	4	4	31	4	368	0.104623	43	0.72093	0.0930233	0.0930233	0.104623
Pemetrexed-2.0uM-repA	Pemetrexed	2.0uM	repA	Pemetrexed-2.0uM-repA			47	118	99	185	379	4535	0.146915	781	0.236876	0.151088	0.126761	0.146915
Pemetrexed-2.0uM-repB	Pemetrexed	2.0uM	repB	Pemetrexed-2.0uM-repB			0	54	51	1246	16	3519	0.279779	1367	0.911485	0.0395026	0.037308	0.279779
Pemetrexed-2.0uM-repB	Pemetrexed	2.0uM	repB	Pemetrexed-2.0uM-repB			1	90	74	1273	28	4972	0.22759	1465	0.868942	0.0614335	0.0505119	0.22759
Pemetrexed-2.0uM-repB	Pemetrexed	2.0uM	repB	Pemetrexed-2.0uM-repB			2	65	86	583	12	2886	0.205396	746	0.781501	0.0871314	0.115281	0.205396
Pemetrexed-2.0uM-repB	Pemetrexed	2.0uM	repB	Pemetrexed-2.0uM-repB			3	12	80	34	8	2542	0.0500747	134	0.253731	0.0895522	0.597015	0.0500747
Pemetrexed-2.0uM-repB	Pemetrexed	2.0uM	repB	Pemetrexed-2.0uM-repB			4	180	112	407	17	3668	0.163321	716	0.568436	0.251397	0.156425	0.163321
Pemetrexed-2.0uM-repB	Pemetrexed	2.0uM	repB	Pemetrexed-2.0uM-repB			5	312	188	799	13	8153	0.138616	1312	0.608994	0.237805	0.143293	0.138616
Pemetrexed-2.0uM-repB	Pemetrexed	2.0uM	repB	Pemetrexed-2.0uM-repB			6	54	26	152	5	3569	0.0622701	237	0.64135	0.227848	0.109705	0.0622701
Pemetrexed-2.0uM-repB	Pemetrexed	2.0uM	repB	Pemetrexed-2.0uM-repB			7	129	96	415	31	3422	0.163938	671	0.61848	0.19225	0.14307	0.163938
Pemetrexed-2.0uM-repB	Pemetrexed	2.0uM	repB	Pemetrexed-2.0uM-repB			8		3	24	3	1198						0
Pemetrexed-2.0uM-repB	Pemetrexed	2.0uM	repB	Pemetrexed-2.0uM-repB			9					340						0
Pemetrexed-2.0uM-repB	Pemetrexed	2.0uM	repB	Pemetrexed-2.0uM-repB			10		3			977						0
Pemetrexed-2.0uM-repB	Pemetrexed	2.0uM	repB	Pemetrexed-2.0uM-repB			11					333						0
Pemetrexed-2.0uM-repB	Pemetrexed	2.0uM	repB	Pemetrexed-2.0uM-repB			12		3			600						0
Pemetrexed-2.0uM-repB	Pemetrexed	2.0uM	repB	Pemetrexed-2.0uM-repB			13					266						0
Pemetrexed-2.0uM-repB	Pemetrexed	2.0uM	repB	Pemetrexed-2.0uM-repB			14					323						0
Pemetrexed-2.0uM-repB	Pemetrexed	2.0uM	repB	Pemetrexed-2.0uM-repB			15	1	1	21	7	298	0.0914634	30	0.7	0.0333333	0.0333333	0.0914634
Pemetrexed-2.0uM-repB	Pemetrexed	2.0uM	repB	Pemetrexed-2.0uM-repB			16	27	120	248	14	5490	0.0693338	409	0.606357	0.0660147	0.293399	0.0693338
Pemetrexed-2.0uM-repB	Pemetrexed	2.0uM	repB	Pemetrexed-2.0uM-repB			17	59	114	385	96	5194	0.111833	654	0.588685	0.0902141	0.174312	0.111833
Pemetrexed-2.0uM-repB	Pemetrexed	2.0uM	repB	Pemetrexed-2.0uM-repB			18	882	88	663	104	13928	0.110884	1737	0.381693	0.507772	0.0506621	0.110884
Pemetrexed-2.0uM-repB	Pemetrexed	2.0uM	repB	Pemetrexed-2.0uM-repB			19	14	105	54	47	2760	0.0738255	220	0.245455	0.0636364	0.477273	0.0738255
Pemetrexed-2.0uM-repB	Pemetrexed	2.0uM	repB	Pemetrexed-2.0uM-repB			20	10	39	113	13	853	0.170233	175	0.645714	0.0571429	0.222857	0.170233
Pemetrexed-2.0uM-repB	Pemetrexed	2.0uM	repB	Pemetrexed-2.0uM-repB			21	29	162	22	6	1093	0.166921	219	0.100457	0.13242	0.739726	0.166921
Pemetrexed-2.0uM-repB	Pemetrexed	2.0uM	repB	Pemetrexed-2.0uM-repB			22	7	16	97	1	2589	0.0446495	121	0.801653	0.0578512	0.132231	0.0446495
Pemetrexed-2.0uM-repB	Pemetrexed	2.0uM	repB	Pemetrexed-2.0uM-repB			23	44	11			9						0
Pemetrexed-2.0uM-repB	Pemetrexed	2.0uM	repB	Pemetrexed-2.0uM-repB			24	5	2		4	471						0
Pemetrexed-2.0uM-repB	Pemetrexed	2.0uM	repB	Pemetrexed-2.0uM-repB			25	599	291	50	13	7590	0.111553	953	0.0524659	0.628541	0.305352	0.111553
Pemetrexed-2.0uM-repB	Pemetrexed	2.0uM	repB	Pemetrexed-2.0uM-repB			26	93	96	1989	171	8665	0.213274	2349	0.846743	0.0395913	0.0408685	0.213274
Pemetrexed-2.0uM-repB	Pemetrexed	2.0uM	repB	Pemetrexed-2.0uM-repB			27		56	14		1019						0
Pemetrexed-2.0uM-repB	Pemetrexed	2.0uM	repB	Pemetrexed-2.0uM-repB			28	1898	462	677	24	26637	0.103071	3061	0.22117	0.620059	0.150931	0.103071
Pemetrexed-2.0uM-repB	Pemetrexed	2.0uM	repB	Pemetrexed-2.0uM-repB			29	247	34	266	30	5011	0.103257	577	0.461005	0.428076	0.0589255	0.103257
Pemetrexed-2.0uM-repB	Pemetrexed	2.0uM	repB	Pemetrexed-2.0uM-repB			30	82	92	40		1983						0
Pemetrexed-2.0uM-repB	Pemetrexed	2.0uM	repB	Pemetrexed-2.0uM-repB			31	9	1	10		1897						0
Pemetrexed-2.0uM-repB	Pemetrexed	2.0uM	repB	Pemetrexed-2.0uM-repB			32	77	12	5		42						0
Pemetrexed-2.0uM-repB	Pemetrexed	2.0uM	repB	Pemetrexed-2.0uM-repB			33	285	97	17	6	2770	0.127559	405	0.0419753	0.703704	0.239506	0.127559
Pemetrexed-2.0uM-repB	Pemetrexed	2.0uM	repB	Pemetrexed-2.0uM-repB			34	76	57	131	56	1929	0.142285	320	0.409375	0.2375	0.178125	0.142285
Pemetrexed-2.0uM-repB	Pemetrexed	2.0uM	repB	Pemetrexed-2.0uM-repB			35	47	29	37	1	1590	0.0669014	114	0.324561	0.412281	0.254386	0.0669014
Pemetrexed-2.0uM-repB	Pemetrexed	2.0uM	repB	Pemetrexed-2.0uM-repB			36	2	18	116	3	517	0.21189	139	0.834532	0.0143885	0.129496	0.21189
Pemetrexed-2.0uM-repB	Pemetrexed	2.0uM	repB	Pemetrexed-2.0uM-repB			37	891	233	78	36	6376	0.162595	1238	0.0630049	0.719709	0.188207	0.162595
Pemetrexed-2.0uM-repB	Pemetrexed	2.0uM	repB	Pemetrexed-2.0uM-repB			38	71	230	88		1818						0
Pemetrexed-2.0uM-repB	Pemetrexed	2.0uM	repB	Pemetrexed-2.0uM-repB			39	45	44	491	16	1455	0.29059	596	0.823825	0.0755034	0.0738255	0.29059
Pemetrexed-2.0uM-repB	Pemetrexed	2.0uM	repB	Pemetrexed-2.0uM-repB			40	935	10376	2485	233	42832	0.246724	14029	0.177133	0.0666477	0.739611	0.246724
Pemetrexed-2.0uM-repB	Pemetrexed	2.0uM	repB	Pemetrexed-2.0uM-repB			41	315	60	45	19	2966	0.128928	439	0.102506	0.71754	0.136674	0.128928
Pemetrexed-2.0uM-repB	Pemetrexed	2.0uM	repB	Pemetrexed-2.0uM-repB			42	184	55	359	25	3525	0.150193	623	0.576244	0.295345	0.0882825	0.150193
Pemetrexed-2.0uM-repB	Pemetrexed	2.0uM	repB	Pemetrexed-2.0uM-repB			43	69	43	57	14	1366	0.118141	183	0.311475	0.377049	0.234973	0.118141
Pemetrexed-2.0uM-repB	Pemetrexed	2.0uM	repB	Pemetrexed-2.0uM-repB			44	87	72	357	13	2370	0.182477	529	0.674858	0.164461	0.136106	0.182477
Pemetrexed-2.0uM-repB	Pemetrexed	2.0uM	repB	Pemetrexed-2.0uM-repB			45	134	215	45	20	4532	0.083704	414	0.108696	0.323672	0.519324	0.083704
Pemetrexed-2.0uM-repB	Pemetrexed	2.0uM	repB	Pemetrexed-2.0uM-repB			46	5		27		370						0
Pemetrexed-2.0uM-repB	Pemetrexed	2.0uM	repB	Pemetrexed-2.0uM-repB			47	51	68	114	156	2585	0.1308	389	0.293059	0.131105	0.174807	0.1308
Rifapentine-4.0uM-repA	Rifapentine	4.0uM	repA	Rifapentine-4.0uM-repA			0	122	98	2166	36	5844	0.293007	2422	0.894302	0.0503716	0.0404624	0.293007
Rifapentine-4.0uM-repA	Rifapentine	4.0uM	repA	Rifapentine-4.0uM-repA			1	138	152	2767	23	7677	0.286325	3080	0.898377	0.0448052	0.0493507	0.286325
Rifapentine-4.0uM-repA	Rifapentine	4.0uM	repA	Rifapentine-4.0uM-repA			2	121	140	1278	20	4743	0.247382	1559	0.819756	0.0776139	0.0898012	0.247382
Rifapentine-4.0uM-repA	Rifapentine	4.0uM	repA	Rifapentine-4.0uM-repA			3	18	160	65	14	3762	0.0639463	257	0.252918	0.0700389	0.622568	0.0639463
Rifapentine-4.0uM-repA	Rifapentine	4.0uM	repA	Rifapentine-4.0uM-repA			4	403	314	713	21	6404	0.184723	1451	0.491385	0.277739	0.216402	0.184723
Rifapentine-4.0uM-repA	Rifapentine	4.0uM	repA	Rifapentine-4.0uM-repA			5	664	242	1636	102	13531	0.163462	2644	0.618759	0.251135	0.091528	0.163462
Rifapentine-4.0uM-repA	Rifapentine	4.0uM	repA	Rifapentine-4.0uM-repA			6	51	78	367	15	6465	0.0732512	511	0.7182	0.0998043	0.152642	0.0732512
Rifapentine-4.0uM-repA	Rifapentine	4.0uM	repA	Rifapentine-4.0uM-repA			7	205	268	723	70	5745	0.180573	1266	0.57109	0.161927	0.21169	0.180573
Rifapentine-4.0uM-repA	Rifapentine	4.0uM	repA	Rifapentine-4.0uM-repA			8			53	8	1793						0
Rifapentine-4.0uM-repA	Rifapentine	4.0uM	repA	Rifapentine-4.0uM-repA			9					691						0
Rifapentine-4.0uM-repA	Rifapentine	4.0uM	repA	Rifapentine-4.0uM-repA			10					1668						0
Rifapentine-4.0uM-repA	Rifapentine	4.0uM	repA	Rifapentine-4.0uM-repA			11					595						0
Rifapentine-4.0uM-repA	Rifapentine	4.0uM	repA	Rifapentine-4.0uM-repA			12	2	10	1		998						0
Rifapentine-4.0uM-repA	Rifapentine	4.0uM	repA	Rifapentine-4.0uM-repA			13					336						0
Rifapentine-4.0uM-repA	Rifapentine	4.0uM	repA	Rifapentine-4.0uM-repA			14					757						0
Rifapentine-4.0uM-repA	Rifapentine	4.0uM	repA	Rifapentine-4.0uM-repA			15	4	39	54	3	318	0.239234	100	0.54	0.04	0.39	0.239234
Rifapentine-4.0uM-repA	Rifapentine	4.0uM	repA	Rifapentine-4.0uM-repA			16	67	312	496	56	8726	0.0964067	931	0.53276	0.0719656	0.335124	0.0964067
Rifapentine-4.0uM-repA	Rifapentine	4.0uM	repA	Rifapentine-4.0uM-repA			17	250	249	1001	156	8057	0.170493	1656	0.604469	0.150966	0.150362	0.170493
Rifapentine-4.0uM-repA	Rifapentine	4.0uM	repA	Rifapentine-4.0uM-repA			18	1640	249	1282	320	24711	0.123786	3491	0.36723	0.469779	0.0713263	0.123786
Rifapentine-4.0uM-repA	Rifapentine	4.0uM	repA	Rifapentine-4.0uM-repA			19	16	370	109	88	4434	0.116205	583	0.186964	0.0274442	0.634648	0.116205
Rifapentine-4.0uM-repA	Rifapentine	4.0uM	repA	Rifapentine-4.0uM-repA			20	23	88	251	20	1768	0.177674	382	0.657068	0.0602094	0.230366	0.177674
Rifapentine-4.0uM-repA	Rifapentine	4.0uM	repA	Rifapentine-4.0uM-repA			21	69	277	24	18	1730	0.183192	388	0.0618557	0.177835	0.713918	0.183192
Rifapentine-4.0uM-repA	Rifapentine	4.0uM	repA	Rifapentine-4.0uM-repA			22	9	15	230	26	4207	0.0624025	280	0.821429	0.0321429	0.0535714	0.0624025
Rifapentine-4.0uM-repA	Rifapentine	4.0uM	repA	Rifapentine-4.0uM-repA			23	46	14			6						0
Rifapentine-4.0uM-repA	Rifapentine	4.0uM	repA	Rifapentine-4.0uM-repA			24	20	7	1	2	774	0.0373134	30	0.0333333	0.666667	0.233333	0.0373134
Rifapentine-4.0uM-repA	Rifapentine	4.0uM	repA	Rifapentine-4.0uM-repA			25	1352	419	187	73	10663	0.159997	2031	0.0920729	0.665682	0.206302	0.159997
Rifapentine-4.0uM-repA	Rifapentine	4.0uM	repA	Rifapentine-4.0uM-repA			26	204	164	4544	306	14601	0.263283	5218	0.870832	0.0390954	0.0314297	0.263283
Rifapentine-4.0uM-repA	Rifapentine	4.0uM	repA	Rifapentine-4.0uM-repA			27	2	134	58	5	1831	0.0980296	199	0.291457	0.0100503	0.673367	0.0980296
Rifapentine-4.0uM-repA	Rifapentine	4.0uM	repA	Rifapentine-4.0uM-repA			28	3432	857	1717	99	40348	0.131423	6105	0.281245	0.562162	0.140377	0.131423
Rifapentine-4.0uM-repA	Rifapentine	4.0uM	repA	Rifapentine-4.0uM-repA			29	384	132	645	20	8188	0.126054	1181	0.546147	0.325148	0.11177	0.126054
Rifapentine-4.0uM-repA	Rifapentine	4.0uM	repA	Rifapentine-4.0uM-repA			30	240	206	91	3	3024	0.151515	540	0.168519	0.444444	0.381481	0.151515
Rifapentine-4.0uM-repA	Rifapentine	4.0uM	repA	Rifapentine-4.0uM-repA			31	5	1	20	1	3322	0.00806211	27	0.740741	0.185185	0.037037	0.00806211
Rifapentine-4.0uM-repA	Rifapentine	4.0uM	repA	Rifapentine-4.0uM-repA			32	218	27	10	5	40	0.866667	260	0.0384615	0.838462	0.103846	0.866667
Rifapentine-4.0uM-repA	Rifapentine	4.0uM	repA	Rifapentine-4.0uM-repA			33	559	281	35	62	4383	0.176128	937	0.0373533	0.596585	0.299893	0.176128
Rifapentine-4.0uM-repA	Rifapentine	4.0uM	repA	Rifapentine-4.0uM-repA			34	91	83	269	49	2864	0.146603	492	0.546748	0.184959	0.168699	0.146603
Rifapentine-4.0uM-repA	Rifapentine	4.0uM	repA	Rifapentine-4.0uM-repA			35	113	63	40	16	2740	0.0780619	232	0.172414	0.487069	0.271552	0.0780619
Rifapentine-4.0uM-repA	Rifapentine	4.0uM	repA	Rifapentine-4.0uM-repA			36	18	19	208	10	897	0.221354	255	0.815686	0.0705882	0.0745098	0.221354
Rifapentine-4.0uM-repA	Rifapentine	4.0uM	repA	Rifapentine-4.0uM-repA			37	1568	460	167	76	9154	0.198775	2271	0.0735359	0.690445	0.202554	0.198775
Rifapentine-4.0uM-repA	Rifapentine	4.0uM	repA	Rifapentine-4.0uM-repA			38	82	333	175	17	2769	0.179799	607	0.288303	0.135091	0.5486	0.179799
Rifapentine-4.0uM-repA	Rifapentine	4.0uM	repA	Rifapentine-4.0uM-repA			39	49	54	957	4	2161	0.329922	1064	0.899436	0.0460526	0.0507519	0.329922
Rifapentine-4.0uM-repA	Rifapentine	4.0uM	repA	Rifapentine-4.0uM-repA			40	1788	23539	5881	446	72259	0.30462	31654	0.18579	0.0564858	0.743634	0.30462
Rifapentine-4.0uM-repA	Rifapentine	4.0uM	repA	Rifapentine-4.0uM-repA			41	666	220	66	9	4867	0.164894	961	0.0686785	0.693028	0.228928	0.164894
Rifapentine-4.0uM-repA	Rifapentine	4.0uM	repA	Rifapentine-4.0uM-repA			42	323	98	793	38	6328	0.165171	1252	0.633387	0.257987	0.0782748	0.165171
Rifapentine-4.0uM-repA	Rifapentine	4.0uM	repA	Rifapentine-4.0uM-repA			43	250	96	96	77	2441	0.175338	519	0.184971	0.481696	0.184971	0.175338
Rifapentine-4.0uM-repA	Rifapentine	4.0uM	repA	Rifapentine-4.0uM-repA			44	130	136	664	66	4595	0.178143	996	0.666667	0.130522	0.136546	0.178143
Rifapentine-4.0uM-repA	Rifapentine	4.0uM	repA	Rifapentine-4.0uM-repA			45	305	293	69	27	7389	0.0858592	694	0.0994236	0.439481	0.42219	0.0858592
Rifapentine-4.0uM-repA	Rifapentine	4.0uM	repA	Rifapentine-4.0uM-repA			46	7	10	34		319						0
Rifapentine-4.0uM-repA	Rifapentine	4.0uM	repA	Rifapentine-4.0uM-repA			47	127	122	227	473	3873	0.196806	949	0.239199	0.133825	0.128556	0.196806
Rifapentine-4.0uM-repB	Rifapentine	4.0uM	repB	Rifapentine-4.0uM-repB			0	133	105	2587	24	7654	0.271256	2849	0.908038	0.046683	0.036855	0.271256
Rifapentine-4.0uM-repB	Rifapentine	4.0uM	repB	Rifapentine-4.0uM-repB			1	183	140	3194	35	10695	0.249316	3552	0.899212	0.0515203	0.0394144	0.249316
Rifapentine-4.0uM-repB	Rifapentine	4.0uM	repB	Rifapentine-4.0uM-repB			2	207	176	1818	31	6641	0.25155	2232	0.814516	0.0927419	0.078853	0.25155
Rifapentine-4.0uM-repB	Rifapentine	4.0uM	repB	Rifapentine-4.0uM-repB			3	31	242	89	17	5396	0.0656277	379	0.234828	0.0817942	0.638522	0.0656277
Rifapentine-4.0uM-repB	Rifapentine	4.0uM	repB	Rifapentine-4.0uM-repB			4	373	442	901	2	8418	0.169495	1718	0.524447	0.217113	0.257276	0.169495
Rifapentine-4.0uM-repB	Rifapentine	4.0uM	repB	Rifapentine-4.0uM-repB			5	985	314	2358	100	18209	0.171037	3757	0.627628	0.262177	0.0835773	0.171037
Rifapentine-4.0uM-repB	Rifapentine	4.0uM	repB	Rifapentine-4.0uM-repB			6	84	106	433	20	8566	0.069823	643	0.673406	0.130638	0.164852	0.069823
Rifapentine-4.0uM-repB	Rifapentine	4.0uM	repB	Rifapentine-4.0uM-repB			7	212	300	879	126	7529	0.167698	1517	0.579433	0.13975	0.197759	0.167698
Rifapentine-4.0uM-repB	Rifapentine	4.0uM	repB	Rifapentine-4.0uM-repB			8		1	37		2729						0
Rifapentine-4.0uM-repB	Rifapentine	4.0uM	repB	Rifapentine-4.0uM-repB			9					971						0
Rifapentine-4.0uM-repB	Rifapentine	4.0uM	repB	Rifapentine-4.0uM-repB			10					2384						0
Rifapentine-4.0uM-repB	Rifapentine	4.0uM	repB	Rifapentine-4.0uM-repB			11					929						0
Rifapentine-4.0uM-repB	Rifapentine	4.0uM	repB	Rifapentine-4.0uM-repB			12	9	23	2		1533						0
Rifapentine-4.0uM-repB	Rifapentine	4.0uM	repB	Rifapentine-4.0uM-repB			13					519						0
Rifapentine-4.0uM-repB	Rifapentine	4.0uM	repB	Rifapentine-4.0uM-repB			14					1000						0
Rifapentine-4.0uM-repB	Rifapentine	4.0uM	repB	Rifapentine-4.0uM-repB			15		30	82	24	642						0
Rifapentine-4.0uM-repB	Rifapentine	4.0uM	repB	Rifapentine-4.0uM-repB			16	116	407	689	33	11755	0.0957692	1245	0.553414	0.0931727	0.326908	0.0957692
Rifapentine-4.0uM-repB	Rifapentine	4.0uM	repB	Rifapentine-4.0uM-repB			17	190	271	1078	186	10866	0.137003	1725	0.624928	0.110145	0.157101	0.137003
Rifapentine-4.0uM-repB	Rifapentine	4.0uM	repB	Rifapentine-4.0uM-repB			18	2188	311	1782	256	33363	0.11971	4537	0.392771	0.482257	0.0685475	0.11971
Rifapentine-4.0uM-repB	Rifapentine	4.0uM	repB	Rifapentine-4.0uM-repB			19	16	383	150	64	5955	0.0933313	613	0.244698	0.0261011	0.624796	0.0933313
Rifapentine-4.0uM-repB	Rifapentine	4.0uM	repB	Rifapentine-4.0uM-repB			20	14	74	212	42	1951	0.14915	342	0.619883	0.0409357	0.216374	0.14915
Rifapentine-4.0uM-repB	Rifapentine	4.0uM	repB	Rifapentine-4.0uM-repB			21	44	283	68	60	2366	0.16129	455	0.149451	0.0967033	0.621978	0.16129
Rifapentine-4.0uM-repB	Rifapentine	4.0uM	repB	Rifapentine-4.0uM-repB			22	27	24	203	27	5863	0.0457357	281	0.72242	0.0960854	0.0854093	0.0457357
Rifapentine-4.0uM-repB	Rifapentine	4.0uM	repB	Rifapentine-4.0uM-repB			23	39	20	1		12						0
Rifapentine-4.0uM-repB	Rifapentine	4.0uM	repB	Rifapentine-4.0uM-repB			24	10		21	7	1404						0
Rifapentine-4.0uM-repB	Rifapentine	4.0uM	repB	Rifapentine-4.0uM-repB			25	1656	537	179	110	15042	0.141634	2482	0.0721193	0.667204	0.216358	0.141634
Rifapentine-4.0uM-repB	Rifapentine	4.0uM	repB	Rifapentine-4.0uM-repB			26	233	200	5267	516	20624	0.231595	6216	0.847329	0.0374839	0.032175	0.231595
Rifapentine-4.0uM-repB	Rifapentine	4.0uM	repB	Rifapentine-4.0uM-repB			27	6	117	75	5	2373	0.0788043	203	0.369458	0.0295567	0.576355	0.0788043
Rifapentine-4.0uM-repB	Rifapentine	4.0uM	repB	Rifapentine-4.0uM-repB			28	4297	978	2149	134	58232	0.114881	7558	0.284334	0.568537	0.129399	0.114881
Rifapentine-4.0uM-repB	Rifapentine	4.0uM	repB	Rifapentine-4.0uM-repB			29	496	155	671	16	11411	0.104949	1338	0.501495	0.370703	0.115845	0.104949
Rifapentine-4.0uM-repB	Rifapentine	4.0uM	repB	Rifapentine-4.0uM-repB			30	168	277	62		4168						0
Rifapentine-4.0uM-repB	Rifapentine	4.0uM	repB	Rifapentine-4.0uM-repB			31	20	10	38		4156						0
Rifapentine-4.0uM-repB	Rifapentine	4.0uM	repB	Rifapentine-4.0uM-repB			32	218	32	7	5	41	0.864686	262	0.0267176	0.832061	0.122137	0.864686
Rifapentine-4.0uM-repB	Rifapentine	4.0uM	repB	Rifapentine-4.0uM-repB			33	572	367	41	72	6107	0.146948	1052	0.0389734	0.543726	0.348859	0.146948
Rifapentine-4.0uM-repB	Rifapentine	4.0uM	repB	Rifapentine-4.0uM-repB			34	143	214	141	74	3907	0.127707	572	0.246503	0.25	0.374126	0.127707
Rifapentine-4.0uM-repB	Rifapentine	4.0uM	repB	Rifapentine-4.0uM-repB			35	172	138	98	6	3376	0.109235	414	0.236715	0.415459	0.333333	0.109235
Rifapentine-4.0uM-repB	Rifapentine	4.0uM	repB	Rifapentine-4.0uM-repB			36	13	55	178		1117						0
Rifapentine-4.0uM-repB	Rifapentine	4.0uM	repB	Rifapentine-4.0uM-repB			37	2065	614	303	141	13909	0.183361	3123	0.0970221	0.661223	0.196606	0.183361
Rifapentine-4.0uM-repB	Rifapentine	4.0uM	repB	Rifapentine-4.0uM-repB			38	181	365	232	5	3754	0.172581	783	0.296296	0.231162	0.466156	0.172581
Rifapentine-4.0uM-repB	Rifapentine	4.0uM	repB	Rifapentine-4.0uM-repB			39	63	55	1295	4	3206	0.306511	1417	0.913903	0.0444601	0.0388144	0.306511
Rifapentine-4.0uM-repB	Rifapentine	4.0uM	repB	Rifapentine-4.0uM-repB			40	2213	27271	6610	719	98144	0.272776	36813	0.179556	0.0601146	0.740798	0.272776
Rifapentine-4.0uM-repB	Rifapentine	4.0uM	repB	Rifapentine-4.0uM-repB			41	784	231	142	34	6970	0.145938	1191	0.119228	0.65827	0.193955	0.145938
Rifapentine-4.0uM-repB	Rifapentine	4.0uM	repB	Rifapentine-4.0uM-repB			42	325	106	811	82	7897	0.143585	1324	0.612538	0.245468	0.0800604	0.143585
Rifapentine-4.0uM-repB	Rifapentine	4.0uM	repB	Rifapentine-4.0uM-repB			43	179	104	37	63	3061	0.111208	383	0.0966057	0.467363	0.27154	0.111208
Rifapentine-4.0uM-repB	Rifapentine	4.0uM	repB	Rifapentine-4.0uM-repB			44	157	165	977	32	5677	0.189926	1331	0.734035	0.117956	0.123967	0.189926
Rifapentine-4.0uM-repB	Rifapentine	4.0uM	repB	Rifapentine-4.0uM-repB			45	392	326	113	32	11136	0.0719227	863	0.130939	0.454229	0.377752	0.0719227
Rifapentine-4.0uM-repB	Rifapentine	4.0uM	repB	Rifapentine-4.0uM-repB			46	18	21	95		701						0
Rifapentine-4.0uM-repB	Rifapentine	4.0uM	repB	Rifapentine-4.0uM-repB			47	117	114	194	648	5757	0.157101	1073	0.180801	0.10904	0.106244	0.157101
postcas-multi-nanuM-repA	postcas	multi	nanuM	postcas-multi-nanuM	repA		0	2914	1331	2582	233	23200	0.233311	7060	0.365722	0.412748	0.188527	0.233311
postcas-multi-nanuM-repA	postcas	multi	nanuM	postcas-multi-nanuM	repA		1	1258	447	2133	60	14284	0.214388	3898	0.547204	0.32273	0.114674	0.214388
postcas-multi-nanuM-repA	postcas	multi	nanuM	postcas-multi-nanuM	repA		2	2032	810	1007	161	22406	0.151802	4010	0.251122	0.506733	0.201995	0.151802
postcas-multi-nanuM-repA	postcas	multi	nanuM	postcas-multi-nanuM	repA		3	382	926	255	200	19250	0.0839004	1763	0.14464	0.216676	0.525241	0.0839004
postcas-multi-nanuM-repA	postcas	multi	nanuM	postcas-multi-nanuM	repA		4	2547	877	491	81	18898	0.174544	3996	0.122873	0.637387	0.219469	0.174544
postcas-multi-nanuM-repA	postcas	multi	nanuM	postcas-multi-nanuM	repA		5	3226	882	709	121	28986	0.145561	4938	0.14358	0.653301	0.178615	0.145561
postcas-multi-nanuM-repA	postcas	multi	nanuM	postcas-multi-nanuM	repA		6	302	106	106	13	40656	0.0127965	527	0.201139	0.573055	0.201139	0.0127965
postcas-multi-nanuM-repA	postcas	multi	nanuM	postcas-multi-nanuM	repA		7	1882	1652	346	297	25286	0.141771	4177	0.0828346	0.450563	0.395499	0.141771
postcas-multi-nanuM-repA	postcas	multi	nanuM	postcas-multi-nanuM	repA		8	1575	7151	4890	618	85698	0.142437	14234	0.343544	0.110651	0.502389	0.142437
postcas-multi-nanuM-repA	postcas	multi	nanuM	postcas-multi-nanuM	repA		9	4739	1226	998	229	36389	0.165026	7192	0.138765	0.658927	0.170467	0.165026
postcas-multi-nanuM-repA	postcas	multi	nanuM	postcas-multi-nanuM	repA		10	1347	410	429	224	53652	0.0429881	2410	0.178008	0.558921	0.170124	0.0429881
postcas-multi-nanuM-repA	postcas	multi	nanuM	postcas-multi-nanuM	repA		11	159	55	47	11	6142	0.0424072	272	0.172794	0.584559	0.202206	0.0424072
postcas-multi-nanuM-repA	postcas	multi	nanuM	postcas-multi-nanuM	repA		12	1261	1765	521	170	24063	0.133801	3717	0.140167	0.339252	0.474845	0.133801
postcas-multi-nanuM-repA	postcas	multi	nanuM	postcas-multi-nanuM	repA		13	623	420	282	55	62263	0.0216834	1380	0.204348	0.451449	0.304348	0.0216834
postcas-multi-nanuM-repA	postcas	multi	nanuM	postcas-multi-nanuM	repA		14	745	353	243	92	73434	0.0191406	1433	0.169574	0.519888	0.246336	0.0191406
postcas-multi-nanuM-repA	postcas	multi	nanuM	postcas-multi-nanuM	repA		15	2850	2469	1117	505	35234	0.164576	6941	0.160928	0.410604	0.355712	0.164576
postcas-multi-nanuM-repA	postcas	multi	nanuM	postcas-multi-nanuM	repA		16	139	621	99	6	10428	0.0765961	865	0.114451	0.160694	0.717919	0.0765961
postcas-multi-nanuM-repA	postcas	multi	nanuM	postcas-multi-nanuM	repA		17	307	274	199	12	33564	0.0230527	792	0.251263	0.387626	0.34596	0.0230527
postcas-multi-nanuM-repA	postcas	multi	nanuM	postcas-multi-nanuM	repA		18	1338	148	82	44	25713	0.0589936	1612	0.0508685	0.830025	0.0918114	0.0589936
postcas-multi-nanuM-repA	postcas	multi	nanuM	postcas-multi-nanuM	repA		19	93	470	118	41	20644	0.033792	722	0.163435	0.128809	0.65097	0.033792
postcas-multi-nanuM-repA	postcas	multi	nanuM	postcas-multi-nanuM	repA		20	111	253	451	51	8224	0.0952695	866	0.520785	0.128176	0.292148	0.0952695
postcas-multi-nanuM-repA	postcas	multi	nanuM	postcas-multi-nanuM	repA		21	242	1403	57	28	14970	0.103593	1730	0.032948	0.139884	0.810983	0.103593
postcas-multi-nanuM-repA	postcas	multi	nanuM	postcas-multi-nanuM	repA		22	49	99	321	9	23338	0.0200705	478	0.671548	0.10251	0.207113	0.0200705
postcas-multi-nanuM-repA	postcas	multi	nanuM	postcas-multi-nanuM	repA		23	3272	1105	5	1	110	0.975517	4383	0.00114077	0.746521	0.25211	0.975517
postcas-multi-nanuM-repA	postcas	multi	nanuM	postcas-multi-nanuM	repA		24	200	99	29	16	44401	0.00768801	344	0.0843023	0.581395	0.287791	0.00768801
postcas-multi-nanuM-repA	postcas	multi	nanuM	postcas-multi-nanuM	repA		25	4474	572	70	55	13973	0.270111	5171	0.013537	0.86521	0.110617	0.270111
postcas-multi-nanuM-repA	postcas	multi	nanuM	postcas-multi-nanuM	repA		26	298	120	559	73	17293	0.0572426	1050	0.532381	0.28381	0.114286	0.0572426
postcas-multi-nanuM-repA	postcas	multi	nanuM	postcas-multi-nanuM	repA		27	48	339	92	7	10954	0.0424825	486	0.1893	0.0987654	0.697531	0.0424825
postcas-multi-nanuM-repA	postcas	multi	nanuM	postcas-multi-nanuM	repA		28	4012	369	83	15	22418	0.166524	4479	0.0185309	0.895736	0.0823845	0.166524
postcas-multi-nanuM-repA	postcas	multi	nanuM	postcas-multi-nanuM	repA		29	4741	606	379	26	32692	0.14962	5752	0.0658901	0.824235	0.105355	0.14962
postcas-multi-nanuM-repA	postcas	multi	nanuM	postcas-multi-nanuM	repA		30	6088	1033	686	25	20048	0.280918	7832	0.0875894	0.777324	0.131895	0.280918
postcas-multi-nanuM-repA	postcas	multi	nanuM	postcas-multi-nanuM	repA		31	53	20	16	2	41931	0.00216553	91	0.175824	0.582418	0.21978	0.00216553
postcas-multi-nanuM-repA	postcas	multi	nanuM	postcas-multi-nanuM	repA		32	2300	359	21	67	175	0.94011	2747	0.0076447	0.837277	0.130688	0.94011
postcas-multi-nanuM-repA	postcas	multi	nanuM	postcas-multi-nanuM	repA		33	3546	817	110	218	21296	0.180513	4691	0.0234492	0.755916	0.174163	0.180513
postcas-multi-nanuM-repA	postcas	multi	nanuM	postcas-multi-nanuM	repA		34	2619	1050	540	91	34780	0.110031	4300	0.125581	0.60907	0.244186	0.110031
postcas-multi-nanuM-repA	postcas	multi	nanuM	postcas-multi-nanuM	repA		35	3307	795	450	149	21732	0.177846	4701	0.0957243	0.703467	0.169113	0.177846
postcas-multi-nanuM-repA	postcas	multi	nanuM	postcas-multi-nanuM	repA		36	2289	423	1052	56	13801	0.216787	3820	0.275393	0.599215	0.110733	0.216787
postcas-multi-nanuM-repA	postcas	multi	nanuM	postcas-multi-nanuM	repA		37	5575	543	160	290	28478	0.187411	6568	0.0243605	0.848812	0.0826736	0.187411
postcas-multi-nanuM-repA	postcas	multi	nanuM	postcas-multi-nanuM	repA		38	2579	1895	332	87	17110	0.222379	4893	0.067852	0.52708	0.387288	0.222379
postcas-multi-nanuM-repA	postcas	multi	nanuM	postcas-multi-nanuM	repA		39	2494	1224	2092	149	23432	0.202749	5959	0.351066	0.418527	0.205404	0.202749
postcas-multi-nanuM-repA	postcas	multi	nanuM	postcas-multi-nanuM	repA		40	1305	3185	597	225	29125	0.154253	5312	0.112387	0.24567	0.599586	0.154253
postcas-multi-nanuM-repA	postcas	multi	nanuM	postcas-multi-nanuM	repA		41	5163	945	155	279	20516	0.241777	6542	0.0236931	0.789208	0.144451	0.241777
postcas-multi-nanuM-repA	postcas	multi	nanuM	postcas-multi-nanuM	repA		42	4957	616	888	147	28975	0.185707	6608	0.134383	0.750151	0.0932203	0.185707
postcas-multi-nanuM-repA	postcas	multi	nanuM	postcas-multi-nanuM	repA		43	3116	469	201	258	33556	0.107553	4044	0.0497033	0.770524	0.115974	0.107553
postcas-multi-nanuM-repA	postcas	multi	nanuM	postcas-multi-nanuM	repA		44	3058	956	888	134	23882	0.174148	5036	0.17633	0.607228	0.189833	0.174148
postcas-multi-nanuM-repA	postcas	multi	nanuM	postcas-multi-nanuM	repA		45	2923	1190	80	171	28820	0.131509	4364	0.0183318	0.669798	0.272686	0.131509
postcas-multi-nanuM-repA	postcas	multi	nanuM	postcas-multi-nanuM	repA		46	1701	1019	426	84	37023	0.0802425	3230	0.131889	0.526625	0.31548	0.0802425
postcas-multi-nanuM-repA	postcas	multi	nanuM	postcas-multi-nanuM	repA		47	4690	2208	489	531	31122	0.202818	7918	0.061758	0.592321	0.278858	0.202818
postcas-single-nanuM-repA	postcas	single	nanuM	postcas-single-nanuM	repA		0	3203	1370	2303	282	28155	0.202702	7158	0.321738	0.447471	0.191394	0.202702
postcas-single-nanuM-repA	postcas	single	nanuM	postcas-single-nanuM	repA		1	1619	537	2328	62	14037	0.244632	4546	0.512099	0.356137	0.118126	0.244632
postcas-single-nanuM-repA	postcas	single	nanuM	postcas-single-nanuM	repA		2	1346	516	618	75	11327	0.184051	2555	0.241879	0.52681	0.201957	0.184051
postcas-single-nanuM-repA	postcas	single	nanuM	postcas-single-nanuM	repA		3	264	740	152	143	16569	0.0726998	1299	0.117013	0.203233	0.569669	0.0726998
postcas-single-nanuM-repA	postcas	single	nanuM	postcas-single-nanuM	repA		4	1937	752	290	74	10252	0.229463	3053	0.0949885	0.634458	0.246315	0.229463
postcas-single-nanuM-repA	postcas	single	nanuM	postcas-single-nanuM	repA		5	6251	1518	1075	167	23278	0.279073	9011	0.119299	0.693708	0.168461	0.279073
postcas-single-nanuM-repA	postcas	single	nanuM	postcas-single-nanuM	repA		6	228	2003	112	20	19174	0.109718	2363	0.0473974	0.0964875	0.847651	0.109718
postcas-single-nanuM-repA	postcas	single	nanuM	postcas-single-nanuM	repA		7	2037	2290	437	310	18693	0.213489	5074	0.0861254	0.401458	0.45132	0.213489
postcas-single-nanuM-repA	postcas	single	nanuM	postcas-single-nanuM	repA		8	1151	5175	3097	400	54419	0.152906	9823	0.31528	0.117174	0.526825	0.152906
postcas-single-nanuM-repA	postcas	single	nanuM	postcas-single-nanuM	repA		9	3265	904	659	133	25101	0.165026	4961	0.132836	0.658133	0.182221	0.165026
postcas-single-nanuM-repA	postcas	single	nanuM	postcas-single-nanuM	repA		10	1071	491	310	162	10775	0.158795	2034	0.152409	0.526549	0.241396	0.158795
postcas-single-nanuM-repA	postcas	single	nanuM	postcas-single-nanuM	repA		11	95	63	24	12	8024	0.0236067	194	0.123711	0.489691	0.324742	0.0236067
postcas-single-nanuM-repA	postcas	single	nanuM	postcas-single-nanuM	repA		12	1072	1358	266	119	7305	0.278162	2815	0.0944938	0.380817	0.482416	0.278162
postcas-single-nanuM-repA	postcas	single	nanuM	postcas-single-nanuM	repA		13	568	236	230	65	34459	0.0309073	1099	0.209281	0.516833	0.214741	0.0309073
postcas-single-nanuM-repA	postcas	single	nanuM	postcas-single-nanuM	repA		14	369	192	105	27	27208	0.0248378	693	0.151515	0.532468	0.277056	0.0248378
postcas-single-nanuM-repA	postcas	single	nanuM	postcas-single-nanuM	repA		15	2236	1737	788	362	16803	0.23365	5123	0.153816	0.436463	0.339059	0.23365
postcas-single-nanuM-repA	postcas	single	nanuM	postcas-single-nanuM	repA		16	83	548	48	9	5371	0.11355	688	0.0697674	0.12064	0.796512	0.11355
postcas-single-nanuM-repA	postcas	single	nanuM	postcas-single-nanuM	repA		17	236	1312	144	13	15262	0.100489	1705	0.0844575	0.138416	0.769501	0.100489
postcas-single-nanuM-repA	postcas	single	nanuM	postcas-single-nanuM	repA		18	727	137	50	13	24476	0.0364918	927	0.0539374	0.78425	0.147789	0.0364918
postcas-single-nanuM-repA	postcas	single	nanuM	postcas-single-nanuM	repA		19	95	179	118	22	11306	0.0353242	414	0.285024	0.229469	0.432367	0.0353242
postcas-single-nanuM-repA	postcas	single	nanuM	postcas-single-nanuM	repA		20	90	233	212	30	7276	0.0720571	565	0.375221	0.159292	0.412389	0.0720571
postcas-single-nanuM-repA	postcas	single	nanuM	postcas-single-nanuM	repA		21	164	1402	39	6	9932	0.139565	1611	0.0242086	0.1018	0.870267	0.139565
postcas-single-nanuM-repA	postcas	single	nanuM	postcas-single-nanuM	repA		22	57	86	300	9	14825	0.029587	452	0.663717	0.126106	0.190265	0.029587
postcas-single-nanuM-repA	postcas	single	nanuM	postcas-single-nanuM	repA		23	3640	1085		4	86						0
postcas-single-nanuM-repA	postcas	single	nanuM	postcas-single-nanuM	repA		24	377	63	20	21	16869	0.0277233	481	0.04158	0.783784	0.130977	0.0277233
postcas-single-nanuM-repA	postcas	single	nanuM	postcas-single-nanuM	repA		25	2857	287	29	32	8368	0.276938	3205	0.00904836	0.89142	0.0895476	0.276938
postcas-single-nanuM-repA	postcas	single	nanuM	postcas-single-nanuM	repA		26	148	63	238	35	12838	0.0363309	484	0.491736	0.305785	0.130165	0.0363309
postcas-single-nanuM-repA	postcas	single	nanuM	postcas-single-nanuM	repA		27	24	251	51	8	15418	0.0212037	334	0.152695	0.0718563	0.751497	0.0212037
postcas-single-nanuM-repA	postcas	single	nanuM	postcas-single-nanuM	repA		28	3454	275	47	13	12112	0.238287	3789	0.0124043	0.911586	0.0725785	0.238287
postcas-single-nanuM-repA	postcas	single	nanuM	postcas-single-nanuM	repA		29	3992	441	233	33	24420	0.161372	4699	0.049585	0.849542	0.0938498	0.161372
postcas-single-nanuM-repA	postcas	single	nanuM	postcas-single-nanuM	repA		30	5770	946	504	19	14565	0.332003	7239	0.0696229	0.797071	0.130681	0.332003
postcas-single-nanuM-repA	postcas	single	nanuM	postcas-single-nanuM	repA		31	31	5	2	2	15985	0.0024961	40	0.05	0.775	0.125	0.0024961
postcas-single-nanuM-repA	postcas	single	nanuM	postcas-single-nanuM	repA		32	1864	297	16	43	78	0.966057	2220	0.00720721	0.83964	0.133784	0.966057
postcas-single-nanuM-repA	postcas	single	nanuM	postcas-single-nanuM	repA		33	3507	759	108	191	19161	0.192405	4565	0.0236583	0.768237	0.166265	0.192405
postcas-single-nanuM-repA	postcas	single	nanuM	postcas-single-nanuM	repA		34	2529	869	571	93	10833	0.272709	4062	0.140571	0.6226	0.213934	0.272709
postcas-single-nanuM-repA	postcas	single	nanuM	postcas-single-nanuM	repA		35	1723	412	56	73	23973	0.0862904	2264	0.024735	0.761042	0.181979	0.0862904
postcas-single-nanuM-repA	postcas	single	nanuM	postcas-single-nanuM	repA		36	2419	432	931	78	16103	0.193358	3860	0.241192	0.626684	0.111917	0.193358
postcas-single-nanuM-repA	postcas	single	nanuM	postcas-single-nanuM	repA		37	4780	382	135	232	15196	0.266779	5529	0.0244167	0.864532	0.0690903	0.266779
postcas-single-nanuM-repA	postcas	single	nanuM	postcas-single-nanuM	repA		38	3203	2082	313	135	8435	0.404644	5733	0.0545962	0.558695	0.363161	0.404644
postcas-single-nanuM-repA	postcas	single	nanuM	postcas-single-nanuM	repA		39	2741	1247	1874	138	10028	0.374345	6000	0.312333	0.456833	0.207833	0.374345
postcas-single-nanuM-repA	postcas	single	nanuM	postcas-single-nanuM	repA		40	1386	3612	532	204	15161	0.27442	5734	0.0927799	0.241716	0.629927	0.27442
postcas-single-nanuM-repA	postcas	single	nanuM	postcas-single-nanuM	repA		41	3462	690	102	182	20378	0.17877	4436	0.0229937	0.780433	0.155546	0.17877
postcas-single-nanuM-repA	postcas	single	nanuM	postcas-single-nanuM	repA		42	4167	534	594	149	19019	0.22254	5444	0.109111	0.76543	0.0980896	0.22254
postcas-single-nanuM-repA	postcas	single	nanuM	postcas-single-nanuM	repA		43	2268	370	144	175	18830	0.135723	2957	0.048698	0.766994	0.125127	0.135723
postcas-single-nanuM-repA	postcas	single	nanuM	postcas-single-nanuM	repA		44	1884	594	506	60	10284	0.228391	3044	0.166229	0.618922	0.195138	0.228391
postcas-single-nanuM-repA	postcas	single	nanuM	postcas-single-nanuM	repA		45	1758	698	31	97	16027	0.138843	2584	0.0119969	0.680341	0.270124	0.138843
postcas-single-nanuM-repA	postcas	single	nanuM	postcas-single-nanuM	repA		46	1786	1155	345	103	13120	0.205282	3389	0.1018	0.526999	0.340809	0.205282
postcas-single-nanuM-repA	postcas	single	nanuM	postcas-single-nanuM	repA		47	4335	1934	537	420	23845	0.232564	7226	0.074315	0.599917	0.267645	0.232564
precas-multi-nanuM-repA	precas	multi	nanuM	precas-multi-nanuM	repA		0	11	27	25		32105						0
precas-multi-nanuM-repA	precas	multi	nanuM	precas-multi-nanuM	repA		1		71	3		18632						0
precas-multi-nanuM-repA	precas	multi	nanuM	precas-multi-nanuM	repA		2	19	60	3		19111						0
precas-multi-nanuM-repA	precas	multi	nanuM	precas-multi-nanuM	repA		3		170	6	3	16809						0
precas-multi-nanuM-repA	precas	multi	nanuM	precas-multi-nanuM	repA		4	11	90	24		18520						0
precas-multi-nanuM-repA	precas	multi	nanuM	precas-multi-nanuM	repA		5	4	77	4	3	26505	0.00330914	88	0.0454546	0.0454546	0.875	0.00330914
precas-multi-nanuM-repA	precas	multi	nanuM	precas-multi-nanuM	repA		6	14	51			15232						0
precas-multi-nanuM-repA	precas	multi	nanuM	precas-multi-nanuM	repA		7	20	107	1		26629						0
precas-multi-nanuM-repA	precas	multi	nanuM	precas-multi-nanuM	repA		8		79	13		86275						0
precas-multi-nanuM-repA	precas	multi	nanuM	precas-multi-nanuM	repA		9		85	22		29137						0
precas-multi-nanuM-repA	precas	multi	nanuM	precas-multi-nanuM	repA		10	1	65			15040						0
precas-multi-nanuM-repA	precas	multi	nanuM	precas-multi-nanuM	repA		11		30			5928						0
precas-multi-nanuM-repA	precas	multi	nanuM	precas-multi-nanuM	repA		12		159	40		18261						0
precas-multi-nanuM-repA	precas	multi	nanuM	precas-multi-nanuM	repA		13		36			31773						0
precas-multi-nanuM-repA	precas	multi	nanuM	precas-multi-nanuM	repA		14	3	79	7		28144						0
precas-multi-nanuM-repA	precas	multi	nanuM	precas-multi-nanuM	repA		15	3	73	14	29	34384	0.00344898	119	0.117647	0.0252101	0.613445	0.00344898
precas-multi-nanuM-repA	precas	multi	nanuM	precas-multi-nanuM	repA		16	5	141	5		13054						0
precas-multi-nanuM-repA	precas	multi	nanuM	precas-multi-nanuM	repA		17	17	36			17908						0
precas-multi-nanuM-repA	precas	multi	nanuM	precas-multi-nanuM	repA		18	547	83	1	15	21125	0.0296725	646	0.00154799	0.846749	0.128483	0.0296725
precas-multi-nanuM-repA	precas	multi	nanuM	precas-multi-nanuM	repA		19		190	4		12359						0
precas-multi-nanuM-repA	precas	multi	nanuM	precas-multi-nanuM	repA		20		14			13793						0
precas-multi-nanuM-repA	precas	multi	nanuM	precas-multi-nanuM	repA		21	2	35	6		17158						0
precas-multi-nanuM-repA	precas	multi	nanuM	precas-multi-nanuM	repA		22		5	1		13094						0
precas-multi-nanuM-repA	precas	multi	nanuM	precas-multi-nanuM	repA		23	32	17			77						0
precas-multi-nanuM-repA	precas	multi	nanuM	precas-multi-nanuM	repA		24	72	8	6		17633						0
precas-multi-nanuM-repA	precas	multi	nanuM	precas-multi-nanuM	repA		25	3	26	27		18570						0
precas-multi-nanuM-repA	precas	multi	nanuM	precas-multi-nanuM	repA		26	10	18	2	1	23101	0.00134014	31	0.0645161	0.322581	0.580645	0.00134014
precas-multi-nanuM-repA	precas	multi	nanuM	precas-multi-nanuM	repA		27	5	35	4		12751						0
precas-multi-nanuM-repA	precas	multi	nanuM	precas-multi-nanuM	repA		28	7	3	8		20539						0
precas-multi-nanuM-repA	precas	multi	nanuM	precas-multi-nanuM	repA		29	17	100	4	3	25113	0.00491342	124	0.0322581	0.137097	0.806452	0.00491342
precas-multi-nanuM-repA	precas	multi	nanuM	precas-multi-nanuM	repA		30	127	55	25	17	21199	0.010456	224	0.111607	0.566964	0.245536	0.010456
precas-multi-nanuM-repA	precas	multi	nanuM	precas-multi-nanuM	repA		31	1	3		5	16016						0
precas-multi-nanuM-repA	precas	multi	nanuM	precas-multi-nanuM	repA		32	16	2			146						0
precas-multi-nanuM-repA	precas	multi	nanuM	precas-multi-nanuM	repA		33	7	23	8	1	24520	0.00158801	39	0.205128	0.179487	0.589744	0.00158801
precas-multi-nanuM-repA	precas	multi	nanuM	precas-multi-nanuM	repA		34		61	4		23156						0
precas-multi-nanuM-repA	precas	multi	nanuM	precas-multi-nanuM	repA		35		15	5		27003						0
precas-multi-nanuM-repA	precas	multi	nanuM	precas-multi-nanuM	repA		36	2	2	2		16909						0
precas-multi-nanuM-repA	precas	multi	nanuM	precas-multi-nanuM	repA		37	51	8	4		27268						0
precas-multi-nanuM-repA	precas	multi	nanuM	precas-multi-nanuM	repA		38		16			19450						0
precas-multi-nanuM-repA	precas	multi	nanuM	precas-multi-nanuM	repA		39		6	1		19726						0
precas-multi-nanuM-repA	precas	multi	nanuM	precas-multi-nanuM	repA		40	5	70	8		28314						0
precas-multi-nanuM-repA	precas	multi	nanuM	precas-multi-nanuM	repA		41	13	3	3		26071						0
precas-multi-nanuM-repA	precas	multi	nanuM	precas-multi-nanuM	repA		42	28	71	27		25426						0
precas-multi-nanuM-repA	precas	multi	nanuM	precas-multi-nanuM	repA		43	8	1	4		20974						0
precas-multi-nanuM-repA	precas	multi	nanuM	precas-multi-nanuM	repA		44		30			22715						0
precas-multi-nanuM-repA	precas	multi	nanuM	precas-multi-nanuM	repA		45	2	6	1	1	25310	0.00039495	10	0.1	0.2	0.6	0.00039495
precas-multi-nanuM-repA	precas	multi	nanuM	precas-multi-nanuM	repA		46		16	3		21548						0
precas-multi-nanuM-repA	precas	multi	nanuM	precas-multi-nanuM	repA		47	2	178	31	2	32791	0.00645376	213	0.14554	0.00938967	0.835681	0.00645376
precas-single-nanuM-repA	precas	single	nanuM	precas-single-nanuM	repA		0	1	4	1		25901						0
precas-single-nanuM-repA	precas	single	nanuM	precas-single-nanuM	repA		1	1	4	21		15207						0
precas-single-nanuM-repA	precas	single	nanuM	precas-single-nanuM	repA		2	5	8			13692						0
precas-single-nanuM-repA	precas	single	nanuM	precas-single-nanuM	repA		3		109			14172						0
precas-single-nanuM-repA	precas	single	nanuM	precas-single-nanuM	repA		4	5	10			13364						0
precas-single-nanuM-repA	precas	single	nanuM	precas-single-nanuM	repA		5	7	6	1		26775						0
precas-single-nanuM-repA	precas	single	nanuM	precas-single-nanuM	repA		6	1	1098			16084						0
precas-single-nanuM-repA	precas	single	nanuM	precas-single-nanuM	repA		7		348			22797						0
precas-single-nanuM-repA	precas	single	nanuM	precas-single-nanuM	repA		8		8	3		61476						0
precas-single-nanuM-repA	precas	single	nanuM	precas-single-nanuM	repA		9	1	46			22278						0
precas-single-nanuM-repA	precas	single	nanuM	precas-single-nanuM	repA		10		61			12451						0
precas-single-nanuM-repA	precas	single	nanuM	precas-single-nanuM	repA		11		6			7111						0
precas-single-nanuM-repA	precas	single	nanuM	precas-single-nanuM	repA		12		60			13185						0
precas-single-nanuM-repA	precas	single	nanuM	precas-single-nanuM	repA		13		1			25207						0
precas-single-nanuM-repA	precas	single	nanuM	precas-single-nanuM	repA		14		158	1		22287						0
precas-single-nanuM-repA	precas	single	nanuM	precas-single-nanuM	repA		15		41			28723						0
precas-single-nanuM-repA	precas	single	nanuM	precas-single-nanuM	repA		16	1	651			8186						0
precas-single-nanuM-repA	precas	single	nanuM	precas-single-nanuM	repA		17	1	1			15372						0
precas-single-nanuM-repA	precas	single	nanuM	precas-single-nanuM	repA		18	189	157	2	2	19039	0.0180515	350	0.00571429	0.54	0.448571	0.0180515
precas-single-nanuM-repA	precas	single	nanuM	precas-single-nanuM	repA		19		33	7		10961						0
precas-single-nanuM-repA	precas	single	nanuM	precas-single-nanuM	repA		20		45			9408						0
precas-single-nanuM-repA	precas	single	nanuM	precas-single-nanuM	repA		21		262	1		12140						0
precas-single-nanuM-repA	precas	single	nanuM	precas-single-nanuM	repA		22		6			12820						0
precas-single-nanuM-repA	precas	single	nanuM	precas-single-nanuM	repA		23		1			50						0
precas-single-nanuM-repA	precas	single	nanuM	precas-single-nanuM	repA		24	104	1			13407						0
precas-single-nanuM-repA	precas	single	nanuM	precas-single-nanuM	repA		25	5				12723						0
precas-single-nanuM-repA	precas	single	nanuM	precas-single-nanuM	repA		26	1	3			14341						0
precas-single-nanuM-repA	precas	single	nanuM	precas-single-nanuM	repA		27		5		3	10068						0
precas-single-nanuM-repA	precas	single	nanuM	precas-single-nanuM	repA		28	13	5	3		12097						0
precas-single-nanuM-repA	precas	single	nanuM	precas-single-nanuM	repA		29	9	18			17889						0
precas-single-nanuM-repA	precas	single	nanuM	precas-single-nanuM	repA		30	454	26	5	9	17141	0.0280125	494	0.0101215	0.919028	0.0526316	0.0280125
precas-single-nanuM-repA	precas	single	nanuM	precas-single-nanuM	repA		31	1				10990						0
precas-single-nanuM-repA	precas	single	nanuM	precas-single-nanuM	repA		32	17				62						0
precas-single-nanuM-repA	precas	single	nanuM	precas-single-nanuM	repA		33	4	3			19152						0
precas-single-nanuM-repA	precas	single	nanuM	precas-single-nanuM	repA		34		8	87		16941						0
precas-single-nanuM-repA	precas	single	nanuM	precas-single-nanuM	repA		35		3			23589						0
precas-single-nanuM-repA	precas	single	nanuM	precas-single-nanuM	repA		36					16424						0
precas-single-nanuM-repA	precas	single	nanuM	precas-single-nanuM	repA		37	53				19445						0
precas-single-nanuM-repA	precas	single	nanuM	precas-single-nanuM	repA		38	1	3	2		17312						0
precas-single-nanuM-repA	precas	single	nanuM	precas-single-nanuM	repA		39					15589						0
precas-single-nanuM-repA	precas	single	nanuM	precas-single-nanuM	repA		40	7	66	14		24900						0
precas-single-nanuM-repA	precas	single	nanuM	precas-single-nanuM	repA		41	7				18710						0
precas-single-nanuM-repA	precas	single	nanuM	precas-single-nanuM	repA		42		19	4		19977						0
precas-single-nanuM-repA	precas	single	nanuM	precas-single-nanuM	repA		43	22		1		18534						0
precas-single-nanuM-repA	precas	single	nanuM	precas-single-nanuM	repA		44		15	3		14489						0
precas-single-nanuM-repA	precas	single	nanuM	precas-single-nanuM	repA		45					17515						0
precas-single-nanuM-repA	precas	single	nanuM	precas-single-nanuM	repA		46	1				16244						0
precas-single-nanuM-repA	precas	single	nanuM	precas-single-nanuM	repA		47		104	2		27238						0
Genotypic data for mESC cells
Drug Name					Concentration		gRNA_no	del_mh	del_nomh	ins_1bp	ins_multibase	wildtype	% edited	# edited	fraction_1bpins	fraction_mh	fraction_nonMH
6-Mercaptopurine (6-MP) Monohydrate					2uM		0	737	491	1354	31	17834	0.127794	2613	0.518178	0.282051	0.282051
6-Mercaptopurine (6-MP) Monohydrate					2uM		1	955	757	2628	37	27466	0.137456	4377	0.600411	0.218186	0.218186
6-Mercaptopurine (6-MP) Monohydrate					2uM		2	605	425	818	36	14970	0.111784	1884	0.434183	0.321125	0.321125
6-Mercaptopurine (6-MP) Monohydrate					2uM		3	259	629	101	29	9974	0.0926128	1018	0.0992142	0.25442	0.25442
6-Mercaptopurine (6-MP) Monohydrate					2uM		4	1319	1065	437	28	20481	0.122117	2849	0.153387	0.462969	0.462969
6-Mercaptopurine (6-MP) Monohydrate					2uM		5	2508	1104	1367	53	45429	0.0997206	5032	0.271661	0.49841	0.49841
6-Mercaptopurine (6-MP) Monohydrate					2uM		6	620	273	472	81	21631	0.0626598	1446	0.326418	0.428769	0.428769
6-Mercaptopurine (6-MP) Monohydrate					2uM		7	691	755	370	66	19248	0.0890677	1882	0.196599	0.367163	0.367163
6-Mercaptopurine (6-MP) Monohydrate					2uM		8	1	59	50	3	6528	0.0170155	113	0.442478	0.00884956	0.00884956
6-Mercaptopurine (6-MP) Monohydrate					2uM		9	6	5	8		2378
6-Mercaptopurine (6-MP) Monohydrate					2uM		10	1	25	7		5987
6-Mercaptopurine (6-MP) Monohydrate					2uM		11	3	3			1059
6-Mercaptopurine (6-MP) Monohydrate					2uM		12	3	23	7	1	3084	0.0109044	34	0.205882	0.0882353	0.0882353
6-Mercaptopurine (6-MP) Monohydrate					2uM		13			1		1429
6-Mercaptopurine (6-MP) Monohydrate					2uM		14	2	3		1	1468
6-Mercaptopurine (6-MP) Monohydrate					2uM		15	62	90	17	14	1199	0.132417	183	0.0928962	0.338798	0.338798
6-Mercaptopurine (6-MP) Monohydrate					2uM		16	568	1031	322	13	31753	0.0574109	1934	0.166494	0.293692	0.293692
6-Mercaptopurine (6-MP) Monohydrate					2uM		17	801	918	294	25	27497	0.0690029	2038	0.144259	0.393032	0.393032
6-Mercaptopurine (6-MP) Monohydrate					2uM		18	4798	589	853	304	76436	0.0788624	6544	0.130348	0.733191	0.733191
6-Mercaptopurine (6-MP) Monohydrate					2uM		19	208	815	133	118	16198	0.0729167	1274	0.104396	0.163265	0.163265
6-Mercaptopurine (6-MP) Monohydrate					2uM		20	127	266	115	14	5841	0.0820368	522	0.220307	0.243295	0.243295
6-Mercaptopurine (6-MP) Monohydrate					2uM		21	228	1100	41	10	10361	0.117462	1379	0.0297317	0.165337	0.165337
6-Mercaptopurine (6-MP) Monohydrate					2uM		22	125	185	485	12	13644	0.0558439	807	0.600991	0.154895	0.154895
6-Mercaptopurine (6-MP) Monohydrate					2uM		23	236	34			14
6-Mercaptopurine (6-MP) Monohydrate					2uM		24	54	24	2	3	2435	0.0329627	83	0.0240964	0.650602	0.650602
6-Mercaptopurine (6-MP) Monohydrate					2uM		25	4012	1539	187	47	40113	0.12604	5785	0.032325	0.693518	0.693518
6-Mercaptopurine (6-MP) Monohydrate					2uM		26	441	244	734	66	51188	0.0281928	1485	0.494276	0.29697	0.29697
6-Mercaptopurine (6-MP) Monohydrate					2uM		27	37	164	47	3	4345	0.0546127	251	0.187251	0.14741	0.14741
6-Mercaptopurine (6-MP) Monohydrate					2uM		28	13021	4747	952	80	141401	0.117353	18800	0.0506383	0.692606	0.692606
6-Mercaptopurine (6-MP) Monohydrate					2uM		29	2475	979	448	9	26971	0.126643	3911	0.114549	0.63283	0.63283
6-Mercaptopurine (6-MP) Monohydrate					2uM		30	908	517	144	23	12262	0.114913	1592	0.0904523	0.570352	0.570352
6-Mercaptopurine (6-MP) Monohydrate					2uM		31	104	80	53	18	8223	0.0300778	255	0.207843	0.407843	0.407843
6-Mercaptopurine (6-MP) Monohydrate					2uM		32	950	75	21	13	153	0.873762	1059	0.01983	0.897073	0.897073
6-Mercaptopurine (6-MP) Monohydrate					2uM		33	1138	417	42	47	15210	0.0975436	1644	0.0255474	0.692214	0.692214
6-Mercaptopurine (6-MP) Monohydrate					2uM		34	360	445	207	24	9883	0.0948805	1036	0.199807	0.34749	0.34749
6-Mercaptopurine (6-MP) Monohydrate					2uM		35	474	177	29	41	7648	0.0861513	721	0.0402219	0.65742	0.65742
6-Mercaptopurine (6-MP) Monohydrate					2uM		36	92	70	101	2	3044	0.0800846	265	0.381132	0.34717	0.34717
6-Mercaptopurine (6-MP) Monohydrate					2uM		37	4704	563	178	139	35575	0.135669	5584	0.0318768	0.842407	0.842407
6-Mercaptopurine (6-MP) Monohydrate					2uM		38	970	968	104	30	11098	0.157327	2072	0.0501931	0.468147	0.468147
6-Mercaptopurine (6-MP) Monohydrate					2uM		39	621	335	698	18	8360	0.166667	1672	0.417464	0.371411	0.371411
6-Mercaptopurine (6-MP) Monohydrate					2uM		40	6008	33763	3685	433	206955	0.174965	43889	0.0839618	0.136891	0.136891
6-Mercaptopurine (6-MP) Monohydrate					2uM		41	1274	488	92	36	14353	0.116358	1890	0.0486772	0.674074	0.674074
6-Mercaptopurine (6-MP) Monohydrate					2uM		42	1285	495	449	39	18569	0.108845	2268	0.197972	0.566578	0.566578
6-Mercaptopurine (6-MP) Monohydrate					2uM		43	533	251	110	7	6999	0.114051	901	0.122087	0.591565	0.591565
6-Mercaptopurine (6-MP) Monohydrate					2uM		44	1114	587	400	30	14217	0.130352	2131	0.187705	0.522759	0.522759
6-Mercaptopurine (6-MP) Monohydrate					2uM		45	1819	1295	87	62	32188	0.0920425	3263	0.0266626	0.557462	0.557462
6-Mercaptopurine (6-MP) Monohydrate					2uM		46	35	51	18	2	1521	0.0651506	106	0.169811	0.330189	0.330189
6-Mercaptopurine (6-MP) Monohydrate					2uM		47	571	534	202	118	12688	0.100971	1425	0.141754	0.400702	0.400702
AGK2					2uM		0	590	365	821	34	9070	0.16636	1810	0.453591	0.325967	0.325967
AGK2					2uM		1	649	404	1527	26	13413	0.162682	2606	0.585955	0.249041	0.249041
AGK2					2uM		2	474	294	426	26	7948	0.133072	1220	0.34918	0.388525	0.388525
AGK2					2uM		3	167	365	47	25	5454	0.0997029	604	0.0778146	0.27649	0.27649
AGK2					2uM		4	1156	577	224	48	10184	0.164493	2005	0.111721	0.576559	0.576559
AGK2					2uM		5	2213	692	736	39	24021	0.132847	3680	0.2	0.601359	0.601359
AGK2					2uM		6	644	175	301	53	11889	0.0898025	1173	0.256607	0.54902	0.54902
AGK2					2uM		7	536	520	192	50	10072	0.11416	1298	0.14792	0.412943	0.412943
AGK2					2uM		8	5	24	33		3103
AGK2					2uM		9	4	2	2		1217
AGK2					2uM		10		9			3511
AGK2					2uM		11	4	1			474
AGK2					2uM		12	8	13		1	1872
AGK2					2uM		13	2				822
AGK2					2uM		14		1			844
AGK2					2uM		15	54	28	11	13	631	0.143826	106	0.103774	0.509434	0.509434
AGK2					2uM		16	295	576	141	20	15630	0.0619373	1032	0.136628	0.285853	0.285853
AGK2					2uM		17	419	508	168	2	13913	0.0730846	1097	0.153145	0.381951	0.381951
AGK2					2uM		18	3856	379	368	103	41430	0.102003	4706	0.0781981	0.81938	0.81938
AGK2					2uM		19	141	402	52	30	8392	0.0693135	625	0.0832	0.2256	0.2256
AGK2					2uM		20	65	146	108	7	2963	0.0991183	326	0.331288	0.199386	0.199386
AGK2					2uM		21	144	648	8	1	5382	0.129549	801	0.00998752	0.179775	0.179775
AGK2					2uM		22	70	82	258	9	7296	0.0543098	419	0.615752	0.167064	0.167064
AGK2					2uM		23	262	36			11
AGK2					2uM		24	20	22	1	3	1323	0.0336012	46	0.0217391	0.434783	0.434783
AGK2					2uM		25	3713	902	87	26	19628	0.194121	4728	0.018401	0.785321	0.785321
AGK2					2uM		26	231	150	297	56	26322	0.0271289	734	0.404632	0.314714	0.314714
AGK2					2uM		27	22	83	16	1	2422	0.047956	122	0.131148	0.180328	0.180328
AGK2					2uM		28	10955	2615	462	75	67263	0.173369	14107	0.0327497	0.776565	0.776565
AGK2					2uM		29	1738	493	186	13	13934	0.148497	2430	0.0765432	0.715226	0.715226
AGK2					2uM		30	744	225	73	9	6289	0.143188	1051	0.0694577	0.707897	0.707897
AGK2					2uM		31	38	69	24	13	4472	0.0311958	144	0.166667	0.263889	0.263889
AGK2					2uM		32	722	39	17	15	90	0.898075	793	0.0214376	0.910467	0.910467
AGK2					2uM		33	842	211	28	37	7482	0.13	1118	0.0250447	0.753131	0.753131
AGK2					2uM		34	295	199	95	11	4784	0.111441	600	0.158333	0.491667	0.491667
AGK2					2uM		35	386	91	13	12	3633	0.121403	502	0.0258964	0.768924	0.768924
AGK2					2uM		36	133	39	34	3	1469	0.124553	209	0.162679	0.636364	0.636364
AGK2					2uM		37	3101	312	48	69	17476	0.168047	3530	0.0135977	0.87847	0.87847
AGK2					2uM		38	595	465	75	28	5763	0.167918	1163	0.0644884	0.511608	0.511608
AGK2					2uM		39	429	165	382	12	4100	0.194182	988	0.38664	0.434211	0.434211
AGK2					2uM		40	4975	18914	1794	378	103761	0.200744	26061	0.0688385	0.190898	0.190898
AGK2					2uM		41	863	268	37	28	7285	0.141021	1196	0.0309365	0.721572	0.721572
AGK2					2uM		42	1146	252	226	28	9251	0.151518	1652	0.136804	0.693705	0.693705
AGK2					2uM		43	411	128	29	24	3554	0.142788	592	0.0489865	0.694257	0.694257
AGK2					2uM		44	597	313	188	4	6915	0.137458	1102	0.170599	0.541742	0.541742
AGK2					2uM		45	1230	597	41	42	14944	0.113326	1910	0.021466	0.643979	0.643979
AGK2					2uM		46	38	48	9		831
AGK2					2uM		47	534	345	119	57	6587	0.138053	1055	0.112796	0.506161	0.506161
BG45					2uM		0	566	341	1001	40	10078	0.161982	1948	0.51386	0.290554	0.290554
BG45					2uM		1	661	377	2024	14	16755	0.155111	3076	0.657997	0.214889	0.214889
BG45					2uM		2	541	294	634	78	9092	0.145408	1547	0.409825	0.349709	0.349709
BG45					2uM		3	102	465	103	69	5956	0.110381	739	0.139378	0.138024	0.138024
BG45					2uM		4	1256	613	346	31	11756	0.160406	2246	0.154052	0.559216	0.559216
BG45					2uM		5	2004	791	873	46	26239	0.123994	3714	0.235057	0.53958	0.53958
BG45					2uM		6	502	273	277	33	13051	0.0767544	1085	0.2553	0.462673	0.462673
BG45					2uM		7	539	660	183	46	11226	0.11285	1428	0.128151	0.377451	0.377451
BG45					2uM		8	4	29	32	3	3757	0.0177778	68	0.470588	0.0588235	0.0588235
BG45					2uM		9	1	1	6		1232
BG45					2uM		10		4			3530
BG45					2uM		11	2				696
BG45					2uM		12	15	10			2104
BG45					2uM		13					863
BG45					2uM		14		2			947
BG45					2uM		15	22	11	8		865
BG45					2uM		16	267	606	165	7	18902	0.0523888	1045	0.157895	0.255502	0.255502
BG45					2uM		17	341	443	151	7	16145	0.0551296	942	0.160297	0.361996	0.361996
BG45					2uM		18	3915	407	605	175	45960	0.0999177	5102	0.118581	0.767346	0.767346
BG45					2uM		19	92	385	104	122	9010	0.0723772	703	0.147937	0.130868	0.130868
BG45					2uM		20	60	175	87	15	3486	0.0881507	337	0.25816	0.178042	0.178042
BG45					2uM		21	93	720	23	5	5924	0.124316	841	0.0273484	0.110583	0.110583
BG45					2uM		22	48	94	375	3	8370	0.0584927	520	0.721154	0.0923077	0.0923077
BG45					2uM		23	354	30			8
BG45					2uM		24	31	19	1	4	1600	0.0332326	55	0.0181818	0.563636	0.563636
BG45					2uM		25	3289	860	109	16	23039	0.156482	4274	0.025503	0.769537	0.769537
BG45					2uM		26	247	116	464	34	26632	0.0313171	861	0.538908	0.286876	0.286876
BG45					2uM		27	18	90	20	5	2546	0.0496454	133	0.150376	0.135338	0.135338
BG45					2uM		28	10792	2777	680	73	84628	0.14474	14322	0.0474794	0.753526	0.753526
BG45					2uM		29	1867	436	231	8	15812	0.138498	2542	0.0908733	0.734461	0.734461
BG45					2uM		30	756	298	97	11	7330	0.136835	1162	0.0834768	0.650602	0.650602
BG45					2uM		31	102	49	35	8	4590	0.0405518	194	0.180412	0.525773	0.525773
BG45					2uM		32	758	39	30	23	150	0.85	850	0.0352941	0.891765	0.891765
BG45					2uM		33	876	283	88	55	9060	0.125651	1302	0.0675883	0.672811	0.672811
BG45					2uM		34	208	242	121	7	6133	0.0861273	578	0.209343	0.359862	0.359862
BG45					2uM		35	370	97	21	5	4484	0.0990557	493	0.0425963	0.750507	0.750507
BG45					2uM		36	99	17	90	1	1614	0.113674	207	0.434783	0.478261	0.478261
BG45					2uM		37	2996	365	122	169	20807	0.149311	3652	0.0334064	0.820372	0.820372
BG45					2uM		38	533	518	94	24	6343	0.155618	1169	0.0804106	0.455945	0.455945
BG45					2uM		39	377	231	419	13	4448	0.189504	1040	0.402885	0.3625	0.3625
BG45					2uM		40	4983	21715	2008	528	119554	0.196481	29234	0.0686872	0.170452	0.170452
BG45					2uM		41	900	272	32	14	8111	0.130561	1218	0.0262726	0.738916	0.738916
BG45					2uM		42	1030	456	258	18	10513	0.143544	1762	0.146425	0.584563	0.584563
BG45					2uM		43	417	134	64	20	4005	0.136853	635	0.100787	0.656693	0.656693
BG45					2uM		44	729	342	228	28	8215	0.139069	1327	0.171816	0.549359	0.549359
BG45					2uM		45	1358	775	82	76	20492	0.100557	2291	0.0357922	0.592754	0.592754
BG45					2uM		46	8	13	9	1	951	0.0315682	31	0.290323	0.258065	0.258065
BG45					2uM		47	440	240	110	92	7724	0.102487	882	0.124717	0.498866	0.498866
BMS-265246					2uM		0	1039	558	1679	58	16103	0.171529	3334	0.503599	0.311638	0.311638
BMS-265246					2uM		1	1150	762	2880	45	24821	0.163093	4837	0.59541	0.237751	0.237751
BMS-265246					2uM		2	873	525	882	49	13912	0.143402	2329	0.378703	0.374839	0.374839
BMS-265246					2uM		3	235	714	189	42	9058	0.115257	1180	0.160169	0.199153	0.199153
BMS-265246					2uM		4	1756	1116	527	65	18820	0.155448	3464	0.152136	0.506928	0.506928
BMS-265246					2uM		5	3772	1142	1448	54	41823	0.133004	6416	0.225686	0.587905	0.587905
BMS-265246					2uM		6	1034	322	510	112	20347	0.0886002	1978	0.257836	0.52275	0.52275
BMS-265246					2uM		7	982	976	398	76	18094	0.118484	2432	0.163651	0.403783	0.403783
BMS-265246					2uM		8	7	69	37	9	6434	0.0186089	122	0.303279	0.057377	0.057377
BMS-265246					2uM		9	2	5			2283
BMS-265246					2uM		10	4	12	3	2	6545	0.00319829	21	0.142857	0.190476	0.190476
BMS-265246					2uM		11	12	17		1	1001
BMS-265246					2uM		12	11	24	12		3258
BMS-265246					2uM		13	2				1330
BMS-265246					2uM		14		1			1565
BMS-265246					2uM		15	36	31	14	6	1095	0.0736041	87	0.16092	0.413793	0.413793
BMS-265246					2uM		16	570	1087	268	13	29740	0.0611781	1938	0.138287	0.294118	0.294118
BMS-265246					2uM		17	914	947	318	18	25465	0.079423	2197	0.144743	0.416022	0.416022
BMS-265246					2uM		18	6984	665	914	307	75758	0.104812	8870	0.103044	0.787373	0.787373
BMS-265246					2uM		19	229	657	106	74	14624	0.0679414	1066	0.0994372	0.214822	0.214822
BMS-265246					2uM		20	102	239	219	27	5426	0.0976218	587	0.373083	0.173765	0.173765
BMS-265246					2uM		21	203	1145	46	14	9245	0.132169	1408	0.0326705	0.144176	0.144176
BMS-265246					2uM		22	77	156	386	11	13231	0.0454513	630	0.612698	0.122222	0.122222
BMS-265246					2uM		23	472	43			21
BMS-265246					2uM		24	86	19	2	15	2594	0.044919	122	0.0163934	0.704918	0.704918
BMS-265246					2uM		25	6171	1687	137	60	35714	0.184034	8055	0.0170081	0.766108	0.766108
BMS-265246					2uM		26	434	272	823	76	48731	0.0318857	1605	0.512773	0.270405	0.270405
BMS-265246					2uM		27	31	158	31	4	4251	0.0500559	224	0.138393	0.138393	0.138393
BMS-265246					2uM		28	21053	5164	1072	145	133133	0.170857	27434	0.0390756	0.767405	0.767405
BMS-265246					2uM		29	3426	839	385	17	25819	0.153087	4667	0.0824941	0.73409	0.73409
BMS-265246					2uM		30	1556	438	127	31	11432	0.158422	2152	0.0590149	0.723048	0.723048
BMS-265246					2uM		31	110	69	48	13	8157	0.0285816	240	0.2	0.458333	0.458333
BMS-265246					2uM		32	1430	85	18	32	187	0.893265	1565	0.0115016	0.913738	0.913738
BMS-265246					2uM		33	1448	426	72	74	14383	0.123148	2020	0.0356436	0.716832	0.716832
BMS-265246					2uM		34	478	299	166	20	9255	0.0942454	963	0.172378	0.496366	0.496366
BMS-265246					2uM		35	881	203	10	34	7599	0.129254	1128	0.00886525	0.781028	0.781028
BMS-265246					2uM		36	212	55	134	2	2719	0.129084	403	0.332506	0.526055	0.526055
BMS-265246					2uM		37	5724	682	183	185	32269	0.173501	6774	0.0270151	0.844996	0.844996
BMS-265246					2uM		38	1147	942	126	58	9794	0.188365	2273	0.0554333	0.504619	0.504619
BMS-265246					2uM		39	746	431	871	38	7651	0.214234	2086	0.417546	0.357622	0.357622
BMS-265246					2uM		40	9425	38699	3785	690	182664	0.223575	52599	0.0719595	0.179186	0.179186
BMS-265246					2uM		41	1681	526	59	78	13119	0.151588	2344	0.0251706	0.71715	0.71715
BMS-265246					2uM		42	2292	474	475	54	17230	0.160536	3295	0.144158	0.695599	0.695599
BMS-265246					2uM		43	793	192	97	68	6446	0.151395	1150	0.0843478	0.689565	0.689565
BMS-265246					2uM		44	1312	592	549	30	13334	0.156983	2483	0.221104	0.528393	0.528393
BMS-265246					2uM		45	2559	1371	103	97	30522	0.119185	4130	0.0249395	0.619613	0.619613
BMS-265246					2uM		46	73	59	36	5	1458	0.10607	173	0.208092	0.421965	0.421965
BMS-265246					2uM		47	955	520	224	145	11784	0.13531	1844	0.121475	0.517896	0.517896
Chk 2 inhibitor II (BML-277)					2uM		0	400	195	599	15	5892	0.170258	1209	0.495451	0.330852	0.330852
Chk 2 inhibitor II (BML-277)					2uM		1	454	284	1108	20	8860	0.17397	1866	0.593783	0.243301	0.243301
Chk 2 inhibitor II (BML-277)					2uM		2	356	182	339	19	5215	0.146621	896	0.378348	0.397321	0.397321
Chk 2 inhibitor II (BML-277)					2uM		3	114	301	58	7	3339	0.125687	480	0.120833	0.2375	0.2375
Chk 2 inhibitor II (BML-277)					2uM		4	772	428	137	6	6740	0.166151	1343	0.10201	0.574832	0.574832
Chk 2 inhibitor II (BML-277)					2uM		5	1532	510	551	50	15119	0.148801	2643	0.208475	0.579644	0.579644
Chk 2 inhibitor II (BML-277)					2uM		6	403	132	218	30	7727	0.0920094	783	0.278416	0.514687	0.514687
Chk 2 inhibitor II (BML-277)					2uM		7	363	417	125	51	6512	0.128013	956	0.130753	0.379707	0.379707
Chk 2 inhibitor II (BML-277)					2uM		8	2	13	12	2	2361	0.0121339	29	0.413793	0.0689655	0.0689655
Chk 2 inhibitor II (BML-277)					2uM		9	7	1	2		723
Chk 2 inhibitor II (BML-277)					2uM		10		2			2370
Chk 2 inhibitor II (BML-277)					2uM		11	1				384
Chk 2 inhibitor II (BML-277)					2uM		12	5	21	1		1115
Chk 2 inhibitor II (BML-277)					2uM		13					555
Chk 2 inhibitor II (BML-277)					2uM		14				6	564
Chk 2 inhibitor II (BML-277)					2uM		15	9	16	4	3	398	0.0744186	32	0.125	0.28125	0.28125
Chk 2 inhibitor II (BML-277)					2uM		16	170	362	128	10	10550	0.0597148	670	0.191045	0.253731	0.253731
Chk 2 inhibitor II (BML-277)					2uM		17	256	362	102	11	8974	0.075322	731	0.139535	0.350205	0.350205
Chk 2 inhibitor II (BML-277)					2uM		18	2579	240	283	74	26732	0.106192	3176	0.0891058	0.812028	0.812028
Chk 2 inhibitor II (BML-277)					2uM		19	83	271	25	21	5110	0.0725953	400	0.0625	0.2075	0.2075
Chk 2 inhibitor II (BML-277)					2uM		20	47	123	54	8	1959	0.105888	232	0.232759	0.202586	0.202586
Chk 2 inhibitor II (BML-277)					2uM		21	117	385	13	3	3191	0.13966	518	0.0250965	0.225869	0.225869
Chk 2 inhibitor II (BML-277)					2uM		22	60	81	152	6	4806	0.05857	299	0.508361	0.200669	0.200669
Chk 2 inhibitor II (BML-277)					2uM		23	136	14			10
Chk 2 inhibitor II (BML-277)					2uM		24	26	20	1	1	834	0.0544218	48	0.0208333	0.541667	0.541667
Chk 2 inhibitor II (BML-277)					2uM		25	2433	628	68	43	13173	0.194065	3172	0.0214376	0.767024	0.767024
Chk 2 inhibitor II (BML-277)					2uM		26	199	130	298	33	16520	0.0384168	660	0.451515	0.301515	0.301515
Chk 2 inhibitor II (BML-277)					2uM		27	11	102	22		1633
Chk 2 inhibitor II (BML-277)					2uM		28	8104	2046	368	38	45087	0.189709	10556	0.0348617	0.767715	0.767715
Chk 2 inhibitor II (BML-277)					2uM		29	1344	343	116	12	9202	0.164745	1815	0.0639119	0.740496	0.740496
Chk 2 inhibitor II (BML-277)					2uM		30	584	221	63	4	4004	0.178835	872	0.0722477	0.669725	0.669725
Chk 2 inhibitor II (BML-277)					2uM		31	33	37	14	6	2873	0.0303746	90	0.155556	0.366667	0.366667
Chk 2 inhibitor II (BML-277)					2uM		32	615	39	9	7	61	0.916553	670	0.0134328	0.91791	0.91791
Chk 2 inhibitor II (BML-277)					2uM		33	627	184	26	44	5117	0.146882	881	0.0295119	0.711691	0.711691
Chk 2 inhibitor II (BML-277)					2uM		34	203	150	62	3	3286	0.112851	418	0.148325	0.485646	0.485646
Chk 2 inhibitor II (BML-277)					2uM		35	265	84	6	12	2642	0.121967	367	0.0163488	0.722071	0.722071
Chk 2 inhibitor II (BML-277)					2uM		36	76	27	62		967
Chk 2 inhibitor II (BML-277)					2uM		37	2185	248	52	76	11470	0.182524	2561	0.0203046	0.853182	0.853182
Chk 2 inhibitor II (BML-277)					2uM		38	417	353	44	28	3664	0.186862	842	0.0522565	0.495249	0.495249
Chk 2 inhibitor II (BML-277)					2uM		39	285	165	310	7	2583	0.228955	767	0.404172	0.371578	0.371578
Chk 2 inhibitor II (BML-277)					2uM		40	3761	15399	1325	239	66425	0.2378	20724	0.0639355	0.18148	0.18148
Chk 2 inhibitor II (BML-277)					2uM		41	645	182	23	19	4676	0.156718	869	0.0264672	0.742232	0.742232
Chk 2 inhibitor II (BML-277)					2uM		42	771	229	183	34	6089	0.166575	1217	0.15037	0.633525	0.633525
Chk 2 inhibitor II (BML-277)					2uM		43	291	82	43	14	2350	0.154676	430	0.1	0.676744	0.676744
Chk 2 inhibitor II (BML-277)					2uM		44	507	263	156	14	4682	0.1672	940	0.165957	0.539362	0.539362
Chk 2 inhibitor II (BML-277)					2uM		45	951	511	41	39	10598	0.127018	1542	0.0265889	0.616732	0.616732
Chk 2 inhibitor II (BML-277)					2uM		46	24	21	30		592
Chk 2 inhibitor II (BML-277)					2uM		47	350	234	56	68	4258	0.142569	708	0.0790961	0.49435	0.49435
D 4476					2uM		0	525	275	721	24	6766	0.185898	1545	0.466667	0.339806	0.339806
D 4476					2uM		1	603	379	1271	27	10480	0.178683	2280	0.557456	0.264474	0.264474
D 4476					2uM		2	516	233	359	23	5583	0.168454	1131	0.317418	0.456233	0.456233
D 4476					2uM		3	91	306	75	39	4084	0.111208	511	0.146771	0.178082	0.178082
D 4476					2uM		4	944	471	214	18	7655	0.177059	1647	0.129933	0.573163	0.573163
D 4476					2uM		5	1956	588	611	48	17341	0.155909	3203	0.190759	0.610677	0.610677
D 4476					2uM		6	482	151	217	44	9104	0.0894179	894	0.242729	0.53915	0.53915
D 4476					2uM		7	484	436	127	28	7515	0.125146	1075	0.11814	0.450233	0.450233
D 4476					2uM		8	1	28	5	2	2761	0.0128709	36	0.138889	0.0277778	0.0277778
D 4476					2uM		9	7	2			975
D 4476					2uM		10		6			2889
D 4476					2uM		11		2			448
D 4476					2uM		12	3	28	2		1319
D 4476					2uM		13					632
D 4476					2uM		14		3			710
D 4476					2uM		15	18	12	5		461
D 4476					2uM		16	239	503	189	11	11715	0.0744252	942	0.200637	0.253715	0.253715
D 4476					2uM		17	349	482	163	21	10617	0.0872593	1015	0.160591	0.343842	0.343842
D 4476					2uM		18	3209	312	320	102	32278	0.108859	3943	0.0811565	0.813847	0.813847
D 4476					2uM		19	88	272	54	25	5950	0.0687119	439	0.123007	0.200456	0.200456
D 4476					2uM		20	39	108	75	11	2063	0.101481	233	0.321888	0.167382	0.167382
D 4476					2uM		21	114	500	15	3	3936	0.138354	632	0.0237342	0.18038	0.18038
D 4476					2uM		22	36	70	177	8	5478	0.050442	291	0.608247	0.123711	0.123711
D 4476					2uM		23	211	15			5
D 4476					2uM		24	31	12	3	2	994	0.0460653	48	0.0625	0.645833	0.645833
D 4476					2uM		25	3192	734	77	33	15176	0.210077	4036	0.0190783	0.790882	0.790882
D 4476					2uM		26	213	147	287	24	21633	0.0300843	671	0.42772	0.317437	0.317437
D 4476					2uM		27	18	65	13	2	1830	0.0508299	98	0.132653	0.183673	0.183673
D 4476					2uM		28	9805	2393	419	54	52437	0.194615	12671	0.0330676	0.773814	0.773814
D 4476					2uM		29	1768	422	211	23	10888	0.182091	2424	0.0870462	0.729373	0.729373
D 4476					2uM		30	665	190	99	11	4539	0.175327	965	0.102591	0.689119	0.689119
D 4476					2uM		31	43	32	17	1	3477	0.0260504	93	0.182796	0.462366	0.462366
D 4476					2uM		32	715	44	7	8	76	0.910588	774	0.00904393	0.923773	0.923773
D 4476					2uM		33	670	243	19	26	5864	0.140428	958	0.019833	0.699374	0.699374
D 4476					2uM		34	266	158	77	9	3687	0.121515	510	0.15098	0.521569	0.521569
D 4476					2uM		35	383	85		12	3122
D 4476					2uM		36	99	37	70		1170
D 4476					2uM		37	2760	318	63	67	13216	0.195324	3208	0.0196384	0.860349	0.860349
D 4476					2uM		38	520	458	44	29	4181	0.200879	1051	0.0418649	0.494767	0.494767
D 4476					2uM		39	317	179	365	17	2958	0.228884	878	0.415718	0.361048	0.361048
D 4476					2uM		40	4744	18376	1746	271	75771	0.249108	25137	0.0694594	0.188726	0.188726
D 4476					2uM		41	845	222	27	22	5614	0.165825	1116	0.0241936	0.757168	0.757168
D 4476					2uM		42	1042	280	249	13	7018	0.184143	1584	0.157197	0.657828	0.657828
D 4476					2uM		43	334	118	25	8	2622	0.156099	485	0.0515464	0.68866	0.68866
D 4476					2uM		44	572	291	191	5	5470	0.162199	1059	0.180359	0.540132	0.540132
D 4476					2uM		45	1056	609	53	33	11833	0.128902	1751	0.0302684	0.603084	0.603084
D 4476					2uM		46	35	30	22	1	585	0.130758	88	0.25	0.397727	0.397727
D 4476					2uM		47	428	246	77	35	4650	0.144592	786	0.0979644	0.544529	0.544529
DMSO					2uM		0	336	185	459	12	6086	0.140153	992	0.462702	0.33871	0.33871
DMSO					2uM		1	506	237	817	8	9554	0.140982	1568	0.521046	0.322704	0.322704
DMSO					2uM		2	267	185	273	24	5241	0.125042	749	0.364486	0.356475	0.356475
DMSO					2uM		3	55	255	40	18	3735	0.0896905	368	0.108696	0.149457	0.149457
DMSO					2uM		4	558	318	156	34	7494	0.124533	1066	0.146341	0.523452	0.523452
DMSO					2uM		5	1073	399	404	16	16066	0.105357	1892	0.213531	0.567125	0.567125
DMSO					2uM		6	299	112	180	18	7441	0.0756522	609	0.295567	0.490969	0.490969
DMSO					2uM		7	271	327	93	34	6638	0.0984653	725	0.128276	0.373793	0.373793
DMSO					2uM		8	2	14	8		2470
DMSO					2uM		9	2	2			853
DMSO					2uM		10		1	1		2220
DMSO					2uM		11		2	3		330
DMSO					2uM		12	4	17			1235
DMSO					2uM		13	4				575
DMSO					2uM		14					611
DMSO					2uM		15	10	15	11		459
DMSO					2uM		16	177	318	105	11	11590	0.0500779	611	0.171849	0.289689	0.289689
DMSO					2uM		17	215	321	69	12	9970	0.058279	617	0.111831	0.34846	0.34846
DMSO					2uM		18	2242	206	324	68	27383	0.0939682	2840	0.114085	0.789437	0.789437
DMSO					2uM		19	34	230	41	33	5620	0.0567305	338	0.121302	0.100592	0.100592
DMSO					2uM		20	27	92	68	8	2123	0.0841242	195	0.348718	0.138462	0.138462
DMSO					2uM		21	82	316	17		3687
DMSO					2uM		22	52	37	130	8	4853	0.044685	227	0.572687	0.229075	0.229075
DMSO					2uM		23	112	10			2
DMSO					2uM		24	21			2	843
DMSO					2uM		25	1759	462	39	14	13583	0.143407	2274	0.0171504	0.773527	0.773527
DMSO					2uM		26	129	81	255	27	18498	0.0259084	492	0.518293	0.262195	0.262195
DMSO					2uM		27	18	53	6		1604
DMSO					2uM		28	6490	1612	294	36	50858	0.142216	8432	0.0348672	0.769687	0.769687
DMSO					2uM		29	1096	246	124	6	9618	0.132732	1472	0.0842391	0.744565	0.744565
DMSO					2uM		30	459	172	51	3	4133	0.142175	685	0.0744526	0.670073	0.670073
DMSO					2uM		31	24	21	23	5	2694	0.0263824	73	0.315068	0.328767	0.328767
DMSO					2uM		32	373	50	13	3	50	0.897751	439	0.0296128	0.849658	0.849658
DMSO					2uM		33	502	130	5	14	5184	0.111568	651	0.00768049	0.771121	0.771121
DMSO					2uM		34	159	168	76	10	3583	0.103353	413	0.184019	0.384988	0.384988
DMSO					2uM		35	213	66	3	14	2724	0.0980132	296	0.0101351	0.719595	0.719595
DMSO					2uM		36	59	28	19		1096
DMSO					2uM		37	1876	222	49	43	12499	0.149091	2190	0.0223744	0.856621	0.856621
DMSO					2uM		38	369	319	48	22	3696	0.170184	758	0.0633245	0.486807	0.486807
DMSO					2uM		39	279	221	247	6	2936	0.20412	753	0.328021	0.370518	0.370518
DMSO					2uM		40	3216	12136	1203	229	71857	0.189348	16784	0.0716754	0.191611	0.191611
DMSO					2uM		41	488	140	14	5	4961	0.115371	647	0.0216383	0.75425	0.75425
DMSO					2uM		42	655	187	145	13	6551	0.132433	1000	0.145	0.655	0.655
DMSO					2uM		43	207	38	39	6	2487	0.104429	290	0.134483	0.713793	0.713793
DMSO					2uM		44	348	200	123	9	4845	0.123077	680	0.180882	0.511765	0.511765
DMSO					2uM		45	888	383	22	40	11919	0.100589	1333	0.0165041	0.666167	0.666167
DMSO					2uM		46	27	22	6		622
DMSO					2uM		47	339	156	55	29	4334	0.117851	579	0.0949914	0.585492	0.585492
ETP-46464					2uM		0	1097	613	1735	46	19191	0.153911	3491	0.496992	0.314237	0.314237
ETP-46464					2uM		1	1499	925	3105	43	30713	0.153562	5572	0.557251	0.269024	0.269024
ETP-46464					2uM		2	835	618	928	52	16442	0.128901	2433	0.381422	0.343198	0.343198
ETP-46464					2uM		3	177	687	134	104	11316	0.0887422	1102	0.121597	0.160617	0.160617
ETP-46464					2uM		4	2153	1332	521	86	23426	0.148703	4092	0.127322	0.526149	0.526149
ETP-46464					2uM		5	4461	1355	1458	98	50106	0.128258	7372	0.197775	0.605128	0.605128
ETP-46464					2uM		6	1303	390	658	109	24761	0.0903714	2460	0.26748	0.529675	0.529675
ETP-46464					2uM		7	1249	1037	358	97	21114	0.114903	2741	0.130609	0.455673	0.455673
ETP-46464					2uM		8	9	73	70	2	7285	0.0207017	154	0.454545	0.0584416	0.0584416
ETP-46464					2uM		9	6	13		2	2696
ETP-46464					2uM		10	2	10			7152
ETP-46464					2uM		11		6	3		1119
ETP-46464					2uM		12	6	55	2	2	4164	0.0153701	65	0.0307692	0.0923077	0.0923077
ETP-46464					2uM		13					1771
ETP-46464					2uM		14		1			1915
ETP-46464					2uM		15	45	39	20	15	1522	0.0725168	119	0.168067	0.378151	0.378151
ETP-46464					2uM		16	664	1230	339	34	35337	0.0602861	2267	0.149537	0.292898	0.292898
ETP-46464					2uM		17	1020	1182	374	33	30146	0.079652	2609	0.14335	0.390954	0.390954
ETP-46464					2uM		18	8685	884	981	338	88965	0.10904	10888	0.0900992	0.797667	0.797667
ETP-46464					2uM		19	234	882	121	97	17221	0.0718944	1334	0.0907046	0.175412	0.175412
ETP-46464					2uM		20	148	289	153	28	6514	0.0866517	618	0.247573	0.239482	0.239482
ETP-46464					2uM		21	217	1085	28	3	11229	0.106114	1333	0.0210052	0.162791	0.162791
ETP-46464					2uM		22	143	235	498	7	15397	0.0542383	883	0.563986	0.161948	0.161948
ETP-46464					2uM		23	489	75	2		23
ETP-46464					2uM		24	76	23	3		3033
ETP-46464					2uM		25	7536	1902	256	72	43559	0.183141	9766	0.0262134	0.771657	0.771657
ETP-46464					2uM		26	460	278	638	43	54277	0.0254776	1419	0.449612	0.324172	0.324172
ETP-46464					2uM		27	58	192	42	6	5119	0.055012	298	0.14094	0.194631	0.194631
ETP-46464					2uM		28	26525	5610	1188	143	158564	0.174275	33466	0.0354987	0.792595	0.792595
ETP-46464					2uM		29	4179	1111	438	13	30818	0.157034	5741	0.0762933	0.727922	0.727922
ETP-46464					2uM		30	1688	463	157	19	13250	0.149387	2327	0.0674688	0.725398	0.725398
ETP-46464					2uM		31	80	99	32	18	9194	0.0243022	229	0.139738	0.349345	0.349345
ETP-46464					2uM		32	1856	131	32	35	185	0.917374	2054	0.0155794	0.903603	0.903603
ETP-46464					2uM		33	1457	495	43	56	16372	0.111328	2051	0.0209654	0.710385	0.710385
ETP-46464					2uM		34	693	379	199	17	10779	0.106737	1288	0.154503	0.538043	0.538043
ETP-46464					2uM		35	1159	265	47	52	9099	0.143382	1523	0.0308601	0.760998	0.760998
ETP-46464					2uM		36	286	43	145	1	3425	0.121795	475	0.305263	0.602105	0.602105
ETP-46464					2uM		37	6670	792	196	208	39228	0.167028	7866	0.0249174	0.847953	0.847953
ETP-46464					2uM		38	1200	1095	152	26	12173	0.168852	2473	0.0614638	0.485241	0.485241
ETP-46464					2uM		39	825	393	784	33	9121	0.182413	2035	0.385258	0.405405	0.405405
ETP-46464					2uM		40	9903	40981	4210	866	227113	0.197688	55960	0.0752323	0.176966	0.176966
ETP-46464					2uM		41	1995	509	80	63	14990	0.150082	2647	0.0302229	0.753683	0.753683
ETP-46464					2uM		42	2548	577	555	80	20742	0.153457	3760	0.147606	0.67766	0.67766
ETP-46464					2uM		43	898	228	123	58	7817	0.143249	1307	0.0941087	0.68707	0.68707
ETP-46464					2uM		44	1362	708	479	41	15916	0.139955	2590	0.184942	0.525869	0.525869
ETP-46464					2uM		45	2949	1352	100	101	35580	0.11232	4502	0.0222123	0.655042	0.655042
ETP-46464					2uM		46	126	64	19	2	1721	0.109213	211	0.0900474	0.597156	0.597156
ETP-46464					2uM		47	1144	670	191	118	14203	0.130038	2123	0.089967	0.53886	0.53886
FRAX486					2uM		0	681	348	681	18	9421	0.154991	1728	0.394097	0.394097	0.394097
FRAX486					2uM		1	715	361	1331	37	14435	0.144795	2444	0.544599	0.292553	0.292553
FRAX486					2uM		2	514	315	493	17	8216	0.140136	1339	0.368185	0.383869	0.383869
FRAX486					2uM		3	149	392	83	34	5990	0.0989771	658	0.12614	0.226444	0.226444
FRAX486					2uM		4	1069	534	185	22	11506	0.135927	1810	0.10221	0.590608	0.590608
FRAX486					2uM		5	2192	690	635	38	23878	0.129588	3555	0.178622	0.616596	0.616596
FRAX486					2uM		6	460	194	278	32	12315	0.0725958	964	0.288382	0.477178	0.477178
FRAX486					2uM		7	453	492	121	20	10280	0.0955481	1086	0.111418	0.417127	0.417127
FRAX486					2uM		8	7	35	47	2	3796	0.0234114	91	0.516484	0.0769231	0.0769231
FRAX486					2uM		9		3			1257
FRAX486					2uM		10	5	9			3491
FRAX486					2uM		11					516
FRAX486					2uM		12	8	16			1828
FRAX486					2uM		13	1				792
FRAX486					2uM		14		1	1		986
FRAX486					2uM		15	25	22	4		707
FRAX486					2uM		16	330	533	181	29	16938	0.0595747	1073	0.168686	0.307549	0.307549
FRAX486					2uM		17	350	456	162	10	15481	0.0594204	978	0.165644	0.357873	0.357873
FRAX486					2uM		18	3373	371	390	112	43491	0.0889457	4246	0.0918512	0.794395	0.794395
FRAX486					2uM		19	82	373	73	30	9327	0.0564492	558	0.130824	0.146953	0.146953
FRAX486					2uM		20	39	155	103	28	3174	0.0928837	325	0.316923	0.12	0.12
FRAX486					2uM		21	139	527	22		5365
FRAX486					2uM		22	50	62	183	3	7726	0.0371386	298	0.614094	0.167785	0.167785
FRAX486					2uM		23	288	40			2
FRAX486					2uM		24	22	13	1	1	1415	0.0254821	37	0.027027	0.594595	0.594595
FRAX486					2uM		25	3269	800	94	14	20910	0.166501	4177	0.0225042	0.782619	0.782619
FRAX486					2uM		26	235	92	343	39	28573	0.0242128	709	0.48378	0.331453	0.331453
FRAX486					2uM		27	18	60	22		2769
FRAX486					2uM		28	11503	2866	431	60	77833	0.160314	14860	0.029004	0.774092	0.774092
FRAX486					2uM		29	1926	458	152	8	15332	0.142314	2544	0.0597484	0.757075	0.757075
FRAX486					2uM		30	908	238	125	11	6918	0.156341	1282	0.0975039	0.708268	0.708268
FRAX486					2uM		31	65	44	15	6	4409	0.0286407	130	0.115385	0.5	0.5
FRAX486					2uM		32	728	53	9	14	61	0.92948	804	0.011194	0.905473	0.905473
FRAX486					2uM		33	783	252	25	33	8396	0.115186	1093	0.0228728	0.716377	0.716377
FRAX486					2uM		34	305	171	88	11	5560	0.0937245	575	0.153043	0.530435	0.530435
FRAX486					2uM		35	415	125	15	14	4571	0.1107	569	0.026362	0.72935	0.72935
FRAX486					2uM		36	102	39	61	2	1718	0.106139	204	0.29902	0.5	0.5
FRAX486					2uM		37	3217	374	75	103	19680	0.160732	3769	0.0198992	0.853542	0.853542
FRAX486					2uM		38	523	387	59	51	5915	0.14708	1020	0.0578431	0.512745	0.512745
FRAX486					2uM		39	404	265	421	10	4636	0.191771	1100	0.382727	0.367273	0.367273
FRAX486					2uM		40	5243	17737	1684	293	110900	0.183701	24957	0.0674761	0.210081	0.210081
FRAX486					2uM		41	832	253	27	16	7798	0.126372	1128	0.0239362	0.737589	0.737589
FRAX486					2uM		42	1192	259	224	13	10450	0.139067	1688	0.132701	0.706161	0.706161
FRAX486					2uM		43	432	82	33	14	4149	0.119108	561	0.0588235	0.770053	0.770053
FRAX486					2uM		44	703	294	255	34	8024	0.138131	1286	0.198289	0.546656	0.546656
FRAX486					2uM		45	1519	702	55	42	18117	0.113433	2318	0.0237274	0.655306	0.655306
FRAX486					2uM		46	19	18	14		916
FRAX486					2uM		47	578	259	75	56	7033	0.120985	968	0.0774793	0.597107	0.597107
GSK2656157					2uM		0	297	171	538	16	3590	0.221596	1022	0.526419	0.290607	0.290607
GSK2656157					2uM		1	365	280	947	18	5761	0.218424	1610	0.588199	0.226708	0.226708
GSK2656157					2uM		2	216	156	339	9	3289	0.179596	720	0.470833	0.3	0.3
GSK2656157					2uM		3	68	225	55	18	2152	0.145353	366	0.150273	0.185792	0.185792
GSK2656157					2uM		4	582	393	198	11	4481	0.209003	1184	0.16723	0.491554	0.491554
GSK2656157					2uM		5	1133	336	502	22	9665	0.170956	1993	0.251882	0.56849	0.56849
GSK2656157					2uM		6	321	76	216	28	4987	0.113895	641	0.336973	0.50078	0.50078
GSK2656157					2uM		7	300	253	96	31	4259	0.13768	680	0.141176	0.441176	0.441176
GSK2656157					2uM		8	5	19	13	2	1737	0.0219595	39	0.333333	0.128205	0.128205
GSK2656157					2uM		9	2	3			591
GSK2656157					2uM		10		1			1723
GSK2656157					2uM		11	1				267
GSK2656157					2uM		12	8	8	8	1	775	0.03125	25	0.32	0.32	0.32
GSK2656157					2uM		13					336
GSK2656157					2uM		14					397
GSK2656157					2uM		15	20	9	5	2	295	0.108761	36	0.138889	0.555556	0.555556
GSK2656157					2uM		16	162	290	120	5	6603	0.0803621	577	0.207972	0.280763	0.280763
GSK2656157					2uM		17	224	244	68	12	5821	0.0860418	548	0.124088	0.408759	0.408759
GSK2656157					2uM		18	1917	190	325	107	18417	0.121159	2539	0.128003	0.755022	0.755022
GSK2656157					2uM		19	73	224	30	18	3352	0.0933189	345	0.0869565	0.211594	0.211594
GSK2656157					2uM		20	29	57	54	12	1222	0.110626	152	0.355263	0.190789	0.190789
GSK2656157					2uM		21	76	319	13		2090
GSK2656157					2uM		22	20	37	166	6	3068	0.0694571	229	0.724891	0.0873363	0.0873363
GSK2656157					2uM		23	180	24			8
GSK2656157					2uM		24	20	17	3	1	530	0.0718039	41	0.0731707	0.487805	0.487805
GSK2656157					2uM		25	1846	498	71	16	8230	0.228027	2431	0.0292061	0.759358	0.759358
GSK2656157					2uM		26	144	63	251	20	11968	0.0384059	478	0.525105	0.301255	0.301255
GSK2656157					2uM		27	16	68	10	2	1052	0.0836237	96	0.104167	0.166667	0.166667
GSK2656157					2uM		28	6234	1691	380	36	30955	0.212261	8341	0.0455581	0.747392	0.747392
GSK2656157					2uM		29	1006	260	159	8	6166	0.188577	1433	0.110956	0.702024	0.702024
GSK2656157					2uM		30	421	211	80	6	2669	0.211987	718	0.111421	0.586351	0.586351
GSK2656157					2uM		31	37	24	9	6	2107	0.0348145	76	0.118421	0.486842	0.486842
GSK2656157					2uM		32	366	26	10	6	33	0.92517	408	0.0245098	0.897059	0.897059
GSK2656157					2uM		33	486	154	14	10	3288	0.168016	664	0.0210843	0.731928	0.731928
GSK2656157					2uM		34	152	99	62	2	2043	0.133588	315	0.196825	0.48254	0.48254
GSK2656157					2uM		35	207	77	4	10	1723	0.147452	298	0.0134228	0.694631	0.694631
GSK2656157					2uM		36	84	19	48		645
GSK2656157					2uM		37	1711	175	55	36	7259	0.214054	1977	0.0278199	0.865453	0.865453
GSK2656157					2uM		38	288	256	33	5	2377	0.196688	582	0.056701	0.494845	0.494845
GSK2656157					2uM		39	255	107	317	6	1675	0.290254	685	0.462774	0.372263	0.372263
GSK2656157					2uM		40	2650	12876	1255	159	39852	0.298281	16940	0.074085	0.156434	0.156434
GSK2656157					2uM		41	486	151	26	17	3268	0.172239	680	0.0382353	0.714706	0.714706
GSK2656157					2uM		42	657	143	152	11	4039	0.192523	963	0.15784	0.682243	0.682243
GSK2656157					2uM		43	228	63	20	7	1536	0.171521	318	0.0628931	0.716981	0.716981
GSK2656157					2uM		44	267	212	196	21	2951	0.190842	696	0.281609	0.383621	0.383621
GSK2656157					2uM		45	817	359	44	28	6991	0.151475	1248	0.0352564	0.654647	0.654647
GSK2656157					2uM		46	29	44	14	2	362	0.197339	89	0.157303	0.325843	0.325843
GSK2656157					2uM		47	261	188	50	48	2648	0.171205	547	0.0914077	0.477148	0.477148
Genistein					2uM		0	949	551	1263	27	12091	0.187487	2790	0.452688	0.340143	0.340143
Genistein					2uM		1	1087	615	2052	48	20056	0.15936	3802	0.539716	0.285902	0.285902
Genistein					2uM		2	899	598	694	54	11037	0.169026	2245	0.309131	0.400445	0.400445
Genistein					2uM		3	225	754	133	34	7659	0.130153	1146	0.116056	0.196335	0.196335
Genistein					2uM		4	1728	967	394	33	14687	0.175305	3122	0.126201	0.553491	0.553491
Genistein					2uM		5	3709	1125	1245	62	33014	0.156838	6141	0.202736	0.603973	0.603973
Genistein					2uM		6	1148	400	550	73	17024	0.113102	2171	0.253339	0.528789	0.528789
Genistein					2uM		7	942	741	237	59	13979	0.124013	1979	0.119757	0.475998	0.475998
Genistein					2uM		8	11	43	21	3	5270	0.0145849	78	0.269231	0.141026	0.141026
Genistein					2uM		9	17	2		1	1761
Genistein					2uM		10		3			5361
Genistein					2uM		11	1	3			896
Genistein					2uM		12	10	26	2		2593
Genistein					2uM		13	6		1		1287
Genistein					2uM		14		4			1328
Genistein					2uM		15	40	66	11	17	880	0.13215	134	0.0820895	0.298507	0.298507
Genistein					2uM		16	534	946	252	19	22702	0.0716068	1751	0.143918	0.304969	0.304969
Genistein					2uM		17	747	841	217	21	19309	0.086397	1826	0.118839	0.409091	0.409091
Genistein					2uM		18	7020	683	857	249	58207	0.131446	8809	0.0972869	0.796912	0.796912
Genistein					2uM		19	192	696	77	65	11678	0.0810513	1030	0.0747573	0.186408	0.186408
Genistein					2uM		20	122	280	172	44	4326	0.125	618	0.278317	0.197411	0.197411
Genistein					2uM		21	231	890	22	1	7275	0.135883	1144	0.0192308	0.201923	0.201923
Genistein					2uM		22	85	151	364	12	10402	0.0555656	612	0.594771	0.138889	0.138889
Genistein					2uM		23	496	56			10
Genistein					2uM		24	68	31			2034
Genistein					2uM		25	5634	1418	205	28	28527	0.203423	7285	0.02814	0.77337	0.77337
Genistein					2uM		26	402	260	624	70	38820	0.0337515	1356	0.460177	0.29646	0.29646
Genistein					2uM		27	24	193	49	2	3515	0.0708432	268	0.182836	0.0895522	0.0895522
Genistein					2uM		28	19519	4496	797	90	101168	0.197525	24902	0.0320055	0.783833	0.783833
Genistein					2uM		29	3150	914	316	8	19995	0.179961	4388	0.0720146	0.717867	0.717867
Genistein					2uM		30	1396	435	144	27	8505	0.19054	2002	0.0719281	0.697303	0.697303
Genistein					2uM		31	84	64	18	10	6604	0.0259587	176	0.102273	0.477273	0.477273
Genistein					2uM		32	1343	137	30	16	128	0.922612	1526	0.0196592	0.880079	0.880079
Genistein					2uM		33	1420	400	61	60	11385	0.145655	1941	0.0314271	0.731582	0.731582
Genistein					2uM		34	490	299	101	28	7247	0.112431	918	0.110022	0.533769	0.533769
Genistein					2uM		35	805	209	10	22	5874	0.151156	1046	0.00956023	0.769598	0.769598
Genistein					2uM		36	233	65	103	4	2259	0.152027	405	0.254321	0.575309	0.575309
Genistein					2uM		37	5682	679	121	112	24516	0.211958	6594	0.01835	0.861692	0.861692
Genistein					2uM		38	879	879	123	23	7699	0.198271	1904	0.0646008	0.46166	0.46166
Genistein					2uM		39	724	382	666	19	5963	0.230978	1791	0.371859	0.404243	0.404243
Genistein					2uM		40	8544	32417	2992	489	141015	0.239635	44442	0.0673237	0.192251	0.192251
Genistein					2uM		41	1573	429	33	53	10286	0.168741	2088	0.0158046	0.753352	0.753352
Genistein					2uM		42	1922	526	418	36	13183	0.180417	2902	0.144039	0.662302	0.662302
Genistein					2uM		43	744	220	96	48	5076	0.179172	1108	0.0866426	0.67148	0.67148
Genistein					2uM		44	1075	597	355	21	10196	0.167266	2048	0.17334	0.524902	0.524902
Genistein					2uM		45	2282	1302	111	99	23582	0.138589	3794	0.0292567	0.601476	0.601476
Genistein					2uM		46	60	49	40	11	1221	0.115858	160	0.25	0.375	0.375
Genistein					2uM		47	802	546	136	96	9065	0.148426	1580	0.0860759	0.507595	0.507595
Irinotecan HCl Trihydrate					2uM		0	535	273	707	34	5546	0.218323	1549	0.456423	0.345384	0.345384
Irinotecan HCl Trihydrate					2uM		1	510	328	1215	22	8629	0.193853	2075	0.585542	0.245783	0.245783
Irinotecan HCl Trihydrate					2uM		2	471	230	404	33	4823	0.190908	1138	0.355009	0.413884	0.413884
Irinotecan HCl Trihydrate					2uM		3	108	295	54	29	3423	0.124328	486	0.111111	0.222222	0.222222
Irinotecan HCl Trihydrate					2uM		4	849	468	175	13	6263	0.193744	1505	0.116279	0.56412	0.56412
Irinotecan HCl Trihydrate					2uM		5	1722	545	731	61	15036	0.169052	3059	0.238967	0.562929	0.562929
Irinotecan HCl Trihydrate					2uM		6	481	111	210	40	7236	0.104234	842	0.249406	0.571259	0.571259
Irinotecan HCl Trihydrate					2uM		7	572	442	124	44	6168	0.160816	1182	0.104907	0.483926	0.483926
Irinotecan HCl Trihydrate					2uM		8	1	22	16	5	2275	0.0189737	44	0.363636	0.0227273	0.0227273
Irinotecan HCl Trihydrate					2uM		9	2	4			867
Irinotecan HCl Trihydrate					2uM		10	1	6			2334
Irinotecan HCl Trihydrate					2uM		11	4	4			404
Irinotecan HCl Trihydrate					2uM		12	6	7			1248
Irinotecan HCl Trihydrate					2uM		13		7	1		493
Irinotecan HCl Trihydrate					2uM		14		3			574
Irinotecan HCl Trihydrate					2uM		15	18	16	7	4	438	0.0931677	45	0.155556	0.4	0.4
Irinotecan HCl Trihydrate					2uM		16	212	460	155	14	9806	0.0789894	841	0.184304	0.252081	0.252081
Irinotecan HCl Trihydrate					2uM		17	337	338	132	12	8467	0.0881973	819	0.161172	0.411477	0.411477
Irinotecan HCl Trihydrate					2uM		18	2729	239	376	114	27657	0.111136	3458	0.108733	0.789184	0.789184
Irinotecan HCl Trihydrate					2uM		19	101	294	44	15	5178	0.0806108	454	0.0969163	0.222467	0.222467
Irinotecan HCl Trihydrate					2uM		20	53	109	68	9	1833	0.115347	239	0.284519	0.221757	0.221757
Irinotecan HCl Trihydrate					2uM		21	111	461	15	5	3296	0.152263	592	0.0253378	0.1875	0.1875
Irinotecan HCl Trihydrate					2uM		22	42	82	203	9	4725	0.06639	336	0.604167	0.125	0.125
Irinotecan HCl Trihydrate					2uM		23	233	17	1		14
Irinotecan HCl Trihydrate					2uM		24	23	10	6	11	808	0.0582751	50	0.12	0.46	0.46
Irinotecan HCl Trihydrate					2uM		25	2532	712	68	22	12504	0.210506	3334	0.0203959	0.759448	0.759448
Irinotecan HCl Trihydrate					2uM		26	191	118	307	43	18479	0.0344341	659	0.465857	0.289833	0.289833
Irinotecan HCl Trihydrate					2uM		27	7	74	18	2	1569	0.060479	101	0.178218	0.0693069	0.0693069
Irinotecan HCl Trihydrate					2uM		28	9329	2440	394	63	44050	0.217251	12226	0.0322264	0.763046	0.763046
Irinotecan HCl Trihydrate					2uM		29	1513	406	178	7	8650	0.195648	2104	0.0846008	0.719106	0.719106
Irinotecan HCl Trihydrate					2uM		30	713	167	98	3	3827	0.204035	981	0.0998981	0.726809	0.726809
Irinotecan HCl Trihydrate					2uM		31	69	44	14	6	2971	0.0428479	133	0.105263	0.518797	0.518797
Irinotecan HCl Trihydrate					2uM		32	654	48	7	17	43	0.944083	726	0.00964187	0.900826	0.900826
Irinotecan HCl Trihydrate					2uM		33	714	192	31	27	5003	0.161555	964	0.0321577	0.740664	0.740664
Irinotecan HCl Trihydrate					2uM		34	310	158	108	12	3121	0.158533	588	0.183673	0.527211	0.527211
Irinotecan HCl Trihydrate					2uM		35	358	114	9	8	2452	0.16627	489	0.0184049	0.732106	0.732106
Irinotecan HCl Trihydrate					2uM		36	103	33	64	3	1004	0.168186	203	0.315271	0.507389	0.507389
Irinotecan HCl Trihydrate					2uM		37	2696	303	53	67	10878	0.222833	3119	0.0169926	0.86438	0.86438
Irinotecan HCl Trihydrate					2uM		38	519	467	57	21	3319	0.242756	1064	0.0535714	0.487782	0.487782
Irinotecan HCl Trihydrate					2uM		39	327	147	360	17	2521	0.252372	851	0.423032	0.384254	0.384254
Irinotecan HCl Trihydrate					2uM		40	4182	15195	1589	340	60949	0.259024	21306	0.0745799	0.196283	0.196283
Irinotecan HCl Trihydrate					2uM		41	754	225	38	18	4399	0.190467	1035	0.036715	0.728502	0.728502
Irinotecan HCl Trihydrate					2uM		42	971	275	181	17	6134	0.190552	1444	0.125346	0.672438	0.672438
Irinotecan HCl Trihydrate					2uM		43	348	91	58	18	2284	0.183994	515	0.112621	0.675728	0.675728
Irinotecan HCl Trihydrate					2uM		44	516	327	231	26	4354	0.201687	1100	0.21	0.469091	0.469091
Irinotecan HCl Trihydrate					2uM		45	1146	552	75	43	10089	0.152541	1816	0.0412996	0.631057	0.631057
Irinotecan HCl Trihydrate					2uM		46	28	28	4		547
Irinotecan HCl Trihydrate					2uM		47	350	250	87	53	3995	0.156283	740	0.117568	0.472973	0.472973
KRIBB11					2uM		0	1428	662	2513	92	18403	0.203264	4695	0.53525	0.304153	0.304153
KRIBB11					2uM		1	1652	847	5047	47	29091	0.206984	7593	0.664691	0.217569	0.217569
KRIBB11					2uM		2	1251	774	1560	40	16998	0.175775	3625	0.430345	0.345103	0.345103
KRIBB11					2uM		3	243	816	161	76	11226	0.103498	1296	0.124228	0.1875	0.1875
KRIBB11					2uM		4	2638	1480	828	63	22505	0.182053	5009	0.165302	0.526652	0.526652
KRIBB11					2uM		5	4671	1480	2210	107	50016	0.144792	8468	0.260983	0.551606	0.551606
KRIBB11					2uM		6	1578	426	770	91	25694	0.100319	2865	0.268761	0.550785	0.550785
KRIBB11					2uM		7	1438	1145	540	132	20856	0.135001	3255	0.165899	0.441782	0.441782
KRIBB11					2uM		8	1	74	129		8066
KRIBB11					2uM		9		5			2773
KRIBB11					2uM		10	3	12			7479
KRIBB11					2uM		11		6			1260
KRIBB11					2uM		12	8	26	2		4084
KRIBB11					2uM		13					2017
KRIBB11					2uM		14		2	5		1751
KRIBB11					2uM		15	69	48	18		1225
KRIBB11					2uM		16	562	1136	502	33	34430	0.0609061	2233	0.22481	0.251679	0.251679
KRIBB11					2uM		17	1041	1067	428	53	29282	0.0812337	2589	0.165315	0.402086	0.402086
KRIBB11					2uM		18	9601	911	1251	344	92531	0.115704	12107	0.103329	0.793012	0.793012
KRIBB11					2uM		19	267	849	126	112	18355	0.0686996	1354	0.0930576	0.197193	0.197193
KRIBB11					2uM		20	104	260	336	67	6871	0.100419	767	0.43807	0.135593	0.135593
KRIBB11					2uM		21	364	1411	48	21	11196	0.141411	1844	0.0260304	0.197397	0.197397
KRIBB11					2uM		22	98	170	558	10	15469	0.0512726	836	0.667464	0.117225	0.117225
KRIBB11					2uM		23	673	80	1	11	15	0.980769	765	0.00130719	0.879739	0.879739
KRIBB11					2uM		24	44	25	2	19	2915	0.0299501	90	0.0222222	0.488889	0.488889
KRIBB11					2uM		25	8095	1981	272	55	41984	0.19858	10403	0.0261463	0.778141	0.778141
KRIBB11					2uM		26	404	223	881	70	58471	0.0262785	1578	0.558302	0.25602	0.25602
KRIBB11					2uM		27	76	212	44	6	5188	0.0611654	338	0.130178	0.224852	0.224852
KRIBB11					2uM		28	27223	6388	1415	146	158694	0.181424	35172	0.0402309	0.773996	0.773996
KRIBB11					2uM		29	4522	995	564	46	30576	0.166935	6127	0.0920516	0.738045	0.738045
KRIBB11					2uM		30	2196	641	272	32	13673	0.186809	3141	0.0865966	0.69914	0.69914
KRIBB11					2uM		31	155	140	71	17	10154	0.0363481	383	0.185379	0.4047	0.4047
KRIBB11					2uM		32	1854	132	39	46	178	0.920854	2071	0.0188315	0.89522	0.89522
KRIBB11					2uM		33	1868	552	80	70	17829	0.125987	2570	0.0311284	0.726848	0.726848
KRIBB11					2uM		34	728	358	277	27	10766	0.114347	1390	0.199281	0.523741	0.523741
KRIBB11					2uM		35	1056	350	7	29	8285	0.148247	1442	0.00485437	0.732316	0.732316
KRIBB11					2uM		36	252	69	183	9	3273	0.135499	513	0.356725	0.491228	0.491228
KRIBB11					2uM		37	7811	712	222	236	38280	0.19003	8981	0.0247189	0.869725	0.869725
KRIBB11					2uM		38	1464	1283	141	36	11277	0.205901	2924	0.0482216	0.500684	0.500684
KRIBB11					2uM		39	837	481	1174	27	8760	0.223335	2519	0.466058	0.332275	0.332275
KRIBB11					2uM		40	11826	46357	5377	845	201939	0.241811	64405	0.0834873	0.183619	0.183619
KRIBB11					2uM		41	2214	616	54	100	15390	0.162403	2984	0.0180965	0.741957	0.741957
KRIBB11					2uM		42	2896	845	801	35	20296	0.184015	4577	0.175005	0.632729	0.632729
KRIBB11					2uM		43	1049	281	139	23	7595	0.164191	1492	0.0931635	0.703083	0.703083
KRIBB11					2uM		44	1586	730	785	32	15245	0.170476	3133	0.250559	0.506224	0.506224
KRIBB11					2uM		45	3561	1916	141	108	37203	0.133383	5726	0.0246245	0.6219	0.6219
KRIBB11					2uM		46	71	49	46	23	1720	0.0990047	189	0.243386	0.375661	0.375661
KRIBB11					2uM		47	1310	628	257	223	13605	0.150908	2418	0.106286	0.54177	0.54177
KU-0060648					2uM		0	833	389	264	22	22568	0.062635	1508	0.175066	0.552387	0.552387
KU-0060648					2uM		1	936	572	494	30	36951	0.0521253	2032	0.24311	0.46063	0.46063
KU-0060648					2uM		2	582	403	120	29	18989	0.0563534	1134	0.10582	0.513228	0.513228
KU-0060648					2uM		3	167	398	35	28	13503	0.0444413	628	0.0557325	0.265924	0.265924
KU-0060648					2uM		4	1346	687	72	16	27391	0.0718691	2121	0.0339462	0.634606	0.634606
KU-0060648					2uM		5	2591	817	233	33	58510	0.0590827	3674	0.0634186	0.705226	0.705226
KU-0060648					2uM		6	652	321	91	45	26930	0.039552	1109	0.0820559	0.587917	0.587917
KU-0060648					2uM		7	771	617	183	44	24648	0.0614934	1615	0.113313	0.477399	0.477399
KU-0060648					2uM		8	10	31	9		7472
KU-0060648					2uM		9	1	8			2690
KU-0060648					2uM		10	4	11			7597
KU-0060648					2uM		11	4	4			1139
KU-0060648					2uM		12	7	21		3	3934
KU-0060648					2uM		13		1	4		1740
KU-0060648					2uM		14		2			1811
KU-0060648					2uM		15	35	51	3	2	1686	0.0512099	91	0.032967	0.384615	0.384615
KU-0060648					2uM		16	468	758	136	16	41824	0.0318967	1378	0.0986938	0.339623	0.339623
KU-0060648					2uM		17	788	636	117	7	36097	0.041121	1548	0.0755814	0.509044	0.509044
KU-0060648					2uM		18	5659	621	165	91	95554	0.0640219	6536	0.0252448	0.86582	0.86582
KU-0060648					2uM		19	141	567	33	13	21307	0.034178	754	0.0437666	0.187003	0.187003
KU-0060648					2uM		20	85	183	22	8	7466	0.0383823	298	0.0738255	0.285235	0.285235
KU-0060648					2uM		21	170	431	12	2	13343	0.0440608	615	0.0195122	0.276423	0.276423
KU-0060648					2uM		22	89	117	91	4	17695	0.0167259	301	0.302326	0.295681	0.295681
KU-0060648					2uM		23	347	51			23
KU-0060648					2uM		24	20	13	7		3175
KU-0060648					2uM		25	3782	914	81	29	52714	0.0835536	4806	0.0168539	0.786933	0.786933
KU-0060648					2uM		26	378	202	92	28	58678	0.0117889	700	0.131429	0.54	0.54
[truncated: 741 more rows]
