# Supplementary material for: Small molecule inhibition of ATM kinase increases CRISPR-Cas9 1-bp insertion frequency
Source: Nat Commun. 2021 Aug 25;12:5111. doi: 10.1038/s41467-021-25415-8 (PMC8387472; doi:10.1038/s41467-021-25415-8)
Supplement: Supplementary file 9 — Supplementary Data 7 [file 41467_2021_25415_MOESM9_ESM.xlsx]

## Sheet: Supplementary Table 7
	Supplementary Data File 7: ClinVar/HGMD analysis for repairing pathogenic 1-bp deletions
gRNA	gRNA location	gRNA orientation	__hg19_chrom	__hg19_strand	__new_start	__pathogenic_seq	_deleted_sequence	_hg19_chrom	_hg19_end	_hg19_start	_hg19_strand	_sequence_context_hg19	_gene	__wildtype_seq	inDelphi predicted 1-bp ins frequency - mESC	inDelphi predicted 1-bp ins frequency - U2OS	inDelphi predicted 1-bp ins frequency - HEK293	inDelphi predicted 1-bp ins frequency - HCT116	inDelphi predicted 1-bp ins frequency - K562
GGTCTGCAGGTGCCCCTCCT	75	+	X	-	18674703	TGCAGGATGAAGGCGAGGACCCCTGGTACCAAAAAGCATGCAAGTGCGATTGCCAAGGAGGACCCAATGCTCTGTGGTCTGCAGGTGCCCCTCCTTGGACTGTATACCAGGTGAGTATCCCCTGTCCTTGGGATGGAACAGTCATTGGGAACACCCCATTTCTCTTCCTTTTTCCCACT	A	X		18674794	-	GGACCCAATGCTCTGTGGTCTGCAGGTGCC[A/-]CCTCCTTGGACTGTATACCAGGTGAGTATC	RS1	TGCAGGATGAAGGCGAGGACCCCTGGTACCAAAAAGCATGCAAGTGCGATTGCCAAGGAGGACCCAATGCTCTGTGGTCTGCAGGTGCCACCTCCTTGGACTGTATACCAGGTGAGTATCCCCTGTCCTTGGGATGGAACAGTCATTGGGAACACCCCATTTCTCTTCCTTTTTCCCACT	16.2655	56.8511	22.6104	31.7401	16.5678
AAAGGTATTAGTGGCCTCCT	74	+	X	+	107908685	TTAAAGCAATGCAGTTTTTCTTTCATTTTTAAATTGAGCTCTTTACTCTAGGAACCCCAGGCCCTCCTGGACCAAAAGGTATTAGTGGCCTCCTGGGAACCCCGGCCTTCCAGGAGAACCTGGTCCTGTAGGTAAGCATGAAAAATAACAGTTTGCTGTTTTATAAAACTAATGTTTAT	C	X		107908776	+	GCCCTCCTGGACCAAAAGGTATTAGTGGCC[C/-]TCCTGGGAACCCCGGCCTTCCAGGAGAACC	COL4A5	TTAAAGCAATGCAGTTTTTCTTTCATTTTTAAATTGAGCTCTTTACTCTAGGAACCCCAGGCCCTCCTGGACCAAAAGGTATTAGTGGCCCTCCTGGGAACCCCGGCCTTCCAGGAGAACCTGGTCCTGTAGGTAAGCATGAAAAATAACAGTTTGCTGTTTTATAAAACTAATGTTTAT	16.2591	56.8389	26.6865	34.9041	16.5544
TTTGTGAGTTAATTCCTCCG	73	+	11	+	36597386	AACCTCAAACCAATCATGAGGATGAATGGCAACTTTGCCAGGAAGCTCATGACCAAAGAGACTGTGGATGCAGTTTGTGAGTTAATTCCTCCGAGGAGAGGCACGAGGCTCTGAGGGAGCTGATGGATCTTTACCTGAAGATGAAACCAGTATGGCGATCATCATGCCCTGCTAAAGAG	T	11		36597477	+	ACTGTGGATGCAGTTTGTGAGTTAATTCCT[T/-]CCGAGGAGAGGCACGAGGCTCTGAGGGAGC	RAG1	AACCTCAAACCAATCATGAGGATGAATGGCAACTTTGCCAGGAAGCTCATGACCAAAGAGACTGTGGATGCAGTTTGTGAGTTAATTCCTTCCGAGGAGAGGCACGAGGCTCTGAGGGAGCTGATGGATCTTTACCTGAAGATGAAACCAGTATGGCGATCATCATGCCCTGCTAAAGAG	16.261	56.8042	26.5023	34.6711	16.4521
CCGCATATCTCCTGACTCTG	73	+	15	-	48780318	TGTCGCAAGAATTAAGGCTGTCCTGAGACTCATTTGCTGCCACTTGCTGTTTTTGTGCAGACATTGACGAATGCCGCATATCTCCTGACTCTGTGGCAGAGGCCAGTGTGTGAACACCCCTGGGGACTTTGAATGCAAGTGTGACGAAGGCTATGAAAGTGGATTCATGATGATGAAGA	C	15		48780409	-	GACATTGACGAATGCCGCATATCTCCTGAC[C/-]TCTGTGGCAGAGGCCAGTGTGTGAACACCC	FBN1	TGTCGCAAGAATTAAGGCTGTCCTGAGACTCATTTGCTGCCACTTGCTGTTTTTGTGCAGACATTGACGAATGCCGCATATCTCCTGACCTCTGTGGCAGAGGCCAGTGTGTGAACACCCCTGGGGACTTTGAATGCAAGTGTGACGAAGGCTATGAAAGTGGATTCATGATGATGAAGA	12.195	56.7678	26.4811	34.6653	16.4494
TGGATGATACTCTGCCTCTG	73	+	17	-	42931839	TACGATTGGGATCTGCTGGCTGCCCGTTCCATCTGGGCTTTTGGCCCTGATGCGACTGGCCCCAACATTCTGGTGGATGATACTCTGCCTCTGAGGTACAGCAGAACTGATGGGAACTGGGTGGCGGTCTCTTACCTCTGGAGTGGAAGAAACTACAAAGTGTTCTTTTCCCAAAAGTA	C	17		42931930	-	CCCCAACATTCTGGTGGATGATACTCTGCC[C/-]TCTGAGGTACAGCAGAACTGATGGGAACTG	EFTUD2	TACGATTGGGATCTGCTGGCTGCCCGTTCCATCTGGGCTTTTGGCCCTGATGCGACTGGCCCCAACATTCTGGTGGATGATACTCTGCCCTCTGAGGTACAGCAGAACTGATGGGAACTGGGTGGCGGTCTCTTACCTCTGGAGTGGAAGAAACTACAAAGTGTTCTTTTCCCAAAAGTA	12.201	56.7453	26.4407	34.6221	16.4305
AAATCTTAATATCTTCTGTT	74	+	4	-	15993867	AAGGGACTGATTTGTAACTTCCTTTTTTCGCAGCATACTGGAAGCATAAGCAGTGAATTGGAAAGTCTGAAGGTAAATCTTAATATCTTCTGTTGGGTGCAGCAGGAAGAAAAAACCTTCAGGATTTTGCTGCTTGTGGAATAGACAGAATGAATTATGACAGCTACTTGGCTCAGGTA	T	4		15993958	-	GGAAAGTCTGAAGGTAAATCTTAATATCTT[T/-]CTGTTGGGTGCAGCAGGAAGAAAAAACCTT	PROM1	AAGGGACTGATTTGTAACTTCCTTTTTTCGCAGCATACTGGAAGCATAAGCAGTGAATTGGAAAGTCTGAAGGTAAATCTTAATATCTTTCTGTTGGGTGCAGCAGGAAGAAAAAACCTTCAGGATTTTGCTGCTTGTGGAATAGACAGAATGAATTATGACAGCTACTTGGCTCAGGTA	17.8576	56.7144	39.0791	47.9192	34.5972
AGCATTGGACGGAAGCTGGC	75	+	17	+	45364428	TTAACAGGAAAAGATTGGCTGGAGGAATGATGCATCCCACTTGCTGGTGTTTACCACTGATGCCAAGACTCATATAGCATTGGACGGAAGCTGGCAGGCATTGTCCAGCCTAATGACGGGCAGTGTCATGTTGGTAGTGACAATCATTACTCTGCCTCCACTACCATGGTGAGATCTCT	G	17		45364519	+	TGCCAAGACTCATATAGCATTGGACGGAAG[G/-]CTGGCAGGCATTGTCCAGCCTAATGACGGG	ITGB3	TTAACAGGAAAAGATTGGCTGGAGGAATGATGCATCCCACTTGCTGGTGTTTACCACTGATGCCAAGACTCATATAGCATTGGACGGAAGGCTGGCAGGCATTGTCCAGCCTAATGACGGGCAGTGTCATGTTGGTAGTGACAATCATTACTCTGCCTCCACTACCATGGTGAGATCTCT	17.7438	56.6827	40.8894	48.6371	35.0075
TCTCTTCTGGGTCACCTGTT	74	+	1	+	213032313	CGGCTCACCGCCCTGCTGGGCTCCGGCCTCAACTGCCTGGGTGCCTGGATCAAGTGCGGCAGTGTGCAGCAGCATCTCTTCTGGGTCACCTGTTGGGCCAGTGCTTGTGCTCGGTGGCCCAGGTGTTCATCCTGGGCTTGCCCTCCCGCATCGCCTCAGTGTGGTTTGGGCCCAAAGAG	A	1		213032404	+	AGTGTGCAGCAGCATCTCTTCTGGGTCACC[A/-]TGTTGGGCCAGTGCTTGTGCTCGGTGGCCC	FLVCR1	CGGCTCACCGCCCTGCTGGGCTCCGGCCTCAACTGCCTGGGTGCCTGGATCAAGTGCGGCAGTGTGCAGCAGCATCTCTTCTGGGTCACCATGTTGGGCCAGTGCTTGTGCTCGGTGGCCCAGGTGTTCATCCTGGGCTTGCCCTCCCGCATCGCCTCAGTGTGGTTTGGGCCCAAAGAG	17.7388	56.6794	40.7984	48.5363	34.8773
GCGCGTGCGGGTCCGCTGTC	74	+	19	+	8429351	GCAGCTCGGCCAGGGGCTGCGCGAACACGCGGAGCGCACCCGCAGTCAGCTGAGCGCGCTGGAGCGGCGCCTGAGCGCGTGCGGGTCCGCTGTCAGGGAACCGAGGGGTCCACCGACCTCCCGTTAGCCCCTGAGAGCCGGGTGGACCCTGAGGTCCTTCACAGCCTGCAGGTACGTGT	C	19		8429442	+	GGAGCGGCGCCTGAGCGCGTGCGGGTCCGC[C/-]TGTCAGGGAACCGAGGGGTCCACCGACCTC	ANGPTL4	GCAGCTCGGCCAGGGGCTGCGCGAACACGCGGAGCGCACCCGCAGTCAGCTGAGCGCGCTGGAGCGGCGCCTGAGCGCGTGCGGGTCCGCCTGTCAGGGAACCGAGGGGTCCACCGACCTCCCGTTAGCCCCTGAGAGCCGGGTGGACCCTGAGGTCCTTCACAGCCTGCAGGTACGTGT	17.6356	56.6518	40.8376	48.5571	35.0054
AGATTTAACCTGGACCTGAG	73	+	11	-	17416717	CTGCCCTCTTTGCCGCCTGGGGATGCAGGCAGGACCCTGCTCCCTCCCTACTGGGGCTTTCTGTGCCACTTCCAGATTTAACCTGGACCTGAGAGGAAGTGCTCAGATAGCACACTGTGGGAGGCCCTGGAAATCGCCCAGCTGAAGCTGGTGGTGAAGGCACTGCCAGGAGGCCTCGG	C	11		17416808	-	TCTGTGCCACTTCCAGATTTAACCTGGACC[C/-]TGAGAGGAAGTGCTCAGATAGCACACTGTG	ABCC8	CTGCCCTCTTTGCCGCCTGGGGATGCAGGCAGGACCCTGCTCCCTCCCTACTGGGGCTTTCTGTGCCACTTCCAGATTTAACCTGGACCCTGAGAGGAAGTGCTCAGATAGCACACTGTGGGAGGCCCTGGAAATCGCCCAGCTGAAGCTGGTGGTGAAGGCACTGCCAGGAGGCCTCGG	17.6226	56.637	40.6442	46.4544	34.7169
CTCAGCCTAGCTCAGATGAT	82	-	12	+	52314462	CATCTCTCTCCCGACCCCCTCCTCTTCTCTGCATCTCTCTCTCTGCCTCCTCTCCTCTGCACCTCTCTCCCAACCCCCAGGTCCTCTCAGCCTAGCTCAGATGATGCGGGAGTGCTGGTACCCAAACCCCTCTGCCCGACTCACCGCGCTGCGGATCAAGAAGACACTACAAAAAATTA	G	12		52314553	+	ACCTCTCTCCCAACCCCCAGGTCCTCTCAG[G/-]CCTAGCTCAGATGATGCGGGAGTGCTGGTA	ACVRL1	CATCTCTCTCCCGACCCCCTCCTCTTCTCTGCATCTCTCTCTCTGCCTCCTCTCCTCTGCACCTCTCTCCCAACCCCCAGGTCCTCTCAGGCCTAGCTCAGATGATGCGGGAGTGCTGGTACCCAAACCCCTCTGCCCGACTCACCGCGCTGCGGATCAAGAAGACACTACAAAAAATTA	17.5514	56.6261	40.7785	48.4749	34.9747
TGTTTCTCCGCAGAACTGAC	74	+	1	-	43408899	GAACACAGAAACTTGCCAGTCCAGGCCCTGCCCTGTAGTAACCTGCTCCCAGACACGCCTATAACAGTGTGGTTTGTTTCTCCGCAGAACTGACGGGTCGCCTCATGCTGGCCGTGGGAGGAGCAGTGCTTGGCTCCCTGCAGTTTGGCTACAACACTGGAGTCATCAATGCCCCCCAG	G	1		43408990	-	TATAACAGTGTGGTTTGTTTCTCCGCAGAA[G/-]CTGACGGGTCGCCTCATGCTGGCCGTGGGA	SLC2A1	GAACACAGAAACTTGCCAGTCCAGGCCCTGCCCTGTAGTAACCTGCTCCCAGACACGCCTATAACAGTGTGGTTTGTTTCTCCGCAGAAGCTGACGGGTCGCCTCATGCTGGCCGTGGGAGGAGCAGTGCTTGGCTCCCTGCAGTTTGGCTACAACACTGGAGTCATCAATGCCCCCCAG	17.5306	56.6087	40.6396	46.4686	34.7687
ACCAGTTTACACGGATGCGG	82	-	18	+	47093829	AACTGGCTGCACAAACTCGTGTCAGCCCTGCACACAAGAGAGAAAGACGCCAATGTAGTTGTGGTTGACTGGCTCCCCCTGGCCCACCAGTTTACACGGATGCGGTCAATAATACCAGGGTGGTGGGACACAGCATTGCCAGGATGCTCGACTGGCTGCAGGTACTGGGGGATGAGAGG	C	18		47093920	+	GTGGTTGACTGGCTCCCCCTGGCCCACCAG[C/-]TTTACACGGATGCGGTCAATAATACCAGGG	LIPG	AACTGGCTGCACAAACTCGTGTCAGCCCTGCACACAAGAGAGAAAGACGCCAATGTAGTTGTGGTTGACTGGCTCCCCCTGGCCCACCAGCTTTACACGGATGCGGTCAATAATACCAGGGTGGTGGGACACAGCATTGCCAGGATGCTCGACTGGCTGCAGGTACTGGGGGATGAGAGG	17.5657	56.6077	40.5292	46.2363	35.1774
TCTGTTCTAGAATGTCTGCC	74	+	7	+	100319096	GAGACGTGGGGATGAAGGAAGCTGTCCTTCCACAGCCACCCTTCTCCCTCCCCGCCTGACTCTCAGCCTGGCTATCTGTTCTAGAATGTCTGCCTGGCTGTGGCTTCTCCTGTCCCTGCTGTCGCTCCCTCTGGGCCTCCCAGTCCTGGGCGCCCCACCACGCCTCATCTGTGACAGCC	C	7		100319187	+	TCTCAGCCTGGCTATCTGTTCTAGAATGTC[C/-]TGCCTGGCTGTGGCTTCTCCTGTCCCTGCT	EPO	GAGACGTGGGGATGAAGGAAGCTGTCCTTCCACAGCCACCCTTCTCCCTCCCCGCCTGACTCTCAGCCTGGCTATCTGTTCTAGAATGTCCTGCCTGGCTGTGGCTTCTCCTGTCCCTGCTGTCGCTCCCTCTGGGCCTCCCAGTCCTGGGCGCCCCACCACGCCTCATCTGTGACAGCC	17.4672	56.5967	40.6982	46.6053	34.909
TCCTGGAGACCGGGACTGAG	75	+	2	-	227919236	AGAAAGAGGAAAGCCTGGTGCAGAGGGATGTCCTGGCGCAAAGGGAGAACCTGGAGAGAAGGGCATGTCTGGCCTTCCTGGAGACCGGGACTGAGAGGGGCCAAAGGTAAATAAAATACAGCCATGCAACATGCATTTGTTTCTGGTATTTGATCCAAACCTAGAAATGTGATCTCTGA	G	2		227919327	-	AGGGCATGTCTGGCCTTCCTGGAGACCGGG[G/-]ACTGAGAGGGGCCAAAGGTAAATAAAATAC	COL4A4	AGAAAGAGGAAAGCCTGGTGCAGAGGGATGTCCTGGCGCAAAGGGAGAACCTGGAGAGAAGGGCATGTCTGGCCTTCCTGGAGACCGGGGACTGAGAGGGGCCAAAGGTAAATAAAATACAGCCATGCAACATGCATTTGTTTCTGGTATTTGATCCAAACCTAGAAATGTGATCTCTGA	17.4151	56.5957	40.8222	46.875	35.1635
ACCAGTCAACCAAACCATAC	83	-	7	+	117267546	AAACAAAAATGTTGTTATTTTTATTTCAGATGCGATCTGTGAGCCGAGTCTTTAAGTTCATTGACATGCCAACAGAAGGTAAACCTACCAGTCAACCAAACCATACAAGAATGGCCAACTCTCGAAAGTTATGATTATTGAGAATTCACACGTGAAGAAAGATGACATCTGGCCCTCAG	A	7		117267637	+	TTGACATGCCAACAGAAGGTAAACCTACCA[A/-]GTCAACCAAACCATACAAGAATGGCCAACT	CFTR	AAACAAAAATGTTGTTATTTTTATTTCAGATGCGATCTGTGAGCCGAGTCTTTAAGTTCATTGACATGCCAACAGAAGGTAAACCTACCAAGTCAACCAAACCATACAAGAATGGCCAACTCTCGAAAGTTATGATTATTGAGAATTCACACGTGAAGAAAGATGACATCTGGCCCTCAG	17.4048	56.5825	40.7183	46.6648	34.9939
CGACCTCCCCATCTACTGCT	75	+	6	+	32006252	GCTGTGGAACTGGTGGAAGCTCCGGAGCCTCCACCTCCCGCCTCTTGCCCCGGGCTTCTTGCACCTGCTGCAGCCCGACCTCCCCATCTACTGCTTGGCCTGACTCAGAAATTCGGGCCCATCTACAGGCTCCACCTTGGGCTGCAAGGTGAGAGGCTGATCTCGCTCTGGCCCTCACC	T	6		32006343	+	GCACCTGCTGCAGCCCGACCTCCCCATCTA[T/-]CTGCTTGGCCTGACTCAGAAATTCGGGCCC	CYP21A2	GCTGTGGAACTGGTGGAAGCTCCGGAGCCTCCACCTCCCGCCTCTTGCCCCGGGCTTCTTGCACCTGCTGCAGCCCGACCTCCCCATCTATCTGCTTGGCCTGACTCAGAAATTCGGGCCCATCTACAGGCTCCACCTTGGGCTGCAAGGTGAGAGGCTGATCTCGCTCTGGCCCTCACC	17.3593	56.5543	40.6025	47.5312	35.3913
CTAGGGTTATCCAGGCTGGA	73	+	12	-	48387542	AGCACTTTGGGGTGCGTGCATTTCTTCCAACTTGGGTTTCCCAGAAGTCTGATTGAACATTTTCTCTTGTTCCCTAGGGTTATCCAGGCTGGACGGTGCTAAGGGAGAGGCGGGTGCTCCTGGTGTGAAGGTGAGAGGCCAGAAAGTACAATGGGATGGGGAGGAGGGAGACAATGAGG	C	12		48387633	-	TTTTCTCTTGTTCCCTAGGGTTATCCAGGC[C/-]TGGACGGTGCTAAGGGAGAGGCGGGTGCTC	COL2A1	AGCACTTTGGGGTGCGTGCATTTCTTCCAACTTGGGTTTCCCAGAAGTCTGATTGAACATTTTCTCTTGTTCCCTAGGGTTATCCAGGCCTGGACGGTGCTAAGGGAGAGGCGGGTGCTCCTGGTGTGAAGGTGAGAGGCCAGAAAGTACAATGGGATGGGGAGGAGGGAGACAATGAGG	17.3218	56.549	40.6329	47.5725	35.4598
CTCTGTGAAAAATGACTGAA	75	+	8	+	61765844	TGAGGGCAAAGAAGAGGAAGAAGAAACCGATGGCAGCGGGAAGGAGAGCAAGCAGGAATGTGAGGCAGAGGCCAGCTCTGTGAAAAATGACTGAAAGGTGTTGAGGTCGGCGCAGACACTGGGTCCAAATCTATTTCAGAGAAAGGTTCCGAAGAGGATGAAGAGGAAAAGCTGGAGGA	A	8		61765935	+	TGAGGCAGAGGCCAGCTCTGTGAAAAATGA[A/-]CTGAAAGGTGTTGAGGTCGGCGCAGACACT	CHD7	TGAGGGCAAAGAAGAGGAAGAAGAAACCGATGGCAGCGGGAAGGAGAGCAAGCAGGAATGTGAGGCAGAGGCCAGCTCTGTGAAAAATGAACTGAAAGGTGTTGAGGTCGGCGCAGACACTGGGTCCAAATCTATTTCAGAGAAAGGTTCCGAAGAGGATGAAGAGGAAAAGCTGGAGGA	17.3202	56.5483	40.631	47.5698	35.4585
ATATCAGCAGGCACGCTGTT	75	+	18	-	52924524	TTCCAAAAGGACTGTTTAAAATATTGGCAAGCGTCTTTTTACATGTGTCTAGATCTGATTGTAATTCCCACTTTAATATCAGCAGGCACGCTGTTTGGTCTAGAAATGGAGGACAGGCCTCATCGTCTCCTAATTATGAAGGACCCTTACACTCTTTGGTATGTCTCATTTGCTAATCT	A	18		52924615	-	TGTAATTCCCACTTTAATATCAGCAGGCAC[A/-]GCTGTTTGGTCTAGAAATGGAGGACAGGCC	TCF4	TTCCAAAAGGACTGTTTAAAATATTGGCAAGCGTCTTTTTACATGTGTCTAGATCTGATTGTAATTCCCACTTTAATATCAGCAGGCACAGCTGTTTGGTCTAGAAATGGAGGACAGGCCTCATCGTCTCCTAATTATGAAGGACCCTTACACTCTTTGGTATGTCTCATTTGCTAATCT	17.4136	56.5473	40.4692	47.3431	35.1823
CTTCCAGAATGAGGCCTGGA	73	+	1	-	169511468	CTAAGCCAAGACACTGGTTCTCCTTCCGGAATGAGGCCCTGGGAGGACCTTCCTAGCCAAGACACTGGTTCTCCTTCCAGAATGAGGCCTGGAAGGACCCTCCTAGTGATCTGTTACTCTTAAAACAAAGTAACTCATCTAAGATTTTGGTTGGGAGATGGCATTTGGCTTCTGAGAAA	C	1		169511559	-	AGACACTGGTTCTCCTTCCAGAATGAGGCC[C/-]TGGAAGGACCCTCCTAGTGATCTGTTACTC	F5	CTAAGCCAAGACACTGGTTCTCCTTCCGGAATGAGGCCCTGGGAGGACCTTCCTAGCCAAGACACTGGTTCTCCTTCCAGAATGAGGCCCTGGAAGGACCCTCCTAGTGATCTGTTACTCTTAAAACAAAGTAACTCATCTAAGATTTTGGTTGGGAGATGGCATTTGGCTTCTGAGAAA	17.264	56.534	40.6322	47.5686	35.5047
TTCAGTCTAAATGGAGCCCA	82	-	13	+	32906729	ATCAGAAGCCCTTTGAGAGTGGAAGTGACAAAATCTCCAAGGAAGTTGTACCGTCTTTGGCCTGTGAATGGTCTCAACTAACCCTTTCAGTCTAAATGGAGCCCAGATGGAGAAAATACCCCTATTGCATATTTCTTCATGTGACCAAAATATTTCAGAAAAAGACCTATTAGACACAG	G	13		32906820	+	CCTGTGAATGGTCTCAACTAACCCTTTCAG[G/-]TCTAAATGGAGCCCAGATGGAGAAAATACC	BRCA2	ATCAGAAGCCCTTTGAGAGTGGAAGTGACAAAATCTCCAAGGAAGTTGTACCGTCTTTGGCCTGTGAATGGTCTCAACTAACCCTTTCAGGTCTAAATGGAGCCCAGATGGAGAAAATACCCCTATTGCATATTTCTTCATGTGACCAAAATATTTCAGAAAAAGACCTATTAGACACAG	17.3392	56.5325	40.5151	47.4074	35.2884
AGTTTAGCAGTGCCCCTGTG	74	+	11	+	36595336	CGATGTGAAGGCAGATGTTGACTCGATCCACCCCACTGAGTTCTGCCATAACTGCTGGAGCATCATGCACAGGAAGTTTAGCAGTGCCCCTGTGAGGTTTACTTCCCGAGGAACGTGACCATGGAGTGGCACCCCCACACACCATCCTGTGACATCTGCAACACTGCCCGTCGGGGACT	A	11		36595427	+	CATCATGCACAGGAAGTTTAGCAGTGCCCC[A/-]TGTGAGGTTTACTTCCCGAGGAACGTGACC	RAG1	CGATGTGAAGGCAGATGTTGACTCGATCCACCCCACTGAGTTCTGCCATAACTGCTGGAGCATCATGCACAGGAAGTTTAGCAGTGCCCCATGTGAGGTTTACTTCCCGAGGAACGTGACCATGGAGTGGCACCCCCACACACCATCCTGTGACATCTGCAACACTGCCCGTCGGGGACT	17.3017	56.5214	40.517	47.4093	35.317
GGAGCAAGTGAACAGCTGTT	75	+	7	-	92125959	TATTTTCTTTTTAAATAATTTTATCTCAACTCTTATTTTACCCAATAGGGGCCAGAGTTACTCAGCAAATACATTGGAGCAAGTGAACAGCTGTTCGGGATATTTTTATTAGGTTGGTAGCCTATGAATGTTTTTAAAGTAACTGACTCTGTTATTATTTATCAATCAGTGCTTTTTTT	A	7		92126050	-	ACTCAGCAAATACATTGGAGCAAGTGAACA[A/-]GCTGTTCGGGATATTTTTATTAGGTTGGTA	PEX1	TATTTTCTTTTTAAATAATTTTATCTCAACTCTTATTTTACCCAATAGGGGCCAGAGTTACTCAGCAAATACATTGGAGCAAGTGAACAAGCTGTTCGGGATATTTTTATTAGGTTGGTAGCCTATGAATGTTTTTAAAGTAACTGACTCTGTTATTATTTATCAATCAGTGCTTTTTTT	17.3403	56.5081	38.5157	47.2561	35.1488
TGGGGCCCTGCAGGCCTGGG	75	+	10	-	103990439	CTTCTCGCCACCCAGCTCCATCGCCGCCTCCATGGTGCCCTCCGCCGCGGCTGCCCCGGGCACCGTGCCAGGGCCTGGGGCCCTGCAGGCCTGGGCGGGGGCCCCCCCGGGCTGGCTCCGGCCGCCGTGTCCTCCGGGGCCGTGTCCTGCCCTTATGCCTCGGCCGCCGCCGCCGCCGC	G	10		103990530	-	GCACCGTGCCAGGGCCTGGGGCCCTGCAGG[G/-]CCTGGGCGGGGGCCCCCCCGGGCTGGCTCC	PITX3	CTTCTCGCCACCCAGCTCCATCGCCGCCTCCATGGTGCCCTCCGCCGCGGCTGCCCCGGGCACCGTGCCAGGGCCTGGGGCCCTGCAGGGCCTGGGCGGGGGCCCCCCCGGGCTGGCTCCGGCCGCCGTGTCCTCCGGGGCCGTGTCCTGCCCTTATGCCTCGGCCGCCGCCGCCGCCGC	16.9066	56.4955	40.6876	46.8215	36.1314
TGCAGGAGGCTACTTCTGTG	75	+	11	+	44148285	AACTTTGTGGTCTGTAGGGATCAAAGTTAGTGGATCAGCAAAACTAGTTTGTAATCTCTTGCCTCTTTGTGTTCCTGCAGGAGGCTACTTCTGTGTGGTTCTTCGTGGAGCTCGGCTGGGCCAGGCAGTATTGAGCGATGTGTTACAAGCTGGCTGTGTCCCGGTTGTCATTGCAGACT	T	11		44148376	+	GCCTCTTTGTGTTCCTGCAGGAGGCTACTT[T/-]CTGTGTGGTTCTTCGTGGAGCTCGGCTGGG	EXT2	AACTTTGTGGTCTGTAGGGATCAAAGTTAGTGGATCAGCAAAACTAGTTTGTAATCTCTTGCCTCTTTGTGTTCCTGCAGGAGGCTACTTTCTGTGTGGTTCTTCGTGGAGCTCGGCTGGGCCAGGCAGTATTGAGCGATGTGTTACAAGCTGGCTGTGTCCCGGTTGTCATTGCAGACT	17.2109	56.4926	40.5082	47.394	35.3767
GAAGAACCGAGACACCTGCA	74	+	11	+	76877037	TGTTATGGGTTTGGGGAGGGCCTGCCAGAGCTGGTGAGAGGTGACTGCTGTTTGCTGCTTGCAGGCTTCCTGGAGAAGAACCGAGACACCTGCATGGGGACATTATCCAGCTGGTCCACTCCTCCAGGAACAAGTTCATCAAGCAGATCTTCCAGGCCGATGTCGCCATGGTAAGCCGG	C	11		76877128	+	GCAGGCTTCCTGGAGAAGAACCGAGACACC[C/-]TGCATGGGGACATTATCCAGCTGGTCCACT	MYO7A	TGTTATGGGTTTGGGGAGGGCCTGCCAGAGCTGGTGAGAGGTGACTGCTGTTTGCTGCTTGCAGGCTTCCTGGAGAAGAACCGAGACACCCTGCATGGGGACATTATCCAGCTGGTCCACTCCTCCAGGAACAAGTTCATCAAGCAGATCTTCCAGGCCGATGTCGCCATGGTAAGCCGG	17.2192	56.4626	38.5649	47.2395	35.2239
GGAGCGTGCCGGAGACTGGA	73	+	6	-	42666038	CTACAGACGTCGCTGGATGGTGTGTCCAACCCCGAGGAATCTGAGAGCGAGAGCCAGGGCTGGCTGCTGGAGAGGAGCGTGCCGGAGACTGGAAGGCCTTTCTGGAGAGTGTGAAGAAGCTGGGCAAGGGCAACCAGGTGGAAGCCGAGGGCGCAGACGCAGGCCAGGCCCCAGAGGCT	C	6		42666129	-	CTGGCTGCTGGAGAGGAGCGTGCCGGAGAC[C/-]TGGAAGGCCTTTCTGGAGAGTGTGAAGAAG	PRPH2	CTACAGACGTCGCTGGATGGTGTGTCCAACCCCGAGGAATCTGAGAGCGAGAGCCAGGGCTGGCTGCTGGAGAGGAGCGTGCCGGAGACCTGGAAGGCCTTTCTGGAGAGTGTGAAGAAGCTGGGCAAGGGCAACCAGGTGGAAGCCGAGGGCGCAGACGCAGGCCAGGCCCCAGAGGCT	17.0674	56.453	40.5015	47.3751	35.5141
GTCTGCCGTTACTGCCTGTG	73	+	11	-	5248118	TTTGCTTCTGACACAACTGTGTTCACTAGCAACCTCAAACAGACACCATGGTGCATCTGACTCCTGAGGAGAAGTCTGCCGTTACTGCCTGTGGGGCAAGGTGAACGTGGATGAAGTTGGTGGTGAGGCCCTGGGCAGGTTGGTATCAAGGTTACAAGACAGGTTTAAGGAGACCAATA	C	11		5248209	-	ACTCCTGAGGAGAAGTCTGCCGTTACTGCC[C/-]TGTGGGGCAAGGTGAACGTGGATGAAGTTG	HBB	TTTGCTTCTGACACAACTGTGTTCACTAGCAACCTCAAACAGACACCATGGTGCATCTGACTCCTGAGGAGAAGTCTGCCGTTACTGCCCTGTGGGGCAAGGTGAACGTGGATGAAGTTGGTGGTGAGGCCCTGGGCAGGTTGGTATCAAGGTTACAAGACAGGTTTAAGGAGACCAATA	17.211	56.4483	38.5079	47.1932	35.1896
TGCGGCTCTCCGTGTCTGAT	72	+	1	-	154562690	AAAAGTTGGGGGTCGCTGGTTCCCAGCCGTCTGCGCACACAGCAAGAAGCAAGGCAAGCAGGAAGCAGCAGATGCGGCTCTCCGTGTCTGATTGGGGAGAACGAGAAGGCAGAACGCATGGGTTTCACAGAGGTAACCCCAGTGACAGGGGCCAGTCTCAGAAGAACTATGCTCCTCCT	T	1		154562781	-	AGGAAGCAGCAGATGCGGCTCTCCGTGTCT[T/-]GATTGGGGAGAACGAGAAGGCAGAACGCAT	ADAR	AAAAGTTGGGGGTCGCTGGTTCCCAGCCGTCTGCGCACACAGCAAGAAGCAAGGCAAGCAGGAAGCAGCAGATGCGGCTCTCCGTGTCTTGATTGGGGAGAACGAGAAGGCAGAACGCATGGGTTTCACAGAGGTAACCCCAGTGACAGGGGCCAGTCTCAGAAGAACTATGCTCCTCCT	17.2168	56.4306	38.409	47.1217	35.1226
GATACAGTTTGCCTTCTGTT	75	+	3	+	130660411	GTTGTTTCTATTTCGTGTTACAGTGTGCGTGAAGGAAAATTGGAGCATACACTTGCCCGAGACTTGGTTCCAGGTGATACAGTTTGCCTTCTGTTGGGGATAGAGTTCCTGCTGACTTACGCTTGTTTGAGGTAAATTTGGGATCTGATTGTAATAAGTGAAAATACGTGGATGTAGAT	T	3		130660502	+	GACTTGGTTCCAGGTGATACAGTTTGCCTT[T/-]CTGTTGGGGATAGAGTTCCTGCTGACTTAC	ATP2C1	GTTGTTTCTATTTCGTGTTACAGTGTGCGTGAAGGAAAATTGGAGCATACACTTGCCCGAGACTTGGTTCCAGGTGATACAGTTTGCCTTTCTGTTGGGGATAGAGTTCCTGCTGACTTACGCTTGTTTGAGGTAAATTTGGGATCTGATTGTAATAAGTGAAAATACGTGGATGTAGAT	17.1353	56.4266	38.5859	47.2072	35.2763
CTCAGTGAAAACCTCAGTAA	82	-	5	+	149758377	CTCGGGCTCCAGCTCCAGAGTCTGTATTCTTGGCTAGCTGCTTTACTCAATCTCACCTTCTCCCTCCTTAATTCCCTTTTCTCCACTCAGTGAAAACCTCAGTAAAGAAAACCCAGGCCAAAGCCAACCCAGCTGCCGCCAGAGCACCTTCAGCAAAAGGGACAATTTCAGCCCCTGGA	G	5		149758468	+	TCCCTCCTTAATTCCCTTTTCTCCACTCAG[G/-]TGAAAACCTCAGTAAAGAAAACCCAGGCCA	TCOF1	CTCGGGCTCCAGCTCCAGAGTCTGTATTCTTGGCTAGCTGCTTTACTCAATCTCACCTTCTCCCTCCTTAATTCCCTTTTCTCCACTCAGGTGAAAACCTCAGTAAAGAAAACCCAGGCCAAAGCCAACCCAGCTGCCGCCAGAGCACCTTCAGCAAAAGGGACAATTTCAGCCCCTGGA	17.2092	56.4137	38.3563	47.0769	35.0922
GCTTCCAACGACACACTGAA	73	+	20	-	10627618	CATCTGTGGGTGCATGGCTGTGATCTGATCCCAAGCCTATCTTCTAGTGATTGACAGCTGCACAGTGGCCATGGCTTCCAACGACACACTGAAGGGGTGCGGTATATTTCCTCCAACGTCTGTGGTCCTCACGGGAAGTGCAAGAGTCAGTCGGGAGGCAAATTCACCTGTGACTGTAA	C	20		10627709	-	GCACAGTGGCCATGGCTTCCAACGACACAC[C/-]TGAAGGGGTGCGGTATATTTCCTCCAACGT	JAG1	CATCTGTGGGTGCATGGCTGTGATCTGATCCCAAGCCTATCTTCTAGTGATTGACAGCTGCACAGTGGCCATGGCTTCCAACGACACACCTGAAGGGGTGCGGTATATTTCCTCCAACGTCTGTGGTCCTCACGGGAAGTGCAAGAGTCAGTCGGGAGGCAAATTCACCTGTGACTGTAA	17.2299	56.41	38.2936	47.0396	35.0431
GCCTCCAGCGAGTACCTGTG	73	+	17	-	73758777	GACCAGCCTGGTGCCACTCTCGGACCCCAAGCTGGCCGTGCTCATCACCAACTCTAATGTCCGCCACTCCCTGGCCTCCAGCGAGTACCTGTGCGGCGGCGCCAATGTGAAGAAGTGGCCCGGGCGCTGGGCAAGGAAAGCCTCCGGGAGGTACAACTGGAAGAGCTAGAGGGTGAGAA	C	17		73758868	-	TCCGCCACTCCCTGGCCTCCAGCGAGTACC[C/-]TGTGCGGCGGCGCCAATGTGAAGAAGTGGC	GALK1	GACCAGCCTGGTGCCACTCTCGGACCCCAAGCTGGCCGTGCTCATCACCAACTCTAATGTCCGCCACTCCCTGGCCTCCAGCGAGTACCCTGTGCGGCGGCGCCAATGTGAAGAAGTGGCCCGGGCGCTGGGCAAGGAAAGCCTCCGGGAGGTACAACTGGAAGAGCTAGAGGGTGAGAA	15.6339	56.3827	38.5182	47.1187	35.263
ACATGTGTAACAGTCCTGCA	75	+	17	-	7577469	AAGGCGCACTGGCCTCATCTTGGGCCTGTGTTATCTCCTAGGTTGGCTCTGACTGTACCACCATCCACTACAACTACATGTGTAACAGTCCTGCATGGGCGGCATGAACCGGAGGCCCATCCTCACCATCATCACACTGGAAGACTCCAGGTCAGGAGCCACTTGCCACCCTGCACACT	T	17		7577560	-	ACCATCCACTACAACTACATGTGTAACAGT[T/-]CCTGCATGGGCGGCATGAACCGGAGGCCCA	TP53	AAGGCGCACTGGCCTCATCTTGGGCCTGTGTTATCTCCTAGGTTGGCTCTGACTGTACCACCATCCACTACAACTACATGTGTAACAGTTCCTGCATGGGCGGCATGAACCGGAGGCCCATCCTCACCATCATCACACTGGAAGACTCCAGGTCAGGAGCCACTTGCCACCCTGCACACT	14.2429	56.3784	38.3549	47.0401	35.1205
ACGATGGGAGCTATCCTGCA	75	+	2	-	110920580	GCAGAAACATGACTGAAAACAAATCCATTTTGATGTTACTGTCTTCAGCAGATAAACACTGTTGATGTGTTAACTACGATGGGAGCTATCCTGCAGGGTTCAGGCCTTCCACGCTCTCACAGCTTCTGGAGGAAGGTAATGCGTGCCTATCAGCCACTGCACTCTTTCAGCAAAGCAGT	T	2		110920671	-	TGTTGATGTGTTAACTACGATGGGAGCTAT[T/-]CCTGCAGGGTTCAGGCCTTCCACGCTCTCA	NPHP1	GCAGAAACATGACTGAAAACAAATCCATTTTGATGTTACTGTCTTCAGCAGATAAACACTGTTGATGTGTTAACTACGATGGGAGCTATTCCTGCAGGGTTCAGGCCTTCCACGCTCTCACAGCTTCTGGAGGAAGGTAATGCGTGCCTATCAGCCACTGCACTCTTTCAGCAAAGCAGT	14.249	56.3705	38.4358	47.0678	35.2004
TTCTTATGACCTTAACTGTG	74	+	11	+	57381739	CTCCATCAGCTGAGGGTATCATGCTGGCTTCTGACTCTGTTTTTCTCTGGTTTTGCCCTAGAATTCTTCGATTTTTCTTATGACCTTAACTGTGTGGGCTGACAGAGGACCCAGATCTTCAGGTTTCTGCGATGCAGCACCAGACAGTGCTGGAACTGACAGAGACTGGGGTGGAGGCG	C	11		57381830	+	GAATTCTTCGATTTTTCTTATGACCTTAAC[C/-]TGTGTGGGCTGACAGAGGACCCAGATCTTC	SERPING1	CTCCATCAGCTGAGGGTATCATGCTGGCTTCTGACTCTGTTTTTCTCTGGTTTTGCCCTAGAATTCTTCGATTTTTCTTATGACCTTAACCTGTGTGGGCTGACAGAGGACCCAGATCTTCAGGTTTCTGCGATGCAGCACCAGACAGTGCTGGAACTGACAGAGACTGGGGTGGAGGCG	14.2521	56.3588	38.2792	46.9828	35.0712
AGACCTCCTCGAAGCCTGAC	75	+	X	-	32867773	TTTTTTTTAATTTCAGTTTGGGAAGCAGCATATTGAGAACCTCTTCAGTGACCTACAGGATGGGAGGCGCCTCCTAGACCTCCTCGAAGCCTGACAGGGCAAAAACTGGTATGTGACTTATTTTTAAGAAAGTTAACTTTAAACTTAGTAGAATTTCAGACCAGAAACTGACAACATAG	G	X		32867864	-	ATGGGAGGCGCCTCCTAGACCTCCTCGAAG[G/-]CCTGACAGGGCAAAAACTGGTATGTGACTT	DMD	TTTTTTTTAATTTCAGTTTGGGAAGCAGCATATTGAGAACCTCTTCAGTGACCTACAGGATGGGAGGCGCCTCCTAGACCTCCTCGAAGGCCTGACAGGGCAAAAACTGGTATGTGACTTATTTTTAAGAAAGTTAACTTTAAACTTAGTAGAATTTCAGACCAGAAACTGACAACATAG	14.2574	56.3538	38.3762	47.0212	35.163
AAGAGTTATGGATATCTGGT	74	+	12	-	116675235	TCTGTTAAGTTTCATCCGCTGTCTGCAAGCTAACCTGCTTTGTGTATGGCGTCGTGATGTCAAACCAGATTGCAAAGAGTTATGGATATCTGGTGGGGAGATGAACCCAACCTAGTGGGTGTAATACATCATGAACTGCAGGGTAAGGTTTCTGTTTTTTTCTTAAAAATTATTTGCAT	T	12		116675326	-	TCAAACCAGATTGCAAAGAGTTATGGATAT[T/-]CTGGTGGGGAGATGAACCCAACCTAGTGGG	MED13L	TCTGTTAAGTTTCATCCGCTGTCTGCAAGCTAACCTGCTTTGTGTATGGCGTCGTGATGTCAAACCAGATTGCAAAGAGTTATGGATATTCTGGTGGGGAGATGAACCCAACCTAGTGGGTGTAATACATCATGAACTGCAGGGTAAGGTTTCTGTTTTTTTCTTAAAAATTATTTGCAT	14.2596	56.3524	38.426	47.04	35.211
CGACACTTGCAACCCCTGTC	73	+	7	-	150644609	CCTTCTCCAGCCCCAGGCCCCCCGGAGAGCCGCCGGGTGGGGAGCCCCTGATGGAGGACTGCGAGAAGAGCAGCGACACTTGCAACCCCTGTCAGGTATCCCGGGCGACGGGCGGGCGAGGGAGGACCGGGCGTGGCAGCGGTGGTGCGTCTACCCCGCTCACCCAGCTCTGCTCTCTG	C	7		150644700	-	TGCGAGAAGAGCAGCGACACTTGCAACCCC[C/-]TGTCAGGTATCCCGGGCGACGGGCGGGCGA	KCNH2	CCTTCTCCAGCCCCAGGCCCCCCGGAGAGCCGCCGGGTGGGGAGCCCCTGATGGAGGACTGCGAGAAGAGCAGCGACACTTGCAACCCCCTGTCAGGTATCCCGGGCGACGGGCGGGCGAGGGAGGACCGGGCGTGGCAGCGGTGGTGCGTCTACCCCGCTCACCCAGCTCTGCTCTCTG	14.2597	56.3514	38.4095	47.032	35.1964
TCATGATGATGAAGACTGCA	74	+	15	-	48780227	CTGTGGCAGAGGCCAGTGTGTGAACACCCCTGGGGACTTTGAATGCAAGTGTGACGAAGGCTATGAAAGTGGATTCATGATGATGAAGACTGCATGGGTAAGTTTGGGATCATTTGATCAACACAGAAAGAGAAGGATTCCATGAAGCTTTGATGGCTCATAGCCTATGTTCCAGGTTC	A	15		48780318	-	GCTATGAAAGTGGATTCATGATGATGAAGA[A/-]CTGCATGGGTAAGTTTGGGATCATTTGATC	FBN1	CTGTGGCAGAGGCCAGTGTGTGAACACCCCTGGGGACTTTGAATGCAAGTGTGACGAAGGCTATGAAAGTGGATTCATGATGATGAAGAACTGCATGGGTAAGTTTGGGATCATTTGATCAACACAGAAAGAGAAGGATTCCATGAAGCTTTGATGGCTCATAGCCTATGTTCCAGGTTC	14.2612	56.3478	38.3858	47.0177	35.1782
AATGCTTACTGTTGCCTGGA	73	+	15	-	48905157	CTCTTCTTCTTTTTTTTAAAGTATGGAATTCTTCTGTTTTTGTTTTAGACCCAATGTCTGTGGATCACGTTATAATGCTTACTGTTGCCTGGATGGAAAACCTTACCTGGCGGAAATCAGTGTATTGTCCGTAAGTAAATAGAAAACTTGTCATTCTGCATGTCCTTCTTTTGTTGTGT	C	15		48905248	-	GTGGATCACGTTATAATGCTTACTGTTGCC[C/-]TGGATGGAAAACCTTACCTGGCGGAAATCA	FBN1	CTCTTCTTCTTTTTTTTAAAGTATGGAATTCTTCTGTTTTTGTTTTAGACCCAATGTCTGTGGATCACGTTATAATGCTTACTGTTGCCCTGGATGGAAAACCTTACCTGGCGGAAATCAGTGTATTGTCCGTAAGTAAATAGAAAACTTGTCATTCTGCATGTCCTTCTTTTGTTGTGT	14.2605	56.3456	38.3136	46.984	35.114
AACCATCACAGCTTGCTGTG	74	+	X	+	48385495	AGGAAGAGCACACCGATACCAGTGTCCCCTCATGCTTTCTCCTGCAGGGGTGACAACTTCACAGTGTGCATGGAAACCATCACAGCTTGCTGTGGGGACCACTCAGCCTGTGGGTGGTGATCGCCTTTCTCCGCCAGCATCCCCTCCGCTTCATTCTACAGCTTGTGGTCTCTGTGGGT	C	X		48385586	+	ACAGTGTGCATGGAAACCATCACAGCTTGC[C/-]TGTGGGGACCACTCAGCCTGTGGGTGGTGA	EBP	AGGAAGAGCACACCGATACCAGTGTCCCCTCATGCTTTCTCCTGCAGGGGTGACAACTTCACAGTGTGCATGGAAACCATCACAGCTTGCCTGTGGGGACCACTCAGCCTGTGGGTGGTGATCGCCTTTCTCCGCCAGCATCCCCTCCGCTTCATTCTACAGCTTGTGGTCTCTGTGGGT	14.2636	56.3444	38.3959	47.0172	35.1915
GGTGATGGAGTACTGCTGTG	74	+	19	+	1219254	CTGGCCCCCGTGCTCCCTGGGCCTGTGAGTGGGGCCGCCCCCTGAGCTGTGTGTCCTTAGCGCCCCACGTATATGGTGATGGAGTACTGCTGTGTGGCATGCAGGAAATGCTGGACAGCGTGCCGGAGAAGCGTTTCCCAGTGTGCCAGGCCCACGGGTGCGTGCGCGGGGCAGGGGCC	G	19		1219345	+	CGCCCCACGTATATGGTGATGGAGTACTGC[G/-]TGTGTGGCATGCAGGAAATGCTGGACAGCG	STK11	CTGGCCCCCGTGCTCCCTGGGCCTGTGAGTGGGGCCGCCCCCTGAGCTGTGTGTCCTTAGCGCCCCACGTATATGGTGATGGAGTACTGCGTGTGTGGCATGCAGGAAATGCTGGACAGCGTGCCGGAGAAGCGTTTCCCAGTGTGCCAGGCCCACGGGTGCGTGCGCGGGGCAGGGGCC	14.2784	56.3311	38.566	47.0502	35.3799
TTTATCAAGTACCTCCTGAA	74	+	14	+	73659437	CCATTCACTGGAAAGGTCCACTTCGACTCCAGCAGGCATATCTCATTATGATTAGTGCCCTCATGGCCCTGGTGTTTATCAAGTACCTCCTGAATGGACTGCGTGGCTCATCTTGGCTGTGATTTCAGTATATGGTAAAACCCAAGACTGATAATTTGTTTGTCACAGGAATGCCCCAC	C	14		73659528	+	TCATGGCCCTGGTGTTTATCAAGTACCTCC[C/-]TGAATGGACTGCGTGGCTCATCTTGGCTGT	PSEN1	CCATTCACTGGAAAGGTCCACTTCGACTCCAGCAGGCATATCTCATTATGATTAGTGCCCTCATGGCCCTGGTGTTTATCAAGTACCTCCCTGAATGGACTGCGTGGCTCATCTTGGCTGTGATTTCAGTATATGGTAAAACCCAAGACTGATAATTTGTTTGTCACAGGAATGCCCCAC	14.2675	56.3254	38.1826	46.9023	35.0143
GGAGTAGCCCCGACTCTGTA	72	+	11	-	32417827	GTGAATGTTCACATGTGGCTTAAAGCCTCCCTTCCTCTTACTCTCTGCCTGCAGGATGTGCGACGTGTGCCTGGAGTAGCCCCGACTCTGTACGGTCGGCATCTGAGACCAGTGAGAAACGCCCCTTCATGTGTGCTTACCCAGGCTGCAATAAGAGATATTTTAAGCTGTCCCACTTA	T	11		32417918	-	GCGACGTGTGCCTGGAGTAGCCCCGACTCT[T/-]GTACGGTCGGCATCTGAGACCAGTGAGAAA	WT1	GTGAATGTTCACATGTGGCTTAAAGCCTCCCTTCCTCTTACTCTCTGCCTGCAGGATGTGCGACGTGTGCCTGGAGTAGCCCCGACTCTTGTACGGTCGGCATCTGAGACCAGTGAGAAACGCCCCTTCATGTGTGCTTACCCAGGCTGCAATAAGAGATATTTTAAGCTGTCCCACTTA	14.2771	56.3199	38.3497	46.9664	35.1748
AAAATTAAAACGACTCTGAA	74	+	17	+	29496918	TTAACTGTTTGTTCAGAAGACAATGTTGATGTTCATGATATAGAATTGTTACAGTATATCAATGTGGATTGTGCAAAATTAAAACGACTCTGAAGGGTAAGTTTAAATGTATAATATATCTGAAAAAAATCACTGGGTCAAAAACTAGTATCATGAATGTACTAATTATATTAATTGTG	C	17		29497009	+	AATGTGGATTGTGCAAAATTAAAACGACTC[C/-]TGAAGGGTAAGTTTAAATGTATAATATATC	NF1	TTAACTGTTTGTTCAGAAGACAATGTTGATGTTCATGATATAGAATTGTTACAGTATATCAATGTGGATTGTGCAAAATTAAAACGACTCCTGAAGGGTAAGTTTAAATGTATAATATATCTGAAAAAAATCACTGGGTCAAAAACTAGTATCATGAATGTACTAATTATATTAATTGTG	14.2764	56.312	38.2169	46.903	35.0577
TTCCTACTTTACAGTCTGAT	75	+	X	-	154197736	AAGTCAATTTGTCCATTCTGTCCTAGCAAGTGTTTTCCATTTCAGATTCTCTACTTCATAGCCATAGGTGTCTTATTCCTACTTTACAGTCTGATTGGATGCCACAGGAAATCAGTCTATTGGCATGTGATTGGAATGGGCACCACTCCTGAAGTGCACTCAATATTCCTCGAAGGTCA	G	X		154197827	-	AGCCATAGGTGTCTTATTCCTACTTTACAG[G/-]TCTGATTGGATGCCACAGGAAATCAGTCTA	F8	AAGTCAATTTGTCCATTCTGTCCTAGCAAGTGTTTTCCATTTCAGATTCTCTACTTCATAGCCATAGGTGTCTTATTCCTACTTTACAGGTCTGATTGGATGCCACAGGAAATCAGTCTATTGGCATGTGATTGGAATGGGCACCACTCCTGAAGTGCACTCAATATTCCTCGAAGGTCA	14.2818	56.3036	38.2303	46.8987	35.0785
ATTACCGCCGCACCACTGCG	75	+	11	-	47354397	GGCATCAGGAAGGGCCTGGCCCAGAGATGCCTCCCCTCCCTCCCTGCCCCCAGGAGTGGTTCACCGTCTTGGAGCATTACCGCCGCACCACTGCGTGGTGCCAGAGCTCATCATTGGCAATGGCTACTACTTCCGCGTCTTCAGCCAGAATATGGTTGGCTTTAGTGACAGAGCGGCCA	C	11		47354488	-	TTCACCGTCTTGGAGCATTACCGCCGCACC[C/-]ACTGCGTGGTGCCAGAGCTCATCATTGGCA	MYBPC3	GGCATCAGGAAGGGCCTGGCCCAGAGATGCCTCCCCTCCCTCCCTGCCCCCAGGAGTGGTTCACCGTCTTGGAGCATTACCGCCGCACCCACTGCGTGGTGCCAGAGCTCATCATTGGCAATGGCTACTACTTCCGCGTCTTCAGCCAGAATATGGTTGGCTTTAGTGACAGAGCGGCCA	14.2931	56.2923	38.3157	46.9149	35.1744
CCTGTGCTACAAGCCCTGTG	72	+	3	-	49160352	TGTAGATGTTCCTCTCACAGGGCCCTGACTTGTTCTGTGCCTGGCAGGTGTGTGGGGCACCAGGGGATGCACCCTGTGCTACAAGCCCTGTGGGGGTGCCGGCTGTCGAGATGAGGATGGGCAGCCGCGCTGTGGGGGCCTCAGCTGCAATGGGGCAGCGGCTACAGCAGACCTAGCAC	T	3		49160443	-	CCAGGGGATGCACCCTGTGCTACAAGCCCT[T/-]GTGGGGGTGCCGGCTGTCGAGATGAGGATG	LAMB2	TGTAGATGTTCCTCTCACAGGGCCCTGACTTGTTCTGTGCCTGGCAGGTGTGTGGGGCACCAGGGGATGCACCCTGTGCTACAAGCCCTTGTGGGGGTGCCGGCTGTCGAGATGAGGATGGGCAGCCGCGCTGTGGGGGCCTCAGCTGCAATGGGGCAGCGGCTACAGCAGACCTAGCAC	14.2912	56.2894	38.246	46.8864	35.1089
ATCAGGTGAGAGTTCATTGG	83	-	1	+	25599094	ACTGGAAGCAGCTCTCATTCTCCTCTTCTATTTTTTTACCCACTATGACGCTTCCTTAGAGGATCAAAAGGGGCTCGTGGCATCCTATCAGGTGAGAGTTCATTGGAAAAGTGGTCACAGGAGCAAATAGCAGGGGCAGGGGCGGGGGAGGCCTGTGGTTCTCCAGGGGCACAGATGTT	A	1		25599185	+	GGATCAAAAGGGGCTCGTGGCATCCTATCA[A/-]GGTGAGAGTTCATTGGAAAAGTGGTCACAG	RHD	ACTGGAAGCAGCTCTCATTCTCCTCTTCTATTTTTTTACCCACTATGACGCTTCCTTAGAGGATCAAAAGGGGCTCGTGGCATCCTATCAAGGTGAGAGTTCATTGGAAAAGTGGTCACAGGAGCAAATAGCAGGGGCAGGGGCGGGGGAGGCCTGTGGTTCTCCAGGGGCACAGATGTT	14.2868	56.2876	38.1407	46.8425	35.0104
AACAGGGCATGGAATTAAAG	82	-	22	-	42607703	GATGTATGGCCCACCAGTGGGGACTTACCATGACCCCAGTGCCCAGGAGGCTGGGCGCTGCCTAATGTCTAGTGATGGTCTGCCTAACAGGGCATGGAATTAAAGCATGGCTCCCAGAAGTTACAAGAATCCTGTTGGGATCTTTCTCGGCAAACTTCTCCAGCCAAAAGCAGCGGTCC	A	22		42607794	-	GCCTAATGTCTAGTGATGGTCTGCCTAACA[A/-]GGGCATGGAATTAAAGCATGGCTCCCAGAA	TCF20	GATGTATGGCCCACCAGTGGGGACTTACCATGACCCCAGTGCCCAGGAGGCTGGGCGCTGCCTAATGTCTAGTGATGGTCTGCCTAACAAGGGCATGGAATTAAAGCATGGCTCCCAGAAGTTACAAGAATCCTGTTGGGATCTTTCTCGGCAAACTTCTCCAGCCAAAAGCAGCGGTCC	14.2917	56.2861	38.2175	46.8715	35.0849
GTGCCTTTGGAGCGACTGTG	73	+	20	-	10623115	TTGCCACACACCATCAGTCCCTAAACTTGAACTCCATTTCTCCTAGACATCAATGAATGCCAGTCTTCACCTTGTGCCTTTGGAGCGACTGTGTGGATGAGATCAATGGCTACCGGTGTGTCTGCCCTCCAGGGCACAGTGGTGCCAAGTGCCAGGAAGGTATGTGTGCCAGGCTTCAG	C	20		10623206	-	CCAGTCTTCACCTTGTGCCTTTGGAGCGAC[C/-]TGTGTGGATGAGATCAATGGCTACCGGTGT	JAG1	TTGCCACACACCATCAGTCCCTAAACTTGAACTCCATTTCTCCTAGACATCAATGAATGCCAGTCTTCACCTTGTGCCTTTGGAGCGACCTGTGTGGATGAGATCAATGGCTACCGGTGTGTCTGCCCTCCAGGGCACAGTGGTGCCAAGTGCCAGGAAGGTATGTGTGCCAGGCTTCAG	14.302	56.2807	38.3369	46.903	35.2115
TACCGAGGGCGGTTCCTGTG	75	+	15	-	48707684	ACAGTTCAGTGGAGGATGCCAAGACATCAATGAATGTGGCTCTGCGCAGGCCCCCTGCAGCTATGGCTGTTCCAATACCGAGGGCGGTTCCTGTGTGGCTGTCCACCTGGTTACTTCCGCATAGGCCAAGGGTAAGCAGTGCTCTTCCTGGTCATGGTTGGAGATTCTTTCATTCGTAA	A	15		48707775	-	GCTATGGCTGTTCCAATACCGAGGGCGGTT[A/-]CCTGTGTGGCTGTCCACCTGGTTACTTCCG	FBN1	ACAGTTCAGTGGAGGATGCCAAGACATCAATGAATGTGGCTCTGCGCAGGCCCCCTGCAGCTATGGCTGTTCCAATACCGAGGGCGGTTACCTGTGTGGCTGTCCACCTGGTTACTTCCGCATAGGCCAAGGGTAAGCAGTGCTCTTCCTGGTCATGGTTGGAGATTCTTTCATTCGTAA	14.3071	56.2799	38.4107	46.9195	35.2921
TCCAGCAGAGAACTTCCGCT	83	-	16	+	2548172	ACCTCGGGGGGCATGGCCTGGCCCCAGACGTGCCTTCGGGCTCTGACCCCTGCTCGCTCCCCTCAGGCAGTTTGTACACTTGGCCGTCCAGCAGAGAACTTCCGCTCGGAGATCGTCAGCGTGAGGGAGATGAGAGACATCTGGTCCTGGGTCCCCGAGCGCTTTGCCCTGTGCCAGCC	T	16		2548263	+	CCTCAGGCAGTTTGTACACTTGGCCGTCCA[T/-]GCAGAGAACTTCCGCTCGGAGATCGTCAGC	TBC1D24	ACCTCGGGGGGCATGGCCTGGCCCCAGACGTGCCTTCGGGCTCTGACCCCTGCTCGCTCCCCTCAGGCAGTTTGTACACTTGGCCGTCCATGCAGAGAACTTCCGCTCGGAGATCGTCAGCGTGAGGGAGATGAGAGACATCTGGTCCTGGGTCCCCGAGCGCTTTGCCCTGTGCCAGCC	14.2999	56.2716	38.2058	46.8476	35.0899
ATTAGAGCGTGTCTTGAAGA	83	-	8	+	75276274	ACTCGCTGTCACATTGCATCGACTGAAGTTCCTGGGGTTTGCAAGGAGAAACTGGGGAAACGGAAAGCGACCAAACTTGGAAACCTATTAGAGCGTGTCTTGAAGAGAAAAACATTTAACAAGGTTTTAGGACATGTCAACAATATATTAATCTCTGCAGTGCTGCCAACAGCATTCCG	C	8		75276365	+	CGGAAAGCGACCAAACTTGGAAACCTATTA[C/-]GAGCGTGTCTTGAAGAGAAAAACATTTAAC	GDAP1	ACTCGCTGTCACATTGCATCGACTGAAGTTCCTGGGGTTTGCAAGGAGAAACTGGGGAAACGGAAAGCGACCAAACTTGGAAACCTATTACGAGCGTGTCTTGAAGAGAAAAACATTTAACAAGGTTTTAGGACATGTCAACAATATATTAATCTCTGCAGTGCTGCCAACAGCATTCCG	17.9347	56.2676	37.7241	47.7641	24.7075
CCCAGATCAATCTGATCTCG	82	-	1	-	40556945	GGATGATACATTTCCATCTGACAGTCGGAGCTAAAACTCCCTTTTATTCCGTAGGAGGGCAGTGGCTCAGAGATGCCCTTCACCTCCCAGATCAATCTGATCTCGGTTGGGGGACAACATCAAGGTAACTTTGCCTCTTTGCTTTCTTTTTTCTGTATTCTAACCCACATGACCACCTG	T	1		40557036	-	CAGTGGCTCAGAGATGCCCTTCACCTCCCA[T/-]GATCAATCTGATCTCGGTTGGGGGACAACA	PPT1	GGATGATACATTTCCATCTGACAGTCGGAGCTAAAACTCCCTTTTATTCCGTAGGAGGGCAGTGGCTCAGAGATGCCCTTCACCTCCCATGATCAATCTGATCTCGGTTGGGGGACAACATCAAGGTAACTTTGCCTCTTTGCTTTCTTTTTTCTGTATTCTAACCCACATGACCACCTG	14.3019	56.2653	38.177	46.8289	35.0687
TGGGCTTCTGGGGAGCTGTA	74	+	6	-	31830389	GCAGCTGCGGGGAGAGATGACTGGGGAGCGACCCAGCACGGCGCTCCCGGACAGACGCTGGGGGCCGCGGATTCTGGGCTTCTGGGGAGCTGTAGGGTTTGGGTGTTTGCCGCGATCTTCCTGCTGCTGTCTCTGGCAGCCTCCTGGTCCAAGGCTGAGAACGACTTCGGTCTGGTGAG	G	6		31830480	-	GGGGGCCGCGGATTCTGGGCTTCTGGGGAG[G/-]CTGTAGGGTTTGGGTGTTTGCCGCGATCTT	NEU1	GCAGCTGCGGGGAGAGATGACTGGGGAGCGACCCAGCACGGCGCTCCCGGACAGACGCTGGGGGCCGCGGATTCTGGGCTTCTGGGGAGGCTGTAGGGTTTGGGTGTTTGCCGCGATCTTCCTGCTGCTGTCTCTGGCAGCCTCCTGGTCCAAGGCTGAGAACGACTTCGGTCTGGTGAG	14.3258	56.2645	38.5031	46.895	35.4309
GGCACTTGAGAGTTGCTAAA	73	+	17	+	29665647	ATTCCGAGATTCAGTTTAGGAGTTAATGTTTTATTTCAATGAAAGTAAAATAAAAAATTCTGTTTTCCTAAAAGGCACTTGAGAGTTGCTAAAAGGACCTGACACTTACAACAGTCAAGTTCTGATAGAAGCTACAGTAATAGCACTAACCAAATTACAGCCACTTCTTAATAAGGTAA	T	17		29665738	+	TGTTTTCCTAAAAGGCACTTGAGAGTTGCT[T/-]AAAAGGACCTGACACTTACAACAGTCAAGT	NF1	ATTCCGAGATTCAGTTTAGGAGTTAATGTTTTATTTCAATGAAAGTAAAATAAAAAATTCTGTTTTCCTAAAAGGCACTTGAGAGTTGCTTAAAAGGACCTGACACTTACAACAGTCAAGTTCTGATAGAAGCTACAGTAATAGCACTAACCAAATTACAGCCACTTCTTAATAAGGTAA	17.8786	56.2615	37.7696	47.7923	23.2139
GAGCTGGAGCCCACCCTGGC	73	+	11	-	64574426	GGCTGGGTGGCAGCCTGAATTATGATCCTTTCCTAGGTACCCCATGGCCTTAGGGAACCTGGCAGATCTAGAGGAGCTGGAGCCCACCCTGGCCGGCCAGACCCACTCACCCTCTACCACAAGGTGGGGGCATCTAAGGAGGGTGCAGAAGGGAGACCCTAACAGTGGCTGAGGCAGGG	C	11		64574517	-	TGGCAGATCTAGAGGAGCTGGAGCCCACCC[C/-]TGGCCGGCCAGACCCACTCACCCTCTACCA	MEN1	GGCTGGGTGGCAGCCTGAATTATGATCCTTTCCTAGGTACCCCATGGCCTTAGGGAACCTGGCAGATCTAGAGGAGCTGGAGCCCACCCCTGGCCGGCCAGACCCACTCACCCTCTACCACAAGGTGGGGGCATCTAAGGAGGGTGCAGAAGGGAGACCCTAACAGTGGCTGAGGCAGGG	14.3419	56.2551	38.5828	46.8541	35.5671
AGCGGCCGAGGGCCCCTGGT	73	+	X	-	30326688	GACCACCCGCAGCAGGGCAGCACCCTCTACTGCGTGCCCACGAGCACAAATCAAGCGCAGGCGGCTCCGGAGGAGCGGCCGAGGGCCCCTGGTGGGACACCTCCTCTGGTGCGCTGCGGCCGGTGGCGCTCAAGAGTCCACAGGTGGTCTGCGAGGCAGCCTCAGCGGGCCTGTTGAAG	C	X		30326779	-	GGCGGCTCCGGAGGAGCGGCCGAGGGCCCC[C/-]TGGTGGGACACCTCCTCTGGTGCGCTGCGG	NR0B1	GACCACCCGCAGCAGGGCAGCACCCTCTACTGCGTGCCCACGAGCACAAATCAAGCGCAGGCGGCTCCGGAGGAGCGGCCGAGGGCCCCCTGGTGGGACACCTCCTCTGGTGCGCTGCGGCCGGTGGCGCTCAAGAGTCCACAGGTGGTCTGCGAGGCAGCCTCAGCGGGCCTGTTGAAG	14.3278	56.2508	38.3978	46.8576	35.3285
GAGGAGGAAACGCAACTGGG	73	+	10	-	120925037	CGCCCGGCTCCTCCTCCACGCGCGGCCTGGCGGCGGCGGCCACTCTAACCAGCGCAAAATGTCCCTGGAACAGGAGGAGGAAACGCAACTGGGCGGCTCCTAGGACGCAGAGACGCCGTCCCCGCCTTCATTGAGCCCAACGTGCGCTTCTGGATCACCGAGCGCCAAGTACGGCCCGG	C	10		120925128	-	TGTCCCTGGAACAGGAGGAGGAAACGCAAC[C/-]TGGGCGGCTCCTAGGACGCAGAGACGCCGT	SFXN4	CGCCCGGCTCCTCCTCCACGCGCGGCCTGGCGGCGGCGGCCACTCTAACCAGCGCAAAATGTCCCTGGAACAGGAGGAGGAAACGCAACCTGGGCGGCTCCTAGGACGCAGAGACGCCGTCCCCGCCTTCATTGAGCCCAACGTGCGCTTCTGGATCACCGAGCGCCAAGTACGGCCCGG	14.3158	56.2505	38.243	46.8274	35.1551
GTGCTCGGGCCGGGGATACG	74	+	19	-	12777273	CTGGACCATGTCCCGCGCCCTGCGGCCACCGCTCCCGCCTCTCTGCTTTTTCCTTTTGTTGCTGGCGGCTGCCGGTGCTCGGGCCGGGGATACGAGGTGAGTGGGGCCTCCGAGCTGAAACGTACAGGAGGCAGAGTGAAACCCAGAATACAGTCTAGAGGTGTGGGTGGGTCTGTCCT	G	19		12777364	-	TGCTGGCGGCTGCCGGTGCTCGGGCCGGGG[G/-]ATACGAGGTGAGTGGGGCCTCCGAGCTGAA	MAN2B1	CTGGACCATGTCCCGCGCCCTGCGGCCACCGCTCCCGCCTCTCTGCTTTTTCCTTTTGTTGCTGGCGGCTGCCGGTGCTCGGGCCGGGGGATACGAGGTGAGTGGGGCCTCCGAGCTGAAACGTACAGGAGGCAGAGTGAAACCCAGAATACAGTCTAGAGGTGTGGGTGGGTCTGTCCT	18.2491	56.2493	38.3173	48.1973	24.8756
TTTTCATTTCAGCTCCTGAA	74	+	11	+	108196698	TAGTTGCTGCTTTCATTATTATTATTATTCATGGTAGTAGTATCAGTAGTAAAAGTATTTATTCCCATATGTCATTTTCATTTCAGCTCCTGAAAGGGCAATATTTCAAATTAAACAGTACAATTCAGTTAGCTGTGGAGTCTCTGAGTGGCAGCTGGAAGAAGCACAAGTATTCTGGG	C	11		108196789	+	ATTCCCATATGTCATTTTCATTTCAGCTCC[C/-]TGAAAGGGCAATATTTCAAATTAAACAGTA	ATM	TAGTTGCTGCTTTCATTATTATTATTATTCATGGTAGTAGTATCAGTAGTAAAAGTATTTATTCCCATATGTCATTTTCATTTCAGCTCCCTGAAAGGGCAATATTTCAAATTAAACAGTACAATTCAGTTAGCTGTGGAGTCTCTGAGTGGCAGCTGGAAGAAGCACAAGTATTCTGGG	14.2996	56.2491	37.9972	46.7382	34.9131
CACAGTAGGTGTCCAGGGAC	82	-	9	-	130616477	GCACAGGCCCCCACGTGGACAGCATGGACCGCGGCACGCTCCCTCTGGCTGTTGCCCTGCTGCTGGCCAGCTGCAGCCTCAGCCCCACAGTAGGTGTCCAGGGACCCAGGGTGGGGAGACTCGGCCTCCGGTGCACGGACCAGGCCCCAAGTATTCCCGGCCTCCTTCCTGTATCCTGA	A	9		130616568	-	CTGCTGGCCAGCTGCAGCCTCAGCCCCACA[A/-]GTAGGTGTCCAGGGACCCAGGGTGGGGAGA	ENG	GCACAGGCCCCCACGTGGACAGCATGGACCGCGGCACGCTCCCTCTGGCTGTTGCCCTGCTGCTGGCCAGCTGCAGCCTCAGCCCCACAAGTAGGTGTCCAGGGACCCAGGGTGGGGAGACTCGGCCTCCGGTGCACGGACCAGGCCCCAAGTATTCCCGGCCTCCTTCCTGTATCCTGA	14.3106	56.2473	38.1436	46.7921	35.0567
CTGCAGATGATAGAACTGTA	75	+	6	+	123101510	TGGTCATCAGGACTCTCAGCACATTCAAGAACACGGAGATTAGTTTCCAGCTGGGAGAAGAGTTTGATGAAACCACTGCAGATGATAGAACTGTAAGGTGAGAAACTGCTTCTTCTTCAGAGTGGGGATGGGGAGAGGGGAATAAAGATAAAGATTTCCAATGCATGTTTTTTTTAAGA	A	6		123101601	+	AGTTTGATGAAACCACTGCAGATGATAGAA[A/-]CTGTAAGGTGAGAAACTGCTTCTTCTTCAG	FABP7	TGGTCATCAGGACTCTCAGCACATTCAAGAACACGGAGATTAGTTTCCAGCTGGGAGAAGAGTTTGATGAAACCACTGCAGATGATAGAAACTGTAAGGTGAGAAACTGCTTCTTCTTCAGAGTGGGGATGGGGAGAGGGGAATAAAGATAAAGATTTCCAATGCATGTTTTTTTTAAGA	14.3202	56.2444	38.248	46.8184	35.1692
GGACCCAGACAACAGCTGAG	73	+	5	-	33944850	CCTAAATGACAGTTCCTTGTAGGTCAAATGGTGGTTCTGTGCTTCCTTTGCAGAGGCAGCAGGCCCCAGGAGGGGACCCAGACAACAGCTGAGAGGGAAGGGCATGGACTGCGCCACCCTCACATGCATGGTGCAGCTGGCTCAGATCCTGGTCGGAGGTGGCCTGGGCTTTCTGGTCA	G	5		33944941	-	CAGGCCCCAGGAGGGGACCCAGACAACAGC[G/-]TGAGAGGGAAGGGCATGGACTGCGCCACCC	SLC45A2	CCTAAATGACAGTTCCTTGTAGGTCAAATGGTGGTTCTGTGCTTCCTTTGCAGAGGCAGCAGGCCCCAGGAGGGGACCCAGACAACAGCGTGAGAGGGAAGGGCATGGACTGCGCCACCCTCACATGCATGGTGCAGCTGGCTCAGATCCTGGTCGGAGGTGGCCTGGGCTTTCTGGTCA	14.3228	56.2441	38.2772	46.8246	35.2016
GCTGGTGGCGGCTTTCTACG	75	+	11	+	44135669	TCCACAGTGTGTATCAGAATAAAGTCCTTTCTTTCTCATCGTTTAACAAAATACTTTGCTTTCAGGGCCCTGTTGGCTGGTGGCGGCTTTCTACGTGGACTTACCGGCAAGGCTACGATGTCAGCATTCCTGTCTATAGTCCACTGTCAGCTGAGGTGGATCTTCCAGAGAAAGGACCA	T	11		44135760	+	TTCAGGGCCCTGTTGGCTGGTGGCGGCTTT[T/-]CTACGTGGACTTACCGGCAAGGCTACGATG	EXT2	TCCACAGTGTGTATCAGAATAAAGTCCTTTCTTTCTCATCGTTTAACAAAATACTTTGCTTTCAGGGCCCTGTTGGCTGGTGGCGGCTTTTCTACGTGGACTTACCGGCAAGGCTACGATGTCAGCATTCCTGTCTATAGTCCACTGTCAGCTGAGGTGGATCTTCCAGAGAAAGGACCA	17.6149	56.2373	37.9741	47.9169	23.3413
ACTGGCAACTCCTCCCTAGA	74	+	12	-	24989417	GGCTATTGATAATAAGGCATGCCTAATGTAGTGAAAGTTTGAAAATGTCCCAATTTCTGATTGACAGAAGAAGAACTGGCAACTCCTCCCTAGATGGCATCATTCTTCCAGGAGTGACAAGGCGGTGCATTCTGGACCTGGCACATCAGTGGGTGGGTGCCTTTGATATGAACAACTTT	A	12		24989508	-	ATTGACAGAAGAAGAACTGGCAACTCCTCC[A/-]CTAGATGGCATCATTCTTCCAGGAGTGACA	BCAT1	GGCTATTGATAATAAGGCATGCCTAATGTAGTGAAAGTTTGAAAATGTCCCAATTTCTGATTGACAGAAGAAGAACTGGCAACTCCTCCACTAGATGGCATCATTCTTCCAGGAGTGACAAGGCGGTGCATTCTGGACCTGGCACATCAGTGGGTGGGTGCCTTTGATATGAACAACTTT	17.4089	56.2286	37.7278	47.7409	23.1792
CATCCTGTCTGACCTCTGTG	73	+	1	-	94546075	TGCAGGACTTGCTGTGGGTGACCAGGCCCCTCATGCAGAATGGTGGTCCAGAGACCTTTACAAAGCTGATGGGCATCCTGTCTGACCTCTGTGTGGCTACCCCGAGGGAGGTGGCTCTCGGGTGCTCTCCTTCAACTGGTATGAAGACAATAACTATAAGGCCTTTCTGGGGATTGACT	C	1		94546166	-	ACAAAGCTGATGGGCATCCTGTCTGACCTC[C/-]TGTGTGGCTACCCCGAGGGAGGTGGCTCTC	ABCA4	TGCAGGACTTGCTGTGGGTGACCAGGCCCCTCATGCAGAATGGTGGTCCAGAGACCTTTACAAAGCTGATGGGCATCCTGTCTGACCTCCTGTGTGGCTACCCCGAGGGAGGTGGCTCTCGGGTGCTCTCCTTCAACTGGTATGAAGACAATAACTATAAGGCCTTTCTGGGGATTGACT	14.3271	56.2279	38.2006	46.778	35.1427
GGGAGGTCAACGAGCCTATT	74	+	9	-	135776054	TTTTGGTTAGCTCTCAAACAGTGAGTCGGTCCAGCAGCAGATGGAGTTCTTGAACAGGCAGCTGTTGGTTCTTGGGGAGGTCAACGAGCCTATTTGGAACAACTGCAGAACAAGCACTCAGATACCACAAAGGTATGCCAGGGCTCGGGAGCCAGACCTTAGTGGGGAAAGCGTTTCAG	T	9		135776145	-	AGCTGTTGGTTCTTGGGGAGGTCAACGAGC[T/-]CTATTTGGAACAACTGCAGAACAAGCACTC	TSC1	TTTTGGTTAGCTCTCAAACAGTGAGTCGGTCCAGCAGCAGATGGAGTTCTTGAACAGGCAGCTGTTGGTTCTTGGGGAGGTCAACGAGCTCTATTTGGAACAACTGCAGAACAAGCACTCAGATACCACAAAGGTATGCCAGGGCTCGGGAGCCAGACCTTAGTGGGGAAAGCGTTTCAG	17.3776	56.2262	37.8103	47.7949	23.232
CTGTGGCCTACAACCCTGGA	73	+	X	-	148577867	GAATTTCAGAAGTTGTATCCCTTGGAGAACATCACCCTGGCCCCCGATCCCGAGGTCCCTGATGGCCTACCCCCTGTGGCCTACAACCCTGGATGGACATCAGGCAACGGGAAGACGTCCAAGCCTTAAACATCAGTGTGCCGTATGGTCCAATTCCTGTGGACTTTCAGGTATCAAGG	C	X		148577958	-	TGATGGCCTACCCCCTGTGGCCTACAACCC[C/-]TGGATGGACATCAGGCAACGGGAAGACGTC	IDS	GAATTTCAGAAGTTGTATCCCTTGGAGAACATCACCCTGGCCCCCGATCCCGAGGTCCCTGATGGCCTACCCCCTGTGGCCTACAACCCCTGGATGGACATCAGGCAACGGGAAGACGTCCAAGCCTTAAACATCAGTGTGCCGTATGGTCCAATTCCTGTGGACTTTCAGGTATCAAGG	14.3151	56.2207	37.9999	46.7045	34.9452
ACCAGAGGTGGGTGCCCTTG	82	-	1	-	16458128	ACCTCTGCCAGCGACGTGTGGAGCTTTGGCATTGTCATGTGGGAGGTGATGACCTATGGCGAGCGGCCCTACTGGGAGTTGTCCAACCAGAGGTGGGTGCCCTTGCCCTCCCCAGGCCTGTCCGGACCTGAACTCAAGCCCTTTACTCATCTCAAACTGCAGGGGCTGGGCAGAGGACA	C	1		16458219	-	CGAGCGGCCCTACTGGGAGTTGTCCAACCA[C/-]GAGGTGGGTGCCCTTGCCCTCCCCAGGCCT	EPHA2	ACCTCTGCCAGCGACGTGTGGAGCTTTGGCATTGTCATGTGGGAGGTGATGACCTATGGCGAGCGGCCCTACTGGGAGTTGTCCAACCACGAGGTGGGTGCCCTTGCCCTCCCCAGGCCTGTCCGGACCTGAACTCAAGCCCTTTACTCATCTCAAACTGCAGGGGCTGGGCAGAGGACA	14.3231	56.2204	38.0975	46.7371	35.0441
GATGATGTAAAATGTCTACA	73	+	17	+	29557847	ACCATTCTATAGGAATAAGATGGTAGAATACCTGACAGACTGGGTTATGGGAACATCAAACCAAGCAGCAGATGATGATGTAAAATGTCTACAAGGTAAAAAAAGAATGACCTTCAAGTATTAGTGGGTTTTACTGTGAGAGTTATAACTACTTAATTACAGCTTTATACTTGTATTTT	T	17		29557938	+	CCAAGCAGCAGATGATGATGTAAAATGTCT[T/-]ACAAGGTAAAAAAAGAATGACCTTCAAGTA	NF1	ACCATTCTATAGGAATAAGATGGTAGAATACCTGACAGACTGGGTTATGGGAACATCAAACCAAGCAGCAGATGATGATGTAAAATGTCTTACAAGGTAAAAAAAGAATGACCTTCAAGTATTAGTGGGTTTTACTGTGAGAGTTATAACTACTTAATTACAGCTTTATACTTGTATTTT	17.2422	56.2176	37.9355	47.8722	23.3104
TAAGAGCTGGCTGTACTGAA	73	+	11	-	64575049	CTTTTCCTGGCTGTCATTCCCTGAAGCAGGCACAGGGTGGGCCATCATGAGACATAATGATCTCATCCCCCCCTAAGAGCTGGCTGTACTGAAAGGATCATACATGCGCTGTGACCGCAAGATGGAGGTGGCGTTCATGGTGTGTGCCATCAACCCTTCCATTGACCTGCACACCGACT	C	11		64575140	-	ATCTCATCCCCCCCTAAGAGCTGGCTGTAC[C/-]TGAAAGGATCATACATGCGCTGTGACCGCA	MEN1	CTTTTCCTGGCTGTCATTCCCTGAAGCAGGCACAGGGTGGGCCATCATGAGACATAATGATCTCATCCCCCCCTAAGAGCTGGCTGTACCTGAAAGGATCATACATGCGCTGTGACCGCAAGATGGAGGTGGCGTTCATGGTGTGTGCCATCAACCCTTCCATTGACCTGCACACCGACT	14.3226	56.2092	38.0152	46.6938	34.9744
GCCTACGCCCACTCGCTGAC	75	+	1	+	21890514	CGCCCCTCCTGCACCCCAGGGAAATCTGTGGGCATTGTGACCACCACGAGAGTGAACCATGCCACCCCCAGCGCCGCCTACGCCCACTCGCTGACCGGGACTGGTACTCAGACAACGAGATGCCCCCTGAGGCCTTGAGCCAGGGCTGTAAGGACATCGCCTACCAGCTCATGCATAAC	G	1		21890605	+	GCCACCCCCAGCGCCGCCTACGCCCACTCG[G/-]CTGACCGGGACTGGTACTCAGACAACGAGA	ALPL	CGCCCCTCCTGCACCCCAGGGAAATCTGTGGGCATTGTGACCACCACGAGAGTGAACCATGCCACCCCCAGCGCCGCCTACGCCCACTCGGCTGACCGGGACTGGTACTCAGACAACGAGATGCCCCCTGAGGCCTTGAGCCAGGGCTGTAAGGACATCGCCTACCAGCTCATGCATAAC	14.3374	56.207	38.1664	46.7317	35.1384
ACCAGGTGCTGTCTCCTGCC	83	-	16	+	222822	CGGGCGTGCCCCCGCGCCCCAAGCATAAACCCTGGCGCGCTCGCGGGCCGGCACTCTTCTGGTCCCCACAGACTCAGAGAGAACCCACCAGGTGCTGTCTCCTGCCGACAAGACCAACGTCAAGGCCGCCTGGGGTAAGGTCGGCGCGCACGCTGGCGAGTATGGTGCGGAGGCCCTGG	T	16		222913	+	GGTCCCCACAGACTCAGAGAGAACCCACCA[T/-]GGTGCTGTCTCCTGCCGACAAGACCAACGT	HBA2	CGGGCGTGCCCCCGCGCCCCAAGCATAAACCCTGGCGCGCTCGCGGGCCGGCACTCTTCTGGTCCCCACAGACTCAGAGAGAACCCACCATGGTGCTGTCTCCTGCCGACAAGACCAACGTCAAGGCCGCCTGGGGTAAGGTCGGCGCGCACGCTGGCGAGTATGGTGCGGAGGCCCTGG	14.3246	56.2024	37.9951	46.6769	34.9627
ACCAGTTTGTCATCTTTTCA	82	-	17	+	29562949	CTATCTACAAAAACTCCTGGATCCTTTATTACGAATTGTGATCACATCCTCTGATTGGCAACATGTTAGCTTTGAAGTGGATCCTACCAGTTTGTCATCTTTTCACATAGAACCGCTGTTTTTTGTTTTTTTTTTTTTGTTTGTTTGTTTTACTAACACTGCATGAAGCAAGGCACCTT	G	17		29563040	+	ACATGTTAGCTTTGAAGTGGATCCTACCAG[G/-]TTTGTCATCTTTTCACATAGAACCGCTGTT	NF1	CTATCTACAAAAACTCCTGGATCCTTTATTACGAATTGTGATCACATCCTCTGATTGGCAACATGTTAGCTTTGAAGTGGATCCTACCAGGTTTGTCATCTTTTCACATAGAACCGCTGTTTTTTGTTTTTTTTTTTTTGTTTGTTTGTTTTACTAACACTGCATGAAGCAAGGCACCTT	14.3273	56.1973	37.995	46.6691	34.9693
TGAAGAAAAGTTTAACTGGA	74	+	X	+	149807361	TAATAGTAGACTGTTCCTTCACGCTGAACTTTATTTATTTTTTGCCTTTTCTAGCCATTATTTGCATTTTTAAATGAAGAAAAGTTTAACTGGATGGATGGACAGTTTACAATCCAGTGGAAGAATACAGGAGGCAGGTAAGATGTTAGATGCTATTGTCTGGTATGTGATGAACCTGA	G	X		149807452	+	TTTGCATTTTTAAATGAAGAAAAGTTTAAC[G/-]TGGATGGATGGACAGTTTACAATCCAGTGG	MTM1	TAATAGTAGACTGTTCCTTCACGCTGAACTTTATTTATTTTTTGCCTTTTCTAGCCATTATTTGCATTTTTAAATGAAGAAAAGTTTAACGTGGATGGATGGACAGTTTACAATCCAGTGGAAGAATACAGGAGGCAGGTAAGATGTTAGATGCTATTGTCTGGTATGTGATGAACCTGA	14.3258	56.1935	37.9547	46.6499	34.9333
AGTGGGCCATCGACTCTGCC	74	+	17	-	4804370	AGCCCGCTGTCAGCTCGGCGGGCGCCCCGCTCTGACAGCCAGCTGACCGTGCCCCCGTCCCGCAGAGAACGGCGAGTGGGCCATCGACTCTGCCCGGGGGTGATCCGCCGCCACCACGGTGGCGCCACCGACGGCCCAGGGGAGACTGACGTCATCTACTCGCTCATCATCCGCCGGAA	T	17		4804461	-	CCGCAGAGAACGGCGAGTGGGCCATCGACT[T/-]CTGCCCGGGGGTGATCCGCCGCCACCACGG	CHRNE	AGCCCGCTGTCAGCTCGGCGGGCGCCCCGCTCTGACAGCCAGCTGACCGTGCCCCCGTCCCGCAGAGAACGGCGAGTGGGCCATCGACTTCTGCCCGGGGGTGATCCGCCGCCACCACGGTGGCGCCACCGACGGCCCAGGGGAGACTGACGTCATCTACTCGCTCATCATCCGCCGGAA	14.3443	56.1852	38.1009	46.6752	35.1025
CCTATGAGCCACCCACTATA	74	+	11	-	47354141	GCTGTGGGAACAGGGAGAGGGGCCTAGCTTTGTGTGGCCCTCTCGGTACCAAGTCCTGTCACCAACAGGCATCACCTATGAGCCACCCACTATAAGGCCCTGGACTTCTCCGAGGCCCCAAGCTTCACCCAGCCCCTGGTGAACCGCTCGGTCATCGCGGGCTACACTGCTATGCTCTG	A	11		47354232	-	CACCAACAGGCATCACCTATGAGCCACCCA[A/-]CTATAAGGCCCTGGACTTCTCCGAGGCCCC	MYBPC3	GCTGTGGGAACAGGGAGAGGGGCCTAGCTTTGTGTGGCCCTCTCGGTACCAAGTCCTGTCACCAACAGGCATCACCTATGAGCCACCCAACTATAAGGCCCTGGACTTCTCCGAGGCCCCAAGCTTCACCCAGCCCCTGGTGAACCGCTCGGTCATCGCGGGCTACACTGCTATGCTCTG	14.8853	56.1836	37.9681	47.8587	23.3201
AGCTTAACGATGCCCATAAC	73	+	11	+	118963900	CAGAACTTGGGCATCAGCCTGGCCAACTTGTTGCTGAGCAAAGGAGCCAAAAACATCCTGGATGTTGCACGGCAGCTTAACGATGCCCATAACTGGTTTGTGGGGCACAGATGCCTGGGTTGCTGCTGTCCAGTGCCTACATCCCGGGCCTCAGTGCCCCATTCTCACTGCTATCTGGG	T	11		118963991	+	GATGTTGCACGGCAGCTTAACGATGCCCAT[T/-]AACTGGTTTGTGGGGCACAGATGCCTGGGT	HMBS	CAGAACTTGGGCATCAGCCTGGCCAACTTGTTGCTGAGCAAAGGAGCCAAAAACATCCTGGATGTTGCACGGCAGCTTAACGATGCCCATTAACTGGTTTGTGGGGCACAGATGCCTGGGTTGCTGCTGTCCAGTGCCTACATCCCGGGCCTCAGTGCCCCATTCTCACTGCTATCTGGG	15.0397	56.1697	37.8198	47.7682	23.2274
GGAGTTTGATGTGATCTAAT	73	+	X	-	85302409	TAACTTGATCTCATTTCCACAAGTAATAGTCACATGACACGTTTCCCGTCAAGATGGCGGATACTCTCCCTTCGGAGTTTGATGTGATCTAATAGGGACGGGTATGTGTAGCCTGGTGCTTCCTGGACAAAGTTTAGGAAGACTGTCTTGTTTCTGTTTTTTCTGTCAGTGGCGAGTTT	G	X		85302500	-	GATACTCTCCCTTCGGAGTTTGATGTGATC[G/-]TAATAGGGACGGGTATGTGTAGCCTGGTGC	CHM	TAACTTGATCTCATTTCCACAAGTAATAGTCACATGACACGTTTCCCGTCAAGATGGCGGATACTCTCCCTTCGGAGTTTGATGTGATCGTAATAGGGACGGGTATGTGTAGCCTGGTGCTTCCTGGACAAAGTTTAGGAAGACTGTCTTGTTTCTGTTTTTTCTGTCAGTGGCGAGTTT	14.5857	56.1677	37.7856	47.7278	23.1998
TCCAGAATTCCAAACCTAGC	73	+	X	+	22129548	AAAATACAATAAATGGGCATCTCTCTCTGTTAACAGGACCATTGCCAACTATTTGGTGTGGAGAATGGTTTATTCCAGAATTCCAAACCTAGCAGGCGCTTTCAGTATAGATGGCTGGAATTCTCAAGGGTAAGTTTAAGAAGATTGCAGTGTTACATCGCTGGATAACTTTACATGCT	T	X		22129639	+	GAGAATGGTTTATTCCAGAATTCCAAACCT[T/-]AGCAGGCGCTTTCAGTATAGATGGCTGGAA	PHEX	AAAATACAATAAATGGGCATCTCTCTCTGTTAACAGGACCATTGCCAACTATTTGGTGTGGAGAATGGTTTATTCCAGAATTCCAAACCTTAGCAGGCGCTTTCAGTATAGATGGCTGGAATTCTCAAGGGTAAGTTTAAGAAGATTGCAGTGTTACATCGCTGGATAACTTTACATGCT	14.5815	56.1661	37.7546	47.7072	23.1798
GCTTTTTGCAGTATTATACT	74	+	6	+	129468018	ATAAAGTTTTTACTGAATGTCCCCTTTTGTTACTTTGACCTTGCAGTCATCTTAACAGGATTTCTCTCTGGATTGCTTTTTGCAGTATTATACTCGGTCAAGGATATTTCAGTTGGAGGGATGTGCATCTGCTATGGTCATGCCAGGGCTTGTCCACTTGATCCAGCGACAAATGTATG	C	6		129468109	+	TTTCTCTCTGGATTGCTTTTTGCAGTATTA[C/-]TACTCGGTCAAGGATATTTCAGTTGGAGGG	LAMA2	ATAAAGTTTTTACTGAATGTCCCCTTTTGTTACTTTGACCTTGCAGTCATCTTAACAGGATTTCTCTCTGGATTGCTTTTTGCAGTATTACTACTCGGTCAAGGATATTTCAGTTGGAGGGATGTGCATCTGCTATGGTCATGCCAGGGCTTGTCCACTTGATCCAGCGACAAATGTATG	14.8976	56.1612	37.7534	47.7183	23.1828
ACAAAATCCACAAACATATA	75	+	12	-	102151284	ATATCTGATCTACTTATATTTTCTCATAGCCACCGGTCACTAAAAGTCTAGTAACAAACTGTAAACCAGTAACTGACAAAATCCACAAACATATAAGGACAAAAACAAATATAGGTAAGTAGTACACGCATACTCCCTTTGTTTAGTATAAGAGTAATCACAAAGGTCTGGCTTTTTTA	G	12		102151375	-	TGTAAACCAGTAACTGACAAAATCCACAAA[G/-]CATATAAGGACAAAAACAAATATAGGTAAG	GNPTAB	ATATCTGATCTACTTATATTTTCTCATAGCCACCGGTCACTAAAAGTCTAGTAACAAACTGTAAACCAGTAACTGACAAAATCCACAAAGCATATAAGGACAAAAACAAATATAGGTAAGTAGTACACGCATACTCCCTTTGTTTAGTATAAGAGTAATCACAAAGGTCTGGCTTTTTTA	14.6175	56.1546	38.2908	48.0443	23.5176
TTGCAGTGGCTGCCCCTACG	73	+	17	-	42458319	AGGAAAGTTTTACAGTCATCTAGGGAGGCTGAATAACAATCAGCCACTTCCTTTCTGTTACTCCTTCCAGACATTGCAGTGGCTGCCCCTACGGGGGTCCCAGTGGCCGGGGCCAAGTGCTGGTGTTCCTGGGTCAGAGTGAGGGGCTGAGGTCACGTCCCTCCCAGGTCCTGGACAGC	C	17		42458410	-	ACTCCTTCCAGACATTGCAGTGGCTGCCCC[C/-]TACGGGGGTCCCAGTGGCCGGGGCCAAGTG	ITGA2B	AGGAAAGTTTTACAGTCATCTAGGGAGGCTGAATAACAATCAGCCACTTCCTTTCTGTTACTCCTTCCAGACATTGCAGTGGCTGCCCCCTACGGGGGTCCCAGTGGCCGGGGCCAAGTGCTGGTGTTCCTGGGTCAGAGTGAGGGGCTGAGGTCACGTCCCTCCCAGGTCCTGGACAGC	13.7394	56.1503	38.0456	47.8627	23.3552
CCCGTTTGCGTGGCCCTGAT	74	+	2	-	38302267	GTGCTGGCCACTGTGCATGTGGGCCAGCGGCTGCTGAGGCAACGGAGGCGGCAGCTCCGGTCCGCGCCCCCGGGCCCGTTTGCGTGGCCCTGATCGGAAACGCGGCGGCGGTGGGCCAGGCGGCTCACCTCTCGTTCGCTCGCCTGGCGCGGCGCTACGGCGACGTTTTCCAGATCCGC	A	2		38302358	-	GTCCGCGCCCCCGGGCCCGTTTGCGTGGCC[A/-]CTGATCGGAAACGCGGCGGCGGTGGGCCAG	CYP1B1	GTGCTGGCCACTGTGCATGTGGGCCAGCGGCTGCTGAGGCAACGGAGGCGGCAGCTCCGGTCCGCGCCCCCGGGCCCGTTTGCGTGGCCACTGATCGGAAACGCGGCGGCGGTGGGCCAGGCGGCTCACCTCTCGTTCGCTCGCCTGGCGCGGCGCTACGGCGACGTTTTCCAGATCCGC	14.3438	56.1477	37.9084	46.5535	34.9573
AAGAGGCCCTAGATTCTATG	75	+	10	+	89692886	GTAAAGCTGGAAAGGGACGAACTGGTGTAATGATATGTGCATATTTATTACATCGGGGCAAATTTTTAAAGGCACAAGAGGCCCTAGATTCTATGGGGAAGTAAGGACCAGAGACAAAAAGGTAAGTTATTTTTTGATGTTTTTCCTTTCCTCTTCCTGGATCTGAGAATTTATTGGAA	T	10		89692977	+	AATTTTTAAAGGCACAAGAGGCCCTAGATT[T/-]CTATGGGGAAGTAAGGACCAGAGACAAAAA	PTEN	GTAAAGCTGGAAAGGGACGAACTGGTGTAATGATATGTGCATATTTATTACATCGGGGCAAATTTTTAAAGGCACAAGAGGCCCTAGATTTCTATGGGGAAGTAAGGACCAGAGACAAAAAGGTAAGTTATTTTTTGATGTTTTTCCTTTCCTCTTCCTGGATCTGAGAATTTATTGGAA	14.0931	56.1449	37.7501	47.6831	23.1702
TCCAGTGAGTGGTCGCCCCA	83	-	16	+	2125802	TGGCCAGGCTGCCGCACCTCTACAGGAACTTTGCCGCGGAGCAGTATGCCAGTGTGTTCGCCATCTCCCTGCCGTACACCAACCCCTCCAGTGAGTGGTCGCCCCAGGCCCTGTGCCTCCCAGCCGTGGCCCCCGCTAGGCCTTGCGGCAGAAAGCCCCGGCAGCCTTTGTCCCCAAGG	A	16		2125893	+	CCATCTCCCTGCCGTACACCAACCCCTCCA[A/-]GTGAGTGGTCGCCCCAGGCCCTGTGCCTCC	TSC2	TGGCCAGGCTGCCGCACCTCTACAGGAACTTTGCCGCGGAGCAGTATGCCAGTGTGTTCGCCATCTCCCTGCCGTACACCAACCCCTCCAAGTGAGTGGTCGCCCCAGGCCCTGTGCCTCCCAGCCGTGGCCCCCGCTAGGCCTTGCGGCAGAAAGCCCCGGCAGCCTTTGTCCCCAAGG	14.3376	56.1376	37.8038	46.5019	34.865
TATAGCCAGAATCCAGAAGG	82	-	17	-	41228502	ACTATCAGAACAAAGCAGTAAAGTAGATTTGTTTTCTCATTCCATTTAAAGCAGTATTAACTTCACAGAAAAGTAGTGAATACCCTATAGCCAGAATCCAGAAGGCCTTTCTGCTGACAAGTTTGAGGTGTCTGCAGATAGTTCTACCAGTAAAAATAAAGAACCAGGAGTGGAAAGGT	A	17		41228593	-	ACTTCACAGAAAAGTAGTGAATACCCTATA[A/-]GCCAGAATCCAGAAGGCCTTTCTGCTGACA	BRCA1	ACTATCAGAACAAAGCAGTAAAGTAGATTTGTTTTCTCATTCCATTTAAAGCAGTATTAACTTCACAGAAAAGTAGTGAATACCCTATAAGCCAGAATCCAGAAGGCCTTTCTGCTGACAAGTTTGAGGTGTCTGCAGATAGTTCTACCAGTAAAAATAAAGAACCAGGAGTGGAAAGGT	13.4734	56.1336	37.8838	47.7466	23.2486
ATTAGTTCGTCAGACCATGG	82	-	15	+	40699746	GGGGAAGTTACTTGTGGCCTTTTCTCTTGAATGTGTCTGGGTAGTGGAGATGCTGTCTGCAGTGGCATCTGTTTACCTCTCTCCTATTAGTTCGTCAGACCATGGCTAAGTTCCTTCAGGAGCACCTGGCCCCCAAGGCCCAGGAGATCGATCGCAGCAATGAGTTCAAGAACCTGCGA	C	15		40699837	+	AGTGGCATCTGTTTACCTCTCTCCTATTAG[C/-]TTCGTCAGACCATGGCTAAGTTCCTTCAGG	IVD	GGGGAAGTTACTTGTGGCCTTTTCTCTTGAATGTGTCTGGGTAGTGGAGATGCTGTCTGCAGTGGCATCTGTTTACCTCTCTCCTATTAGCTTCGTCAGACCATGGCTAAGTTCCTTCAGGAGCACCTGGCCCCCAAGGCCCAGGAGATCGATCGCAGCAATGAGTTCAAGAACCTGCGA	13.4955	56.1282	37.8404	47.7151	23.2197
ATTGGATATTGATGCCTAAA	73	+	8	+	61754212	TTGCATCTGGAAATAGGACAGATATTTCCTTGGATGATCCAAATTTCTGGCAAAAGTGGGCTAAGAAGGCTGAATTGGATATTGATGCCTAAATGGGAGGGTGAGTAAGAAGTCCCATTCGAACACCTATCTGATCTAAACCAAGAGCCACTCTTTGAGAAATGTCAAATGTATCTCCT	T	8		61754303	+	CTAAGAAGGCTGAATTGGATATTGATGCCT[T/-]AAATGGGAGGGTGAGTAAGAAGTCCCATTC	CHD7	TTGCATCTGGAAATAGGACAGATATTTCCTTGGATGATCCAAATTTCTGGCAAAAGTGGGCTAAGAAGGCTGAATTGGATATTGATGCCTTAAATGGGAGGGTGAGTAAGAAGTCCCATTCGAACACCTATCTGATCTAAACCAAGAGCCACTCTTTGAGAAATGTCAAATGTATCTCCT	13.6353	56.126	37.7904	47.6843	23.1882
GACAGCGCCCACCGCCCCCC	82	-	10	-	127462641	CCAGCGGGCGAACGCGCTGCCGGCCAGCGGGGAGCTGGACGCGGCCACCCTAGCGGCCATGAACCGGCCGCGCTGCGGGGTCCCGGACAGCGCCCACCGCCCCCCTCCGCCCCGCCTTCGCCCCCGGGCCCGCCCCCCAGAGCCCGCTCCAGGCGCTCCCCGCGGGCGCCGCTGTCCTT	T	10		127462732	-	TGAACCGGCCGCGCTGCGGGGTCCCGGACA[T/-]GCGCCCACCGCCCCCCTCCGCCCCGCCTTC	MMP21	CCAGCGGGCGAACGCGCTGCCGGCCAGCGGGGAGCTGGACGCGGCCACCCTAGCGGCCATGAACCGGCCGCGCTGCGGGGTCCCGGACATGCGCCCACCGCCCCCCTCCGCCCCGCCTTCGCCCCCGGGCCCGCCCCCCAGAGCCCGCTCCAGGCGCTCCCCGCGGGCGCCGCTGTCCTT	13.4782	56.1235	38.0529	46.5043	35.1945
CAAGTCCTTACACTCCTATT	72	+	17	-	63554394	CAGGCGGAACGAAGATGGGTTGGGGGAGCCGGAGGGGCGGGCATCTCCGGATTCCCCTCTGACCCGGTGGACCAAGTCCTTACACTCCTATTGGGCGATCAAGACGGTGCTTACCTGTTCCGAACTTTCCTGGAGAGGGAGAAATGCGTGGATACCTTAGACTTCTGGTTTGCCTGCAA	T	17		63554485	-	TGACCCGGTGGACCAAGTCCTTACACTCCT[T/-]ATTGGGCGATCAAGACGGTGCTTACCTGTT	AXIN2	CAGGCGGAACGAAGATGGGTTGGGGGAGCCGGAGGGGCGGGCATCTCCGGATTCCCCTCTGACCCGGTGGACCAAGTCCTTACACTCCTTATTGGGCGATCAAGACGGTGCTTACCTGTTCCGAACTTTCCTGGAGAGGGAGAAATGCGTGGATACCTTAGACTTCTGGTTTGCCTGCAA	14.0793	56.1217	37.6488	47.6001	23.0997
TGGACAAGAACTGCTATAGA	74	+	4	-	151727345	AAGGCAGCTCCTCTCCTTCGTGAGATTTTTGTGGATTTTGCACCTTTTCTTTCTCGGACACTTTTGGGTAGCCATGGACAAGAACTGCTATAGAAGGAACAAGTAAGTGGTTTTTCTTTATTTTATTTGTATGTATTTATATTTCAGGATTAAAAACTTACATGGATAATGAAATAACA	T	4		151727436	-	ACTTTTGGGTAGCCATGGACAAGAACTGCT[T/-]ATAGAAGGAACAAGTAAGTGGTTTTTCTTT	LRBA	AAGGCAGCTCCTCTCCTTCGTGAGATTTTTGTGGATTTTGCACCTTTTCTTTCTCGGACACTTTTGGGTAGCCATGGACAAGAACTGCTTATAGAAGGAACAAGTAAGTGGTTTTTCTTTATTTTATTTGTATGTATTTATATTTCAGGATTAAAAACTTACATGGATAATGAAATAACA	13.5862	56.121	37.9079	47.767	23.2654
TATGCCAGTACAGGTATAGA	73	+	11	-	17469968	AGATCTGTAATCTGGTTGCCATCGACACCAATCAGCTCATGTGGTTTTTCTTCTTGTGCCCAAACCTCTGGGCTATGCCAGTACAGGTATAGATGGGCTGAGGGGAAGGGAGGGGGGCAGCAGGACACACAACCAGAATCTGCTGGTCCATGGCCAGTAACTAGGAGCACACCGTCTTC	C	11		17470059	-	CCAAACCTCTGGGCTATGCCAGTACAGGTA[C/-]TAGATGGGCTGAGGGGAAGGGAGGGGGGCA	ABCC8	AGATCTGTAATCTGGTTGCCATCGACACCAATCAGCTCATGTGGTTTTTCTTCTTGTGCCCAAACCTCTGGGCTATGCCAGTACAGGTACTAGATGGGCTGAGGGGAAGGGAGGGGGGCAGCAGGACACACAACCAGAATCTGCTGGTCCATGGCCAGTAACTAGGAGCACACCGTCTTC	13.238	56.1183	38.0019	47.8161	23.3218
CTACCAATATTAAGCCTAGT	72	+	22	-	29091136	TTATGCTGAAAAAGAAATCTTTATATCTGAATGCCACTGAGAATGCCACTTGATTTCTTTTCCTTTCTCTCTCTACCAATATTAAGCCTAGTGGGTATCCACCTTTCTCTGAGCATAGGACTCAAGTGTCACTGAAGGATCAGATCACCAGTGGAAAATACAACTTCATTCCTGAAGTC	T	22		29091227	-	TTCCTTTCTCTCTCTACCAATATTAAGCCT[T/-]AGTGGGTATCCACCTTTCTCTGAGCATAGG	CHEK2	TTATGCTGAAAAAGAAATCTTTATATCTGAATGCCACTGAGAATGCCACTTGATTTCTTTTCCTTTCTCTCTCTACCAATATTAAGCCTTAGTGGGTATCCACCTTTCTCTGAGCATAGGACTCAAGTGTCACTGAAGGATCAGATCACCAGTGGAAAATACAACTTCATTCCTGAAGTC	13.6816	56.1136	37.7722	47.6582	23.1721
CACGCTGCAGACGATCTGGG	73	+	13	-	20763602	AGCTAGTGATTCCTGTGTTGTGTGCATTCGTCTTTTCCAGAGCAAACCGCCCAGAGTAGAAGATGGATTGGGGCACGCTGCAGACGATCTGGGGGGTGTGAACAAACACTCCACCAGCATTGGAAAGATCTGGCTCACCGTCCTCTTCATTTTTCGCATTATGATCCTCGTTGTGGCTG	C	13		20763693	-	AAGATGGATTGGGGCACGCTGCAGACGATC[C/-]TGGGGGGTGTGAACAAACACTCCACCAGCA	GJB2	AGCTAGTGATTCCTGTGTTGTGTGCATTCGTCTTTTCCAGAGCAAACCGCCCAGAGTAGAAGATGGATTGGGGCACGCTGCAGACGATCCTGGGGGGTGTGAACAAACACTCCACCAGCATTGGAAAGATCTGGCTCACCGTCCTCTTCATTTTTCGCATTATGATCCTCGTTGTGGCTG	13.3781	56.1102	37.6791	46.3822	34.8073
GCCCGCGGACCGACCCTACT	74	+	13	+	100634839	GCTCAACGGGCAGATGCGCCTCGGGCTGCCCGGCGAGGTGTTCGGGCGCTCGGAGCAATACCGCCAGGTGGCCAGCCCGCGGACCGACCCTACTCGGCGGCGCAACTCCACAACCAGTACGGCCCCATGAATATGAACATGGGTATGAACATGGCAGCAGCCGCGGCCCACCACCACCA	C	13		100634930	+	CCGCCAGGTGGCCAGCCCGCGGACCGACCC[C/-]TACTCGGCGGCGCAACTCCACAACCAGTAC	ZIC2	GCTCAACGGGCAGATGCGCCTCGGGCTGCCCGGCGAGGTGTTCGGGCGCTCGGAGCAATACCGCCAGGTGGCCAGCCCGCGGACCGACCCCTACTCGGCGGCGCAACTCCACAACCAGTACGGCCCCATGAATATGAACATGGGTATGAACATGGCAGCAGCCGCGGCCCACCACCACCA	12.1845	56.1097	38.1079	46.2719	23.3712
GATTTTAAAAGTATTATAGA	74	+	9	-	135203290	ATCCTGTGAGGCCTTCATCTTCTGTCAGAAATGAGGGCCAGTCTGATACTAATAAGAGAGATCTTGTGGGAAATGATTTTAAAAGTATTATAGAAGGACTTCAACTCCCAATTCACGTATTCAGAGAGCCACTACGGTTTCACAAAAGAAGTCTTCAAAGCTTTGTACTTGTACAGAAC	G	9		135203381	-	GATCTTGTGGGAAATGATTTTAAAAGTATT[G/-]ATAGAAGGACTTCAACTCCCAATTCACGTA	SETX	ATCCTGTGAGGCCTTCATCTTCTGTCAGAAATGAGGGCCAGTCTGATACTAATAAGAGAGATCTTGTGGGAAATGATTTTAAAAGTATTGATAGAAGGACTTCAACTCCCAATTCACGTATTCAGAGAGCCACTACGGTTTCACAAAAGAAGTCTTCAAAGCTTTGTACTTGTACAGAAC	13.6105	56.1088	37.809	47.6954	23.1999
TGGAGGACAGGTCTACTAGA	73	+	9	-	6556088	TGATTACATACCCATCCACCAATGGGGTGTTTGAAGAGAACATCAGTGACGTGTGTGACCTCATCCATCAACATGGAGGACAGGTCTACTAGACGGGGCAAATATGAATGCTCAGGTGGGAACTGAAGAGGCCCGCCCTTAGTTCCCACTGAGAAAATGGATATGTGGAAAAAAAAAAA	C	9		6556179	-	CTCATCCATCAACATGGAGGACAGGTCTAC[C/-]TAGACGGGGCAAATATGAATGCTCAGGTGG	GLDC	TGATTACATACCCATCCACCAATGGGGTGTTTGAAGAGAACATCAGTGACGTGTGTGACCTCATCCATCAACATGGAGGACAGGTCTACCTAGACGGGGCAAATATGAATGCTCAGGTGGGAACTGAAGAGGCCCGCCCTTAGTTCCCACTGAGAAAATGGATATGTGGAAAAAAAAAAA	13.5667	56.1079	37.8234	47.6773	23.2006
AATAGATTTGTCGTTTCTGT	82	-	13	+	32954162	TTCAGATTTACCAGCCACGGGAGCCCCTTCACTTCAGCAAATTTTTAGATCCAGACTTTCAGCCATCTTGTTCTGAGGTGGACCTAATAGATTTGTCGTTTCTGTTGTGAAAAAAACAGGTAATGCACAATATAGTTAATTTTTTTTATTGATTCTTTTAAAAAACATTGTCTTTTAAA	G	13		32954253	+	AGCCATCTTGTTCTGAGGTGGACCTAATAG[G/-]ATTTGTCGTTTCTGTTGTGAAAAAAACAGG	BRCA2	TTCAGATTTACCAGCCACGGGAGCCCCTTCACTTCAGCAAATTTTTAGATCCAGACTTTCAGCCATCTTGTTCTGAGGTGGACCTAATAGGATTTGTCGTTTCTGTTGTGAAAAAAACAGGTAATGCACAATATAGTTAATTTTTTTTATTGATTCTTTTAAAAAACATTGTCTTTTAAA	13.9323	56.0965	37.8134	45.9505	23.1893
AATAGGGAGGTAAATCAACA	83	-	2	+	47703424	TACAGTTTAGGACTAACAATCCATTTATTAGTAGCAGAAAGAAGTTTAAAATCTTGCTTTCTGATATAATTTGTTTTGTAGGCCCCAATAGGGAGGTAAATCAACATATATTCGACAAACTGGGGTGATAGTACTCATGGCCCAAATTGGGTGTTTTGTGCCATGTGAGTCAGCAGAAG	T	2		47703515	+	CTGATATAATTTGTTTTGTAGGCCCCAATA[T/-]GGGAGGTAAATCAACATATATTCGACAAAC	MSH2	TACAGTTTAGGACTAACAATCCATTTATTAGTAGCAGAAAGAAGTTTAAAATCTTGCTTTCTGATATAATTTGTTTTGTAGGCCCCAATATGGGAGGTAAATCAACATATATTCGACAAACTGGGGTGATAGTACTCATGGCCCAAATTGGGTGTTTTGTGCCATGTGAGTCAGCAGAAG	13.9818	56.0954	37.8114	45.9469	23.1875
CCTCTTGTATGTTGCCTACA	75	+	6	-	51524196	ACCCACTCTGGTTCAGTCAGCTTCCTTATTGCTGAATGAATCTATTGGTGCCAACTATTTCAACATCATGGATAACCTCTTGTATGTTGCCTACAAGGAGAGGAGCCCATTGAAATACGCTCAGGTGTTTCCATTCACTTGGCCCTCACTGTGATGGTTTCAGTCTTAGAAAAAGGCTG	T	6		51524287	-	TCAACATCATGGATAACCTCTTGTATGTTG[T/-]CCTACAAGGAGAGGAGCCCATTGAAATACG	PKHD1	ACCCACTCTGGTTCAGTCAGCTTCCTTATTGCTGAATGAATCTATTGGTGCCAACTATTTCAACATCATGGATAACCTCTTGTATGTTGTCCTACAAGGAGAGGAGCCCATTGAAATACGCTCAGGTGTTTCCATTCACTTGGCCCTCACTGTGATGGTTTCAGTCTTAGAAAAAGGCTG	14.8936	56.0888	37.5282	47.4978	23.0145
CTTACACCGTTTCTCATAGA	73	+	7	+	117232142	GCTCAAAACTCATGGGATGTGATTCTTTCGACCAATTTAGTGCAGAAAGAAGAAATTCAATCCTAACTGAGACCTTACACCGTTTCTCATAGAAGGAGATGCTCCTGTCTCCTGGACAGAAACAAAAAAACAATCTTTTAAACAGACTGGAGAGTTTGGGGAAAAAAGGAAGAATTCTA	T	7		117232233	+	TCCTAACTGAGACCTTACACCGTTTCTCAT[T/-]AGAAGGAGATGCTCCTGTCTCCTGGACAGA	CFTR	GCTCAAAACTCATGGGATGTGATTCTTTCGACCAATTTAGTGCAGAAAGAAGAAATTCAATCCTAACTGAGACCTTACACCGTTTCTCATTAGAAGGAGATGCTCCTGTCTCCTGGACAGAAACAAAAAAACAATCTTTTAAACAGACTGGAGAGTTTGGGGAAAAAAGGAAGAATTCTA	14.4287	56.0877	37.5876	47.5484	23.0566
GAAGGAATTGGCACTATAGA	73	+	8	-	87655918	TATTCGAACAACTGGATACTTGCTGTTTATTCTGCACATTAATGCCTGTGTTTATTACTGGGCTTCAAACTATGAAGGAATTGGCACTATAGATGGGTGTATGATGGGGAAGGAAACGAGTAAGTTCTGATTTTGAAAGAAACCTTTATTGATTATTTTTAACATTCTGTTTCATTGTA	C	8		87656009	-	GGGCTTCAAACTATGAAGGAATTGGCACTA[C/-]TAGATGGGTGTATGATGGGGAAGGAAACGA	CNGB3	TATTCGAACAACTGGATACTTGCTGTTTATTCTGCACATTAATGCCTGTGTTTATTACTGGGCTTCAAACTATGAAGGAATTGGCACTACTAGATGGGTGTATGATGGGGAAGGAAACGAGTAAGTTCTGATTTTGAAAGAAACCTTTATTGATTATTTTTAACATTCTGTTTCATTGTA	13.9216	56.0774	37.8453	45.9817	23.2076
TGAAAAGCAGAGACTATACA	72	+	7	-	94229964	CCTATCAGGAAGTGATTCGTGGAGAGGGGATTTTACCTGATGGTGGAGAATACAAACCCCCTTCTGATTCTTTGAAAAGCAGAGACTATACACGGATTTCCTAATTACACTGGCTGTGCCCTCGGCAGTGGCACTGGTCCTTTTTCTAATACTTGCTTATATCATGTGCTGCCGACGGG	T	7		94230055	-	CCTTCTGATTCTTTGAAAAGCAGAGACTAT[T/-]ACACGGATTTCCTAATTACACTGGCTGTGC	SGCE	CCTATCAGGAAGTGATTCGTGGAGAGGGGATTTTACCTGATGGTGGAGAATACAAACCCCCTTCTGATTCTTTGAAAAGCAGAGACTATTACACGGATTTCCTAATTACACTGGCTGTGCCCTCGGCAGTGGCACTGGTCCTTTTTCTAATACTTGCTTATATCATGTGCTGCCGACGGG	14.0743	56.0738	37.8475	45.9792	23.207
ATGAGATGCGCTGCGCTACG	74	+	9	+	130444705	TAAGAACAAGGCCCCAGGCGAGTACCGCAGTGGCCCCCGCCTCATCATTTTCATCCTTGGGGGTGTGAGCCTGAATGAGATGCGCTGCGCTACGAGGTGACCCAGGCCAACGGAAAGTGGGAGGTGCTGATAGGTGAGTGGCCGTGCTTCCAGCGGAAGGCGCCGCCGCATCGCACCTC	C	9		130444796	+	GGGTGTGAGCCTGAATGAGATGCGCTGCGC[C/-]TACGAGGTGACCCAGGCCAACGGAAAGTGG	STXBP1	TAAGAACAAGGCCCCAGGCGAGTACCGCAGTGGCCCCCGCCTCATCATTTTCATCCTTGGGGGTGTGAGCCTGAATGAGATGCGCTGCGCCTACGAGGTGACCCAGGCCAACGGAAAGTGGGAGGTGCTGATAGGTGAGTGGCCGTGCTTCCAGCGGAAGGCGCCGCCGCATCGCACCTC	15.0026	56.0736	37.7685	45.8742	23.7111
GATAGCAAGAACATCACGGA	82	-	16	-	2155321	CTTGCTGTGCCCCCTGCCTGCCCCAGTACGAGCGGGCCCTGGACGTGGCGGCAGAGCCCAAGCACGAGCGGCAGCACCGAGCCCAGATAGCAAGAACATCACGGAGACTCTGGTGTCCCTGAGGGTCCACACTGTGGATGACATCCAGCAGATCGCTGCTGCGCTGGCCCAGTGCATGG	C	16		2155412	-	AAGCACGAGCGGCAGCACCGAGCCCAGATA[C/-]GCAAGAACATCACGGAGACTCTGGTGTCCC	PKD1	CTTGCTGTGCCCCCTGCCTGCCCCAGTACGAGCGGGCCCTGGACGTGGCGGCAGAGCCCAAGCACGAGCGGCAGCACCGAGCCCAGATACGCAAGAACATCACGGAGACTCTGGTGTCCCTGAGGGTCCACACTGTGGATGACATCCAGCAGATCGCTGCTGCGCTGGCCCAGTGCATGG	14.8783	56.0704	38.0334	46.1293	23.8114
AATCTCAGATAAAAACTACA	75	+	9	+	79874965	CCTTTATAATTACTTATTTTTATCTTTTCAAAACAGATTCAAGATTTATGGAAAGTTACCTCTTATTTCTTTACGAATCTCAGATAAAAACTACAAGGGATTATGGAATTGATTGAAAGCATTCCAAAACCTGAACCAGTAACTGAAGTATCTGCCCCTGTCAAATCATTCCAGGTAAT	A	9		79875056	+	TCTTATTTCTTTACGAATCTCAGATAAAAA[A/-]CTACAAGGGATTATGGAATTGATTGAAAGC	VPS13A	CCTTTATAATTACTTATTTTTATCTTTTCAAAACAGATTCAAGATTTATGGAAAGTTACCTCTTATTTCTTTACGAATCTCAGATAAAAAACTACAAGGGATTATGGAATTGATTGAAAGCATTCCAAAACCTGAACCAGTAACTGAAGTATCTGCCCCTGTCAAATCATTCCAGGTAAT	15.175	56.067	37.8914	45.9859	23.7543
CGGAGCAGCTGAGAGCTACC	73	+	6	-	31238832	GACCTGCGCTCCTGGACCGCCGCGGACACCGCGGCTCAGATCACCCAGCGCAAGTTGGAGGCGGCCCGTGCGGCGGAGCAGCTGAGAGCTACCTGGAGGGCACGTGCGTGGAGTGGCTCCGCAGATACCTGGAGAACGGGAAGGAGACGCTGCAGCGCGCAGGTACCAGGGGCAGTGGG	C	6		31238923	-	GGCGGCCCGTGCGGCGGAGCAGCTGAGAGC[C/-]TACCTGGAGGGCACGTGCGTGGAGTGGCTC	HLA-C	GACCTGCGCTCCTGGACCGCCGCGGACACCGCGGCTCAGATCACCCAGCGCAAGTTGGAGGCGGCCCGTGCGGCGGAGCAGCTGAGAGCCTACCTGGAGGGCACGTGCGTGGAGTGGCTCCGCAGATACCTGGAGAACGGGAAGGAGACGCTGCAGCGCGCAGGTACCAGGGGCAGTGGG	17.0576	56.0613	38.2316	46.002	23.7593
TGACGTGGGCAAGAACTAAG	73	+	16	-	15815187	AAGCCAAAGAGGAACTCGAGCGGACCAACAAAATGCTCAAAGCCGAAATGGAAGACCTGGTCAGCTCCAAGGATGACGTGGGCAAGAACTAAGTGGCTCTGGGTGGTTTTTCTCGTCCATGTTTCGCCTGCCCACCCTCTGTGCTATTCACCAGTCCATGCGAGGCTAGCTCCTGGCCT	G	16		15815278	-	GTCAGCTCCAAGGATGACGTGGGCAAGAAC[G/-]TAAGTGGCTCTGGGTGGTTTTTCTCGTCCA	MYH11	AAGCCAAAGAGGAACTCGAGCGGACCAACAAAATGCTCAAAGCCGAAATGGAAGACCTGGTCAGCTCCAAGGATGACGTGGGCAAGAACGTAAGTGGCTCTGGGTGGTTTTTCTCGTCCATGTTTCGCCTGCCCACCCTCTGTGCTATTCACCAGTCCATGCGAGGCTAGCTCCTGGCCT	17.055	56.061	38.2593	46.0314	23.7707
ACAGACTTGGAAATGATAGT	75	+	X	+	37660429	TAAAATTTTTCTCCCTCTGAATATTTTGTTATCTATTACCACTTAATGTATCTCATTTTCATTTTTGCTCTGATTACAGACTTGGAAATGATAGTGGGTCCCATGTTTCTGTATCTCTGTGAGAGGTTGGTGCGGTTTTGGCGATCTCAACAGAAGGTGGTCATCACCAAGGTACTGAT	G	X		37660520	+	ATTTTTGCTCTGATTACAGACTTGGAAATG[G/-]ATAGTGGGTCCCATGTTTCTGTATCTCTGT	CYBB	TAAAATTTTTCTCCCTCTGAATATTTTGTTATCTATTACCACTTAATGTATCTCATTTTCATTTTTGCTCTGATTACAGACTTGGAAATGGATAGTGGGTCCCATGTTTCTGTATCTCTGTGAGAGGTTGGTGCGGTTTTGGCGATCTCAACAGAAGGTGGTCATCACCAAGGTACTGAT	14.8135	56.0601	37.7963	45.9082	23.7255
CCTATGCCACCGAGATATGC	82	-	12	-	33031155	ACTACACGCACAGCGATTACCAGTACAGCCAGAGAAGCCAGGCTGGGCACACCCTGCACCACCAAGAAAGCAGGCGGGCCGCCCTCCTATGCCACCGAGATATGCTCGTTCCGAGATCGTGGGGGTCAGCCGTGCTGGCACCACAAGCAGGCAGCGCCACTTTGACACATACCACAGAC	G	12		33031246	-	CACCAAGAAAGCAGGCGGGCCGCCCTCCTA[G/-]TGCCACCGAGATATGCTCGTTCCGAGATCG	PKP2	ACTACACGCACAGCGATTACCAGTACAGCCAGAGAAGCCAGGCTGGGCACACCCTGCACCACCAAGAAAGCAGGCGGGCCGCCCTCCTAGTGCCACCGAGATATGCTCGTTCCGAGATCGTGGGGGTCAGCCGTGCTGGCACCACAAGCAGGCAGCGCCACTTTGACACATACCACAGAC	14.7902	56.055	38.0172	46.1183	23.8078
TGCCCATCATTAGATATAGG	74	+	17	-	41226416	ATGATTTGTCCTTTCACAATTGGTGGCGATGGTTTTCTCCTTCCATTTATCTTTCTAGGTCATCCCCTTCTAAATGCCCATCATTAGATATAGGTGGTACATGCACAGTTGCTCTGGGAGTCTTCAGAATAGAAACTACCCATCTCAAGAGGAGCTCATTAAGGTTGTTGATGTGGAGG	G	17		41226507	-	TCATCCCCTTCTAAATGCCCATCATTAGAT[G/-]ATAGGTGGTACATGCACAGTTGCTCTGGGA	BRCA1	ATGATTTGTCCTTTCACAATTGGTGGCGATGGTTTTCTCCTTCCATTTATCTTTCTAGGTCATCCCCTTCTAAATGCCCATCATTAGATGATAGGTGGTACATGCACAGTTGCTCTGGGAGTCTTCAGAATAGAAACTACCCATCTCAAGAGGAGCTCATTAAGGTTGTTGATGTGGAGG	15.2509	56.0527	37.6981	45.7988	23.6805
TTCCCCTTTATTACGATACT	75	+	21	-	38128768	ATCTCATCGCCAGAGTCGTGACTGTGCTGGAGAAACTGATCAAAGAGTTTCAGGACAAAGGGCCCAACAGCGTCCTTCCCCTTTATTACGATACTGGGTCCACAGGTCAGTGCTGGCTCATCTTCATTCTTTTCAACTCCTTTATTAGTATCTTAGTAGTTCTGTATCTTTTTTTTTTT	C	21		38128859	-	GGGCCCAACAGCGTCCTTCCCCTTTATTAC[C/-]GATACTGGGTCCACAGGTCAGTGCTGGCTC	HLCS	ATCTCATCGCCAGAGTCGTGACTGTGCTGGAGAAACTGATCAAAGAGTTTCAGGACAAAGGGCCCAACAGCGTCCTTCCCCTTTATTACCGATACTGGGTCCACAGGTCAGTGCTGGCTCATCTTCATTCTTTTCAACTCCTTTATTAGTATCTTAGTAGTTCTGTATCTTTTTTTTTTT	15.3594	56.0504	37.6784	45.7757	23.6709
CATTGTACTCAGAGCCTAGA	74	+	6	-	74351341	GGATTTGGGATCCTTGGCACTGCTGTCCTCACCCTGTTCACTCCCATTGCTGCAGATTTAGGAGTTGGACCACTCATTGTACTCAGAGCCTAGAAGGACTAGGAGAGGTAATTTTCTTTTCTCTCTTGTTTTACTTCTTACCGTGTGTCTCCTTCTCTTCTTCTTAAAGATGTCATTCT	A	6		74351432	-	AGGAGTTGGACCACTCATTGTACTCAGAGC[A/-]CTAGAAGGACTAGGAGAGGTAATTTTCTTT	SLC17A5	GGATTTGGGATCCTTGGCACTGCTGTCCTCACCCTGTTCACTCCCATTGCTGCAGATTTAGGAGTTGGACCACTCATTGTACTCAGAGCACTAGAAGGACTAGGAGAGGTAATTTTCTTTTCTCTCTTGTTTTACTTCTTACCGTGTGTCTCCTTCTCTTCTTCTTAAAGATGTCATTCT	17.7899	56.047	38.1194	45.8589	23.7005
GGTATAGCTGAGCATGCAAA	82	-	15	-	76587954	AAAAAAACCCTGTGACAACATTCTTTACCTTTTTTTTTCCTTTTTGCTCTTTTTAGGCCTCATTGCTACGATTTCAGAGTACCCTGGTATAGCTGAGCATGCAAATGATTCCCTAGCACCCATTACTTTAAATACCATTACTGCAGCCACACGCCTTGGAGGTGAAGTGTCCTGCTTAG	A	15		76588045	-	TCATTGCTACGATTTCAGAGTACCCTGGTA[A/-]TAGCTGAGCATGCAAATGATTCCCTAGCAC	ETFA	AAAAAAACCCTGTGACAACATTCTTTACCTTTTTTTTTCCTTTTTGCTCTTTTTAGGCCTCATTGCTACGATTTCAGAGTACCCTGGTAATAGCTGAGCATGCAAATGATTCCCTAGCACCCATTACTTTAAATACCATTACTGCAGCCACACGCCTTGGAGGTGAAGTGTCCTGCTTAG	17.2128	56.0448	38.0562	45.8099	23.6838
AGGTGGACCCCGAGCCTATC	73	+	12	-	6132848	ATTTGCACCCAGACTAAGAGCCAGAGTTCCTGACACCTGGCCATAGGCCTGGGCCACCTGAGGCTGCCTTTGCAGGTGGACCCCGAGCCTATCTGGATGTCTGCATTTACGACACCTGCTCCTGTGAGTCCATTGGGGACTGCGCCTGCTTCTGCGACACCATTGCTGCCTATGCCCAC	A	12		6132939	-	GAGGCTGCCTTTGCAGGTGGACCCCGAGCC[A/-]TATCTGGATGTCTGCATTTACGACACCTGC	VWF	ATTTGCACCCAGACTAAGAGCCAGAGTTCCTGACACCTGGCCATAGGCCTGGGCCACCTGAGGCTGCCTTTGCAGGTGGACCCCGAGCCATATCTGGATGTCTGCATTTACGACACCTGCTCCTGTGAGTCCATTGGGGACTGCGCCTGCTTCTGCGACACCATTGCTGCCTATGCCCAC	17.9443	56.0438	38.0049	47.3542	23.6494
TTACTTCGAGACACTATAAT	72	+	3	-	25775290	GTTGATGTCACTTGGCGATATTCCTGCAAACATGAAGAGGTGATTGCCAGAAGAACTAAGGTTAAAGAAGCATTACTTCGAGACACTATAATGGGCTTAATAAGCAGGTATGGTGTGGCTATCTTTTTTGAAAGAACAGTTGACATTTTTTATGTAATCGAGAATAGCCGTTTATTAGC	T	3		25775381	-	GGTTAAAGAAGCATTACTTCGAGACACTAT[T/-]AATGGGCTTAATAAGCAGGTATGGTGTGGC	NGLY1	GTTGATGTCACTTGGCGATATTCCTGCAAACATGAAGAGGTGATTGCCAGAAGAACTAAGGTTAAAGAAGCATTACTTCGAGACACTATTAATGGGCTTAATAAGCAGGTATGGTGTGGCTATCTTTTTTGAAAGAACAGTTGACATTTTTTATGTAATCGAGAATAGCCGTTTATTAGC	17.3037	56.0429	38.0536	45.8046	23.6814
TGGACATTAAGGAGACTACG	74	+	7	+	45112268	ATGCCTCCCCACTATGTCCCTGAAAGTCATCTTAGTTTTCTGCATCTTCCTTACAGATGACTCTTCTACAAAAGTGGACATTAAGGAGACTACGAGGTGGAAGCCAGCACTTTGTGAGTGCACATGCCACCAAGCCCTGCGGTGGGACACGCACCAAATGCGTTGTCTGGTGTTGTCCA	C	7		45112359	+	CTCTTCTACAAAAGTGGACATTAAGGAGAC[C/-]TACGAGGTGGAAGCCAGCACTTTGTGAGTG	CCM2	ATGCCTCCCCACTATGTCCCTGAAAGTCATCTTAGTTTTCTGCATCTTCCTTACAGATGACTCTTCTACAAAAGTGGACATTAAGGAGACCTACGAGGTGGAAGCCAGCACTTTGTGAGTGCACATGCCACCAAGCCCTGCGGTGGGACACGCACCAAATGCGTTGTCTGGTGTTGTCCA	18.1168	56.038	38.2118	47.4415	23.7302
TTGGACATATTTTATATAGA	73	+	X	-	18956686	ACCCTAATCGACTGCATTATGACCCTGCTGAACTCAAGCTCTTCGAAAACATTGAATGTGAGTGGCCTGTGTTTTGGACATATTTTATATAGATGGAGTCTTCAGTGGTGATGCTGTTCAGGTGAGAAAATGCTGGGTGTTACGTTGATAATTATTTTCATTCCACTGGTATACTGATT	A	X		18956777	-	GAGTGGCCTGTGTTTTGGACATATTTTATA[A/-]TAGATGGAGTCTTCAGTGGTGATGCTGTTC	PHKA2	ACCCTAATCGACTGCATTATGACCCTGCTGAACTCAAGCTCTTCGAAAACATTGAATGTGAGTGGCCTGTGTTTTGGACATATTTTATAATAGATGGAGTCTTCAGTGGTGATGCTGTTCAGGTGAGAAAATGCTGGGTGTTACGTTGATAATTATTTTCATTCCACTGGTATACTGATT	17.5603	56.0372	38.0347	45.7764	23.6694
CTTCCCACTTTGCTTATATT	75	+	11	+	108115551	GCAGCTCTTACTATCTTCCTCAAGACTTTGGCTGTCAACTTTCGAATTCGAGTGTGTGAATTAGGAGATGAAATTCTTCCCACTTTGCTTATATTTGGACTCAACATAGGCTTAATGATTCTTTAAAAGAAGTCATTATTGAATTATTTCAACTGCAAATTTATATCCATCATCCGAAA	T	11		108115642	+	TTAGGAGATGAAATTCTTCCCACTTTGCTT[T/-]ATATTTGGACTCAACATAGGCTTAATGATT	ATM	GCAGCTCTTACTATCTTCCTCAAGACTTTGGCTGTCAACTTTCGAATTCGAGTGTGTGAATTAGGAGATGAAATTCTTCCCACTTTGCTTTATATTTGGACTCAACATAGGCTTAATGATTCTTTAAAAGAAGTCATTATTGAATTATTTCAACTGCAAATTTATATCCATCATCCGAAA	17.8898	56.0273	38.23	45.9735	23.7441
TTCTAAAAGTGGGAAATGGA	74	+	5	+	176637806	CCCCCAGTTATAAATGAGGAGTGCAGTTTGAAATGCTGCTCTTCTGATACCAAAGGCTCTCCTTTGGCCAGCATTTCTAAAAGTGGGAAATGGATGGTCTAAAACTACTGAACAATATGCATGAGAAAACCAGGGATTCAAGTGACATAGAAACAGCAGTGGTGAAACATGTTTTATCC	G	5		176637897	+	CCTTTGGCCAGCATTTCTAAAAGTGGGAAA[G/-]TGGATGGTCTAAAACTACTGAACAATATGC	NSD1	CCCCCAGTTATAAATGAGGAGTGCAGTTTGAAATGCTGCTCTTCTGATACCAAAGGCTCTCCTTTGGCCAGCATTTCTAAAAGTGGGAAAGTGGATGGTCTAAAACTACTGAACAATATGCATGAGAAAACCAGGGATTCAAGTGACATAGAAACAGCAGTGGTGAAACATGTTTTATCC	14.785	55.4183	42.6754	51.0022	36.2707
TTTTAGATCAACTGAATGGA	75	+	17	-	41201112	CATCCGGAGAGTGTAGGGTAGAGGGCCTGGGTTAAGTATGCAGATTACTGCAGTGATTTTACATCTAAATGTCCATTTTAGATCAACTGAATGGATGGTACAGCTGTGTGGTGCTTCTGTGGTGAAGGAGCTTTCATCATTCACCCTTGGCACAGTAAGTATTGGGTGCCCTGTCAGAG	G	17		41201203	-	TACATCTAAATGTCCATTTTAGATCAACTG[G/-]AATGGATGGTACAGCTGTGTGGTGCTTCTG	BRCA1	CATCCGGAGAGTGTAGGGTAGAGGGCCTGGGTTAAGTATGCAGATTACTGCAGTGATTTTACATCTAAATGTCCATTTTAGATCAACTGGAATGGATGGTACAGCTGTGTGGTGCTTCTGTGGTGAAGGAGCTTTCATCATTCACCCTTGGCACAGTAAGTATTGGGTGCCCTGTCAGAG	17.2741	55.4124	40.7442	48.0406	34.7616
AATGTTGATGATCAGATGAA	74	+	1	-	151378584	CCCCACCACCAACCCCCACTCACCCGCAGGCTTTAGCCCTTCCACCGCTGGCTACAGAGGGAGCCGAATGTCTGAATGTTGATGATCAGATGAAGGGAGCCCAGTCACCCAAGAACCTGAGCTAGCATCAGGTGGTGGTGGTAGTGGTGGAGTTGGCAAAAAGGAGCAGCTGTCTGTGA	G	1		151378675	-	GGAGCCGAATGTCTGAATGTTGATGATCAG[G/-]ATGAAGGGAGCCCAGTCACCCAAGAACCTG	POGZ	CCCCACCACCAACCCCCACTCACCCGCAGGCTTTAGCCCTTCCACCGCTGGCTACAGAGGGAGCCGAATGTCTGAATGTTGATGATCAGGATGAAGGGAGCCCAGTCACCCAAGAACCTGAGCTAGCATCAGGTGGTGGTGGTAGTGGTGGAGTTGGCAAAAAGGAGCAGCTGTCTGTGA	17.1891	55.3881	40.8041	48.5375	34.9016
CAACCAGGCCCAGGTATGGA	72	+	11	-	102667356	GAATTGTTTCTTTCAGATCATCGGGACAACTCTCCTTTTGATGGACCTGGAGGAAATCTTGCTCATGCTTTTCAACCAGGCCCAGGTATGGAGGGGATGCTCATTTTGATGAAGATGAAAGGTGGACCAACAATTTCAGAGGTAAGCCAATCAAATTTGCCTCTCTCAATTCTCCCACC	T	11		102667447	-	TGCTCATGCTTTTCAACCAGGCCCAGGTAT[T/-]GGAGGGGATGCTCATTTTGATGAAGATGAA	MMP1	GAATTGTTTCTTTCAGATCATCGGGACAACTCTCCTTTTGATGGACCTGGAGGAAATCTTGCTCATGCTTTTCAACCAGGCCCAGGTATTGGAGGGGATGCTCATTTTGATGAAGATGAAAGGTGGACCAACAATTTCAGAGGTAAGCCAATCAAATTTGCCTCTCTCAATTCTCCCACC	17.1516	55.3785	40.8366	48.5648	34.9762
TGCATTCAAATAAAAACGAA	83	-	17	+	29557221	TGCCTTCTCTTTTGTCTATATCTGATAATTTTTTTATTGTTTCTATGTCTATATAGGTATGTTCGTGTGCTTGGGAATATGGTCCATGCATTCAAATAAAAACGAAACTGTGTCAATTAGTTGAAGTAATGATGGCAAGGAGAGATGACCTCTCATTTTGCCAAGAGATGAAATTTAGG	A	17		29557312	+	GTTCGTGTGCTTGGGAATATGGTCCATGCA[A/-]TTCAAATAAAAACGAAACTGTGTCAATTAG	NF1	TGCCTTCTCTTTTGTCTATATCTGATAATTTTTTTATTGTTTCTATGTCTATATAGGTATGTTCGTGTGCTTGGGAATATGGTCCATGCAATTCAAATAAAAACGAAACTGTGTCAATTAGTTGAAGTAATGATGGCAAGGAGAGATGACCTCTCATTTTGCCAAGAGATGAAATTTAGG	17.1538	55.3696	40.6311	48.342	34.665
CCCTTCACAGGGGTGATGAC	75	+	11	+	88911253	CCCTGTGGCCAGCTTTCAGGCAGAGGTTCCTGTCAGAATATCCTTCTGTCCAATGCACCACTTGGGCCTCAATTTCCCTTCACAGGGGTGATGACCGGGAGTCGTGGCCTTCCGTCTTTTATAATAGGACCTGCCAGTGCTCTGGCAACTTCATGGGATTCAACTGTGGAAACTGCAAG	G	11		88911344	+	CTTGGGCCTCAATTTCCCTTCACAGGGGTG[G/-]ATGACCGGGAGTCGTGGCCTTCCGTCTTTT	TYR	CCCTGTGGCCAGCTTTCAGGCAGAGGTTCCTGTCAGAATATCCTTCTGTCCAATGCACCACTTGGGCCTCAATTTCCCTTCACAGGGGTGGATGACCGGGAGTCGTGGCCTTCCGTCTTTTATAATAGGACCTGCCAGTGCTCTGGCAACTTCATGGGATTCAACTGTGGAAACTGCAAG	16.9604	55.3224	40.7548	46.718	34.9938
GGGAAGGAGCTGAGGATGAC	73	+	6	-	162864267	CATCTTCCAGCTCAAGGAGGTGGTTGCTAAGCGACAGGGGGTTCCGGCTGACCAGTTGCGTGTGATTTTCGCAGGGAAGGAGCTGAGGATGACTGGACTGTGCAGGTGAGTCTCCCTTGGCGGCCGTTCTTGGGATGCCGCCAGCTCCATTGCTCATGCCGCCTGCGCTGCCAATCTGA	A	6		162864358	-	GTGTGATTTTCGCAGGGAAGGAGCTGAGGA[A/-]TGACTGGACTGTGCAGGTGAGTCTCCCTTG	PRKN	CATCTTCCAGCTCAAGGAGGTGGTTGCTAAGCGACAGGGGGTTCCGGCTGACCAGTTGCGTGTGATTTTCGCAGGGAAGGAGCTGAGGAATGACTGGACTGTGCAGGTGAGTCTCCCTTGGCGGCCGTTCTTGGGATGCCGCCAGCTCCATTGCTCATGCCGCCTGCGCTGCCAATCTGA	16.9353	55.3199	40.7998	46.8177	35.0908
TAGAGACCATGTGGGATGTA	73	+	2	-	166894267	CTCCCACGCTGGCACATGAATGACTTCTTCCACTCCTTCCTGATTGTGTTCCGCGTGCTGTGTGGGGAGTGGATAGAGACCATGTGGGATGTATGGAGGTTGCTGGTCAAGCCATGTGCCTTACTGTCTTCATGATGGTCATGGTGATTGGAAACCTAGTGGTATGTACCCACTTAAGA	C	2		166894358	-	GTGTGGGGAGTGGATAGAGACCATGTGGGA[C/-]TGTATGGAGGTTGCTGGTCAAGCCATGTGC	SCN1A	CTCCCACGCTGGCACATGAATGACTTCTTCCACTCCTTCCTGATTGTGTTCCGCGTGCTGTGTGGGGAGTGGATAGAGACCATGTGGGACTGTATGGAGGTTGCTGGTCAAGCCATGTGCCTTACTGTCTTCATGATGGTCATGGTGATTGGAAACCTAGTGGTATGTACCCACTTAAGA	16.814	55.2849	40.7441	46.7426	35.6134
CGATGCCGGGGGTGCATGCG	75	+	5	+	131721082	ATGCATTTGGCTACATGGTGCTGCCACTGTTTGCTTACTTCATCCGAGACTGGCGGATGCTGCTGGTGGCGCTGACGATGCCGGGGGTGCATGCGTGGCACTCTGGTGGTGAGTGTGACCTTGTGCCCCATGTGCCCACTGGCAGGATGATTTCTGTCTGGCCTTCACTAGAGGGCAGC	T	5		131721173	+	TGCTGGTGGCGCTGACGATGCCGGGGGTGC[T/-]ATGCGTGGCACTCTGGTGGTGAGTGTGACC	SLC22A5	ATGCATTTGGCTACATGGTGCTGCCACTGTTTGCTTACTTCATCCGAGACTGGCGGATGCTGCTGGTGGCGCTGACGATGCCGGGGGTGCTATGCGTGGCACTCTGGTGGTGAGTGTGACCTTGTGCCCCATGTGCCCACTGGCAGGATGATTTCTGTCTGGCCTTCACTAGAGGGCAGC	16.8073	55.284	40.7489	46.7549	35.1285
GGTCCAGGTGAAGGCGTGCT	74	+	9	-	97869446	GCAAATAAATAAATCCTAGAAGTATGTCTGTCCTGCCTCTTCCTAACCTCTCCCCTGTGAAATACTATTGCCCAGGTCCAGGTGAAGGCGTGCTGGGCCACCTCCTGGCAATGTCCAGAAGCAGCAGCCTCTCAGCCCAGGACCTGCAGACGGTAGCAGGACAGGGCACAGACACAGAC	C	9		97869537	-	AAATACTATTGCCCAGGTCCAGGTGAAGGC[C/-]GTGCTGGGCCACCTCCTGGCAATGTCCAGA	FANCC	GCAAATAAATAAATCCTAGAAGTATGTCTGTCCTGCCTCTTCCTAACCTCTCCCCTGTGAAATACTATTGCCCAGGTCCAGGTGAAGGCCGTGCTGGGCCACCTCCTGGCAATGTCCAGAAGCAGCAGCCTCTCAGCCCAGGACCTGCAGACGGTAGCAGGACAGGGCACAGACACAGAC	15.0452	55.2741	42.7017	51.0575	36.23
GTGTTTTCACAGTCTGTGTT	75	+	18	-	21153433	CTTGAGTGGGCACTTCTTGTTGAAATTTACCATTGAGACCCTGGTAACACTGAAGTTTGTGTTGACTTTCTGTAGGTGTTTTCACAGTCTGTGTTTGGTATGGAGAGTGTGGAATTGCATATGGGGACAAGAGGTACAATTGCGAATATTCTGGCCCACCAAAACCATTGCCAAAGGAT	C	18		21153524	-	TGTTGACTTTCTGTAGGTGTTTTCACAGTC[C/-]TGTGTTTGGTATGGAGAGTGTGGAATTGCA	NPC1	CTTGAGTGGGCACTTCTTGTTGAAATTTACCATTGAGACCCTGGTAACACTGAAGTTTGTGTTGACTTTCTGTAGGTGTTTTCACAGTCCTGTGTTTGGTATGGAGAGTGTGGAATTGCATATGGGGACAAGAGGTACAATTGCGAATATTCTGGCCCACCAAAACCATTGCCAAAGGAT	15.0423	55.2693	42.6949	51.0429	36.2418
CTTCCTGTTCGCTGTATGTT	74	+	7	-	138432178	CCCCGAGGCTGTGCTGAGGCCTCAGGCGTTGTGTGTCTCCCCTCCGCAGCCCCCTACACCATCATCACTTTCCCCTTCCTGTTCGCTGTATGTTTGGAGACTGTGGTCATGGAACCGTGATGCTCCTGGCTGCACTTTGGATGATTCTGAATGAGAGACGCTTGCTCTCCCAGAAGACA	G	7		138432269	-	CATCATCACTTTCCCCTTCCTGTTCGCTGT[G/-]ATGTTTGGAGACTGTGGTCATGGAACCGTG	ATP6V0A4	CCCCGAGGCTGTGCTGAGGCCTCAGGCGTTGTGTGTCTCCCCTCCGCAGCCCCCTACACCATCATCACTTTCCCCTTCCTGTTCGCTGTGATGTTTGGAGACTGTGGTCATGGAACCGTGATGCTCCTGGCTGCACTTTGGATGATTCTGAATGAGAGACGCTTGCTCTCCCAGAAGACA	16.8179	55.2666	40.6111	47.5423	35.4231
CACACCCACCACAGAGCCCA	83	-	11	+	57367476	CCTGGAGGTTTCCAGCTTGCCGACAACCAACTCAACAACCAATTCAGCCACCAAAATAACAGCTAATACCACTGATGAACCCACCACACACCCACCACAGAGCCCACCACCCAACCCACCATCCAACCCACCCAACCAACTACCCAGCTCCCAACAGATTCTCCTACCCAGCCCACTAC	A	11		57367567	+	AGCTAATACCACTGATGAACCCACCACACA[A/-]CCCACCACAGAGCCCACCACCCAACCCACC	SERPING1	CCTGGAGGTTTCCAGCTTGCCGACAACCAACTCAACAACCAATTCAGCCACCAAAATAACAGCTAATACCACTGATGAACCCACCACACAACCCACCACAGAGCCCACCACCCAACCCACCATCCAACCCACCCAACCAACTACCCAGCTCCCAACAGATTCTCCTACCCAGCCCACTAC	17.908	55.2623	31.7312	43.4243	27.144
ATCATACTACTTTAAAACGA	82	-	2	-	166847974	AGAGAGTGGAGAGATGGATGCTCTACGAATACAGATGGAAGAGCGATTCATGGCTTCCAATCCTTCCAAGGTCTCCTATCAGCCAATCATACTACTTTAAAACGAAAACAAGAGGAAGTATCTGCTGTCATTATTCAGCGTGCTTACAGACGCCACCTTTTAAAGCGAACTGTAAAACA	C	2		166848065	-	ATCCTTCCAAGGTCTCCTATCAGCCAATCA[C/-]TACTACTTTAAAACGAAAACAAGAGGAAGT	SCN1A	AGAGAGTGGAGAGATGGATGCTCTACGAATACAGATGGAAGAGCGATTCATGGCTTCCAATCCTTCCAAGGTCTCCTATCAGCCAATCACTACTACTTTAAAACGAAAACAAGAGGAAGTATCTGCTGTCATTATTCAGCGTGCTTACAGACGCCACCTTTTAAAGCGAACTGTAAAACA	16.817	55.2457	40.5006	47.3868	35.2756
CTGGTGGCCGCTTGCATGCG	73	+	9	-	94124001	AACAGACAACATGGCGGCCGCGGTGGCGGCGGCACCTGGGGCCTTGGGATCCCTGCATGCTGGCGGCGCCCGCCTGGTGGCCGCTTGCATGCGTGGCTCTGCCCGGGGTTGAGGCTGCCCGGCTCGTTGGCAGGCCGGCGAGCGGGCCCGGCGATCTGGGCCCAGGGCTGGGTACCTGC	G	9		94124092	-	CTGGCGGCGCCCGCCTGGTGGCCGCTTGCA[G/-]TGCGTGGCTCTGCCCGGGGTTGAGGCTGCC	AUH	AACAGACAACATGGCGGCCGCGGTGGCGGCGGCACCTGGGGCCTTGGGATCCCTGCATGCTGGCGGCGCCCGCCTGGTGGCCGCTTGCAGTGCGTGGCTCTGCCCGGGGTTGAGGCTGCCCGGCTCGTTGGCAGGCCGGCGAGCGGGCCCGGCGATCTGGGCCCAGGGCTGGGTACCTGC	16.6693	55.2361	40.6479	47.5837	35.6073
TGCATTCTTCACCAAGGGCT	82	-	14	-	55368982	GCCTACTCGTCCATCCTGAGCTCGCTGGGCGAGAACCCCCAGCGGCAAGGGCTGCTCAAGACGCCCTGGAGGGCGGCCTCGGCCATGCATTCTTCACCAAGGGCTACCAGGAGACCATCTCAGGTCAGTGCGCCCGCGGGCTGCTAGAGCGTGCGGGCGGCGGGGGCGGTGCTTGCAGG	G	14		55369073	-	GACGCCCTGGAGGGCGGCCTCGGCCATGCA[G/-]TTCTTCACCAAGGGCTACCAGGAGACCATC	GCH1	GCCTACTCGTCCATCCTGAGCTCGCTGGGCGAGAACCCCCAGCGGCAAGGGCTGCTCAAGACGCCCTGGAGGGCGGCCTCGGCCATGCAGTTCTTCACCAAGGGCTACCAGGAGACCATCTCAGGTCAGTGCGCCCGCGGGCTGCTAGAGCGTGCGGGCGGCGGGGGCGGTGCTTGCAGG	16.7986	55.231	40.4609	47.3308	35.2368
GAAGGGTTGTAGGGGGTGTG	74	+	6	+	161157898	TTTCCCACCTTGTGCCACAGCGGCCCCTTCATTTGATTGTGGGAAGCCTCAAGTGGAGCCGAAGAAATGTCCTGGAAGGGTTGTAGGGGGTGTGTGGCCCACCCACATTCCTGGCCCTGGCAAGTCAGTCTTAGAACAAGGTAAGAACAGGCCCAGAAACGATTTATACTGTCCCTCCA	G	6		161157989	+	GAAGAAATGTCCTGGAAGGGTTGTAGGGGG[G/-]TGTGTGGCCCACCCACATTCCTGGCCCTGG	PLG	TTTCCCACCTTGTGCCACAGCGGCCCCTTCATTTGATTGTGGGAAGCCTCAAGTGGAGCCGAAGAAATGTCCTGGAAGGGTTGTAGGGGGGTGTGTGGCCCACCCACATTCCTGGCCCTGGCAAGTCAGTCTTAGAACAAGGTAAGAACAGGCCCAGAAACGATTTATACTGTCCCTCCA	17.4705	55.2287	41	48.7477	35.1995
TGCACATCTGATGCTGTTCA	82	-	16	-	89858865	ACCCACCGACCCTGTGGGGCTGGTCCTTAACAAAAACCCACAACTTTTTGATCTCTGACTTGAAGTTTTTGTCTGTTTCTCCCCCTGCACATCTGATGCTGTTCAGATGCAGAGAGAGTGGAGCTTTGCGCGGACACACCCTCTGCTCACCTCACTGTACCGCAGGGTGAGTGGATGTG	G	16		89858956	-	TTGAAGTTTTTGTCTGTTTCTCCCCCTGCA[G/-]CATCTGATGCTGTTCAGATGCAGAGAGAGT	FANCA	ACCCACCGACCCTGTGGGGCTGGTCCTTAACAAAAACCCACAACTTTTTGATCTCTGACTTGAAGTTTTTGTCTGTTTCTCCCCCTGCAGCATCTGATGCTGTTCAGATGCAGAGAGAGTGGAGCTTTGCGCGGACACACCCTCTGCTCACCTCACTGTACCGCAGGGTGAGTGGATGTG	17.4864	55.2286	40.7911	48.5248	34.8775
GAACATCTTTACCTTATGCC	74	+	1	-	94470947	ATATTTCTGAAGTCCATCAAAATATGGGCTACTGTCCTCAGTTTGATGCAATTGATGAGCTGCTCACAGGACGAGAACATCTTTACCTTATGCCCGGCTTCGAGGTGTACCAGCAGAAGAAATCGAAAAGGTGAAAAATGTTTTGTTGTGGCCACATAGGAGTCTGGTTAATTACAAGC	T	1		94471038	-	CTGCTCACAGGACGAGAACATCTTTACCTT[T/-]ATGCCCGGCTTCGAGGTGTACCAGCAGAAG	ABCA4	ATATTTCTGAAGTCCATCAAAATATGGGCTACTGTCCTCAGTTTGATGCAATTGATGAGCTGCTCACAGGACGAGAACATCTTTACCTTTATGCCCGGCTTCGAGGTGTACCAGCAGAAGAAATCGAAAAGGTGAAAAATGTTTTGTTGTGGCCACATAGGAGTCTGGTTAATTACAAGC	16.8015	55.2247	38.5744	47.2889	35.1962
CAGCAGCGCATCCGAATGAG	75	+	1	-	201333371	CACCTTCTCCCTATGCACACCTGGGTGGGCTTTGCCTCTTCTCCTTAGGAGAGACGTCGGGCAGAGCGGGCCGAGCAGCAGCGCATCCGAATGAGCGGGAGAAGGAGCGGCAGAACCGCCTGGCTGTGAGTGACCCCTAGCCCAGGCCCATGGAGGCCCCCCATGCTCCCAGCTCCTGC	G	1		201333462	-	GGCAGAGCGGGCCGAGCAGCAGCGCATCCG[G/-]AATGAGCGGGAGAAGGAGCGGCAGAACCGC	TNNT2	CACCTTCTCCCTATGCACACCTGGGTGGGCTTTGCCTCTTCTCCTTAGGAGAGACGTCGGGCAGAGCGGGCCGAGCAGCAGCGCATCCGGAATGAGCGGGAGAAGGAGCGGCAGAACCGCCTGGCTGTGAGTGACCCCTAGCCCAGGCCCATGGAGGCCCCCCATGCTCCCAGCTCCTGC	16.6685	55.2105	40.5361	47.4308	35.4456
GAACAAGAAAAAAATATGCT	75	+	7	-	107664414	CTAAGTAGACAAGCAAAAGCTGATCAACTGAGAATATTGGAAGATCAAGTTGTTGCCATTAAAAATGAAATTGTTGAACAAGAAAAAAATATGCTAGGTGCTATAGCTAGGCAGAGTTAAAGAGCAAAAGCTTGTGCCTTTGTTTCTGGTTTCTGATGTACAAGCCCCTGGGGCTCTGT	A	7		107664505	-	TAAAAATGAAATTGTTGAACAAGAAAAAAA[A/-]TATGCTAGGTGCTATAGCTAGGCAGAGTTA	LAMB4	CTAAGTAGACAAGCAAAAGCTGATCAACTGAGAATATTGGAAGATCAAGTTGTTGCCATTAAAAATGAAATTGTTGAACAAGAAAAAAAATATGCTAGGTGCTATAGCTAGGCAGAGTTAAAGAGCAAAAGCTTGTGCCTTTGTTTCTGGTTTCTGATGTACAAGCCCCTGGGGCTCTGT	16.7883	55.2048	38.4755	47.2106	35.1348
TGATTTAGAATGTATGTGGC	74	+	2	-	179595346	TGAATAGATCTTATCATACCTCCTTCATTCACCAAAAAGCTGAAGAAAATGGACAGCATTAAAGGTTCTTTCATTGATTTAGAATGTATGTGGCTGGGTCACATCCCATAAGCATCCAGTGGTTCAAAGATGACCAAGAAATATCAGCTAGTGAAAAGTACAAATTCTCTTTTCATGAC	A	2		179595437	-	TAAAGGTTCTTTCATTGATTTAGAATGTAT[A/-]GTGGCTGGGTCACATCCCATAAGCATCCAG	ttnic	TGAATAGATCTTATCATACCTCCTTCATTCACCAAAAAGCTGAAGAAAATGGACAGCATTAAAGGTTCTTTCATTGATTTAGAATGTATAGTGGCTGGGTCACATCCCATAAGCATCCAGTGGTTCAAAGATGACCAAGAAATATCAGCTAGTGAAAAGTACAAATTCTCTTTTCATGAC	17.4091	55.1981	40.6361	46.433	34.6924
CTGCCCTGAAGGATGGTGCA	73	+	12	-	48367787	AAGAAGGCCCTGCTCATCCAGGGCTCCAATGACGTGGAGATCCGGGCAGAGGGCAATAGCAGGTTCACGTACACTGCCCTGAAGGATGGTGCACGGTGAGTGGGGCTGCCAGAGAGAAGAGCTGCCTGTGCCCAAACCGCCTGGAGCAGGGCTGAGGGTTGGCCCGCGGCAGCTGTCAG	C	12		48367878	-	CAGGTTCACGTACACTGCCCTGAAGGATGG[C/-]TGCACGGTGAGTGGGGCTGCCAGAGAGAAG	COL2A1	AAGAAGGCCCTGCTCATCCAGGGCTCCAATGACGTGGAGATCCGGGCAGAGGGCAATAGCAGGTTCACGTACACTGCCCTGAAGGATGGCTGCACGGTGAGTGGGGCTGCCAGAGAGAAGAGCTGCCTGTGCCCAAACCGCCTGGAGCAGGGCTGAGGGTTGGCCCGCGGCAGCTGTCAG	17.2776	55.1686	40.7453	46.6897	34.9531
TCTTGATGTTTCTTCATGAG	73	+	7	-	107414291	ATCTTCCTCTCAACATTGAGGTCCCCAAAATCAGCCTCCACAGCCTCATTCTTGACTTTTCAGCAGTGTCCTTTCTTGATGTTTCTTCATGAGGGGCCTTAAATCGGTAATTTCTTTGTTCTTAATGGAAACAACCAATCAATGACTAAAGGTTAAAAAAAAAATTGTATTTGTGGGCT	G	7		107414382	-	TCAGCAGTGTCCTTTCTTGATGTTTCTTCA[G/-]TGAGGGGCCTTAAATCGGTAATTTCTTTGT	SLC26A3	ATCTTCCTCTCAACATTGAGGTCCCCAAAATCAGCCTCCACAGCCTCATTCTTGACTTTTCAGCAGTGTCCTTTCTTGATGTTTCTTCAGTGAGGGGCCTTAAATCGGTAATTTCTTTGTTCTTAATGGAAACAACCAATCAATGACTAAAGGTTAAAAAAAAAATTGTATTTGTGGGCT	16.7725	55.1668	38.3101	47.0794	35.0318
CAGTTACAAAGTGAAGTGAC	73	+	12	-	114837318	CTGCCTTAAAATACTGGCATTAATTCCCGCCCCCCTCTCTCCCTCCGTCCCTCTCTCTTAGGCGGATGTTTCCCAGTTACAAAGTGAAGTGACGGGCCTTAATCCCAAAACGAAGTACATTCTTCTCATGGACATTGTACCTGCCGACGATCACAGATACAAATTCGCAGATAATAAAT	G	12		114837409	-	AGGCGGATGTTTCCCAGTTACAAAGTGAAG[G/-]TGACGGGCCTTAATCCCAAAACGAAGTACA	TBX5	CTGCCTTAAAATACTGGCATTAATTCCCGCCCCCCTCTCTCCCTCCGTCCCTCTCTCTTAGGCGGATGTTTCCCAGTTACAAAGTGAAGGTGACGGGCCTTAATCCCAAAACGAAGTACATTCTTCTCATGGACATTGTACCTGCCGACGATCACAGATACAAATTCGCAGATAATAAAT	17.3071	55.1607	40.5732	46.3317	35.2455
CACATGGCCGGCCGGGAAGG	82	-	10	-	79759710	CTACCTCTCTTTAGCTCCCAGCTGCCAAAGGCTTTGTGGCTAATAGCTTTTATTCCGGTTTGACACCAACTGAGTTTTTCTTCCACACATGGCCGGCCGGGAAGGTCTAGTCGACACGGCTGTAAAGACAGCTGAAACGGGATACATGCAGGTAACCTGAAGAAATGTAGGCCATTAGC	A	10		79759801	-	TTGACACCAACTGAGTTTTTCTTCCACACA[A/-]TGGCCGGCCGGGAAGGTCTAGTCGACACGG	POLR3A	CTACCTCTCTTTAGCTCCCAGCTGCCAAAGGCTTTGTGGCTAATAGCTTTTATTCCGGTTTGACACCAACTGAGTTTTTCTTCCACACAATGGCCGGCCGGGAAGGTCTAGTCGACACGGCTGTAAAGACAGCTGAAACGGGATACATGCAGGTAACCTGAAGAAATGTAGGCCATTAGC	16.7206	55.156	38.3937	47.1173	35.1068
GCATGTTCTTACAGAATGCT	72	+	7	-	91842558	TAATTTACCTTGTTTGTTTTTAGAATCTCAGTACAAGTGAAGGTGTCAGTAAAGAAATGCATCACCTTCAGCGCATGTTCTTACAGAATGCTGGGAAATTCCTACTTATGGAGCAGCATTTTTCACAGGACAGATATTTACAAAGGCAAGCCCCAGCAATCATAAAGTCATCCCTGTGT	T	7		91842649	-	CATCACCTTCAGCGCATGTTCTTACAGAAT[T/-]GCTGGGAAATTCCTACTTATGGAGCAGCAT	KRIT1	TAATTTACCTTGTTTGTTTTTAGAATCTCAGTACAAGTGAAGGTGTCAGTAAAGAAATGCATCACCTTCAGCGCATGTTCTTACAGAATTGCTGGGAAATTCCTACTTATGGAGCAGCATTTTTCACAGGACAGATATTTACAAAGGCAAGCCCCAGCAATCATAAAGTCATCCCTGTGT	16.6619	55.1497	38.5113	47.1729	35.2102
GCGCAGGGACCAACGATGCT	74	+	19	+	11221247	TTGTAATGAGCCAAGGTTGGCGGCGAAGGGATGGGTAGGGGCCCGAGAGTGACCAGTCTGCATCCCCTGGCCCTGCGCAGGGACCAACGATGCTTGGACAACAACGGCGGCTGTTCCCACGTCTGCAATGACCTTAAGATCGGCTACGAGTGCCTGTGCCCCGACGGCTTCCAGCTGGT	A	19		11221338	+	CATCCCCTGGCCCTGCGCAGGGACCAACGA[A/-]TGCTTGGACAACAACGGCGGCTGTTCCCAC	LDLR	TTGTAATGAGCCAAGGTTGGCGGCGAAGGGATGGGTAGGGGCCCGAGAGTGACCAGTCTGCATCCCCTGGCCCTGCGCAGGGACCAACGAATGCTTGGACAACAACGGCGGCTGTTCCCACGTCTGCAATGACCTTAAGATCGGCTACGAGTGCCTGTGCCCCGACGGCTTCCAGCTGGT	16.5868	55.146	38.6746	47.244	35.3578
TGTCGCAGGTGGAGAGTGTG	73	+	7	-	44185970	GACGAAAACCTGCTCTTCCACGGGGAGGCCTCCGAGCAGCTGCGCACACGCGGAGCCTTCGAGACGCGCTTCGTGTCGCAGGTGGAGAGTGTGCGGAGGAGGAGGGTGGGTGCAAAGGGCAGGGGCTGGGGACGCCCGGGCACTGCAGACTTGGTCTCAGGGCGACGCTGAGTCCCAGG	G	7		44186061	-	CGAGACGCGCTTCGTGTCGCAGGTGGAGAG[G/-]TGTGCGGAGGAGGAGGGTGGGTGCAAAGGG	GCK	GACGAAAACCTGCTCTTCCACGGGGAGGCCTCCGAGCAGCTGCGCACACGCGGAGCCTTCGAGACGCGCTTCGTGTCGCAGGTGGAGAGGTGTGCGGAGGAGGAGGGTGGGTGCAAAGGGCAGGGGCTGGGGACGCCCGGGCACTGCAGACTTGGTCTCAGGGCGACGCTGAGTCCCAGG	17.1018	55.1437	40.9169	48.5318	35.434
ATGAGTTCTGCTGGCGTGAT	73	+	12	-	32976985	ACTTCAAAACAAAGACCTGTTGGATACACAGCCTAGACTTACTTTTTTGTTTTTTGTTTTTTCTGATAGAAACATGAGTTCTGCTGGCGTGATGGGAGAAAAGCGATGAGAAGATGTGACGGACTCATTGACTCACTGGTCCATTATGTCAGAGGAACCATTGCAGATTACCAGCCAGA	C	12		32977076	-	TTTCTGATAGAAACATGAGTTCTGCTGGCG[C/-]TGATGGGAGAAAAGCGATGAGAAGATGTGA	PKP2	ACTTCAAAACAAAGACCTGTTGGATACACAGCCTAGACTTACTTTTTTGTTTTTTGTTTTTTCTGATAGAAACATGAGTTCTGCTGGCGCTGATGGGAGAAAAGCGATGAGAAGATGTGACGGACTCATTGACTCACTGGTCCATTATGTCAGAGGAACCATTGCAGATTACCAGCCAGA	17.2072	55.1407	40.6546	46.5246	35.4087
GCCATGGGAAGACGGTGGCC	83	-	5	+	149748240	GCCATACCAGATGTGTCTGTCACTCTTGTTCTCTGTAGGCAGAGACAGAGAAAGCTGGCAAGACTGGGAATTCCATGCCACACCCTGCCATGGGAAGACGGTGGCCAACCTTCTTTCTGGGAAGTCTCCCAGGAAGTCAGCAGAGCCCTCAGCAAATACTACGTTGGTCTCAGAAACTG	C	5		149748331	+	AGACTGGGAATTCCATGCCACACCCTGCCA[C/-]TGGGAAGACGGTGGCCAACCTTCTTTCTGG	TCOF1	GCCATACCAGATGTGTCTGTCACTCTTGTTCTCTGTAGGCAGAGACAGAGAAAGCTGGCAAGACTGGGAATTCCATGCCACACCCTGCCACTGGGAAGACGGTGGCCAACCTTCTTTCTGGGAAGTCTCCCAGGAAGTCAGCAGAGCCCTCAGCAAATACTACGTTGGTCTCAGAAACTG	16.6877	55.1399	38.4043	47.1069	35.1286
CGCGCGTTGCACCCCGTGCG	74	+	10	-	69991291	GCGTGCGAGGTCGGCGCCTCGCTGCTTGGGGCCGGGGATGAAGTCCTGCAAGCCCAGCGGCCCGCCGGCGGGAGCGCGCGTTGCACCCCGTGCGCGGGCGGCACCGAGTGCGCGGGCACGTGCGCCGGGGCCGGGCGGCTGGAGAGCGCGGCGCGCAGGCGCCTGGCGGCCAACGCGCG	C	10		69991382	-	GCCCGCCGGCGGGAGCGCGCGTTGCACCCC[C/-]GTGCGCGGGCGGCACCGAGTGCGCGGGCAC	ATOH7	GCGTGCGAGGTCGGCGCCTCGCTGCTTGGGGCCGGGGATGAAGTCCTGCAAGCCCAGCGGCCCGCCGGCGGGAGCGCGCGTTGCACCCCCGTGCGCGGGCGGCACCGAGTGCGCGGGCACGTGCGCCGGGGCCGGGCGGCTGGAGAGCGCGGCGCGCAGGCGCCTGGCGGCCAACGCGCG	17.0294	55.1261	40.873	47.0352	35.4464
GCCATGTCTCACCGTATGAA	82	-	17	+	29585351	TTGTTTTTAGGTGGTTAGCCAGCGTTTCCCTCAGAACAGCATCGGTGCAGTAGGAAGTGCCATGTTCCTCAGATTTATCAATCCTGCCATGTCTCACCGTATGAAGCAGGGATTTTAGATAAAAAGCCACCACCTAGAATCGAAAGGGGCTTGAAGTTAATGTCAAAGGTGAATTATTT	T	17		29585442	+	CATGTTCCTCAGATTTATCAATCCTGCCAT[T/-]GTCTCACCGTATGAAGCAGGGATTTTAGAT	NF1	TTGTTTTTAGGTGGTTAGCCAGCGTTTCCCTCAGAACAGCATCGGTGCAGTAGGAAGTGCCATGTTCCTCAGATTTATCAATCCTGCCATTGTCTCACCGTATGAAGCAGGGATTTTAGATAAAAAGCCACCACCTAGAATCGAAAGGGGCTTGAAGTTAATGTCAAAGGTGAATTATTT	15.1676	55.1072	38.5286	47.1259	35.2702
ACCACTACCCAGCTCCCAAC	83	-	11	+	57367525	ACCAAAATAACAGCTAATACCACTGATGAACCCACCACACAACCCACCACAGAGCCCACCACCCAACCCACCATCCAACCCACCCAACCACTACCCAGCTCCCAACAGATTCTCCTACCCAGCCCACTACTGGGTCCTTCTGCCCAGGACCTGTTACTCTCTGCTCTGACTTGGAGAGT	A	11		57367616	+	ACCCAACCCACCATCCAACCCACCCAACCA[A/-]CTACCCAGCTCCCAACAGATTCTCCTACCC	SERPING1	ACCAAAATAACAGCTAATACCACTGATGAACCCACCACACAACCCACCACAGAGCCCACCACCCAACCCACCATCCAACCCACCCAACCAACTACCCAGCTCCCAACAGATTCTCCTACCCAGCCCACTACTGGGTCCTTCTGCCCAGGACCTGTTACTCTCTGCTCTGACTTGGAGAGT	16.8752	55.1004	40.8444	47.044	35.6679
AACATTATACTGAGTATTTG	83	-	13	+	32953795	AATATAAAAGAGGATCTGTATTTATTTTGAAACAAACATTTAAATGATAATCACTTCTTCCATTGCATCTTTCTCATCTTTCTCCAAACATTATACTGAGTATTTGGCGTCCATCATCAGATTTATATTCTCTGTTAACAGAAGGAAAGAGATACAGAATTTATCATCTTGCAACTTCA	G	13		32953886	+	CATTGCATCTTTCTCATCTTTCTCCAAACA[G/-]TTATACTGAGTATTTGGCGTCCATCATCAG	BRCA2	AATATAAAAGAGGATCTGTATTTATTTTGAAACAAACATTTAAATGATAATCACTTCTTCCATTGCATCTTTCTCATCTTTCTCCAAACAGTTATACTGAGTATTTGGCGTCCATCATCAGATTTATATTCTCTGTTAACAGAAGGAAAGAGATACAGAATTTATCATCTTGCAACTTCA	13.8262	55.0937	38.3974	47.0514	35.1651
GACAGTAGTCGCCCTATGTT	74	+	2	+	48026119	CCAAGAATACTTTGAGAGCTTTCTCTGCCCCTCAAAATTCTGAATCCCAAGCCCACGTTAGTGGAGGTGGTGATGACAGTAGTCGCCCTATGTTTGGTATCATGAAACTTTAGAATGGCTTAAGGAGGAAAAGAGAAGAGATGAGCACAGGAGGAGGCCTGATCACCCCGATTTTGATG	C	2		48026210	+	GTGGAGGTGGTGATGACAGTAGTCGCCCTA[C/-]TGTTTGGTATCATGAAACTTTAGAATGGCT	MSH6	CCAAGAATACTTTGAGAGCTTTCTCTGCCCCTCAAAATTCTGAATCCCAAGCCCACGTTAGTGGAGGTGGTGATGACAGTAGTCGCCCTACTGTTTGGTATCATGAAACTTTAGAATGGCTTAAGGAGGAAAAGAGAAGAGATGAGCACAGGAGGAGGCCTGATCACCCCGATTTTGATG	13.8287	55.0904	38.4293	47.0613	35.1975
GGCTCATGGCAAGAAGTGCT	74	+	11	-	5247830	TGGACCCAGAGGTTCTTTGAGTCCTTTGGGGATCTGTCCACTCCTGATGCTGTTATGGGCAACCCTAAGGTGAAGGCTCATGGCAAGAAGTGCTCGGTGCCTTTAGTGATGGCCTGGCTCACCTGGACAACCTCAAGGGCACCTTTGCCACACTGAGTGAGCTGCACTGTGACAAGCTG	A	11		5247921	-	CAACCCTAAGGTGAAGGCTCATGGCAAGAA[A/-]GTGCTCGGTGCCTTTAGTGATGGCCTGGCT	HBB	TGGACCCAGAGGTTCTTTGAGTCCTTTGGGGATCTGTCCACTCCTGATGCTGTTATGGGCAACCCTAAGGTGAAGGCTCATGGCAAGAAAGTGCTCGGTGCCTTTAGTGATGGCCTGGCTCACCTGGACAACCTCAAGGGCACCTTTGCCACACTGAGTGAGCTGCACTGTGACAAGCTG	17.0941	55.083	40.5009	47.3872	35.2803
AACATATTGCTATGGGATTT	82	-	10	+	89653707	ATGTTTTAAAAAGTATTCTTTTAGTTTGATTGCTGCATATTTCAGATATTTCTTTCCTTAACTAAAGTACTCAGATATTTATCCAAACATATTGCTATGGGATTTCCTGCAGAAAGACTTGAAGGCGTATACAGGAACAATATTGATGATGTAGTAAGGTAAGAATGCTTTGATTTTCT	T	10		89653798	+	ACTAAAGTACTCAGATATTTATCCAAACAT[T/-]ATTGCTATGGGATTTCCTGCAGAAAGACTT	PTEN	ATGTTTTAAAAAGTATTCTTTTAGTTTGATTGCTGCATATTTCAGATATTTCTTTCCTTAACTAAAGTACTCAGATATTTATCCAAACATTATTGCTATGGGATTTCCTGCAGAAAGACTTGAAGGCGTATACAGGAACAATATTGATGATGTAGTAAGGTAAGAATGCTTTGATTTTCT	13.8353	55.0804	38.4568	47.059	35.2343
CTCTACAAGGCTCGTGTGAC	75	+	14	-	24550414	GCCGAGCGCGCCCGCCTGGCCGCCCAGCTGGACGCGCTGCGGGCCGAGGTGGCCCGCCTGGCCCGGGAGCGCGATCTCTACAAGGCTCGTGTGACCGGCTAACCTCGAGCGGCCCCGGGTCCGGGGACCCCTCCCACCTCTTCCTCTGAGCCGTTCAGAGCACCTTGTGGTGTAGTGGG	C	14		24550505	-	GGCCCGGGAGCGCGATCTCTACAAGGCTCG[C/-]TGTGACCGGCTAACCTCGAGCGGCCCCGGG	NRL	GCCGAGCGCGCCCGCCTGGCCGCCCAGCTGGACGCGCTGCGGGCCGAGGTGGCCCGCCTGGCCCGGGAGCGCGATCTCTACAAGGCTCGCTGTGACCGGCTAACCTCGAGCGGCCCCGGGTCCGGGGACCCCTCCCACCTCTTCCTCTGAGCCGTTCAGAGCACCTTGTGGTGTAGTGGG	17.0525	55.0735	40.515	47.406	35.3292
TGATAGATATTGATGGTGCC	74	+	15	-	48757790	TGTCTTAAAGCACACACAACTTGAATTTCCTTGGGTTTATTTACAATGCTAAAGGAATGCCTTTGTTTTGATTTTGATAGATATTGATGGTGCCAGGAGCTACCAGGGCTGTGCCAAGGAGGAAAATGTATCAACACCTTTGGGAGTTTCCAGTGCCGCTGTCCAACCGGCTACTACCT	A	15		48757881	-	CCTTTGTTTTGATTTTGATAGATATTGATG[A/-]GTGCCAGGAGCTACCAGGGCTGTGCCAAGG	FBN1	TGTCTTAAAGCACACACAACTTGAATTTCCTTGGGTTTATTTACAATGCTAAAGGAATGCCTTTGTTTTGATTTTGATAGATATTGATGAGTGCCAGGAGCTACCAGGGCTGTGCCAAGGAGGAAAATGTATCAACACCTTTGGGAGTTTCCAGTGCCGCTGTCCAACCGGCTACTACCT	17.109	55.0735	38.572	47.2969	35.1868
GACATGCTGGAACTGACAGA	83	-	11	+	57381796	CTAGAATTCTTCGATTTTTCTTATGACCTTAACCTGTGTGGGCTGACAGAGGACCCAGATCTTCAGGTTTCTGCGATGCAGCACCAGACATGCTGGAACTGACAGAGACTGGGGTGGAGGCGGCTGCAGCCTCCGCCATCTCTGTGGCCCGCACCCTGCTGGTCTTTGAAGTGCAGCAG	G	11		57381887	+	CTTCAGGTTTCTGCGATGCAGCACCAGACA[G/-]TGCTGGAACTGACAGAGACTGGGGTGGAGG	SERPING1	CTAGAATTCTTCGATTTTTCTTATGACCTTAACCTGTGTGGGCTGACAGAGGACCCAGATCTTCAGGTTTCTGCGATGCAGCACCAGACAGTGCTGGAACTGACAGAGACTGGGGTGGAGGCGGCTGCAGCCTCCGCCATCTCTGTGGCCCGCACCCTGCTGGTCTTTGAAGTGCAGCAG	13.8429	55.0687	38.4658	47.0451	35.2572
GAGCATCATTGCAAAATGTC	75	+	2	+	1439970	TAGGTGGATTTGTGGTTACAAGCACAGAATTCATGGTTTCCTATTTTTCACAGATGCTTTATCAGAAGATCTGCTGAGCATCATTGCAAAATGTCTGGATGTCTCCCTTACATGCTGCCCCCAAAATGCCCAAACACTTGCCTGGCGAACAAATACAGGCCCATCACAGGAGCTTGCAA	C	2		1440061	+	ATCAGAAGATCTGCTGAGCATCATTGCAAA[C/-]ATGTCTGGATGTCTCCCTTACATGCTGCCC	TPO	TAGGTGGATTTGTGGTTACAAGCACAGAATTCATGGTTTCCTATTTTTCACAGATGCTTTATCAGAAGATCTGCTGAGCATCATTGCAAACATGTCTGGATGTCTCCCTTACATGCTGCCCCCAAAATGCCCAAACACTTGCCTGGCGAACAAATACAGGCCCATCACAGGAGCTTGCAA	13.8397	55.063	38.2476	46.9475	35.0601
AGATCCGGCAGCACAGTGAG	74	+	19	+	1221915	AGCTGACAGGCTCCTCGCCGGCTTCTCCTCAGGGATGCTTGAGTACGAACCGGCCAAGAGGTTCTCCATCCGGCAGATCCGGCAGCACAGTGAGCGGCCCCTGGGGGCAGTGGGGCCGAGGCTGCAGGGAGGCCGGCCATGTGGGCAGCTGGTTGAGCGGGCGCTAGAGCAGGGCGTGG	G	19		1222006	+	GTTCTCCATCCGGCAGATCCGGCAGCACAG[G/-]TGAGCGGCCCCTGGGGGCAGTGGGGCCGAG	STK11	AGCTGACAGGCTCCTCGCCGGCTTCTCCTCAGGGATGCTTGAGTACGAACCGGCCAAGAGGTTCTCCATCCGGCAGATCCGGCAGCACAGGTGAGCGGCCCCTGGGGGCAGTGGGGCCGAGGCTGCAGGGAGGCCGGCCATGTGGGCAGCTGGTTGAGCGGGCGCTAGAGCAGGGCGTGG	16.9475	55.0586	40.5746	47.4835	35.5018
AAGACAGATATTTCTGTGGC	75	+	3	+	37067259	CAGAAGCTTGATGCATTTCTGCAGCCTCTGAGCAAACCCCTGTCCAGTCAGCCCCAGGCCATTGTCACAGAGGATAAGACAGATATTTCTGTGGCAGGGCTAGGCAGCAAGATGAGGAGATGCTTGAACTCCCAGCCCCTGCTGAAGTGGCTGCCAAAAATCAGAGCTTGGAGGGGGAT	A	3		37067350	+	ATTGTCACAGAGGATAAGACAGATATTTCT[A/-]GTGGCAGGGCTAGGCAGCAAGATGAGGAGA	MLH1	CAGAAGCTTGATGCATTTCTGCAGCCTCTGAGCAAACCCCTGTCCAGTCAGCCCCAGGCCATTGTCACAGAGGATAAGACAGATATTTCTAGTGGCAGGGCTAGGCAGCAAGATGAGGAGATGCTTGAACTCCCAGCCCCTGCTGAAGTGGCTGCCAAAAATCAGAGCTTGGAGGGGGAT	17.106	55.057	38.4586	47.2121	35.1123
GTAGGAAGAAAGCAGATGGG	73	+	2	-	179469386	TTGACATGGGATGCCCCTCTTGATAATGGTGGCAGTGAAATCACCCATTATGTTATTGACAAACGTGATGCAAGTAGGAAGAAAGCAGATGGGAGGAAGTCACCAACACTGCTGTAGAGAAAAGATATGGGGTAAACTCTTCTGAATATTTTCTTATACACATTAAAAGTACATGACTC	A	2		179469477	-	CAAACGTGATGCAAGTAGGAAGAAAGCAGA[A/-]TGGGAGGAAGTCACCAACACTGCTGTAGAG	ttnnovex2	TTGACATGGGATGCCCCTCTTGATAATGGTGGCAGTGAAATCACCCATTATGTTATTGACAAACGTGATGCAAGTAGGAAGAAAGCAGAATGGGAGGAAGTCACCAACACTGCTGTAGAGAAAAGATATGGGGTAAACTCTTCTGAATATTTTCTTATACACATTAAAAGTACATGACTC	13.8562	55.0553	38.5882	47.0561	35.4031
ACCCAGGTTGTATATATGAA	74	+	X	-	100624967	CCCCTAAGATTAGTACTTTCAAGGTCTTTCTCCTTTTTTCTGAATCCTAACTGCTGAAGTCTGTGTTTTCATCGACCCAGGTTGTATATATGAAGGGCCTCTCTACGTCTTCTCCCCAACTGAAGAACTAAGGAAGCGGTGGATTCACCAGCTCAAAAACGGTGAGAATTATTTGGAAA	G	X		100625058	-	TCTGTGTTTTCATCGACCCAGGTTGTATAT[G/-]ATGAAGGGCCTCTCTACGTCTTCTCCCCAA	BTK	CCCCTAAGATTAGTACTTTCAAGGTCTTTCTCCTTTTTTCTGAATCCTAACTGCTGAAGTCTGTGTTTTCATCGACCCAGGTTGTATATGATGAAGGGCCTCTCTACGTCTTCTCCCCAACTGAAGAACTAAGGAAGCGGTGGATTCACCAGCTCAAAAACGGTGAGAATTATTTGGAAA	13.8429	55.0549	38.2092	46.9209	35.0331
CCTACCTGGATGGCAGTGCG	75	+	6	+	29911170	GGACCGCGGCGGACATGGCGGCTCAGATCACCAAGCGCAAGTGGGAGGCGGCCCATGAGGCGGAGCAGTTGAGAGCCTACCTGGATGGCAGTGCGTGGAGTGGCTCCGCAGATACCTGGAGAACGGGAAGGAGACGCTGCAGCGCACGGGTACCAGGGGCCACGGGGCGCCTCCCTGAT	C	6		29911261	+	CGGAGCAGTTGAGAGCCTACCTGGATGGCA[C/-]GTGCGTGGAGTGGCTCCGCAGATACCTGGA	HLA-A	GGACCGCGGCGGACATGGCGGCTCAGATCACCAAGCGCAAGTGGGAGGCGGCCCATGAGGCGGAGCAGTTGAGAGCCTACCTGGATGGCACGTGCGTGGAGTGGCTCCGCAGATACCTGGAGAACGGGAAGGAGACGCTGCAGCGCACGGGTACCAGGGGCCACGGGGCGCCTCCCTGAT	16.8896	55.0533	40.607	47.5223	35.6107
CAGCCCCGCCCTGCGGTGGG	74	+	4	+	995438	GTGTAGACGCAGTGCTCCCCCGGCCCAGGCTTCCTGAACTACTACGATGCCTGCTCGGAGGGTCTGCGCGCCGCCAGCCCCGCCCTGCGGTGGGAGGCCCCGGCGACTCCTTCCACACCCCACCGCGATCCCCGCTGAGCTGGGGCCTCCTGCGCCACTGCCACGACGGTACCAACTTC	C	4		995529	+	GGTCTGCGCGCCGCCAGCCCCGCCCTGCGG[C/-]TGGGAGGCCCCGGCGACTCCTTCCACACCC	IDUA	GTGTAGACGCAGTGCTCCCCCGGCCCAGGCTTCCTGAACTACTACGATGCCTGCTCGGAGGGTCTGCGCGCCGCCAGCCCCGCCCTGCGGCTGGGAGGCCCCGGCGACTCCTTCCACACCCCACCGCGATCCCCGCTGAGCTGGGGCCTCCTGCGCCACTGCCACGACGGTACCAACTTC	16.783	55.0507	40.6652	47.5793	35.8545
GGCTACGCTATGCTCATGAA	75	+	5	+	112163549	ACATTTAGTAGCCAAAAATAAAGCTTGGCTTCAAGTTGTCTTTTTAATGATCCTCTATTCTGTATTTAATTTACAGGCTACGCTATGCTCATGAAAGGCTGCATGAGAGCACTTGTGGCCCAACTAAAATCTGAAAGTGAAGACTTACAGCAGGTACTATTTAGAATTTCACCTGTTTT	T	5		112163640	+	TGTATTTAATTTACAGGCTACGCTATGCTC[T/-]ATGAAAGGCTGCATGAGAGCACTTGTGGCC	APC	ACATTTAGTAGCCAAAAATAAAGCTTGGCTTCAAGTTGTCTTTTTAATGATCCTCTATTCTGTATTTAATTTACAGGCTACGCTATGCTCTATGAAAGGCTGCATGAGAGCACTTGTGGCCCAACTAAAATCTGAAAGTGAAGACTTACAGCAGGTACTATTTAGAATTTCACCTGTTTT	13.8546	55.0437	38.3499	46.9662	35.1751
AGTTGCTGCCGTGACGTGAA	75	+	2	-	179408899	GCATACCAATGCCACAATAAGAAATACTGAATTCACTGTGCCAGACCTTAAAATGGGCCAGAAATATTCCTTCAGAGTTGCTGCCGTGACGTGAAGGGTATGAGCGAATACAGCGAATCAATTGCTGAAATTGAGCCCGTGGAAAGAATAGGTATTTATCACAGAAGCTTTTAGGTGAA	A	2		179408990	-	AGAAATATTCCTTCAGAGTTGCTGCCGTGA[A/-]CGTGAAGGGTATGAGCGAATACAGCGAATC	ttnltv	GCATACCAATGCCACAATAAGAAATACTGAATTCACTGTGCCAGACCTTAAAATGGGCCAGAAATATTCCTTCAGAGTTGCTGCCGTGAACGTGAAGGGTATGAGCGAATACAGCGAATCAATTGCTGAAATTGAGCCCGTGGAAAGAATAGGTATTTATCACAGAAGCTTTTAGGTGAA	17.0038	55.0432	38.663	47.3171	35.2847
AAGTTCCTGCTGCTTGTGAG	74	+	7	+	45113917	TGCACGAGTACCGCAATGGGGCCTCTATCCACGAGTTCTGCATCAACCTGCGGCAGCTCTACGGGGACAGCCGCAAGTTCCTGCTGCTTGTGAGTGGGCCCTGGAAAGAGGGTGGCTTGTCCAAACCTGGCTTGGAGAGGCTGATCCCTCCTGGGAATGTGCACACGGACCCCTCAGTG	G	7		45114008	+	ACGGGGACAGCCGCAAGTTCCTGCTGCTTG[G/-]TGAGTGGGCCCTGGAAAGAGGGTGGCTTGT	CCM2	TGCACGAGTACCGCAATGGGGCCTCTATCCACGAGTTCTGCATCAACCTGCGGCAGCTCTACGGGGACAGCCGCAAGTTCCTGCTGCTTGGTGAGTGGGCCCTGGAAAGAGGGTGGCTTGTCCAAACCTGGCTTGGAGAGGCTGATCCCTCCTGGGAATGTGCACACGGACCCCTCAGTG	16.9527	55.0349	40.4774	47.3501	35.3626
AGGAAGCTAGGGTTTATGAA	75	+	X	-	100652808	ATCGCAGTTGCTTCCCTGGGTAAAGGAGTGGCCTGTAATCCTGCCTGCTTCATCACACAGCTCCTCCCTGTGAAAAGGAAGCTAGGGTTTATGAATGGACTTCAAGGTTAAGAAGTCACATAAATCCCACAGGCACTGTTTTGCTTCAGCTAGAAAATACAATGCAGATGTCATTAAAA	C	X		100652899	-	GCTCCTCCCTGTGAAAAGGAAGCTAGGGTT[C/-]TATGAATGGACTTCAAGGTTAAGAAGTCAC	GLA	ATCGCAGTTGCTTCCCTGGGTAAAGGAGTGGCCTGTAATCCTGCCTGCTTCATCACACAGCTCCTCCCTGTGAAAAGGAAGCTAGGGTTCTATGAATGGACTTCAAGGTTAAGAAGTCACATAAATCCCACAGGCACTGTTTTGCTTCAGCTAGAAAATACAATGCAGATGTCATTAAAA	13.866	55.0252	38.344	46.937	35.1921
GTTTGCTGCAACGACGTGCG	73	+	20	-	3063531	GAACTACCTGCCGTCGCCCTGCCAGTCCGGCCAGAAGGCGTGCGGGAGCGGGGGCCGCTGCGCCGCCTTCGGCGTTTGCTGCAACGACGTGCGCGGCGGGGGCGGGCCTGGGGCTGGGGGGGGCGCAGACCGCTTGGGTGGGGGGGACGCGGGCCTGCGGCGGGGTGGGGGCTGCGTCG	G	20		3063622	-	GCGCCGCCTTCGGCGTTTGCTGCAACGACG[G/-]TGCGCGGCGGGGGCGGGCCTGGGGCTGGGG	AVP	GAACTACCTGCCGTCGCCCTGCCAGTCCGGCCAGAAGGCGTGCGGGAGCGGGGGCCGCTGCGCCGCCTTCGGCGTTTGCTGCAACGACGGTGCGCGGCGGGGGCGGGCCTGGGGCTGGGGGGGGCGCAGACCGCTTGGGTGGGGGGGACGCGGGCCTGCGGCGGGGTGGGGGCTGCGTCG	16.8341	55.0237	40.5403	47.4266	35.578
CCGAGATGGAGTTCAATGCG	73	+	22	+	30000005	TCCCGCATGAGCTTCAGCTCTCTCAAGAGGAAGCAACCCAAGACGTTCACCGTGAGGATCGTCACCATGGACGCCGAGATGGAGTTCAATGCGAGGTAACCGGCCGGCAGCCCCGACTGCTGCGGTGACAGTCGAGGTGGAAGCTCGAGAGGTTCTCTTTATATCATCTTATGGGTGTA	T	22		30000096	+	GTCACCATGGACGCCGAGATGGAGTTCAAT[T/-]GCGAGGTAACCGGCCGGCAGCCCCGACTGC	NF2	TCCCGCATGAGCTTCAGCTCTCTCAAGAGGAAGCAACCCAAGACGTTCACCGTGAGGATCGTCACCATGGACGCCGAGATGGAGTTCAATTGCGAGGTAACCGGCCGGCAGCCCCGACTGCTGCGGTGACAGTCGAGGTGGAAGCTCGAGAGGTTCTCTTTATATCATCTTATGGGTGTA	13.8652	55.0214	38.277	46.9081	35.1304
CCCATTGTGGTTGTGCAGCC	82	-	17	-	41199617	CAAAAAAAATGATGAAGTGACAGTTCCAGTAGTCCTACTTTGACACTTTGAATGCTCTTTCCTTCCTGGGGATCCAGGGTGTCCACCCATTGTGGTTGTGCAGCCAGATGCCTGGACAGAGGACAATGGCTTCCATGGTAAGGTGCCTGCATGTACCTGTGCTATATGGGGTCCTTTTG	A	17		41199708	-	TCCTTCCTGGGGATCCAGGGTGTCCACCCA[A/-]TTGTGGTTGTGCAGCCAGATGCCTGGACAG	BRCA1	CAAAAAAAATGATGAAGTGACAGTTCCAGTAGTCCTACTTTGACACTTTGAATGCTCTTTCCTTCCTGGGGATCCAGGGTGTCCACCCAATTGTGGTTGTGCAGCCAGATGCCTGGACAGAGGACAATGGCTTCCATGGTAAGGTGCCTGCATGTACCTGTGCTATATGGGGTCCTTTTG	13.8633	55.0185	38.2023	46.8756	35.0619
CTCATGGAGTCCACGATCGA	82	-	3	-	33059886	CTTTTCTAACCAGCATTATGGGTTTGTGCTGTACCGGACAACACTTCCTCAAGATTGCAGCAACCCAGCACCTCTCTCTTCACCCCTCATGGAGTCCACGATCGAGCATATGTTGCTGTGGATGGGGTAAGAATCGTCTCTGAACTGTGCGTTTTGTCCCAGTGAGGGTGGGGATGAGC	A	3		33059977	-	GCAACCCAGCACCTCTCTCTTCACCCCTCA[A/-]TGGAGTCCACGATCGAGCATATGTTGCTGT	GLB1	CTTTTCTAACCAGCATTATGGGTTTGTGCTGTACCGGACAACACTTCCTCAAGATTGCAGCAACCCAGCACCTCTCTCTTCACCCCTCAATGGAGTCCACGATCGAGCATATGTTGCTGTGGATGGGGTAAGAATCGTCTCTGAACTGTGCGTTTTGTCCCAGTGAGGGTGGGGATGAGC	13.8646	55.0145	38.1819	46.8624	35.0468
TAAAAAACGGAGAAAGTGGA	75	+	21	+	38852982	GAGACGATTCTAGTCATAAGAAGGAACGGAAGGTTTACAATGATGGTTATGATGATGATAACTATGATTATATTGTAAAAAACGGAGAAAGTGGATGGATCGTTACGAAATTGACTCCTTGATAGGCAAAGGTTCCTTTGGACAGGTAATTTAATGGAAAATGCTGAATTTCATTAGTT	A	21		38853073	+	ACTATGATTATATTGTAAAAAACGGAGAAA[A/-]GTGGATGGATCGTTACGAAATTGACTCCTT	DYRK1A	GAGACGATTCTAGTCATAAGAAGGAACGGAAGGTTTACAATGATGGTTATGATGATGATAACTATGATTATATTGTAAAAAACGGAGAAAAGTGGATGGATCGTTACGAAATTGACTCCTTGATAGGCAAAGGTTCCTTTGGACAGGTAATTTAATGGAAAATGCTGAATTTCATTAGTT	16.8784	54.9998	35.4311	47.2855	35.3808
TTCTTCCCCATCTCCATGTG	75	+	X	+	70443683	GTGTGGGGTGATGAGAAATCTTCCTTCATCTGCAACACACTCCAGCCTGGCTGCAACAGCGTTTGCTATGACCAATTCTTCCCCATCTCCATGTGCGGCTGTGGTCCCTGCAGCTCATCCTAGTTTCCACCCCAGCTCTCCTCGTGGCCATGCACGTGGCTCACCAGCAACACATAGAG	C	X		70443774	+	GTTTGCTATGACCAATTCTTCCCCATCTCC[C/-]ATGTGCGGCTGTGGTCCCTGCAGCTCATCC	GJB1	GTGTGGGGTGATGAGAAATCTTCCTTCATCTGCAACACACTCCAGCCTGGCTGCAACAGCGTTTGCTATGACCAATTCTTCCCCATCTCCCATGTGCGGCTGTGGTCCCTGCAGCTCATCCTAGTTTCCACCCCAGCTCTCCTCGTGGCCATGCACGTGGCTCACCAGCAACACATAGAG	13.87	54.9975	38.1009	46.8084	34.9878
GCCCTTTGAGTCAAAATGTT	73	+	16	-	23641460	TTCAGTTACCTGATGAAGACTTTGGACCTCTTAAGCTTGAAAAAGTGAAGTCCTGCTCAGAAAAACCAGTGGAGCCCTTTGAGTCAAAATGTTTGGAGAGAGACATCTTAAAGAGGGAAGCTGTATTTTTCCAGAGGAACTGAGTCCTAAACGCATGGATACAGAAATGGAGGACTTAG	A	16		23641551	-	GAAAAACCAGTGGAGCCCTTTGAGTCAAAA[A/-]TGTTTGGAGAGAGACATCTTAAAGAGGGAA	PALB2	TTCAGTTACCTGATGAAGACTTTGGACCTCTTAAGCTTGAAAAAGTGAAGTCCTGCTCAGAAAAACCAGTGGAGCCCTTTGAGTCAAAAATGTTTGGAGAGAGACATCTTAAAGAGGGAAGCTGTATTTTTCCAGAGGAACTGAGTCCTAAACGCATGGATACAGAAATGGAGGACTTAG	13.8813	54.9936	38.252	46.8587	35.14
ATCACAGTCATTTTGATGGT	75	+	6	-	51947889	TTTCACTTACTTACAGTACGTCACCTGAGTTTACATATTGAACCTGAAGAAGGTAGCCTTGCAGGGGGAACGTGGATCACAGTCATTTTGATGGTAGGTTGGGGTTTTACCAAGTGCACATTTCTTATGTATTGACCCACAATCCTAAAGACTATGAGTCTTTGGTTTTCTTCCTTTTC	T	6		51947980	-	TGCAGGGGGAACGTGGATCACAGTCATTTT[T/-]GATGGTAGGTTGGGGTTTTACCAAGTGCAC	PKHD1	TTTCACTTACTTACAGTACGTCACCTGAGTTTACATATTGAACCTGAAGAAGGTAGCCTTGCAGGGGGAACGTGGATCACAGTCATTTTTGATGGTAGGTTGGGGTTTTACCAAGTGCACATTTCTTATGTATTGACCCACAATCCTAAAGACTATGAGTCTTTGGTTTTCTTCCTTTTC	13.8832	54.989	38.237	46.847	35.1307
TGCATCAGGAGAGCTTCTCG	83	-	17	+	29324231	TTCCTCTGTTAATTTTTTTGTTACTTAGGAGAACTCCTGGAAGCCCCGTCTTCCTCCTCATGCCCATTGCCTGACCAGAGCCACCCTGCATCAGGAGAGCTTCTCGGTTTGCTCAGTGTAAGTATGTGGTCCACTTTAAACATGGGTTTGGCTTGCCGCAGAGCGGGCTTCGAGAATAT	C	17		29324322	+	TGCCCATTGCCTGACCAGAGCCACCCTGCA[C/-]TCAGGAGAGCTTCTCGGTTTGCTCAGTGTA	RNF135	TTCCTCTGTTAATTTTTTTGTTACTTAGGAGAACTCCTGGAAGCCCCGTCTTCCTCCTCATGCCCATTGCCTGACCAGAGCCACCCTGCACTCAGGAGAGCTTCTCGGTTTGCTCAGTGTAAGTATGTGGTCCACTTTAAACATGGGTTTGGCTTGCCGCAGAGCGGGCTTCGAGAATAT	13.8818	54.989	38.2151	46.8399	35.1085
CTTCATGATGGTCAGGTGAT	75	+	2	-	166894214	CGTGCTGTGTGGGGAGTGGATAGAGACCATGTGGGACTGTATGGAGGTTGCTGGTCAAGCCATGTGCCTTACTGTCTTCATGATGGTCAGGTGATTGGAAACCTAGTGGTATGTACCCACTTAAGATATGCATTTTGGAAATACACCAGCATGGCACATGTATACATATGTAACTAACC	T	2		166894305	-	CCATGTGCCTTACTGTCTTCATGATGGTCA[T/-]GGTGATTGGAAACCTAGTGGTATGTACCCA	SCN1A	CGTGCTGTGTGGGGAGTGGATAGAGACCATGTGGGACTGTATGGAGGTTGCTGGTCAAGCCATGTGCCTTACTGTCTTCATGATGGTCATGGTGATTGGAAACCTAGTGGTATGTACCCACTTAAGATATGCATTTTGGAAATACACCAGCATGGCACATGTATACATATGTAACTAACC	16.8738	54.9832	38.6466	47.2287	35.3351
ACCATCTTGAAACGCCATCA	82	-	X	-	154156993	CAATAAATGAGGGACAAAATAAGCCCGAAATAGAAGTCACCTGGGCAAAGCAAGGTAGGACTGAAAGGCTGTGCTCTCAAAACCCACCATCTTGAAACGCCATCAACGGGAAATAACTCGTACTACTCTTCAGTCAGATCAAGAGGAAATTGACTATGATGATACCATATCAGTTGAAA	G	X		154157084	-	ACTGAAAGGCTGTGCTCTCAAAACCCACCA[G/-]TCTTGAAACGCCATCAACGGGAAATAACTC	F8	CAATAAATGAGGGACAAAATAAGCCCGAAATAGAAGTCACCTGGGCAAAGCAAGGTAGGACTGAAAGGCTGTGCTCTCAAAACCCACCAGTCTTGAAACGCCATCAACGGGAAATAACTCGTACTACTCTTCAGTCAGATCAAGAGGAAATTGACTATGATGATACCATATCAGTTGAAA	13.8881	54.9798	38.2231	46.8282	35.1287
AGCACATGGCTGCACACGGT	82	-	20	-	50405444	GAAGTTCCTGGCACATTTGTGGGACCCTCGACATTGTCCCCAGGGATGACCCCTTTGTTAGCAGCCCAGCCACGCCGACAGGCCAAGCACATGGCTGCACACGGTGTGGGAAGAACTTCTCGTCTGCTAGCGCTCTTCAGATCCACGAGCGGACTCACACTGGAGAGAAGCCTTTTGTG	A	20		50405535	-	AGCAGCCCAGCCACGCCGACAGGCCAAGCA[A/-]CATGGCTGCACACGGTGTGGGAAGAACTTC	SALL4	GAAGTTCCTGGCACATTTGTGGGACCCTCGACATTGTCCCCAGGGATGACCCCTTTGTTAGCAGCCCAGCCACGCCGACAGGCCAAGCAACATGGCTGCACACGGTGTGGGAAGAACTTCTCGTCTGCTAGCGCTCTTCAGATCCACGAGCGGACTCACACTGGAGAGAAGCCTTTTGTG	16.8284	54.973	38.7014	47.2344	35.3991
TATGAGGTGGCTCCGATGGG	75	+	15	-	48737501	GGAAATGGGAATCTTTGCAGAAATGGCCAATGCATTAATACAGTGGGGTCTTTCCAGTGCCAGTGCAATGAAGGCTATGAGGTGGCTCCGATGGGAGGACCTGTGTGGGTAAGTACAGGACTTAGAAAGACCTGGAAAGAATGCTTCCAGAGACCACTCAAGGAATCATGCAGTCTCTG	A	15		48737592	-	CCAGTGCAATGAAGGCTATGAGGTGGCTCC[A/-]GATGGGAGGACCTGTGTGGGTAAGTACAGG	FBN1	GGAAATGGGAATCTTTGCAGAAATGGCCAATGCATTAATACAGTGGGGTCTTTCCAGTGCCAGTGCAATGAAGGCTATGAGGTGGCTCCAGATGGGAGGACCTGTGTGGGTAAGTACAGGACTTAGAAAGACCTGGAAAGAATGCTTCCAGAGACCACTCAAGGAATCATGCAGTCTCTG	13.9049	54.9652	38.3155	46.8231	35.2522
TTGGCCTGGGCCCCAGTGGG	75	+	12	-	53703342	TCTGTGTTCCCCTCCAGACCCTCTTCTGGCTGTGCCCAAGTGCTGTCTCACCCTGGGCATACACCTGTTACCAGCTTGGCCTGGGCCCCAGTGGGGGGCGGCTGCTCTCAGCTTCACCCGTGGATGCTGCTATCCGGGTGAGTGGGTCCCTGCCCCTCATGCACATTTCAGTCCTGGCA	C	12		53703433	-	TACACCTGTTACCAGCTTGGCCTGGGCCCC[C/-]AGTGGGGGGCGGCTGCTCTCAGCTTCACCC	AAAS	TCTGTGTTCCCCTCCAGACCCTCTTCTGGCTGTGCCCAAGTGCTGTCTCACCCTGGGCATACACCTGTTACCAGCTTGGCCTGGGCCCCCAGTGGGGGGCGGCTGCTCTCAGCTTCACCCGTGGATGCTGCTATCCGGGTGAGTGGGTCCCTGCCCCTCATGCACATTTCAGTCCTGGCA	15.3243	54.9647	36.014	47.272	35.6474
GATCCGGGTCGGGACATGCC	74	+	19	+	11200112	AATGCTGTAAATGACGTGGGCCCCGAGTGCAATCGCGGGAAGCCAGGGTTTCCAGCTAGGACACAGCAGGTCGTGATCCGGGTCGGGACATGCCTGGCAGAGGCTGCGAGCATGGGGCCCTGGGGCTGGAAATTGCGCTGGACCGTCGCCTTGCTCCTCGCCGCGGCGGGGACTGCAGG	C	19		11200203	+	ACACAGCAGGTCGTGATCCGGGTCGGGACA[C/-]TGCCTGGCAGAGGCTGCGAGCATGGGGCCC	LDLR	AATGCTGTAAATGACGTGGGCCCCGAGTGCAATCGCGGGAAGCCAGGGTTTCCAGCTAGGACACAGCAGGTCGTGATCCGGGTCGGGACACTGCCTGGCAGAGGCTGCGAGCATGGGGCCCTGGGGCTGGAAATTGCGCTGGACCGTCGCCTTGCTCCTCGCCGCGGCGGGGACTGCAGG	13.8948	54.9641	38.1781	46.7895	35.1036
GGATGGAAGACTTTTATGTG	74	+	X	-	38176611	TTTGGAAGTATAATAGCTTCAGAGCCTGGCTACCTTTTAAAACCTTTTCTCCCCCTTTTATTTTTCTTTATAGAGGATGGAAGACTTTTATGTGGGGTGACAATTCCGAAGGGCAAATTGGTTTAAAAAATGTAAGTAATGTCTGTGTCCCTCAGCAAGTGACCATTGGGAAACCTGTC	T	X		38176702	-	ATTTTTCTTTATAGAGGATGGAAGACTTTT[T/-]ATGTGGGGTGACAATTCCGAAGGGCAAATT	RPGR	TTTGGAAGTATAATAGCTTCAGAGCCTGGCTACCTTTTAAAACCTTTTCTCCCCCTTTTATTTTTCTTTATAGAGGATGGAAGACTTTTTATGTGGGGTGACAATTCCGAAGGGCAAATTGGTTTAAAAAATGTAAGTAATGTCTGTGTCCCTCAGCAAGTGACCATTGGGAAACCTGTC	13.8902	54.9624	38.1024	46.763	35.0283
GGTAAAACTGATTATATGCT	75	+	1	+	93299028	TTTGTGTTTACAATATTAATCTGCTTTGCAGATGCAGTGGAGTATCCTTTCTACAATTATTTTTTTCTTTCAGAGGGTAAAACTGATTATATGCTCGGAAACGCTTGGTGATACAAGATAAAAATAAATACAACACACCCAAATACAGGATGATAGTTCGTGTGACAAACAGAGATATC	T	1		93299119	+	TTTTTTCTTTCAGAGGGTAAAACTGATTAT[T/-]ATGCTCGGAAACGCTTGGTGATACAAGATA	RPL5	TTTGTGTTTACAATATTAATCTGCTTTGCAGATGCAGTGGAGTATCCTTTCTACAATTATTTTTTTCTTTCAGAGGGTAAAACTGATTATTATGCTCGGAAACGCTTGGTGATACAAGATAAAAATAAATACAACACACCCAAATACAGGATGATAGTTCGTGTGACAAACAGAGATATC	13.8857	54.9605	38.0254	46.7325	34.9545
GCCACGTACAACAATCAACT	83	-	15	+	42679911	ATTTGAGTATGTGACTCTGTGCGTGACGCTTCTGTGCAGTTCTGGCGCTATGGAGAGTGGGTGGACGTGGTTATAGATGACTGCCTGCCACGTACAACAATCAACTGGTTTTCACCAAGTCCAACCACCGCAATGAGTTCTGGAGTGCTCTGCTGGAGAAGGCTTATGCTAAGTAAGCA	A	15		42680002	+	GTGGACGTGGTTATAGATGACTGCCTGCCA[A/-]CGTACAACAATCAACTGGTTTTCACCAAGT	CAPN3	ATTTGAGTATGTGACTCTGTGCGTGACGCTTCTGTGCAGTTCTGGCGCTATGGAGAGTGGGTGGACGTGGTTATAGATGACTGCCTGCCAACGTACAACAATCAACTGGTTTTCACCAAGTCCAACCACCGCAATGAGTTCTGGAGTGCTCTGCTGGAGAAGGCTTATGCTAAGTAAGCA	15.4451	54.958	38.3765	47.07	35.1234
GCCCACCAGCCCTTCGTGAA	73	+	11	-	31812260	CAGTAACCACAGGTTTGCCTCTCTCCTCACAGCCCCCAGTCCCCAGCCAGACCTCCTCATACTCCTGCATGCTGCCCACCAGCCCTTCGTGAATGGGCGGAGTTATGATACCTACACCCCCCCACATATGCAGACACACATGAACAGTCAGCCAATGGGCACCTCGGGCACCACTTCAA	G	11		31812351	-	TACTCCTGCATGCTGCCCACCAGCCCTTCG[G/-]TGAATGGGCGGAGTTATGATACCTACACCC	PAX6	CAGTAACCACAGGTTTGCCTCTCTCCTCACAGCCCCCAGTCCCCAGCCAGACCTCCTCATACTCCTGCATGCTGCCCACCAGCCCTTCGGTGAATGGGCGGAGTTATGATACCTACACCCCCCCACATATGCAGACACACATGAACAGTCAGCCAATGGGCACCTCGGGCACCACTTCAA	15.4649	54.9485	38.3069	47.0247	35.0722
ACGACGGCATCTGCAATGGG	73	+	11	-	64572499	CTCGTCCAGGGCACCCAGAGCCAAGGTTCCGCCCTCCAGGACCCTGAGTGCTTCGCCCACCTGCTGCGATTCTACGACGGCATCTGCAATGGGAGGAGGGCAGTCCCACGCCTGTGCTGCATGTGGGCTGGGCCACCTTTCTTGTGCAGTCCCTAGGCCGTTTTGAGGGACAGGTGAGG	A	11		64572590	-	CCTGCTGCGATTCTACGACGGCATCTGCAA[A/-]TGGGAGGAGGGCAGTCCCACGCCTGTGCTG	MEN1	CTCGTCCAGGGCACCCAGAGCCAAGGTTCCGCCCTCCAGGACCCTGAGTGCTTCGCCCACCTGCTGCGATTCTACGACGGCATCTGCAAATGGGAGGAGGGCAGTCCCACGCCTGTGCTGCATGTGGGCTGGGCCACCTTTCTTGTGCAGTCCCTAGGCCGTTTTGAGGGACAGGTGAGG	13.8957	54.9461	38.051	46.7215	34.9971
GACTGTGCTTACCCTATGCG	74	+	3	-	48899891	AGCAAGTACACTGGTACCTTGGACTGTGCAAAGAAGCTGTACCAGGAGTTTGGGATCCGAGGCATCTACAAAGGGACTGTGCTTACCCTATGCGAGGTAACCTTTCAGGCCTCCACTTGAGGTCACCTGGGGAGGTCACCTGAGGTGGGTCTGCTGCAGAAGGTCTTGCCTGGATTGCC	T	3		48899982	-	AGGCATCTACAAAGGGACTGTGCTTACCCT[T/-]ATGCGAGGTAACCTTTCAGGCCTCCACTTG	SLC25A20	AGCAAGTACACTGGTACCTTGGACTGTGCAAAGAAGCTGTACCAGGAGTTTGGGATCCGAGGCATCTACAAAGGGACTGTGCTTACCCTTATGCGAGGTAACCTTTCAGGCCTCCACTTGAGGTCACCTGGGGAGGTCACCTGAGGTGGGTCTGCTGCAGAAGGTCTTGCCTGGATTGCC	13.8987	54.9404	38.0483	46.712	35.0017
TTCACGGGGTGGATGACCGG	82	-	11	+	88911246	CAGGAGTCCCTGTGGCCAGCTTTCAGGCAGAGGTTCCTGTCAGAATATCCTTCTGTCCAATGCACCACTTGGGCCTCAATTTCCCTTCACGGGGTGGATGACCGGGAGTCGTGGCCTTCCGTCTTTTATAATAGGACCTGCCAGTGCTCTGGCAACTTCATGGGATTCAACTGTGGAAA	A	11		88911337	+	TGCACCACTTGGGCCTCAATTTCCCTTCAC[A/-]GGGGTGGATGACCGGGAGTCGTGGCCTTCC	TYR	CAGGAGTCCCTGTGGCCAGCTTTCAGGCAGAGGTTCCTGTCAGAATATCCTTCTGTCCAATGCACCACTTGGGCCTCAATTTCCCTTCACAGGGGTGGATGACCGGGAGTCGTGGCCTTCCGTCTTTTATAATAGGACCTGCCAGTGCTCTGGCAACTTCATGGGATTCAACTGTGGAAA	14.0554	54.9334	38.2138	46.962	35.005
ACCATATGCTCTACGCTGGC	82	-	16	+	31120767	CCGGGATGTAGGCGGGAGGGAGAGTGTTGGGGGTTCTCTGCTCAAGGCCTCTCTCCCTCTCTAGCCCTCAGTCCGCCTAACGCCCACCATATGCTCTACGCTGGCCGCTCTCAGGACGGCAGCCACCTTCTGGTAAGATTCACGCCCTCTATTTTCCTCGTGGATCCTGGAGCTCTCCC	G	16		31120858	+	CTAGCCCTCAGTCCGCCTAACGCCCACCAT[G/-]ATGCTCTACGCTGGCCGCTCTCAGGACGGC	BCKDK	CCGGGATGTAGGCGGGAGGGAGAGTGTTGGGGGTTCTCTGCTCAAGGCCTCTCTCCCTCTCTAGCCCTCAGTCCGCCTAACGCCCACCATGATGCTCTACGCTGGCCGCTCTCAGGACGGCAGCCACCTTCTGGTAAGATTCACGCCCTCTATTTTCCTCGTGGATCCTGGAGCTCTCCC	13.9036	54.9313	38.0461	46.6968	35.012
ACATACAACATCTTAGTGAC	75	+	1	-	215848853	TTAAAAAGGGGCTAAGTAACTACACAAAGAAATTGTATGCTGCAAGTTATCCCTTTTGCTTCTGTCCTTCTGTAGACATACAACATCTTAGTGACGGGTTCCTGGAGTACTCTGGTTTGAATCGTCAGTTTCTCTTCCGCCGCCTGGATCCTTTCACTCTCTACACACTGACCCTGGAG	C	1		215848944	-	TTCTGTCCTTCTGTAGACATACAACATCTT[C/-]AGTGACGGGTTCCTGGAGTACTCTGGTTTG	USH2A	TTAAAAAGGGGCTAAGTAACTACACAAAGAAATTGTATGCTGCAAGTTATCCCTTTTGCTTCTGTCCTTCTGTAGACATACAACATCTTCAGTGACGGGTTCCTGGAGTACTCTGGTTTGAATCGTCAGTTTCTCTTCCGCCGCCTGGATCCTTTCACTCTCTACACACTGACCCTGGAG	14.0615	54.9281	38.3695	47.0326	35.1453
GGAGGAGGAGGAGGAGTGGA	74	+	4	+	88929101	GCCTCCCCTTCTCCTCCGCTCTCGTCGTGCTCCCGGCAGGCGTGGAGCCGCGATAACCCCGGCTTCGAGGCCGAGGAGGAGGAGGAGGAGTGGAAGGGGAAGAAGGCGGAATGGTGGTGGAGATGGACGTAGAGTGGCGCCCGGGCAGCCGGAGGTCGGCCGCCTCCTCGGCCGTGAGC	G	4		88929192	+	GGCTTCGAGGCCGAGGAGGAGGAGGAGGAG[G/-]TGGAAGGGGAAGAAGGCGGAATGGTGGTGG	PKD2	GCCTCCCCTTCTCCTCCGCTCTCGTCGTGCTCCCGGCAGGCGTGGAGCCGCGATAACCCCGGCTTCGAGGCCGAGGAGGAGGAGGAGGAGGTGGAAGGGGAAGAAGGCGGAATGGTGGTGGAGATGGACGTAGAGTGGCGCCCGGGCAGCCGGAGGTCGGCCGCCTCCTCGGCCGTGAGC	15.3283	54.9214	36.4707	47.0699	35.9106
TAACAGATGTTTTACGTGCC	75	+	2	+	48030477	ATATAAAGAAGACCTATAAAACACTTAGGCTGATAAAACCCCCAAACGATGAAGCCTCACTTTTACCCTCTCTTTTAACAGATGTTTTACGTGCCTGGCTAACTATAGTCGAGGGGGTGATGGTCCTATGTGTCGCCCAGTAATTCTGTTGCCGGAAGATACCCCCCCCTTCTTAGAGC	T	2		48030568	+	TTTTACCCTCTCTTTTAACAGATGTTTTAC[T/-]GTGCCTGGCTAACTATAGTCGAGGGGGTGA	MSH6	ATATAAAGAAGACCTATAAAACACTTAGGCTGATAAAACCCCCAAACGATGAAGCCTCACTTTTACCCTCTCTTTTAACAGATGTTTTACTGTGCCTGGCTAACTATAGTCGAGGGGGTGATGGTCCTATGTGTCGCCCAGTAATTCTGTTGCCGGAAGATACCCCCCCCTTCTTAGAGC	14.0643	54.9206	38.3036	46.9934	35.0936
TGCACGTAGTCCTGCATCTT	82	-	5	+	36961539	TACTGTTAGAAGAAAATAACGTTCTGTATTTTTGTGTTTTGCATAGGAATGATGATGTCTCAGTATAAACTTTCTCAGAATTCCATGCACGTAGTCCTGCATCTTCCAATTATCAACAAACCACTATCTCACATAGCCCCTCCAGGTAATATATGTATATATCGTTTATTAAATATTGT	A	5		36961630	+	CAGTATAAACTTTCTCAGAATTCCATGCAC[A/-]GTAGTCCTGCATCTTCCAATTATCAACAAA	NIPBL	TACTGTTAGAAGAAAATAACGTTCTGTATTTTTGTGTTTTGCATAGGAATGATGATGTCTCAGTATAAACTTTCTCAGAATTCCATGCACAGTAGTCCTGCATCTTCCAATTATCAACAAACCACTATCTCACATAGCCCCTCCAGGTAATATATGTATATATCGTTTATTAAATATTGT	14.0692	54.9169	38.4126	47.0369	35.1964
AAGCATCGTGGCGCTGTGGG	74	+	16	+	29825647	CCCCAGTCCCGGAACAGCCTGCAGCAGGGGGACGTGGACGGGGCCCAGCGTCTGGGCCGGGTAGCCAAGCTCTTAAGCATCGTGGCGCTGTGGGGGGAGTCCTCATCATCATCGCCTCCTGCGTCATCAACTTAGGCGGTGAGTGGGGGCTTGGGACAGGCAGGGGAGGAATGGAAGGG	G	16		29825738	+	GTAGCCAAGCTCTTAAGCATCGTGGCGCTG[G/-]TGGGGGGAGTCCTCATCATCATCGCCTCCT	PRRT2	CCCCAGTCCCGGAACAGCCTGCAGCAGGGGGACGTGGACGGGGCCCAGCGTCTGGGCCGGGTAGCCAAGCTCTTAAGCATCGTGGCGCTGGTGGGGGGAGTCCTCATCATCATCGCCTCCTGCGTCATCAACTTAGGCGGTGAGTGGGGGCTTGGGACAGGCAGGGGAGGAATGGAAGGG	14.0793	54.9068	38.5336	47.0648	35.3268
GCGTGAGGTGCCCGGGTGAG	73	+	17	-	73824846	GCCTCCTGCTCACCGTGCTGGACTACGACACGCTGGGGGCCGACGACCTGGAAGGCGAGGCCTTCCTGCCGCTGCGTGAGGTGCCCGGGTGAGTGGCTCTGAGGAGCCTGGTGAGGTGCCTCAGACCCGCCTGCCCCTCACGTACCCCGCACCCAACGGTAGGCCTGAGCCCAGGGCAG	C	17		73824937	-	GCCTTCCTGCCGCTGCGTGAGGTGCCCGGG[C/-]TGAGTGGCTCTGAGGAGCCTGGTGAGGTGC	UNC13D	GCCTCCTGCTCACCGTGCTGGACTACGACACGCTGGGGGCCGACGACCTGGAAGGCGAGGCCTTCCTGCCGCTGCGTGAGGTGCCCGGGCTGAGTGGCTCTGAGGAGCCTGGTGAGGTGCCTCAGACCCGCCTGCCCCTCACGTACCCCGCACCCAACGGTAGGCCTGAGCCCAGGGCAG	14.0841	54.9068	38.6742	47.0965	35.4778
TGAGTTCCGGAATAAATGCA	74	+	17	+	73725346	CTGAAGGAGCCCTGGCCCAACAGTGACCCCCCCTTCTCCTTCAAGAACGTCATCAGCCTGACAGAAGATGTGGATGAGTTCCGGAATAAATGCAGGGAGAGCGGATCTCAGGCAACCTGGATGCTCCTGAGGGCGGCTTCGATGCCATCCTGCAGACAGCTGTGTGCACGGTGGGCACT	C	17		73725437	+	ACAGAAGATGTGGATGAGTTCCGGAATAAA[C/-]TGCAGGGAGAGCGGATCTCAGGCAACCTGG	ITGB4	CTGAAGGAGCCCTGGCCCAACAGTGACCCCCCCTTCTCCTTCAAGAACGTCATCAGCCTGACAGAAGATGTGGATGAGTTCCGGAATAAACTGCAGGGAGAGCGGATCTCAGGCAACCTGGATGCTCCTGAGGGCGGCTTCGATGCCATCCTGCAGACAGCTGTGTGCACGGTGGGCACT	13.9106	54.9039	37.9598	46.6242	34.9623
ACCCCATGTTACTGAGTGGA	75	+	X	+	138644007	CACCATCTATAACAACATGTTCTGTGCTGGCTTCCATGAAGGAGGTAGAGATTCATGTCAAGGAGATAGTGGGGGACCCCATGTTACTGAGTGGAAGGGACCAGTTTCTTAACTGGAATTATTAGCTGGGGTGAAGAGTGTGCAATGAAAGGCAAATATGGAATATATACCAAGGTATC	A	X		138644098	+	AGGAGATAGTGGGGGACCCCATGTTACTGA[A/-]GTGGAAGGGACCAGTTTCTTAACTGGAATT	F9	CACCATCTATAACAACATGTTCTGTGCTGGCTTCCATGAAGGAGGTAGAGATTCATGTCAAGGAGATAGTGGGGGACCCCATGTTACTGAAGTGGAAGGGACCAGTTTCTTAACTGGAATTATTAGCTGGGGTGAAGAGTGTGCAATGAAAGGCAAATATGGAATATATACCAAGGTATC	14.0856	54.8957	38.4945	47.0339	35.303
GTGGTGGCTGCAGAGGTGTG	75	+	X	+	70443590	GGCGTGAACCGGCATTCTACTGCCATTGGCCGAGTATGGCTCTCGGTCATCTTCATCTTCAGAATCATGGTGCTGGTGGTGGCTGCAGAGGTGTGTGGGGTGATGAGAAATCTTCCTTCATCTGCAACACACTCCAGCCTGGCTGCAACAGCGTTTGCTATGACCAATTCTTCCCCATC	A	X		70443681	+	AGAATCATGGTGCTGGTGGTGGCTGCAGAG[A/-]GTGTGTGGGGTGATGAGAAATCTTCCTTCA	GJB1	GGCGTGAACCGGCATTCTACTGCCATTGGCCGAGTATGGCTCTCGGTCATCTTCATCTTCAGAATCATGGTGCTGGTGGTGGCTGCAGAGAGTGTGTGGGGTGATGAGAAATCTTCCTTCATCTGCAACACACTCCAGCCTGGCTGCAACAGCGTTTGCTATGACCAATTCTTCCCCATC	14.1009	54.893	35.9256	47.0533	35.669
CCCTGCGCAGCCCCGATGCT	75	+	12	-	49434833	CCCTGCCTATCCCCTGGAGCCCCGCTTCCCCACGGCACCGCCCACCTATCCCCCCTATCCTAGTCCTACGGGGGCCCCTGCGCAGCCCCGATGCTGGGCGCCTCATCTCGTCCTGGGGCTGGCCAGCCAGGGGAATTCCACACTACCCCACCTGGCACCCCCAGACACCAGCCCTCCAC	C	12		49434924	-	CTAGTCCTACGGGGGCCCCTGCGCAGCCCC[C/-]GATGCTGGGCGCCTCATCTCGTCCTGGGGC	KMT2D	CCCTGCCTATCCCCTGGAGCCCCGCTTCCCCACGGCACCGCCCACCTATCCCCCCTATCCTAGTCCTACGGGGGCCCCTGCGCAGCCCCCGATGCTGGGCGCCTCATCTCGTCCTGGGGCTGGCCAGCCAGGGGAATTCCACACTACCCCACCTGGCACCCCCAGACACCAGCCCTCCAC	13.9336	54.8855	38.0896	46.6112	35.1446
TGGAAATGCTTCTAAATGGG	73	+	2	-	166868597	TATATTGATCAGCGAAAGACGATTAAGACGATGTTGGAATATGCTGACAAGGTTTTCACTTACATTTTCATTCTGGAAATGCTTCTAAATGGGTGGCATATGGCTATCAAACATATTTCACCAATGCCTGGTGTTGGCTGGACTTCTTAATTGTTGATGTAGGTATCGTTCATATTTTT	A	2		166868688	-	TTACATTTTCATTCTGGAAATGCTTCTAAA[A/-]TGGGTGGCATATGGCTATCAAACATATTTC	SCN1A	TATATTGATCAGCGAAAGACGATTAAGACGATGTTGGAATATGCTGACAAGGTTTTCACTTACATTTTCATTCTGGAAATGCTTCTAAAATGGGTGGCATATGGCTATCAAACATATTTCACCAATGCCTGGTGTTGGCTGGACTTCTTAATTGTTGATGTAGGTATCGTTCATATTTTT	13.9088	54.884	37.8392	46.5508	34.8684
TTGCAGTGCCTTTTAGTGCA	75	+	X	-	32591655	TAAAAGACACGGGGGGATATTAAATTGGAAAAGTAAAGATTTATGTTTATTTATTCCTTGGAATTCTTTAATGTCTTGCAGTGCCTTTTAGTGCATGGCTTTCAGAAAAAGAAGATGCAGTGAACAAGATTCACACAACTGGCTTTAAAGATCAAAATGAAATGTTATCAAGTCTTCAA	T	X		32591746	-	GGAATTCTTTAATGTCTTGCAGTGCCTTTT[T/-]AGTGCATGGCTTTCAGAAAAAGAAGATGCA	DMD	TAAAAGACACGGGGGGATATTAAATTGGAAAAGTAAAGATTTATGTTTATTTATTCCTTGGAATTCTTTAATGTCTTGCAGTGCCTTTTTAGTGCATGGCTTTCAGAAAAAGAAGATGCAGTGAACAAGATTCACACAACTGGCTTTAAAGATCAAAATGAAATGTTATCAAGTCTTCAA	14.0893	54.8823	38.3653	46.9703	35.1914
ACGACGGGACTCACCGTGCC	74	+	16	-	56553598	CATCATGCTGCTGCCTGTGTTCACCCTGAAACTGCGCCACAAAATCAGCCCCCGAATGGTGGCCATAGGGCGCTACGACGGGACTCACCGTGCCTGGCGGCCGCCACCCAAACGGGCAAGGTAACCGCTCCCACCCGCAGGGAGCCCGGGCCCCAGGGAACCACAGGATCTCCGCCGGC	C	16		56553689	-	TGGCCATAGGGCGCTACGACGGGACTCACC[C/-]GTGCCTGGCGGCCGCCACCCAAACGGGCAA	BBS2	CATCATGCTGCTGCCTGTGTTCACCCTGAAACTGCGCCACAAAATCAGCCCCCGAATGGTGGCCATAGGGCGCTACGACGGGACTCACCCGTGCCTGGCGGCCGCCACCCAAACGGGCAAGGTAACCGCTCCCACCCGCAGGGAGCCCGGGCCCCAGGGAACCACAGGATCTCCGCCGGC	14.1013	54.8743	38.5089	46.9981	35.351
AGCCCATCCTGGGTAGTGCA	75	+	11	-	47359147	CGGCCCCCAAGATCAGCAACGTGGGAGAGGACTCCTGCACAGTACAGTGGGAGCCGCCTGCCTACGATGGCGGGCAGCCCATCCTGGGTAGTGCAAGGGCACCGGATGGAGGTGTGAGGGCGCCAAACAGATCCGAGGGAAGGTGGTGTGGGGATGCCTGGGTTCCAGACCAGAGCTGC	G	11		47359238	-	GCCTACGATGGCGGGCAGCCCATCCTGGGT[G/-]AGTGCAAGGGCACCGGATGGAGGTGTGAGG	MYBPC3	CGGCCCCCAAGATCAGCAACGTGGGAGAGGACTCCTGCACAGTACAGTGGGAGCCGCCTGCCTACGATGGCGGGCAGCCCATCCTGGGTGAGTGCAAGGGCACCGGATGGAGGTGTGAGGGCGCCAAACAGATCCGAGGGAAGGTGGTGTGGGGATGCCTGGGTTCCAGACCAGAGCTGC	14.1001	54.8712	38.4397	46.9757	35.2817
GGTCCTGGGCCGCGCGTGGT	75	+	20	+	45353902	AGCCATCCTCGGGAGCAACTTGGTGCTGCTGGCAGGCAGCCTGACCCTGGGCCTGGCTGGTTCCCTGGCCTGGCTGGTCCTGGGCCGCGCGTGGTTGGCTTCGCCATTTCCCTCTCCTCCATGGCTTGCTGTATCTACGTGTCAGAGCTGGTGGGGCCACGGCAGCGGGGAGTGCTGGT	T	20		45353993	+	TTCCCTGGCCTGGCTGGTCCTGGGCCGCGC[T/-]GTGGTTGGCTTCGCCATTTCCCTCTCCTCC	SLC2A10	AGCCATCCTCGGGAGCAACTTGGTGCTGCTGGCAGGCAGCCTGACCCTGGGCCTGGCTGGTTCCCTGGCCTGGCTGGTCCTGGGCCGCGCTGTGGTTGGCTTCGCCATTTCCCTCTCCTCCATGGCTTGCTGTATCTACGTGTCAGAGCTGGTGGGGCCACGGCAGCGGGGAGTGCTGGT	14.1093	54.8709	38.6112	47.0037	35.4758
GCAGGAGGAGTTGATGTGGG	74	+	9	-	98242201	TTATTTTAGCCTCTTGATATGGCCCTTGTTTTGAATGGTGGATGTCATGGCTTATCCAGAAAGTATATGCACTGGCAGGAGGAGTTGATGTGGGTGGCACAGTCAAGAACAGCACTGGAAAACTCGTCAGGTAAGCCAGCTCCCGAGGACAATCTATGCCCTGTAGTCTTCTTCCTTTC	T	9		98242292	-	AAAGTATATGCACTGGCAGGAGGAGTTGAT[T/-]GTGGGTGGCACAGTCAAGAACAGCACTGGA	PTCH1	TTATTTTAGCCTCTTGATATGGCCCTTGTTTTGAATGGTGGATGTCATGGCTTATCCAGAAAGTATATGCACTGGCAGGAGGAGTTGATTGTGGGTGGCACAGTCAAGAACAGCACTGGAAAACTCGTCAGGTAAGCCAGCTCCCGAGGACAATCTATGCCCTGTAGTCTTCTTCCTTTC	14.1046	54.8702	38.5132	46.9905	35.3628
TTCTTTTTCTCAGTAGTGAT	75	+	X	-	100653463	GGAAAGTGGTTTCTCCATATGGGTCATCTAGGTAACTTTAAGAATGTTTCCTCCTCTCTTGTTTGAATTATTTCATTCTTTTTCTCAGTAGTGATTGGCAACTTTGGCCTCAGCTGGAATCAGCAAGTAACTCAGATGGCCCTCTGGGCTATCATGGCTGCTCCTTTATTCATGTCTAA	T	X		100653554	-	TGTTTGAATTATTTCATTCTTTTTCTCAGT[T/-]AGTGATTGGCAACTTTGGCCTCAGCTGGAA	GLA	GGAAAGTGGTTTCTCCATATGGGTCATCTAGGTAACTTTAAGAATGTTTCCTCCTCTCTTGTTTGAATTATTTCATTCTTTTTCTCAGTTAGTGATTGGCAACTTTGGCCTCAGCTGGAATCAGCAAGTAACTCAGATGGCCCTCTGGGCTATCATGGCTGCTCCTTTATTCATGTCTAA	14.0954	54.8664	38.2732	46.9138	35.1208
GCTGCCGCATCCAGCGTGCC	75	+	19	+	41128461	CATGTGACAACATCCTGGCTCGGAATGTGACATGGCAGGAGTGCTGCTGTACTGTGGGTGAGGGCTGGGGCAGCGGCTGCCGCATCCAGCGTGCCCGGGCACCGAGACAGGTGGGCATGGGCTGATGGGGACACAGGGCTGAGGGCTTGGGTGGAAATACTGGGTGGGGTGTGGGCCTG	A	19		41128552	+	AGGGCTGGGGCAGCGGCTGCCGCATCCAGC[A/-]GTGCCCGGGCACCGAGACAGGTGGGCATGG	LTBP4	CATGTGACAACATCCTGGCTCGGAATGTGACATGGCAGGAGTGCTGCTGTACTGTGGGTGAGGGCTGGGGCAGCGGCTGCCGCATCCAGCAGTGCCCGGGCACCGAGACAGGTGGGCATGGGCTGATGGGGACACAGGGCTGAGGGCTTGGGTGGAAATACTGGGTGGGGTGTGGGCCTG	14.1153	54.8634	38.6078	46.9839	35.488
CTGGACGGGGAAAGTGTGCC	74	+	16	+	2134415	TCGGGGACCCTGGGGACAAGGCCGACGTGGGCCGGCTGAGCCCTGAGGTTAAGGCCCGGTCACAGTCAGGGACCCTGGACGGGGAAAGTGTGCCTGGTCGGCCTCGGGCGAAGACAGTCGGGGCCAGCCCGAGGGTCCCTTGCCTTCCAGCTCCCCCCGCTCGCCCAGTGGCCTCCGGC	C	16		2134506	+	CACAGTCAGGGACCCTGGACGGGGAAAGTG[C/-]TGCCTGGTCGGCCTCGGGCGAAGACAGTCG	TSC2	TCGGGGACCCTGGGGACAAGGCCGACGTGGGCCGGCTGAGCCCTGAGGTTAAGGCCCGGTCACAGTCAGGGACCCTGGACGGGGAAAGTGCTGCCTGGTCGGCCTCGGGCGAAGACAGTCGGGGCCAGCCCGAGGGTCCCTTGCCTTCCAGCTCCCCCCGCTCGCCCAGTGGCCTCCGGC	14.1093	54.8555	38.4045	46.9386	35.2681
TCAACAGAAATGAGAGTGCA	74	+	17	-	59885765	ATATTCAGGGGTTCCAATGACTATTCTTTCCAGCAGGGATCATACTTGTGTCCATCCTGAGGTAGTCGGTAACTTCAACAGAAATGAGAGTGCATGGAATTGCTAGATGGGAAAAACGTGAGTAAAGTTATTTTGTGTTAGAGAAAAAATAAGGCTGAAAATATTTAAATTACTCAGTA	A	17		59885856	-	AGGTAGTCGGTAACTTCAACAGAAATGAGA[A/-]GTGCATGGAATTGCTAGATGGGAAAAACGT	BRIP1	ATATTCAGGGGTTCCAATGACTATTCTTTCCAGCAGGGATCATACTTGTGTCCATCCTGAGGTAGTCGGTAACTTCAACAGAAATGAGAAGTGCATGGAATTGCTAGATGGGAAAAACGTGAGTAAAGTTATTTTGTGTTAGAGAAAAAATAAGGCTGAAAATATTTAAATTACTCAGTA	14.1065	54.8541	38.3373	46.9177	35.1997
GCCATGCAGCAGGCGGTGAC	73	+	X	-	153595940	CCCTTGCGCCACAGGCCTGTGTCCTGACTGGGACTCTTGGGACGCCAGCAAGCCCGTTACCAATGCGCGAGAGGCCATGCAGCAGGCGGTGACTGGCTGGGCATCCCCCAGGTACACCCGCCCGGCCTGGCTACAGCTGTAGGGGACCGGATCGGCAGTTGGGAGAGACTCGGAGGCCC	A	X		153596031	-	CCAATGCGCGAGAGGCCATGCAGCAGGCGG[A/-]TGACTGGCTGGGCATCCCCCAGGTACACCC	FLNA	CCCTTGCGCCACAGGCCTGTGTCCTGACTGGGACTCTTGGGACGCCAGCAAGCCCGTTACCAATGCGCGAGAGGCCATGCAGCAGGCGGATGACTGGCTGGGCATCCCCCAGGTACACCCGCCCGGCCTGGCTACAGCTGTAGGGGACCGGATCGGCAGTTGGGAGAGACTCGGAGGCCC	14.1156	54.8539	38.4916	46.9527	35.3672
TTCACATATTTGAATACTAC	82	-	5	+	112173671	GTCTCTATGGTGATTATGTTTTTGACACCAATCGACATGATGATAATAGGTCAGACAATTTTAATACTGGCAACATGACTGTCCTTTCACATATTTGAATACTACAGTGTTACCCAGCTCCTCTTCATCAAGAGGAAGCTTAGATAGTTCTCGTTCTGAAAAAGATAGAAGTTTGGAGA	C	5		112173762	+	TTAATACTGGCAACATGACTGTCCTTTCAC[C/-]ATATTTGAATACTACAGTGTTACCCAGCTC	APC	GTCTCTATGGTGATTATGTTTTTGACACCAATCGACATGATGATAATAGGTCAGACAATTTTAATACTGGCAACATGACTGTCCTTTCACCATATTTGAATACTACAGTGTTACCCAGCTCCTCTTCATCAAGAGGAAGCTTAGATAGTTCTCGTTCTGAAAAAGATAGAAGTTTGGAGA	14.1091	54.8449	38.2752	46.8837	35.1487
CGCCAAAATGTCGTTGTGGC	75	+	3	+	37034956	GTGAGCACGAGGCACTGAGGTGATTGGCTGAAGGCACTTCCGTTGAGCATCTAGACGTTTCCTTGGCTCTTCTGGCGCCAAAATGTCGTTGTGGCAGGGGTTATTCGGCGGCTGGACGAGACAGTGGTGAACCGCATCGCGGCGGGGGAAGTTATCCAGCGGCCAGCTAATGCTATCAA	C	3		37035047	+	CCTTGGCTCTTCTGGCGCCAAAATGTCGTT[C/-]GTGGCAGGGGTTATTCGGCGGCTGGACGAG	MLH1	GTGAGCACGAGGCACTGAGGTGATTGGCTGAAGGCACTTCCGTTGAGCATCTAGACGTTTCCTTGGCTCTTCTGGCGCCAAAATGTCGTTCGTGGCAGGGGTTATTCGGCGGCTGGACGAGACAGTGGTGAACCGCATCGCGGCGGGGGAAGTTATCCAGCGGCCAGCTAATGCTATCAA	14.114	54.8346	38.2451	46.8583	35.1315
GAAGTCCAGGAGAACGTGCC	74	+	4	+	5785318	TGGATGCCCTGTTCCTTCAGACGCTCCCTGGCATGACTGGCCTCCCCCCGGAAGAGTGTGACTACTTGAGGCAGGAAGTCCAGGAGAACGTGCCTGGCAGCTGGGGAAGTCAAATCGCTTCCGGAGGCAGCAGTGGAAACTCTTCCAGGAGCTCCTAGAGCAAGACCAGCAGGTGCGGG	C	4		5785409	+	ACTACTTGAGGCAGGAAGTCCAGGAGAACG[C/-]TGCCTGGCAGCTGGGGAAGTCAAATCGCTT	EVC	TGGATGCCCTGTTCCTTCAGACGCTCCCTGGCATGACTGGCCTCCCCCCGGAAGAGTGTGACTACTTGAGGCAGGAAGTCCAGGAGAACGCTGCCTGGCAGCTGGGGAAGTCAAATCGCTTCCGGAGGCAGCAGTGGAAACTCTTCCAGGAGCTCCTAGAGCAAGACCAGCAGGTGCGGG	14.1336	54.7897	38.1232	46.7499	35.0665
GGAGGAGCGCCTCGCGTGGC	75	+	X	-	25031404	CGAGAACGGGGCGCCCTTCGTGCCGCCGCCGCCCGCGCTGGACGAGCTGGGCGGCCCGGGGGGCGTCACGCACCCGGAGGAGCGCCTCGCGTGGCCGGCGGCCCGGGCAGCGCCCCGGCTGCGGGTGGTGGCACCGGCACCGAGGACGACGAGGAGGAGCTGCTGGAGGACGAAGAAGA	G	X		25031495	-	GGGGCGTCACGCACCCGGAGGAGCGCCTCG[G/-]CGTGGCCGGCGGCCCGGGCAGCGCCCCGGC	ARX	CGAGAACGGGGCGCCCTTCGTGCCGCCGCCGCCCGCGCTGGACGAGCTGGGCGGCCCGGGGGGCGTCACGCACCCGGAGGAGCGCCTCGGCGTGGCCGGCGGCCCGGGCAGCGCCCCGGCTGCGGGTGGTGGCACCGGCACCGAGGACGACGAGGAGGAGCTGCTGGAGGACGAAGAAGA	14.1759	54.7888	38.5236	46.7553	35.5784
CCAAAAAGTCGGACTGTGCG	75	+	17	-	17131120	GCATTCAGATGAACAGTCGGATGCGTGCGCACAGCCCCGCAGAGGGGGCCAGCGTCGAGTCCAGCAGCCCGGGGCCCAAAAAGTCGGACTGTGCGAGGCAAGTGTCTTTGGGGTCTTGGTTTTGTGATCCCTGCAGTAGGTGTGGGATGGACAGGAGGACCTGAGAGCAGTGGACGGGG	A	17		17131211	-	TCCAGCAGCCCGGGGCCCAAAAAGTCGGAC[A/-]TGTGCGAGGCAAGTGTCTTTGGGGTCTTGG	FLCN	GCATTCAGATGAACAGTCGGATGCGTGCGCACAGCCCCGCAGAGGGGGCCAGCGTCGAGTCCAGCAGCCCGGGGCCCAAAAAGTCGGACATGTGCGAGGCAAGTGTCTTTGGGGTCTTGGTTTTGTGATCCCTGCAGTAGGTGTGGGATGGACAGGAGGACCTGAGAGCAGTGGACGGGG	14.1545	54.7485	38.0827	46.6637	35.0887
GGTGGACGGCGTGAAGTGAC	74	+	21	+	47410246	GTCTGACCTGCATCTGACTCCTGCCTTCGTTTTCCCGCCTCACAGGGAGAGAAGGGCAAGCGTGGCATCGACGGGGTGGACGGCGTGAAGTGACTGGGGGGAGATAGGATGGACGGGGAGGGACGAGGAGGAATGGGGCGAGATGGGGAGGGACGGAGTGGACGGCGTGAAGGTGACCC	G	21		47410337	+	CGTGGCATCGACGGGGTGGACGGCGTGAAG[G/-]TGACTGGGGGGAGATAGGATGGACGGGGAG	COL6A1	GTCTGACCTGCATCTGACTCCTGCCTTCGTTTTCCCGCCTCACAGGGAGAGAAGGGCAAGCGTGGCATCGACGGGGTGGACGGCGTGAAGGTGACTGGGGGGAGATAGGATGGACGGGGAGGGACGAGGAGGAATGGGGCGAGATGGGGAGGGACGGAGTGGACGGCGTGAAGGTGACCC	14.1704	54.7109	38.0399	46.5656	35.1204
GTTTAATACTTCCCGATCCC	74	+	11	-	68560711	TGAAATATATTTTTGTTACAGATTCGTCTTTTGGGATCCACGATTCCACTCTGCTCCGCTCAGTGGGAGCGGATGTTTAATACTTCCCGATCCCAGGAGAGGAGACAGGTGAGTCAAGCTTCTTCAGGGCCCCCTGGAGAATCGGCACTTTCCATCCCTATGCTCAGAATTAGGAAGTG	G	11		68560802	-	TCAGTGGGAGCGGATGTTTAATACTTCCCG[G/-]ATCCCAGGAGAGGAGACAGGTGAGTCAAGC	CPT1A	TGAAATATATTTTTGTTACAGATTCGTCTTTTGGGATCCACGATTCCACTCTGCTCCGCTCAGTGGGAGCGGATGTTTAATACTTCCCGGATCCCAGGAGAGGAGACAGGTGAGTCAAGCTTCTTCAGGGCCCCCTGGAGAATCGGCACTTTCCATCCCTATGCTCAGAATTAGGAAGTG	14.9694	54.6635	26.6203	34.8195	16.5175
GTGATGTGGCCTGTAGGCCT	82	-	17	-	48273420	TGCTCAGTGGACTTAACGGGGCTTCCCCTCTCTCCTGCAGGGTGCTCGTGGAAATGATGGTGCTACTGGTGCTGCCGGGCCCCCTGTGATGTGGCCTGTAGGCCTCAGGGCCTGGGAGTGGGGAGGGGTCTCAGTATCTGCTCTTGGGGCTGACAATGGGAGCAGGTTATGTTGGTCTG	G	17		48273511	-	GTGCTACTGGTGCTGCCGGGCCCCCTGTGA[G/-]TGTGGCCTGTAGGCCTCAGGGCCTGGGAGT	COL1A1	TGCTCAGTGGACTTAACGGGGCTTCCCCTCTCTCCTGCAGGGTGCTCGTGGAAATGATGGTGCTACTGGTGCTGCCGGGCCCCCTGTGAGTGTGGCCTGTAGGCCTCAGGGCCTGGGAGTGGGGAGGGGTCTCAGTATCTGCTCTTGGGGCTGACAATGGGAGCAGGTTATGTTGGTCTG	14.9457	54.6382	26.6965	34.9329	16.5657
AGACCCCATATTCCCATCAT	75	+	17	+	40692979	GGTCAATGTCACGAAGATGGGCAGTTGGGGCCACTTTAACTGTTCCTACTCCTGCTCCTTCCTTCTGGCTCCGGAAGACCCCATATTCCCATCATCGGGAGCCTCTTCCTGCGAGAGCTGATCAAAGAGTTTGGCACAGACCACATCTATGGGGCCGACACTTTCAATGAGATGCAGCC	C	17		40693070	+	CCTTCTGGCTCCGGAAGACCCCATATTCCC[C/-]ATCATCGGGAGCCTCTTCCTGCGAGAGCTG	NAGLU	GGTCAATGTCACGAAGATGGGCAGTTGGGGCCACTTTAACTGTTCCTACTCCTGCTCCTTCCTTCTGGCTCCGGAAGACCCCATATTCCCCATCATCGGGAGCCTCTTCCTGCGAGAGCTGATCAAAGAGTTTGGCACAGACCACATCTATGGGGCCGACACTTTCAATGAGATGCAGCC	14.9496	54.6145	26.518	34.7074	16.468
TGGATTGGAGACCACAGCAA	82	-	12	-	102158177	GGAGTGTCTGAAAGATTGCAGAGGTTGACTTTTCCTGCAGTGAGTGTAAAAGTGAATGGTCATGACCAGGGTCAGAATCCACCCCTGGATTGGAGACCACAGCAAGATTTAGAGTGGAAACTCACACCCAAAAAACCATAGGCGGAAATGTGACAAAAGAAAAGCCCCCATCTCTGATT	C	12		102158268	-	TCATGACCAGGGTCAGAATCCACCCCTGGA[C/-]TTGGAGACCACAGCAAGATTTAGAGTGGAA	GNPTAB	GGAGTGTCTGAAAGATTGCAGAGGTTGACTTTTCCTGCAGTGAGTGTAAAAGTGAATGGTCATGACCAGGGTCAGAATCCACCCCTGGACTTGGAGACCACAGCAAGATTTAGAGTGGAAACTCACACCCAAAAAACCATAGGCGGAAATGTGACAAAAGAAAAGCCCCCATCTCTGATT	11.2196	54.6072	26.4867	34.666	16.4498
TCGGCGCATCCTTTTGTAAG	73	+	12	-	8757311	TAGAAAACCACGAAAGAACTTTCAAAGCCTGGGAAGGGCTGCATGAAAATTCAGTTCGTCTCTCCAGACAGCTTCGGCGCATCCTTTTGTAAGGGGCTTCCTCGCTTTTTAAATTTTCTTTCTTTCTCTACAGTCTTTTTTGGAGTTTCGTATATTTCTTATATTTTCTTATTGTTCAA	G	12		8757402	-	CTCTCCAGACAGCTTCGGCGCATCCTTTTG[G/-]TAAGGGGCTTCCTCGCTTTTTAAATTTTCT	AICDA	TAGAAAACCACGAAAGAACTTTCAAAGCCTGGGAAGGGCTGCATGAAAATTCAGTTCGTCTCTCCAGACAGCTTCGGCGCATCCTTTTGGTAAGGGGCTTCCTCGCTTTTTAAATTTTCTTTCTTTCTCTACAGTCTTTTTTGGAGTTTCGTATATTTCTTATATTTTCTTATTGTTCAA	18.6357	54.5474	37.8547	46.644	24.797
CACGGGCCTGTAGTAGTACG	74	+	X	+	153607836	CACCCGCCATGGACAACTACGCAGATCTTTCGGATACCGAGCTGACCACCTTGCTGCGCCGGTACAACATCCCGCACGGGCCTGTAGTAGTACGCGGCGGCGGGCGGGACCCCTTCCGGGCCCCCTCCTCGTGCTCCGCCTCGCGACCTCCCCGCTGCCCTCCCCGCGCGCCTTCCCCG	G	X		153607927	+	GGTACAACATCCCGCACGGGCCTGTAGTAG[G/-]TACGCGGCGGCGGGCGGGACCCCTTCCGGG	EMD	CACCCGCCATGGACAACTACGCAGATCTTTCGGATACCGAGCTGACCACCTTGCTGCGCCGGTACAACATCCCGCACGGGCCTGTAGTAGGTACGCGGCGGCGGGCGGGACCCCTTCCGGGCCCCCTCCTCGTGCTCCGCCTCGCGACCTCCCCGCTGCCCTCCCCGCGCGCCTTCCCCG	18.5483	54.5453	37.9069	46.6921	24.8025
CGGAGGCCTCGACTTCTCCA	82	-	12	+	49689121	GGCTCCGCGTCCCCGAGCTCCTCGGTGCGCCTGGGCAGCTTCCGTAGCCCCCGAGCGGGAGCGGGCGCCCTCCTGCGCCTGCCCTCGGAGGCCTCGACTTCTCCATGGCCGAGGCCCTCAACCAGGAGTTCCTGGCCACGCGCAGCAACGAGAAGCAGGAGCTGCAGGAGCTCAACGAC	C	12		49689212	+	GCGGGCGCCCTCCTGCGCCTGCCCTCGGAG[C/-]GCCTCGACTTCTCCATGGCCGAGGCCCTCA	PRPH	GGCTCCGCGTCCCCGAGCTCCTCGGTGCGCCTGGGCAGCTTCCGTAGCCCCCGAGCGGGAGCGGGCGCCCTCCTGCGCCTGCCCTCGGAGCGCCTCGACTTCTCCATGGCCGAGGCCCTCAACCAGGAGTTCCTGGCCACGCGCAGCAACGAGAAGCAGGAGCTGCAGGAGCTCAACGAC	11.5832	54.0123	22.6767	31.9095	14.365
CCCGGCTCTTAGCCCCTCTC	74	+	19	+	48342942	GCCTATGGGTCTCCGAGCTCCTATTTCAGCGGCCTAGACCCCTACCTTTCTCCCATGGTGCCCCAGCTAGGGGGCCCGGCTCTTAGCCCCTCTCTGGCCCCTCCGTGGGACCTTCCCTGGCCCAGTCCCCCACCTCCCTATCAGGCCAGAGCTATGGCGCCTACAGCCCCGTGGATAGC	C	19		48343033	+	CCCCAGCTAGGGGGCCCGGCTCTTAGCCCC[C/-]TCTCTGGCCCCTCCGTGGGACCTTCCCTGG	CRX	GCCTATGGGTCTCCGAGCTCCTATTTCAGCGGCCTAGACCCCTACCTTTCTCCCATGGTGCCCCAGCTAGGGGGCCCGGCTCTTAGCCCCCTCTCTGGCCCCTCCGTGGGACCTTCCCTGGCCCAGTCCCCCACCTCCCTATCAGGCCAGAGCTATGGCGCCTACAGCCCCGTGGATAGC	13.6261	53.9538	22.7814	32.0539	14.4211
TGGAGTGGCCAACCCCGAGA	82	-	20	+	57478678	CCTCCCAGCCAGTGCTGTTCCCTGACCGCTTTGCTAAATCATTTTCAGACCATTGTGGCCGCCATGAGCAACCTGGTGCCCCCCGTGGAGTGGCCAACCCCGAGAACCAGTTCAGAGTGGACTACATCCTGAGTGTGATGAACGTGCCTGACTTTGACTTCCCTCCCGTAAGCTACACC	C	20		57478769	+	GCCATGAGCAACCTGGTGCCCCCCGTGGAG[C/-]TGGCCAACCCCGAGAACCAGTTCAGAGTGG	GNAS	CCTCCCAGCCAGTGCTGTTCCCTGACCGCTTTGCTAAATCATTTTCAGACCATTGTGGCCGCCATGAGCAACCTGGTGCCCCCCGTGGAGCTGGCCAACCCCGAGAACCAGTTCAGAGTGGACTACATCCTGAGTGTGATGAACGTGCCTGACTTTGACTTCCCTCCCGTAAGCTACACC	13.6413	53.9466	22.6966	31.9076	14.3864
AGACACACCTCAAGCCTCCT	75	+	9	-	130587086	TCCCCACCATTAGACCACTGGAGAATACTCCTTCAAGATCTTTCCAGAGAAAAACATTCGTGGCTTCAAGCTCCCAGACACACCTCAAGCCTCCTGGGGGAGGCCCGGATGCTCAATGCCAGCATTGTGGCATCCTTCGTGGAGCTACCGCTGGCCAGCATTGTCTCACTTCATGCCTC	G	9		130587177	-	GTGGCTTCAAGCTCCCAGACACACCTCAAG[G/-]CCTCCTGGGGGAGGCCCGGATGCTCAATGC	ENG	TCCCCACCATTAGACCACTGGAGAATACTCCTTCAAGATCTTTCCAGAGAAAAACATTCGTGGCTTCAAGCTCCCAGACACACCTCAAGGCCTCCTGGGGGAGGCCCGGATGCTCAATGCCAGCATTGTGGCATCCTTCGTGGAGCTACCGCTGGCCAGCATTGTCTCACTTCATGCCTC	11.5298	53.3245	22.5752	31.7581	14.3137
CCTGGGCGTGGAAGGCTTGC	71	+	17	-	7979545	AGAGGACCTGAAGGGGTTCCAGGGATGCCTGTCCGGCTCCAGGATCTGCCTCCTTCCTCACAGGGCATGTCCCTGGGCGTGGAAGGCTTGCTGGGGTGATGGTACGGGCTCTGTCGGAGCTCACCTATGACAGCCTCTACCTCCCCAATGACTTTGTGGAGCGTGGGGTCCAGGACCTG	T	17		7979636	-	ACAGGGCATGTCCCTGGGCGTGGAAGGCTT[T/-]GCTGGGGTGATGGTACGGGCTCTGTCGGAG	ALOX12B	AGAGGACCTGAAGGGGTTCCAGGGATGCCTGTCCGGCTCCAGGATCTGCCTCCTTCCTCACAGGGCATGTCCCTGGGCGTGGAAGGCTTTGCTGGGGTGATGGTACGGGCTCTGTCGGAGCTCACCTATGACAGCCTCTACCTCCCCAATGACTTTGTGGAGCGTGGGGTCCAGGACCTG	8.64994	53.1045	24.2357	35.8163	14.7495
CTCCATGCAGACTCTCTTCG	71	+	17	+	29562655	CTGTTTGATTCTCGGCATTTACTCTACCAACTGCTCTGGAACATGTTTTCTAAAGAAGTAGAATTGGCAGACTCCATGCAGACTCTCTTCGAGGCAACAGCTTGGCCAGTAAAATAATGACATTCTGTTTCAAGGTTTGTATCATTCATTTTGTGTGTATGTGTGTGCTGAGGTATGTC	C	17		29562746	+	GAATTGGCAGACTCCATGCAGACTCTCTTC[C/-]GAGGCAACAGCTTGGCCAGTAAAATAATGA	NF1	CTGTTTGATTCTCGGCATTTACTCTACCAACTGCTCTGGAACATGTTTTCTAAAGAAGTAGAATTGGCAGACTCCATGCAGACTCTCTTCCGAGGCAACAGCTTGGCCAGTAAAATAATGACATTCTGTTTCAAGGTTTGTATCATTCATTTTGTGTGTATGTGTGTGCTGAGGTATGTC	8.67124	53.1045	24.456	36.023	14.9455
TGAAGGTAATGAAGCAACCT	86	-	X	-	31854749	AAATAGCAGTTCAAGCTAAACAACCGGATGTGGAAGAGATTTTGTCTAAAGGGCAGCATTTGTACAAGGAAAAACCAGCCACTCAGCCATGAAGGTAATGAAGCAACCTCTAGCAATATCCATTACCTCATAATGGGTTATGCTTCCCCTGTTGTACATTTGCCATTGACGTGGACTAT	G	X		31854840	-	TTGTACAAGGAAAAACCAGCCACTCAGCCA[G/-]TGAAGGTAATGAAGCAACCTCTAGCAATAT	DMD	AAATAGCAGTTCAAGCTAAACAACCGGATGTGGAAGAGATTTTGTCTAAAGGGCAGCATTTGTACAAGGAAAAACCAGCCACTCAGCCAGTGAAGGTAATGAAGCAACCTCTAGCAATATCCATTACCTCATAATGGGTTATGCTTCCCCTGTTGTACATTTGCCATTGACGTGGACTAT	8.66116	53.1026	24.4407	36.0031	14.9361
GGAAGAAGATGATGAAGAGG	86	-	17	-	42449669	TGCTCTGGGGCCAGCAAATCATCTGTATACCCTGACCTTGGCCCCCGTGTACCCCCAGGTCGGCTTCTTCAAGCGGAACCGGCCACCCCGGAAGAAGATGATGAAGAGGGGGAGTGATGGTGCAGCCTACACTATTCTAGCAGGAGGGTTGGGCGTGCTACCTGCACCGCCCCTTCTCC	T	17		42449760	-	TCGGCTTCTTCAAGCGGAACCGGCCACCCC[T/-]GGAAGAAGATGATGAAGAGGGGGAGTGATG	ITGA2B	TGCTCTGGGGCCAGCAAATCATCTGTATACCCTGACCTTGGCCCCCGTGTACCCCCAGGTCGGCTTCTTCAAGCGGAACCGGCCACCCCTGGAAGAAGATGATGAAGAGGGGGAGTGATGGTGCAGCCTACACTATTCTAGCAGGAGGGTTGGGCGTGCTACCTGCACCGCCCCTTCTCC	8.65956	53.1022	24.4421	36.0033	14.9381
CGGCAACATGCTGGTCTTTA	73	+	12	-	51740322	GACAGTCAGCTTTGCTGCTAAGAGGAGTATAAAGAGGGCTTGGTCCAAGCAAGAAGGCAGTGGTCTACTCCATCGGCAACATGCTGGTCTTTATGGTAAGTGGATATGGTCCAGTCGCAACCCTGGTCCTTTATGGTAAGTGGATCATGTGGCCTGAGGTCTATAGGGAGGGGGACTTG	C	12		51740413	-	GTGGTCTACTCCATCGGCAACATGCTGGTC[C/-]TTTATGGTAAGTGGATATGGTCCAGTCGCA	CELA1	GACAGTCAGCTTTGCTGCTAAGAGGAGTATAAAGAGGGCTTGGTCCAAGCAAGAAGGCAGTGGTCTACTCCATCGGCAACATGCTGGTCCTTTATGGTAAGTGGATATGGTCCAGTCGCAACCCTGGTCCTTTATGGTAAGTGGATCATGTGGCCTGAGGTCTATAGGGAGGGGGACTTG	8.64513	53.1005	24.3707	35.9303	14.8793
CTTCCTAAATGGAAACTTGC	74	+	X	+	18622064	TCTAACAGCAAGGACATCCAGAACCTGAGTGTAGGCCTGCCCCGGGCTGACGAAGGTCTCCCTGCCAATGAAAGCTTCCTAAATGGAAACTTGCTGGAGCTAGTCTTAGTCCACTGCACACCAAAACCTACCAAGCAAGCAGCCAGCCTGGGTCTACCAGCAAAGATCTCACCAACAAC	C	X		18622155	+	CCTGCCAATGAAAGCTTCCTAAATGGAAAC[C/-]TTGCTGGAGCTAGTCTTAGTCCACTGCACA	CDKL5	TCTAACAGCAAGGACATCCAGAACCTGAGTGTAGGCCTGCCCCGGGCTGACGAAGGTCTCCCTGCCAATGAAAGCTTCCTAAATGGAAACCTTGCTGGAGCTAGTCTTAGTCCACTGCACACCAAAACCTACCAAGCAAGCAGCCAGCCTGGGTCTACCAGCAAAGATCTCACCAACAAC	8.64755	53.0999	24.4194	35.9755	14.923
TGCCATTCACACTCTCTTTT	73	+	11	-	108383246	TGTAAGCCACTCAGAAAACCAAGAGAGAAATGATAGTCCTGTGCCTACACATGATGAAGTGGTTGATGTCAAATGCCATTCACACTCTCTTTTAGGAATGAAAGAGGAAAAGGAAAAATAAGGCATCATATATCCTGTATTGAAAAGTTAAGCAAAACAGAAAGTATATCAGTACCCAC	C	11		108383337	-	TGGTTGATGTCAAATGCCATTCACACTCTC[C/-]TTTTAGGAATGAAAGAGGAAAAGGAAAAAT	EXPH5	TGTAAGCCACTCAGAAAACCAAGAGAGAAATGATAGTCCTGTGCCTACACATGATGAAGTGGTTGATGTCAAATGCCATTCACACTCTCCTTTTAGGAATGAAAGAGGAAAAGGAAAAATAAGGCATCATATATCCTGTATTGAAAAGTTAAGCAAAACAGAAAGTATATCAGTACCCAC	8.65588	53.0992	24.5253	36.0757	15.0161
GGAAGGAGGGCCTGATCGGT	84	-	3	-	48604940	TGAGGGGGCCACGGGTGGACGGGGGCCAAGTTCATGTCTTTTTTTCTCCAGGGGGAGCCTGGTGTGCCGGGCCAGTCGGGGGCCCCTGGAAGGAGGGCCTGATCGGTCCCAAGGTACAGGGTCTGTGGACAGTGGACATGACAGGGAGTCAGGATGGGGCAGGGAAGCTCATGGTCGGG	C	3		48605031	-	TGGTGTGCCGGGCCAGTCGGGGGCCCCTGG[C/-]AAGGAGGGCCTGATCGGTCCCAAGGTACAG	COL7A1	TGAGGGGGCCACGGGTGGACGGGGGCCAAGTTCATGTCTTTTTTTCTCCAGGGGGAGCCTGGTGTGCCGGGCCAGTCGGGGGCCCCTGGCAAGGAGGGCCTGATCGGTCCCAAGGTACAGGGTCTGTGGACAGTGGACATGACAGGGAGTCAGGATGGGGCAGGGAAGCTCATGGTCGGG	8.59941	53.0985	24.0387	35.6015	14.5961
GGCTTTTCTACGTGGCTTAC	75	+	11	+	44135678	TGTATCAGAATAAAGTCCTTTCTTTCTCATCGTTTAACAAAATACTTTGCTTTCAGGGCCCTGTTGGCTGGTGGCGGCTTTTCTACGTGGCTTACCGGCAAGGCTACGATGTCAGCATTCCTGTCTATAGTCCACTGTCAGCTGAGGTGGATCTTCCAGAGAAAGGACCAGGGTAAGGT	A	11		44135769	+	CTGTTGGCTGGTGGCGGCTTTTCTACGTGG[A/-]CTTACCGGCAAGGCTACGATGTCAGCATTC	EXT2	TGTATCAGAATAAAGTCCTTTCTTTCTCATCGTTTAACAAAATACTTTGCTTTCAGGGCCCTGTTGGCTGGTGGCGGCTTTTCTACGTGGACTTACCGGCAAGGCTACGATGTCAGCATTCCTGTCTATAGTCCACTGTCAGCTGAGGTGGATCTTCCAGAGAAAGGACCAGGGTAAGGT	7.98443	53.0944	24.2612	35.8045	14.7994
AAAAGAATGTGAGTATAAGT	82	-	1	-	215820777	CAGCCCTACACCACATACAAGCTGAGAGTGGTGGCACACAACGAGGTGGGCAGTACGGCTTCCGAGTGGATCAGTTTCACCACCCAAAAGAATGTGAGTATAAGTGGCTGCTACCATAAGCCAGAGAGATTGGAATGTGGTCAGGAGAAGCTTGCCCTGAAACTCGGAGAAGCCACTTT	A	1		215820868	-	TTCCGAGTGGATCAGTTTCACCACCCAAAA[A/-]GAATGTGAGTATAAGTGGCTGCTACCATAA	USH2A	CAGCCCTACACCACATACAAGCTGAGAGTGGTGGCACACAACGAGGTGGGCAGTACGGCTTCCGAGTGGATCAGTTTCACCACCCAAAAAGAATGTGAGTATAAGTGGCTGCTACCATAAGCCAGAGAGATTGGAATGTGGTCAGGAGAAGCTTGCCCTGAAACTCGGAGAAGCCACTTT	7.99538	53.0943	24.4243	35.9664	14.9376
GGAAGGTTCCGATGATGCAG	86	-	X	-	31525400	TGTCCTGTAGGACCTCCAAGGTGAAATTGAAGCTCACACAGATGTTTATCACAACCTGGATGAAAACAGCCAAAAAATCCTGAGATCCCGGAAGGTTCCGATGATGCAGTCCTGTTACAAAGACGTTTGGATAACATGAACTTCAAGTGGAGTGAACTTCGGAAAAAGTCTCTCAACAT	T	X		31525491	-	ATGAAAACAGCCAAAAAATCCTGAGATCCC[T/-]GGAAGGTTCCGATGATGCAGTCCTGTTACA	DMD	TGTCCTGTAGGACCTCCAAGGTGAAATTGAAGCTCACACAGATGTTTATCACAACCTGGATGAAAACAGCCAAAAAATCCTGAGATCCCTGGAAGGTTCCGATGATGCAGTCCTGTTACAAAGACGTTTGGATAACATGAACTTCAAGTGGAGTGAACTTCGGAAAAAGTCTCTCAACAT	7.95155	53.0883	24.2429	35.7688	14.7973
AGCCTGTGTCCCGTTCTTCG	75	+	17	+	7124051	TGGCCTGACCAGCCTGTCCCCCACCCTCTGCAGTGCTCAACGAAGAGCAGACACAGTTTCTTAAAGAGCTGGTGGAGCCTGTGTCCCGTTCTTCGAGGTAAGGAATGACTCGGGGCTTGGTCCCTGGTGAGGTGTTTGGAGATGTTAAGCTCAAAAGGAGCCTGGATGTGGGATCCTGT	T	17		7124142	+	TTAAAGAGCTGGTGGAGCCTGTGTCCCGTT[T/-]CTTCGAGGTAAGGAATGACTCGGGGCTTGG	ACADVL	TGGCCTGACCAGCCTGTCCCCCACCCTCTGCAGTGCTCAACGAAGAGCAGACACAGTTTCTTAAAGAGCTGGTGGAGCCTGTGTCCCGTTTCTTCGAGGTAAGGAATGACTCGGGGCTTGGTCCCTGGTGAGGTGTTTGGAGATGTTAAGCTCAAAAGGAGCCTGGATGTGGGATCCTGT	7.92538	53.0814	24.3024	35.8143	14.8579
AAAAGTAAGTTTTTAGTTGT	83	-	2	+	74166058	GAAGTTACTCACGAAAACTTACCCAGAATGGCACGTAGCTACAGAACCTGTAGCAACATGGCAGAATATCCAGGCTGCTGGCACCCAAAAGTAAGTTTTTAGTTGTGGTGGGTAGTTGGCAGGCATGGGTGAATAATCTAATTGTCATAATTTAATTTACTCTCAGTGAGTAAAGTAGC	A	2		74166149	+	GCAGAATATCCAGGCTGCTGGCACCCAAAA[A/-]GTAAGTTTTTAGTTGTGGTGGGTAGTTGGC	DGUOK	GAAGTTACTCACGAAAACTTACCCAGAATGGCACGTAGCTACAGAACCTGTAGCAACATGGCAGAATATCCAGGCTGCTGGCACCCAAAAAGTAAGTTTTTAGTTGTGGTGGGTAGTTGGCAGGCATGGGTGAATAATCTAATTGTCATAATTTAATTTACTCTCAGTGAGTAAAGTAGC	7.93399	53.0813	24.3936	35.9092	14.9318
CTCCTTGGTTTCTCTCTTCC	73	+	19	-	55668592	TCCCCCGACCTCTTGTTCAGAGGGGACTCCAGGGGTCCCTTAGGAGACAGGACACAGCCCACCACTAACCCCCCTCCTTGGTTTCTCTCTTCCAGGAGCAGCGATGCGGTGAGAGCAGCGGGCTAAGGCGTGGCTGGGACCCCCAGGGCCAGGGTGGGCGCTGCAGTGAGGGGTCTGGG	C	19		55668683	-	CACCACTAACCCCCCTCCTTGGTTTCTCTC[C/-]TTCCAGGAGCAGCGATGCGGTGAGAGCAGC	TNNI3	TCCCCCGACCTCTTGTTCAGAGGGGACTCCAGGGGTCCCTTAGGAGACAGGACACAGCCCACCACTAACCCCCCTCCTTGGTTTCTCTCCTTCCAGGAGCAGCGATGCGGTGAGAGCAGCGGGCTAAGGCGTGGCTGGGACCCCCAGGGCCAGGGTGGGCGCTGCAGTGAGGGGTCTGGG	7.91569	53.0799	24.2711	35.7783	14.8353
ACAAGGTGAGCACAGGCGGG	86	-	1	-	6537503	CCGGGGGCCCCTCAACCTCTGCGAGGCCTGTGACAGCAAGTTCCACAGCACCATGCATTATGATGGGCATGTCCGCTTCGACCTTCCCCACAAGGTGAGCACAGGCGGGAGCCGCAGCTCGGCCCCCAGAGCTCCTGTGTCAGTGTTTCAGTAACTGTCGGAAACGTGCTAGGGCGTCA	C	1		6537594	-	ATGATGGGCATGTCCGCTTCGACCTTCCCC[C/-]ACAAGGTGAGCACAGGCGGGAGCCGCAGCT	PLEKHG5	CCGGGGGCCCCTCAACCTCTGCGAGGCCTGTGACAGCAAGTTCCACAGCACCATGCATTATGATGGGCATGTCCGCTTCGACCTTCCCCCACAAGGTGAGCACAGGCGGGAGCCGCAGCTCGGCCCCCAGAGCTCCTGTGTCAGTGTTTCAGTAACTGTCGGAAACGTGCTAGGGCGTCA	7.92459	53.0796	24.3715	35.8831	14.9164
CAGTACTCTTTTGTTCTTGT	75	+	4	+	123663226	GGATTTAACCAGTGCAGTGGGACAACTTCTCAATGAAGCAGTTCAAGCACAAAACAACACATATAGAACTGGAATCAGTACTCTTTTGTTCTTGTTGGTGCTTGGAGCAGTGCAGTTGAAGAATGTCTTCATCTTGGTGTCCCCATTTCCATAATAGTATCAGTAATGTCAGAAGGCTT	T	4		123663317	+	ATATAGAACTGGAATCAGTACTCTTTTGTT[T/-]CTTGTTGGTGCTTGGAGCAGTGCAGTTGAA	BBS12	GGATTTAACCAGTGCAGTGGGACAACTTCTCAATGAAGCAGTTCAAGCACAAAACAACACATATAGAACTGGAATCAGTACTCTTTTGTTTCTTGTTGGTGCTTGGAGCAGTGCAGTTGAAGAATGTCTTCATCTTGGTGTCCCCATTTCCATAATAGTATCAGTAATGTCAGAAGGCTT	7.85311	53.072	23.9759	35.4445	14.616
TTACTGCTCAAACACCTTGA	74	+	X	-	154197571	ATTCCTCGAAGGTCACACATTTCTTGTGAGGAACCATCGCCAGGCGTCCTTGGAAATCTCGCCAATAACTTTCCTTACTGCTCAAACACCTTGATGGACCTTGGACAGTTTCTACTGTTTTGTCATATCTCTTCCCACCAACATGGTAATATCTTGGATCTTTAAAATGAATATTATAA	T	X		154197662	-	CGCCAATAACTTTCCTTACTGCTCAAACAC[T/-]CTTGATGGACCTTGGACAGTTTCTACTGTT	F8	ATTCCTCGAAGGTCACACATTTCTTGTGAGGAACCATCGCCAGGCGTCCTTGGAAATCTCGCCAATAACTTTCCTTACTGCTCAAACACTCTTGATGGACCTTGGACAGTTTCTACTGTTTTGTCATATCTCTTCCCACCAACATGGTAATATCTTGGATCTTTAAAATGAATATTATAA	7.87979	53.0705	24.282	35.772	14.8576
GGAAGAATGACATCTTTGGG	84	-	7	-	150646045	GCCCGGGGTGGGGATGCCGGGAGAAGGTGCCTGCTGCCTGGATGCCGCCCCCCGGGGCTGAGCTCCCTGTCCTCTCCATGGCCTCCAGGAAGAATGACATCTTTGGGGAGCCTCTGAACCTGTATGCAAGGCCTGGCAAGTCGAACGGGGATGTGCGGGCCCTCACCTACTGTGACCTA	G	7		150646136	-	GAGCTCCCTGTCCTCTCCATGGCCTCCAGG[G/-]AAGAATGACATCTTTGGGGAGCCTCTGAAC	KCNH2	GCCCGGGGTGGGGATGCCGGGAGAAGGTGCCTGCTGCCTGGATGCCGCCCCCCGGGGCTGAGCTCCCTGTCCTCTCCATGGCCTCCAGGGAAGAATGACATCTTTGGGGAGCCTCTGAACCTGTATGCAAGGCCTGGCAAGTCGAACGGGGATGTGCGGGCCCTCACCTACTGTGACCTA	7.85737	53.0684	24.1494	35.6245	14.7574
AAAAGCCCTAAGGTCTGAAG	82	-	2	-	179393758	GATACTGAGGCACAGAAAGTCTCTACACAAAAGACTTCTGAAATTACACCTCAGAAGAAAGCTGTTGTCCAAGAGGAAATTTCCCAAAAGCCCTAAGGTCTGAAGAAATTAAGATGTCAGAGGCAAAATCTCAAGAAAAGTTAGCCCTCAAAGAGGAAGCTTCAAAGGTTCTGATTTCT	A	2		179393849	-	AGCTGTTGTCCAAGAGGAAATTTCCCAAAA[A/-]GCCCTAAGGTCTGAAGAAATTAAGATGTCA	ttnic	GATACTGAGGCACAGAAAGTCTCTACACAAAAGACTTCTGAAATTACACCTCAGAAGAAAGCTGTTGTCCAAGAGGAAATTTCCCAAAAAGCCCTAAGGTCTGAAGAAATTAAGATGTCAGAGGCAAAATCTCAAGAAAAGTTAGCCCTCAAAGAGGAAGCTTCAAAGGTTCTGATTTCT	7.84915	53.0681	24.0811	35.5496	14.7049
AGAAGTGACATACCAGTCTT	82	-	5	+	36958153	CTTAAGAATCAGTCACCATTTTAATTTTTGATACTTATTTTCTCAATGCCAGAGAGTTGAAAGATAACCTTGGCAGTGATGACCCAGAAGTGACATACCAGTCTTGTTGCAGGCCGTCCTGGCAAGGAGTCCTAATGTTTTCAGGGAGAAAAGCATGCAGAACAGATATGTACAAAGTG	G	5		36958244	+	AAGATAACCTTGGCAGTGATGACCCAGAAG[G/-]TGACATACCAGTCTTGTTGCAGGCCGTCCT	NIPBL	CTTAAGAATCAGTCACCATTTTAATTTTTGATACTTATTTTCTCAATGCCAGAGAGTTGAAAGATAACCTTGGCAGTGATGACCCAGAAGGTGACATACCAGTCTTGTTGCAGGCCGTCCTGGCAAGGAGTCCTAATGTTTTCAGGGAGAAAAGCATGCAGAACAGATATGTACAAAGTG	7.83326	53.0671	23.9642	35.4195	14.6163
CAAAGCCAACCTGCTGACCA	85	-	6	-	39893458	TGGCCGTGCCTCTTTCCTCCCTCCACATTCCCATTCATCCTTCCCTCAGGTCAGTACTGCATGCCCGAGGAGGGGGTCCCGCTGACCCCAAAGCCAACCTGCTGACCACAGAGGAGATCCTGACCCTCGCCCGGCTCTTTGTGAAGGAAGGCATCGACAAGATCCGGCTCACAGGTGGA	C	6		39893549	-	CATGCCCGAGGAGGGGGTCCCGCTGACCCC[C/-]AAAGCCAACCTGCTGACCACAGAGGAGATC	MOCS1	TGGCCGTGCCTCTTTCCTCCCTCCACATTCCCATTCATCCTTCCCTCAGGTCAGTACTGCATGCCCGAGGAGGGGGTCCCGCTGACCCCCAAAGCCAACCTGCTGACCACAGAGGAGATCCTGACCCTCGCCCGGCTCTTTGTGAAGGAAGGCATCGACAAGATCCGGCTCACAGGTGGA	7.79104	53.0634	23.6752	35.0925	14.4018
GGAAGGCCGGCGGCGGGGCC	84	-	11	-	64572119	CACTGGCCCAGGTGCGGCAGAAGGTGCGCATAGTGAGCCGAGAGGCCGAGGCGGCCGAGGCCGAGGAGCCGTGGGGCGAGGAAGCCCGGAAGGCCGGCGGCGGGGCCCACGGCGGGAGTCCAAGCCAGAGGAGCCCCCGCCGCCCAAGAAGCCAGCACTGGACAAGGGCCTGGGCACCG	G	11		64572210	-	GCCGAGGAGCCGTGGGGCGAGGAAGCCCGG[G/-]AAGGCCGGCGGCGGGGCCCACGGCGGGAGT	MEN1	CACTGGCCCAGGTGCGGCAGAAGGTGCGCATAGTGAGCCGAGAGGCCGAGGCGGCCGAGGCCGAGGAGCCGTGGGGCGAGGAAGCCCGGGAAGGCCGGCGGCGGGGCCCACGGCGGGAGTCCAAGCCAGAGGAGCCCCCGCCGCCCAAGAAGCCAGCACTGGACAAGGGCCTGGGCACCG	7.83149	53.0629	23.4216	34.8163	14.2049
GAAAGCAGTTCCCTTCTGCG	82	-	2	-	145153924	ACTCCGACTCCTGTCTGTCTCGCAAAAAGATCAAGAAGACAGAGAGTGGCATGTATGCATGTGACTTATGTGACAAGACATTCCAGAAAGCAGTTCCCTTCTGCGACATAAATACGAACACACAGGTATGAGTGACTTTGCCTAACTGGTTAGAGCTTCCCGTCCTGCTGTACATTTCA	A	2		145154015	-	TGTGACTTATGTGACAAGACATTCCAGAAA[A/-]GCAGTTCCCTTCTGCGACATAAATACGAAC	ZEB2	ACTCCGACTCCTGTCTGTCTCGCAAAAAGATCAAGAAGACAGAGAGTGGCATGTATGCATGTGACTTATGTGACAAGACATTCCAGAAAAGCAGTTCCCTTCTGCGACATAAATACGAACACACAGGTATGAGTGACTTTGCCTAACTGGTTAGAGCTTCCCGTCCTGCTGTACATTTCA	7.82561	53.0627	24.0398	35.4929	14.682
TGGAATCTGTGAAACCTTCG	75	+	15	-	48789443	AATCTTAATTGATTTTGACCTTTTTTGTGGTGCAGATATAAATGAATGTGCACTAGATCCTGATATTTGCCCAAATGGAATCTGTGAAACCTTCGTGGGACCTATAAATGTATATGCAATTCAGGATATGAAGTGGATTCAACTGGGAAAAACTGCGTTGGTGAGAAGTTTTACCCATT	A	15		48789534	-	CTGATATTTGCCCAAATGGAATCTGTGAAA[A/-]CCTTCGTGGGACCTATAAATGTATATGCAA	FBN1	AATCTTAATTGATTTTGACCTTTTTTGTGGTGCAGATATAAATGAATGTGCACTAGATCCTGATATTTGCCCAAATGGAATCTGTGAAAACCTTCGTGGGACCTATAAATGTATATGCAATTCAGGATATGAAGTGGATTCAACTGGGAAAAACTGCGTTGGTGAGAAGTTTTACCCATT	7.82357	53.0584	24.1473	35.604	14.7699
GGAAGGAGCCGGGGGATGAG	86	-	2	-	26702377	ATGCACTCTAGGCCTTCTGGGCCCATTCTGCTCCAGGCAACTATGGGAACGAAGTTGATGGCCTGTCCCGGCCCCAGCGGCCTCGGCCCGGAAGGAGCCGGGGGATGAGGAAGAAGTAGACCTGATTCAGAACGCAAGTGATGACGAGGCCGGTGATGCCGGGGACCTGGCCTCAGTCT	C	2		26702468	-	GGCCTGTCCCGGCCCCAGCGGCCTCGGCCC[C/-]GGAAGGAGCCGGGGGATGAGGAAGAAGTAG	OTOF	ATGCACTCTAGGCCTTCTGGGCCCATTCTGCTCCAGGCAACTATGGGAACGAAGTTGATGGCCTGTCCCGGCCCCAGCGGCCTCGGCCCCGGAAGGAGCCGGGGGATGAGGAAGAAGTAGACCTGATTCAGAACGCAAGTGATGACGAGGCCGGTGATGCCGGGGACCTGGCCTCAGTCT	7.83214	53.0544	23.4693	34.835	14.268
TAAAGCCGAGCTGCAGCTGG	82	-	17	-	42457423	TGAAGGGGGCAGGAGGGAGGTGGGCTTGGACTCCCCCGGAGGCTGGCCAGGGAGGTCCTGACTCTTCTGCTTGCCCTGCCAGCCCTAAAGCCGAGCTGCAGCTGGACCGGCAGAAGCCCCGCCAGGGCCGGCGGGTGCTGCTGCTGGGCTCTCAACAGGCAGGCACCACCCTGAACCTG	T	17		42457514	-	GACTCTTCTGCTTGCCCTGCCAGCCCTAAA[T/-]GCCGAGCTGCAGCTGGACCGGCAGAAGCCC	ITGA2B	TGAAGGGGGCAGGAGGGAGGTGGGCTTGGACTCCCCCGGAGGCTGGCCAGGGAGGTCCTGACTCTTCTGCTTGCCCTGCCAGCCCTAAATGCCGAGCTGCAGCTGGACCGGCAGAAGCCCCGCCAGGGCCGGCGGGTGCTGCTGCTGGGCTCTCAACAGGCAGGCACCACCCTGAACCTG	7.84284	53.0524	23.745	35.14	14.4781
CAGTCTACGAAAAGCCTTGC	75	+	17	+	29527378	GCTACATCTGGAATAGAAGAAACTTCATATATTATCTTATCGCTATATTTGAATTCTGTAGAAGTTATTTCTGGACAGTCTACGAAAAGCCTTGCTGGCCATGGAGGAAGTAGGCAGCTGACAGAAAGTGCTGCAATTGCCTGTGTCAAACTGTGTAAAGCAAGTACTTACATCAATTG	T	17		29527469	+	GAAGTTATTTCTGGACAGTCTACGAAAAGC[T/-]CTTGCTGGCCATGGAGGAAGTAGGCAGCTG	NF1	GCTACATCTGGAATAGAAGAAACTTCATATATTATCTTATCGCTATATTTGAATTCTGTAGAAGTTATTTCTGGACAGTCTACGAAAAGCTCTTGCTGGCCATGGAGGAAGTAGGCAGCTGACAGAAAGTGCTGCAATTGCCTGTGTCAAACTGTGTAAAGCAAGTACTTACATCAATTG	7.85408	53.0513	24.0074	35.4348	14.6745
GCAAGCACTGGCCTTTCCCG	86	-	8	-	145106203	GCGCCAACAGGATGTGTTCTGTCTCCACACGCCCGGCGGCGGTGGCTATGGGGACCCGGAGGACCCCGCCCCACCGCCGGGGTCGCCCCGCAAGCACTGGCCTTTCCCGAGCACGGCAGCGTCTATGAGTATCGCCGGGCCCAGGAGGCCGTGTGAGGATCCCGCAATAAAGATGCCTT	C	8		145106294	-	AGGACCCCGCCCCACCGCCGGGGTCGCCCC[C/-]GCAAGCACTGGCCTTTCCCGAGCACGGCAG	OPLAH	GCGCCAACAGGATGTGTTCTGTCTCCACACGCCCGGCGGCGGTGGCTATGGGGACCCGGAGGACCCCGCCCCACCGCCGGGGTCGCCCCCGCAAGCACTGGCCTTTCCCGAGCACGGCAGCGTCTATGAGTATCGCCGGGCCCAGGAGGCCGTGTGAGGATCCCGCAATAAAGATGCCTT	7.84444	53.0496	23.7918	35.187	14.5176
CTGTCTAGTGAGGACCTTGG	73	+	17	-	36099531	ATAGGTAGCACCCCCTAGAAAAAGAATGTTTCTCCCCAGATGTCTCCCACTAGTACCCTAACCATCTGCTTGTCTGTCTAGTGAGGACCTTGGAGGGCTGCTAAAATGATCAAGGGTTACATGCAGCAACACAACATCCCCCAGAGGGAGGTGGTCGATGTCACCGGCCTGAACCAGTC	C	17		36099622	-	AACCATCTGCTTGTCTGTCTAGTGAGGACC[C/-]TTGGAGGGCTGCTAAAATGATCAAGGGTTA	HNF1B	ATAGGTAGCACCCCCTAGAAAAAGAATGTTTCTCCCCAGATGTCTCCCACTAGTACCCTAACCATCTGCTTGTCTGTCTAGTGAGGACCCTTGGAGGGCTGCTAAAATGATCAAGGGTTACATGCAGCAACACAACATCCCCCAGAGGGAGGTGGTCGATGTCACCGGCCTGAACCAGTC	7.84646	53.0466	23.847	35.2436	14.563
CCAAGTCCCAACCTCCGGAG	85	-	7	+	100204116	CTCCTACAAGACCCTGCCGCGGGGCACTGCCAAAGAAGGGCAAGGGCCCGGCCCCAAACGGGGAACTGAGCCTAAAGTCAAGCTGCCCCCAAGTCCCAACCTCCGGAGAAAACAGAGGAATCTCCTTCAGCCCCTGGTGAGTCTGGGATAGGGGAGGAAGGGGAAACAGACTGAAGGGG	C	7		100204207	+	GGGAACTGAGCCTAAAGTCAAGCTGCCCCC[C/-]AAGTCCCAACCTCCGGAGAAAACAGAGGAA	PCOLCE	CTCCTACAAGACCCTGCCGCGGGGCACTGCCAAAGAAGGGCAAGGGCCCGGCCCCAAACGGGGAACTGAGCCTAAAGTCAAGCTGCCCCCCAAGTCCCAACCTCCGGAGAAAACAGAGGAATCTCCTTCAGCCCCTGGTGAGTCTGGGATAGGGGAGGAAGGGGAAACAGACTGAAGGGG	7.82782	53.0444	23.3448	34.661	14.2016
AAAAGGCAAATGGTATTATA	82	-	1	-	216219768	CTTTTCTTCCACAGCCCCACAAGAGGTTCAGCCACCAGTAGCCAAATCCCTTCCCAGTTCTTTGCTGCTCTCCTGGAACCCACCCAAAAGGCAAATGGTATTATAACTCAGTACTGTTTATACATGGATGGGAGGCTGATCTATTCAGGCAGTGAGGAGAACTACATAGTCACAGGTAA	A	1		216219859	-	CTTTGCTGCTCTCCTGGAACCCACCCAAAA[A/-]GGCAAATGGTATTATAACTCAGTACTGTTT	USH2A	CTTTTCTTCCACAGCCCCACAAGAGGTTCAGCCACCAGTAGCCAAATCCCTTCCCAGTTCTTTGCTGCTCTCCTGGAACCCACCCAAAAAGGCAAATGGTATTATAACTCAGTACTGTTTATACATGGATGGGAGGCTGATCTATTCAGGCAGTGAGGAGAACTACATAGTCACAGGTAA	7.8494	53.0428	23.9223	35.3229	14.6235
CGAAGATCCGAGGTAAGGCT	86	-	X	+	153001865	GCTGTCACTTCAAGAGGCCCAGGGAGCTAGAGGACGCTCAGGCGGGGTCTGGGACCATAGGCCGGTCTGGTGTCCGTGTGGAGGGCCCCCGAAGATCCGAGGTAAGGCTGTCCCCTCCCTATGAGTGACCCCGCCCCTGCTGCTGCTGCAGGTGCTGACCTGCTGCCCCAGCTCCTCCT	T	X		153001956	+	GCCGGTCTGGTGTCCGTGTGGAGGGCCCCC[T/-]GAAGATCCGAGGTAAGGCTGTCCCCTCCCT	ABCD1	GCTGTCACTTCAAGAGGCCCAGGGAGCTAGAGGACGCTCAGGCGGGGTCTGGGACCATAGGCCGGTCTGGTGTCCGTGTGGAGGGCCCCCTGAAGATCCGAGGTAAGGCTGTCCCCTCCCTATGAGTGACCCCGCCCCTGCTGCTGCTGCAGGTGCTGACCTGCTGCCCCAGCTCCTCCT	7.8375	53.0303	23.5747	34.8944	14.3932
AGAACTTGGTGGACCCTTTG	74	+	2	+	71755410	TGTGTCCCTCTTCCCAGTGGACGATGCCGTGATGGACAACGTGAAACAGATCTTTGGCTTCGAGAGTAACAAGAAGAACTTGGTGGACCCTTTGTGGAGGTCAGCTTTGCGGGGAAAATGGTAAGGAGCAAGGGAGCAGGAGGGTTCTCTCGGGAGGGGACTTTCTGGTGCCCTGTGGA	C	2		71755501	+	CGAGAGTAACAAGAAGAACTTGGTGGACCC[C/-]TTTGTGGAGGTCAGCTTTGCGGGGAAAATG	DYSF	TGTGTCCCTCTTCCCAGTGGACGATGCCGTGATGGACAACGTGAAACAGATCTTTGGCTTCGAGAGTAACAAGAAGAACTTGGTGGACCCCTTTGTGGAGGTCAGCTTTGCGGGGAAAATGGTAAGGAGCAAGGGAGCAGGAGGGTTCTCTCGGGAGGGGACTTTCTGGTGCCCTGTGGA	7.84475	53.0237	23.7524	35.0926	14.5272
GTAAGTCTCCAAAGAAAAAA	82	-	13	+	49030267	CCTTGAAGTGTATGTATAATCTGTGATTCTTAGCCAACTTGAAATGAAGACTTTTCCTTTAAATATATCTAGGTATCTTTCTCCTGTAAGTCTCCAAAGAAAAAAGGTTCAACTACGCGTGTAAATTCTACTGCAAATGCAGAGACACAAGCAACCTCAGCCTTCCAGACCCAGAAGCC	A	13		49030358	+	AAATATATCTAGGTATCTTTCTCCTGTAAG[A/-]TCTCCAAAGAAAAAAGGTTCAACTACGCGT	RB1	CCTTGAAGTGTATGTATAATCTGTGATTCTTAGCCAACTTGAAATGAAGACTTTTCCTTTAAATATATCTAGGTATCTTTCTCCTGTAAGATCTCCAAAGAAAAAAGGTTCAACTACGCGTGTAAATTCTACTGCAAATGCAGAGACACAAGCAACCTCAGCCTTCCAGACCCAGAAGCC	7.84443	53.0142	23.6594	34.9663	14.4747
AGAAGTTTTCTGTTTTCTTC	85	-	5	+	176637006	ACTTTATCTCTGGGGATATATCTGATACGCAGGCCTCTAATGAACTTTCCAGGATAGCAAATAGCCTCACAGGGTCCAACACTGCCCCAGAAGTTTTCTGTTTTCTTCCTGTGGAAAAAACACTGCAAAGAAAGAATTTGAGACTTCAAATGGTGACTCTTTATTGGGCTTGCCTGAGG	G	5		176637097	+	ATAGCCTCACAGGGTCCAACACTGCCCCAG[G/-]AAGTTTTCTGTTTTCTTCCTGTGGAAAAAA	NSD1	ACTTTATCTCTGGGGATATATCTGATACGCAGGCCTCTAATGAACTTTCCAGGATAGCAAATAGCCTCACAGGGTCCAACACTGCCCCAGGAAGTTTTCTGTTTTCTTCCTGTGGAAAAAACACTGCAAAGAAAGAATTTGAGACTTCAAATGGTGACTCTTTATTGGGCTTGCCTGAGG	7.85901	53.0141	24.0878	35.4751	14.7738
TGGATGACCTGCGCCCTCCC	73	+	X	-	148585689	AGTGTCAGTGCAGGTTACCTCACCAAAGCCCCTCCCTCCTGTGTAGATGCTCTGAACGTTCTTCTCATCATCGTGGATGACCTGCGCCCTCCCTGGGCTGTTATGGGGATAAGCTGGTGAGGTCCCCAAATATTGACCAACTGGCATCCCACAGCCTCCTCTTCCAGAATGCCTTTGCG	C	X		148585780	-	TCTTCTCATCATCGTGGATGACCTGCGCCC[C/-]TCCCTGGGCTGTTATGGGGATAAGCTGGTG	IDS	AGTGTCAGTGCAGGTTACCTCACCAAAGCCCCTCCCTCCTGTGTAGATGCTCTGAACGTTCTTCTCATCATCGTGGATGACCTGCGCCCCTCCCTGGGCTGTTATGGGGATAAGCTGGTGAGGTCCCCAAATATTGACCAACTGGCATCCCACAGCCTCCTCTTCCAGAATGCCTTTGCG	6.83752	52.8901	22.6534	31.9528	14.3269
GGATCCCTGGCTGGCCTTCA	73	+	12	-	49427313	TGGACAGCCTGGTGGCCCCTTCCTTAATACAGCTCTGGCCCAACAGCAGCAACAGCAACATTCTGGTGGGGCTGGATCCCTGGCTGGCCTTCAGGGGGCTTCTTCCCTGGCAACCTTGCTCTTCGAAGCCTCGGACCTGATTCAAGGCTTTTACAGGAAAGGCAGCTGCAGCTGCAGCA	C	12		49427404	-	ATTCTGGTGGGGCTGGATCCCTGGCTGGCC[C/-]TTCAGGGGGCTTCTTCCCTGGCAACCTTGC	KMT2D	TGGACAGCCTGGTGGCCCCTTCCTTAATACAGCTCTGGCCCAACAGCAGCAACAGCAACATTCTGGTGGGGCTGGATCCCTGGCTGGCCCTTCAGGGGGCTTCTTCCCTGGCAACCTTGCTCTTCGAAGCCTCGGACCTGATTCAAGGCTTTTACAGGAAAGGCAGCTGCAGCTGCAGCA	10.4961	52.7154	23.8453	35.1433	14.4925
CCACTGCCCCCTGTACTTTG	74	+	X	+	48547063	CCCCACCGCCATCTCGAGGAGGGAACCAGCTCCCCCGGCCCCCTATTGTGGGGGGTAACAAGGGTCGTTCTGGTCCACTGCCCCCTGTACTTTGGGGATTGCCCCACCCCCACCAACACCCCGGGGACCCCCACCCCCAGGCCGAGGGGGCCCTCCACCACCACCCCCTCCAGCTACTG	C	X		48547154	+	AGGGTCGTTCTGGTCCACTGCCCCCTGTAC[C/-]TTTGGGGATTGCCCCACCCCCACCAACACC	WAS	CCCCACCGCCATCTCGAGGAGGGAACCAGCTCCCCCGGCCCCCTATTGTGGGGGGTAACAAGGGTCGTTCTGGTCCACTGCCCCCTGTACCTTTGGGGATTGCCCCACCCCCACCAACACCCCGGGGACCCCCACCCCCAGGCCGAGGGGGCCCTCCACCACCACCCCCTCCAGCTACTG	10.5064	52.71	23.5625	34.749	14.322
CATGTTTGCCGTGTGCTTTT	71	+	3	-	48921395	TTCTGTGATTCCTTGCAGGGCATCACGGGGCTATATCGGGGAATGGCTGCCCCTATCATCGGGGTCACTCCCATGTTTGCCGTGTGCTTTTTGGGTTTGGTTTGGGGAAGAAACTACAACAGAAACACCCAGAAGATGTGCTCAGGTGAGTACTTACAGGTCAGGAGCACTTGCTGTTC	C	3		48921486	-	CGGGGTCACTCCCATGTTTGCCGTGTGCTT[C/-]TTTGGGTTTGGTTTGGGGAAGAAACTACAA	SLC25A20	TTCTGTGATTCCTTGCAGGGCATCACGGGGCTATATCGGGGAATGGCTGCCCCTATCATCGGGGTCACTCCCATGTTTGCCGTGTGCTTCTTTGGGTTTGGTTTGGGGAAGAAACTACAACAGAAACACCCAGAAGATGTGCTCAGGTGAGTACTTACAGGTCAGGAGCACTTGCTGTTC	10.5097	52.7094	23.6478	34.8757	14.3693
CGAAGTGGCACCAGTGGAAA	84	-	7	-	42004873	GAGCGGGCCTGCTGGGGGCTATCAGACCCTCGGGGAGAACAGCAACCCCTACGGTGGCCCAGAGCACTTGATGCTCCACAACAGCCCCGAAGTGGCACCAGTGGAAACGCCTTCCATGAACAGCCCTGTAAGGCCCCGCAGTATGGGAACTGTCTCAACAGGCAGCCAGTGGCCCCTGG	G	7		42004964	-	CAGAGCACTTGATGCTCCACAACAGCCCCG[G/-]AAGTGGCACCAGTGGAAACGCCTTCCATGA	GLI3	GAGCGGGCCTGCTGGGGGCTATCAGACCCTCGGGGAGAACAGCAACCCCTACGGTGGCCCAGAGCACTTGATGCTCCACAACAGCCCCGGAAGTGGCACCAGTGGAAACGCCTTCCATGAACAGCCCTGTAAGGCCCCGCAGTATGGGAACTGTCTCAACAGGCAGCCAGTGGCCCCTGG	8.97119	52.7076	23.4337	34.5676	14.2456
CCAAGAAGGAGCACCACCAC	84	-	X	-	153296102	GGGAAAGGACTGAAGACCTGTAAGAGCCCTGGGCGGAAAAGCAAGGAGAGCAGCCCCAAGGGGCGCAGCAGCAGCGCCTCCTCACCCCCAAGAAGGAGCACCACCACCATCACCACCACTCAGAGTCCCCAAAGGCCCCCGTGCCACTGCTCCCACCCCTGCCCCCACCTCCACCTGAG	C	X		153296193	-	GGGGCGCAGCAGCAGCGCCTCCTCACCCCC[C/-]AAGAAGGAGCACCACCACCATCACCACCAC	MECP2	GGGAAAGGACTGAAGACCTGTAAGAGCCCTGGGCGGAAAAGCAAGGAGAGCAGCCCCAAGGGGCGCAGCAGCAGCGCCTCCTCACCCCCCAAGAAGGAGCACCACCACCATCACCACCACTCAGAGTCCCCAAAGGCCCCCGTGCCACTGCTCCCACCCCTGCCCCCACCTCCACCTGAG	8.97627	52.7071	23.4764	34.6319	14.2689
AAAAGATGAAGAAAAAATGG	83	-	15	+	63351704	TGCATTTGGGAAGTTCAGCTCTAAATCTTGGGTTTTCTTGCTTGTCTTTCTTTTCAGAGGCATGAAAGTCATTGAGAGTCGAGCCCAAAAGATGAAGAAAAAATGGAAATTCAGGAGATCCAACTGAAAGAGGCCAAGCACATTGCTGAAGATGCCGACCGCAAATATGAAGAGGTCAG	A	15		63351795	+	CATGAAAGTCATTGAGAGTCGAGCCCAAAA[A/-]GATGAAGAAAAAATGGAAATTCAGGAGATC	TPM1	TGCATTTGGGAAGTTCAGCTCTAAATCTTGGGTTTTCTTGCTTGTCTTTCTTTTCAGAGGCATGAAAGTCATTGAGAGTCGAGCCCAAAAAGATGAAGAAAAAATGGAAATTCAGGAGATCCAACTGAAAGAGGCCAAGCACATTGCTGAAGATGCCGACCGCAAATATGAAGAGGTCAG	10.5176	52.7069	23.6662	34.9118	14.3752
AAAAGCAGGATCTGTCCCCA	86	-	20	-	34025214	ACCCAAGCCAGGACACCCTCCCCAAACAAGGCAGGCTACAGCCCGGACTGTGACCCCAAAAGGACAGCTTCCCGGAGGCAAGGCACCCCAAAAGCAGGATCTGTCCCCAGCTCCTTCCTGCTGAAGAAGGCCAGGGAGCCCGGGCCCCCACGAGAGCCCAAGGAGCCGTTTCGCCCACC	C	20		34025305	-	AAGGACAGCTTCCCGGAGGCAAGGCACCCC[C/-]AAAAGCAGGATCTGTCCCCAGCTCCTTCCT	GDF5	ACCCAAGCCAGGACACCCTCCCCAAACAAGGCAGGCTACAGCCCGGACTGTGACCCCAAAAGGACAGCTTCCCGGAGGCAAGGCACCCCCAAAAGCAGGATCTGTCCCCAGCTCCTTCCTGCTGAAGAAGGCCAGGGAGCCCGGGCCCCCACGAGAGCCCAAGGAGCCGTTTCGCCCACC	8.9971	52.7042	23.6196	34.8535	14.3441
CGAAGCTCTCCAAGGTGAGA	85	-	14	-	94845723	TGATCTGAAGAGCGTCCTGGGTCAACTGGGCATCACTAAGGTCTTCAGCAATGGGGCTGACCTCTCCGGGGTCACAGAGGAGGCACCCCGAAGCTCTCCAAGGTGAGATCACCCTGACGACCTTGTTGCACCCTGGTATCTGTAGGGAAGAATGTGTGGGGGCTGCAGCTCTGTCCTGA	T	14		94845814	-	ACCTCTCCGGGGTCACAGAGGAGGCACCCC[T/-]GAAGCTCTCCAAGGTGAGATCACCCTGACG	SERPINA1	TGATCTGAAGAGCGTCCTGGGTCAACTGGGCATCACTAAGGTCTTCAGCAATGGGGCTGACCTCTCCGGGGTCACAGAGGAGGCACCCCTGAAGCTCTCCAAGGTGAGATCACCCTGACGACCTTGTTGCACCCTGGTATCTGTAGGGAAGAATGTGTGGGGGCTGCAGCTCTGTCCTGA	8.98254	52.7038	23.4479	34.6014	14.2476
GCAAGTTACAGCTAAAGAGC	83	-	3	+	119133945	TTAGGCAAGGTGGTGTTCCTGGGCCAGAGAGCAGCAAGGAGAGTTCACCCAGCGTGCAGGACAGCACTTCGCCTGGAGAGCACCCCGCAAGTTACAGCTAAAGAGCACAGAGTGTGGGCCCCCAAAAGGGAAAAACAGGCCTTCTTCCCTCAACTTGGACCCTGCCATTCCCATTGCTG	A	3		119134036	+	ACAGCACTTCGCCTGGAGAGCACCCCGCAA[A/-]GTTACAGCTAAAGAGCACAGAGTGTGGGCC	ARHGAP31	TTAGGCAAGGTGGTGTTCCTGGGCCAGAGAGCAGCAAGGAGAGTTCACCCAGCGTGCAGGACAGCACTTCGCCTGGAGAGCACCCCGCAAAGTTACAGCTAAAGAGCACAGAGTGTGGGCCCCCAAAAGGGAAAAACAGGCCTTCTTCCCTCAACTTGGACCCTGCCATTCCCATTGCTG	8.9769	52.7034	23.3829	34.5067	14.2107
TAAAGCGGCACCAGCGCAAG	85	-	19	-	11685912	CTGACCCCTTGTCCTCCATCCTCAGTACCTGCAAGATGAGAATGGCGTGGGCTACGTGCTGAGTGGGGCTGGGAATTTCATGGACCCCTAAAGCGGCACCAGCGCAAGGTCCCCAACGGCTATCTGCGCTTCCACTATGGGACTGAAGACTCACTGGGTGGCTTTGCCTATGTGGAGAT	C	19		11686003	-	TGAGTGGGGCTGGGAATTTCATGGACCCCT[C/-]AAAGCGGCACCAGCGCAAGGTCCCCAACGG	ACP5	CTGACCCCTTGTCCTCCATCCTCAGTACCTGCAAGATGAGAATGGCGTGGGCTACGTGCTGAGTGGGGCTGGGAATTTCATGGACCCCTCAAAGCGGCACCAGCGCAAGGTCCCCAACGGCTATCTGCGCTTCCACTATGGGACTGAAGACTCACTGGGTGGCTTTGCCTATGTGGAGAT	8.97161	52.7031	23.3282	34.4265	14.1798
AATCGAGTGTGCCAACTTGA	71	+	11	+	68157313	ACTCATGGGGTCATGGACTTCTGCTTCTTCTCCAGCCTCATGTACTGGACAGACTGGGGAGAGAACCCTAAAATCGAGTGTGCCAACTTGATGGGCAGGAGCGGCGTGTGCTGGTCAATGCCTCCCTCGGGTGGCCCAACGGCCTGGCCCTGGACCTGCAGGAGGGGAAGCTCTACTGG	G	11		68157404	+	GAGAACCCTAAAATCGAGTGTGCCAACTTG[G/-]ATGGGCAGGAGCGGCGTGTGCTGGTCAATG	LRP5	ACTCATGGGGTCATGGACTTCTGCTTCTTCTCCAGCCTCATGTACTGGACAGACTGGGGAGAGAACCCTAAAATCGAGTGTGCCAACTTGGATGGGCAGGAGCGGCGTGTGCTGGTCAATGCCTCCCTCGGGTGGCCCAACGGCCTGGCCCTGGACCTGCAGGAGGGGAAGCTCTACTGG	8.96941	52.7031	23.3072	34.3956	14.168
CCAAGGCCTGCGGGTCCGTC	85	-	17	+	73723686	TCCGGAGTGACCCTCTAGCCAGCTGTCCCCTTCCACTGGCTGCAGGAGACCCAGATTGACACCACCCTGCGGCGCAGCCAGATGTCCCCCAAGGCCTGCGGGTCCGTCTGCGGCCCGGTGAGGAGCGGCATTTTGAGCTGGAGGTGTTTGAGCCACTGGAGAGCCCCGTGGACCTGTAC	C	17		73723777	+	ACCACCCTGCGGCGCAGCCAGATGTCCCCC[C/-]AAGGCCTGCGGGTCCGTCTGCGGCCCGGTG	ITGB4	TCCGGAGTGACCCTCTAGCCAGCTGTCCCCTTCCACTGGCTGCAGGAGACCCAGATTGACACCACCCTGCGGCGCAGCCAGATGTCCCCCCAAGGCCTGCGGGTCCGTCTGCGGCCCGGTGAGGAGCGGCATTTTGAGCTGGAGGTGTTTGAGCCACTGGAGAGCCCCGTGGACCTGTAC	9.00228	52.7026	23.627	34.8708	14.3452
CCGCAGCGTGGACACCTTCG	71	+	8	+	43025742	AGCAGGACAGACCCTCTCGATGGTGATGTTCAGCCAGCAACGTGGCGTCTATCTGCCCTGCCGCCCCGCCTCCGCAGCGTGGACACCTTCGGGGGTATGTGGGCCTCCCTGTAGCACAGTGGGTGCAGGTAGTCACAGGACTACATAATTGTACATACACACACTTTTAGCTTTTAAGG	A	8		43025833	+	CCGCCCCGCCTCCGCAGCGTGGACACCTTC[A/-]GGGGGTATGTGGGCCTCCCTGTAGCACAGT	HGSNAT	AGCAGGACAGACCCTCTCGATGGTGATGTTCAGCCAGCAACGTGGCGTCTATCTGCCCTGCCGCCCCGCCTCCGCAGCGTGGACACCTTCAGGGGGTATGTGGGCCTCCCTGTAGCACAGTGGGTGCAGGTAGTCACAGGACTACATAATTGTACATACACACACTTTTAGCTTTTAAGG	8.97832	52.7012	23.3533	34.4706	14.1907
TTGGAAGTGTGAAAGCTTGA	74	+	5	+	112164548	GCAGGTTATTGCGAGTGTTTTGAGGAATTTGTCTTGGCGAGCAGATGTAAATAGTAAAAAGACGTTGCGAGAAGTTGGAAGTGTGAAAGCTTGATGGAATGTGCTTTAGAAGTTAAAAAGGTACCTTTGAAAACATTTAGTACTATAATATGAATTTCATGTTTGGCTTTTTTTTGCTG	A	5		112164639	+	GACGTTGCGAGAAGTTGGAAGTGTGAAAGC[A/-]TTGATGGAATGTGCTTTAGAAGTTAAAAAG	APC	GCAGGTTATTGCGAGTGTTTTGAGGAATTTGTCTTGGCGAGCAGATGTAAATAGTAAAAAGACGTTGCGAGAAGTTGGAAGTGTGAAAGCATTGATGGAATGTGCTTTAGAAGTTAAAAAGGTACCTTTGAAAACATTTAGTACTATAATATGAATTTCATGTTTGGCTTTTTTTTGCTG	8.99993	52.7012	23.5624	34.7808	14.3067
GTGACTGTAACAAAGCTTCA	74	+	20	-	10627522	GGTGCGGTATATTTCCTCCAACGTCTGTGGTCCTCACGGGAAGTGCAAGAGTCAGTCGGGAGGCAAATTCACCTGTGACTGTAACAAAGCTTCACGGGAACATACTGCCATGAAAGTAAGACTCCCTCATCCGGGAATGGACCAGTGCTCCCCAGCCTGCCCCTGCCCCTGCCTCTGCC	G	20		10627613	-	GAGGCAAATTCACCTGTGACTGTAACAAAG[G/-]CTTCACGGGAACATACTGCCATGAAAGTAA	JAG1	GGTGCGGTATATTTCCTCCAACGTCTGTGGTCCTCACGGGAAGTGCAAGAGTCAGTCGGGAGGCAAATTCACCTGTGACTGTAACAAAGGCTTCACGGGAACATACTGCCATGAAAGTAAGACTCCCTCATCCGGGAATGGACCAGTGCTCCCCAGCCTGCCCCTGCCCCTGCCTCTGCC	8.97617	52.7009	23.329	34.4357	14.1767
AAAAGTCGGACATGTGCGAG	82	-	17	-	17131128	GGAAGGTGGCATTCAGATGAACAGTCGGATGCGTGCGCACAGCCCCGCAGAGGGGGCCAGCGTCGAGTCCAGCAGCCCGGGGCCCAAAAGTCGGACATGTGCGAGGCAAGTGTCTTTGGGGTCTTGGTTTTGTGATCCCTGCAGTAGGTGTGGGATGGACAGGAGGACCTGAGAGCAGT	A	17		17131219	-	GCGTCGAGTCCAGCAGCCCGGGGCCCAAAA[A/-]GTCGGACATGTGCGAGGCAAGTGTCTTTGG	FLCN	GGAAGGTGGCATTCAGATGAACAGTCGGATGCGTGCGCACAGCCCCGCAGAGGGGGCCAGCGTCGAGTCCAGCAGCCCGGGGCCCAAAAAGTCGGACATGTGCGAGGCAAGTGTCTTTGGGGTCTTGGTTTTGTGATCCCTGCAGTAGGTGTGGGATGGACAGGAGGACCTGAGAGCAGT	8.97952	52.7006	23.3531	34.4728	14.1895
GGAAGTGTGTTGTTGATACA	82	-	8	-	90982594	GAGTTCCGCAGTTGTCTTTGGAGGTGGGGAAGCTAGGTTGATAACAGAAGAGAATGAAGAAGAACATAATTTCTTTTTGGCTCCGGGAAGTGTGTTGTTGATACAGGAATAACAAACTCACAGACCTTAATTCCTGACTGTCAGAAGAAATGGATTCAGTCAATAATGGATATGCTCCA	C	8		90982685	-	AAGAACATAATTTCTTTTTGGCTCCGGGAA[C/-]GTGTGTTGTTGATACAGGAATAACAAACTC	NBN	GAGTTCCGCAGTTGTCTTTGGAGGTGGGGAAGCTAGGTTGATAACAGAAGAGAATGAAGAAGAACATAATTTCTTTTTGGCTCCGGGAACGTGTGTTGTTGATACAGGAATAACAAACTCACAGACCTTAATTCCTGACTGTCAGAAGAAATGGATTCAGTCAATAATGGATATGCTCCA	8.97147	52.6994	23.2695	34.3529	14.1413
TCAAGGGAAATAACTCGTAC	82	-	X	-	154156975	ATAAGCCCGAAATAGAAGTCACCTGGGCAAAGCAAGGTAGGACTGAAAGGCTGTGCTCTCAAAACCCACCAGTCTTGAAACGCCATCAAGGGAAATAACTCGTACTACTCTTCAGTCAGATCAAGAGGAAATTGACTATGATGATACCATATCAGTTGAAATGAAGAAGGAAGATTTTG	C	X		154157066	-	CAAAACCCACCAGTCTTGAAACGCCATCAA[C/-]GGGAAATAACTCGTACTACTCTTCAGTCAG	F8	ATAAGCCCGAAATAGAAGTCACCTGGGCAAAGCAAGGTAGGACTGAAAGGCTGTGCTCTCAAAACCCACCAGTCTTGAAACGCCATCAACGGGAAATAACTCGTACTACTCTTCAGTCAGATCAAGAGGAAATTGACTATGATGATACCATATCAGTTGAAATGAAGAAGGAAGATTTTG	8.96968	52.6987	23.2488	34.3245	14.1289
CTAAGGTGAGTGCTCCACTT	86	-	1	+	161136629	GTTTCCGCATGGGCCGGACCGTGGTCGTGCTGGGCGGAGGCATCAGCGGCTTGGCCGCCAGTTACCACCTGAGCCGGGCCCCCTGCCCCCTAAGGTGAGTGCTCCACTTGTGCCAGAGGGAGCTTCATTTAATGCTCTTCCCATTTCCATCAAAAGCTAGATGGATCCTGGCCCTCTGA	C	1		161136720	+	GTTACCACCTGAGCCGGGCCCCCTGCCCCC[C/-]TAAGGTGAGTGCTCCACTTGTGCCAGAGGG	PPOX	GTTTCCGCATGGGCCGGACCGTGGTCGTGCTGGGCGGAGGCATCAGCGGCTTGGCCGCCAGTTACCACCTGAGCCGGGCCCCCTGCCCCCCTAAGGTGAGTGCTCCACTTGTGCCAGAGGGAGCTTCATTTAATGCTCTTCCCATTTCCATCAAAAGCTAGATGGATCCTGGCCCTCTGA	8.95948	52.6983	23.1694	34.2074	14.0845
GCAAGAAGTTCCCTTCTCAT	82	-	7	-	15425085	CAAATATCTCTTAGTGTGAATTTCAGTAAGAAAAATGAGTCTGGAGCAATATAAAGGAAATGGTTCTTGTCTCCCTAGGTCACCGGCAAGAAGTTCCCTTCTCATCATCTTCATCTCAGCTATTAAAGATATATACAGTTGTACAGTTTGCTCTGATGTTGGCATTTTATGAAGAGACC	A	7		15425176	-	ATGGTTCTTGTCTCCCTAGGTCACCGGCAA[A/-]GAAGTTCCCTTCTCATCATCTTCATCTCAG	AGMO	CAAATATCTCTTAGTGTGAATTTCAGTAAGAAAAATGAGTCTGGAGCAATATAAAGGAAATGGTTCTTGTCTCCCTAGGTCACCGGCAAAGAAGTTCCCTTCTCATCATCTTCATCTCAGCTATTAAAGATATATACAGTTGTACAGTTTGCTCTGATGTTGGCATTTTATGAAGAGACC	8.97379	52.6981	23.2746	34.3655	14.1419
CCCGGGAAAGAGGGGCTTTC	74	+	2	-	227924091	GGCCCTCCCGGCTCACCAGGAGTGAATGGTCAGAAAGGAATCCCGGGAGACCCTGCATTTGGTCACCTGGGACCCCCGGGAAAGAGGGGCTTTCAGGAGTGCCAGGGATAAAAGGACCCAGAGGTGATCCGGGATGTCCAGGGGCTGAAGGTATGAGGGCTTTGCTGTCCTTTTGGTGC	T	2		227924182	-	TGGTCACCTGGGACCCCCGGGAAAGAGGGG[T/-]CTTTCAGGAGTGCCAGGGATAAAAGGACCC	COL4A4	GGCCCTCCCGGCTCACCAGGAGTGAATGGTCAGAAAGGAATCCCGGGAGACCCTGCATTTGGTCACCTGGGACCCCCGGGAAAGAGGGGTCTTTCAGGAGTGCCAGGGATAAAAGGACCCAGAGGTGATCCGGGATGTCCAGGGGCTGAAGGTATGAGGGCTTTGCTGTCCTTTTGGTGC	9.00434	52.6978	23.5363	34.7565	14.2854
TGATTGGTCCTTCTGCTTCG	71	+	20	+	49126778	GCTGGGGCCACTTCCCCTAGCACCGCCCCCGGCTCCTCCCCGCGGAAGTGCTTGTCGAAATTCTCGATCGCTGATTGGTCCTTCTGCTTCGGGGCGGAGCCCCTGGCAGGCGTGATGCGTAGTTCCGGCTGCCGGTTGACATGAAGAAGCAGCAGCGGCTAGGGCGGCGGTAGCTGCAG	A	20		49126869	+	TTCTCGATCGCTGATTGGTCCTTCTGCTTC[A/-]GGGGCGGAGCCCCTGGCAGGCGTGATGCGT	PTPN1	GCTGGGGCCACTTCCCCTAGCACCGCCCCCGGCTCCTCCCCGCGGAAGTGCTTGTCGAAATTCTCGATCGCTGATTGGTCCTTCTGCTTCAGGGGCGGAGCCCCTGGCAGGCGTGATGCGTAGTTCCGGCTGCCGGTTGACATGAAGAAGCAGCAGCGGCTAGGGCGGCGGTAGCTGCAG	8.99147	52.6975	23.414	34.576	14.2175
TCAAGTTTAAAAAGGTGAAG	86	-	X	-	153297868	ATGTTCTCTGTGATACTTACATACTTGTTTAACACTTCAGGGAAGAAAAGTCAGAAGACCAGGACCTCCAGGGCCTCAAGGACAAACCCTCAAGTTTAAAAAGGTGAAGAAAGATAAGAAAGAAGAGAAAGAGGGCAAGCATGAGCCCGTGCAGCCATCAGCCCACCACTCTGCTGAGC	C	X		153297959	-	CAGGACCTCCAGGGCCTCAAGGACAAACCC[C/-]TCAAGTTTAAAAAGGTGAAGAAAGATAAGA	MECP2	ATGTTCTCTGTGATACTTACATACTTGTTTAACACTTCAGGGAAGAAAAGTCAGAAGACCAGGACCTCCAGGGCCTCAAGGACAAACCCCTCAAGTTTAAAAAGGTGAAGAAAGATAAGAAAGAAGAGAAAGAGGGCAAGCATGAGCCCGTGCAGCCATCAGCCCACCACTCTGCTGAGC	8.96306	52.6972	23.1883	34.2399	14.0932
AGATTCAGATAGTCCCTTAA	74	+	8	+	55538512	GCAACCAAAGGAATTCTTAATAAGAATGAGAGAATAAACACAAAAGGTAGAATTACAAAGGAAATGATAGTGCAAGATTCAGATAGTCCCTTAAAGGAGGGATACTTTGTGAGGAAGACCTCCAGAAAAGTGATACTGTAATTGAATCAAATACTTTTTGTTCCAAAAGTAATCTCAAT	C	8		55538603	+	GAAATGATAGTGCAAGATTCAGATAGTCCC[C/-]TTAAAGGAGGGATACTTTGTGAGGAAGACC	RP1	GCAACCAAAGGAATTCTTAATAAGAATGAGAGAATAAACACAAAAGGTAGAATTACAAAGGAAATGATAGTGCAAGATTCAGATAGTCCCCTTAAAGGAGGGATACTTTGTGAGGAAGACCTCCAGAAAAGTGATACTGTAATTGAATCAAATACTTTTTGTTCCAAAAGTAATCTCAAT	8.96083	52.6972	23.1722	34.2159	14.0842
CCAAGCCTACAGGGGGCAGC	84	-	17	-	36499304	CTACTCTGGAGATGCCCAGCAGCTATCACAGGTGAATTGCAGTGAGCGCTATGAAGCGCGTGGGGCAGGAGCCATGCCAGGGCTCCCCCAAGCCTACAGGGGGCAGCGGGCACCCTTGCCCAGGCCGCCAATTTTCTCAACATGCTGCTGCAAGCCAACGACATCCGTGAGTCCAGTGT	C	17		36499395	-	GTGGGGCAGGAGCCATGCCAGGGCTCCCCC[C/-]AAGCCTACAGGGGGCAGCGGGCACCCTTGC	GPR179	CTACTCTGGAGATGCCCAGCAGCTATCACAGGTGAATTGCAGTGAGCGCTATGAAGCGCGTGGGGCAGGAGCCATGCCAGGGCTCCCCCCAAGCCTACAGGGGGCAGCGGGCACCCTTGCCCAGGCCGCCAATTTTCTCAACATGCTGCTGCAAGCCAACGACATCCGTGAGTCCAGTGT	9.03259	52.697	23.8196	35.1814	14.4396
CAAAGACAGATTGAAGAAAT	86	-	11	+	44151568	GTAAACTGTTTTGCTGTTGTCTCCAGAGCATCTGTGGTTGTACCAGAAGAAAAGATGTCAGATGTGTACAGTATTTTGCAGAGCATCCCCAAAGACAGATTGAAGAAATGCAGAGACAGGTAAGAGGCCAAGTCTTGGGGAGGTGACATGGGTGGTACCGAAATGGTGGCCTTGACTGG	C	11		44151659	+	GATGTGTACAGTATTTTGCAGAGCATCCCC[C/-]AAAGACAGATTGAAGAAATGCAGAGACAGG	EXT2	GTAAACTGTTTTGCTGTTGTCTCCAGAGCATCTGTGGTTGTACCAGAAGAAAAGATGTCAGATGTGTACAGTATTTTGCAGAGCATCCCCCAAAGACAGATTGAAGAAATGCAGAGACAGGTAAGAGGCCAAGTCTTGGGGAGGTGACATGGGTGGTACCGAAATGGTGGCCTTGACTGG	8.9923	52.6968	23.4133	34.5782	14.2157
TCAAGACAAAGACTTGTTAA	82	-	2	+	47643414	TTTTATTTTTTGTTTACTAGGGTTCTGTTGAAGATACCACTGGCTCTCAGTCTCTGGCTGCCTTGCTGAATAAGTGTAAAACCCCTCAAGACAAAGACTTGTTAACCAGTGGATTAAGCAGCCTCTCATGGATAAGAACAGAATAGAGGAGAGGTATGTTATTAGTTTATACTTTCGTT	G	2		47643505	+	CCTTGCTGAATAAGTGTAAAACCCCTCAAG[G/-]ACAAAGACTTGTTAACCAGTGGATTAAGCA	MSH2	TTTTATTTTTTGTTTACTAGGGTTCTGTTGAAGATACCACTGGCTCTCAGTCTCTGGCTGCCTTGCTGAATAAGTGTAAAACCCCTCAAGGACAAAGACTTGTTAACCAGTGGATTAAGCAGCCTCTCATGGATAAGAACAGAATAGAGGAGAGGTATGTTATTAGTTTATACTTTCGTT	8.9842	52.6957	23.3384	34.4711	14.1725
CAGACAAAAGCAAAACTTGA	74	+	13	+	32929208	GTTCCACCTTTTAAAACTAAATCACATTTTCACAGAGTTGAACAGTGTGTTAGGAATATTAACTTGGAGGAAAACAGACAAAAGCAAAACTTGATGGACATGGCTCTGATGATAGTAAAAATAAGATTAATGACAATGAGATTCATCAGTTTAACAAAAACAACTCCAATCAAGCAGTA	A	13		32929299	+	AACTTGGAGGAAAACAGACAAAAGCAAAAC[A/-]TTGATGGACATGGCTCTGATGATAGTAAAA	BRCA2	GTTCCACCTTTTAAAACTAAATCACATTTTCACAGAGTTGAACAGTGTGTTAGGAATATTAACTTGGAGGAAAACAGACAAAAGCAAAACATTGATGGACATGGCTCTGATGATAGTAAAAATAAGATTAATGACAATGAGATTCATCAGTTTAACAAAAACAACTCCAATCAAGCAGTA	8.96235	52.6955	23.1765	34.2293	14.0837
CCAAGCAACACGCCCGGGGA	84	-	1	-	231557050	CTCGGCGGTGGCTGCCGAAGCCGAGCCCGGCAAGGAGGAGCCGCCGGCCCGCTCATCGCTGTTCCAGGAGAAGGCGAACCTGTACCCCCAAGCAACACGCCCGGGGATGCGCTGAGCCCCGGCGGCGGCCTGCGGCCCAACGGGCAGACGAAGCCCCTGCCGGCGCTGAAGCTGGCGCT	C	1		231557141	-	TGTTCCAGGAGAAGGCGAACCTGTACCCCC[C/-]AAGCAACACGCCCGGGGATGCGCTGAGCCC	EGLN1	CTCGGCGGTGGCTGCCGAAGCCGAGCCCGGCAAGGAGGAGCCGCCGGCCCGCTCATCGCTGTTCCAGGAGAAGGCGAACCTGTACCCCCCAAGCAACACGCCCGGGGATGCGCTGAGCCCCGGCGGCGGCCTGCGGCCCAACGGGCAGACGAAGCCCCTGCCGGCGCTGAAGCTGGCGCT	9.0139	52.695	23.5902	34.8505	14.3087
ATAGGTGACCCTGGACTTCA	71	+	X	+	107845039	GTGAGCCACTGCACCTGGCCCTGATGGCTTCTTTCTTTGAACGTTTTCCTTTCAATAACTGCTGTTTCTCCATAGGTGACCCTGGACTTCAGGGCAACCAGGCTTGCCAGGGATACCTGGTAGCAAAGGAGAACCAGGTATCCCTGGAATTGGGCTTCCTGGACCACCTGGTCCCAAAG	C	X		107845130	+	GCTGTTTCTCCATAGGTGACCCTGGACTTC[C/-]AGGGCAACCAGGCTTGCCAGGGATACCTGG	COL4A5	GTGAGCCACTGCACCTGGCCCTGATGGCTTCTTTCTTTGAACGTTTTCCTTTCAATAACTGCTGTTTCTCCATAGGTGACCCTGGACTTCCAGGGCAACCAGGCTTGCCAGGGATACCTGGTAGCAAAGGAGAACCAGGTATCCCTGGAATTGGGCTTCCTGGACCACCTGGTCCCAAAG	8.98015	52.6946	23.3026	34.4229	14.1505
TGCTCATCACGCGCCCTTGG	73	+	11	-	47364370	GTGGGAACCTGGGGAGGAGATGGCCTCAGGGGAGCCAACCCTCATGCTCACCCTGCCTGGACAGAGCCCCCTGTGCTCATCACGCGCCCTTGGAGGACCAGCTGGTGATGGTGGGGCAGCGGGTGGAGTTTGAGTGTGAAGTATCGGAGGAGGGGGCGCAAGTCAAATGGTGAGTTCCA	C	11		47364461	-	GACAGAGCCCCCTGTGCTCATCACGCGCCC[C/-]TTGGAGGACCAGCTGGTGATGGTGGGGCAG	MYBPC3	GTGGGAACCTGGGGAGGAGATGGCCTCAGGGGAGCCAACCCTCATGCTCACCCTGCCTGGACAGAGCCCCCTGTGCTCATCACGCGCCCCTTGGAGGACCAGCTGGTGATGGTGGGGCAGCGGGTGGAGTTTGAGTGTGAAGTATCGGAGGAGGGGGCGCAAGTCAAATGGTGAGTTCCA	8.9596	52.6944	23.157	34.2049	14.071
AAAAGATATCAAGGTTTCAT	83	-	15	+	57555349	AATCAAGACTGAAAACAAAGAAAAGGATGAAAACCTTCATGAACCTCCTTCATCAGATGACATGAAGTCAGATGATGAATCCTCCCAAAAGATATCAAGGTTTCATCTAGAGGCAGAACAAGGTATTTGTTAGCATCCAGGTTTTAAATTTTATTCATTTTCCATAGGTAAACATACTT	A	15		57555440	+	CATGAAGTCAGATGATGAATCCTCCCAAAA[A/-]GATATCAAGGTTTCATCTAGAGGCAGAACA	TCF12	AATCAAGACTGAAAACAAAGAAAAGGATGAAAACCTTCATGAACCTCCTTCATCAGATGACATGAAGTCAGATGATGAATCCTCCCAAAAAGATATCAAGGTTTCATCTAGAGGCAGAACAAGGTATTTGTTAGCATCCAGGTTTTAAATTTTATTCATTTTCCATAGGTAAACATACTT	8.98869	52.6943	23.368	34.5221	14.1857
ACAAGTCAACCAAACCATAC	85	-	7	+	117267544	AAAAACAAAAATGTTGTTATTTTTATTTCAGATGCGATCTGTGAGCCGAGTCTTTAAGTTCATTGACATGCCAACAGAAGGTAAACCTACAAGTCAACCAAACCATACAAGAATGGCCAACTCTCGAAAGTTATGATTATTGAGAATTCACACGTGAAGAAAGATGACATCTGGCCCTC	C	7		117267635	+	CATTGACATGCCAACAGAAGGTAAACCTAC[C/-]AAGTCAACCAAACCATACAAGAATGGCCAA	CFTR	AAAAACAAAAATGTTGTTATTTTTATTTCAGATGCGATCTGTGAGCCGAGTCTTTAAGTTCATTGACATGCCAACAGAAGGTAAACCTACCAAGTCAACCAAACCATACAAGAATGGCCAACTCTCGAAAGTTATGATTATTGAGAATTCACACGTGAAGAAAGATGACATCTGGCCCTC	9.01429	52.6942	23.5867	34.8499	14.3047
GACACCTCTGAGAAGCTTTG	74	+	22	+	32506030	TTTGTGGGCTAGAGCAGCACGGTGCACCCAAGATGACTGAGGAAGAGGAGAAAGCCATGAAGATGAAGATGACGGACACCTCTGAGAAGCTTTGTGGAGGACAGTGTTGAACGTCAATGGCATCATCCTGGTGACCGTGGCTGTCTTTTGCCATGCATATTTTGCCTGAGTCCTACCTT	C	22		32506121	+	AGATGAAGATGACGGACACCTCTGAGAAGC[C/-]TTTGTGGAGGACAGTGTTGAACGTCAATGG	SLC5A1	TTTGTGGGCTAGAGCAGCACGGTGCACCCAAGATGACTGAGGAAGAGGAGAAAGCCATGAAGATGAAGATGACGGACACCTCTGAGAAGCCTTTGTGGAGGACAGTGTTGAACGTCAATGGCATCATCCTGGTGACCGTGGCTGTCTTTTGCCATGCATATTTTGCCTGAGTCCTACCTT	8.97828	52.6941	23.2879	34.4031	14.1416
GCAAGTAAATAAATGTATCT	83	-	17	+	29685549	CCAAATTTGTTAAATCCAATCCATGGAATTGTGCAGAGTGTGGTGTACCATGAAGAATCCCCACCACAATACCAAACATCTTACCTGCAAGTAAATAAATGTATCTGGAGAAGGATGGTTGATGAACTTGCTAACATGCGCGCTGTTGTAGAATGCACTGACTACAGAATTCTTTATAA	A	17		29685640	+	CCACCACAATACCAAACATCTTACCTGCAA[A/-]GTAAATAAATGTATCTGGAGAAGGATGGTT	NF1	CCAAATTTGTTAAATCCAATCCATGGAATTGTGCAGAGTGTGGTGTACCATGAAGAATCCCCACCACAATACCAAACATCTTACCTGCAAAGTAAATAAATGTATCTGGAGAAGGATGGTTGATGAACTTGCTAACATGCGCGCTGTTGTAGAATGCACTGACTACAGAATTCTTTATAA	8.96092	52.694	23.1661	34.2201	14.0753
CACTGACCTCTGTGACTTTC	71	+	11	+	108158347	AATTTACCAGAGATTGTGGTGGAGTTATTGATGACGTTACATGAGCCAGCAAATTCTAGTGCCAGTCAGAGCACTGACCTCTGTGACTTTCAGGGTATGTACATTTTAAACTTAGAGAACTAGCTCTAACTTCACAAGTTTTTAAAGAAGTTTATTGGTTGACACCTTCAATGTCTATT	T	11		108158438	+	GCCAGTCAGAGCACTGACCTCTGTGACTTT[T/-]CAGGGTATGTACATTTTAAACTTAGAGAAC	ATM	AATTTACCAGAGATTGTGGTGGAGTTATTGATGACGTTACATGAGCCAGCAAATTCTAGTGCCAGTCAGAGCACTGACCTCTGTGACTTTTCAGGGTATGTACATTTTAAACTTAGAGAACTAGCTCTAACTTCACAAGTTTTTAAAGAAGTTTATTGGTTGACACCTTCAATGTCTATT	8.97069	52.6938	23.2332	34.3221	14.1113
ACAAGTAGGTGTCCAGGGAC	86	-	9	-	130616481	CAGCGCACAGGCCCCCACGTGGACAGCATGGACCGCGGCACGCTCCCTCTGGCTGTTGCCCTGCTGCTGGCCAGCTGCAGCCTCAGCCCACAAGTAGGTGTCCAGGGACCCAGGGTGGGGAGACTCGGCCTCCGGTGCACGGACCAGGCCCCAAGTATTCCCGGCCTCCTTCCTGTATC	C	9		130616572	-	CCTGCTGCTGGCCAGCTGCAGCCTCAGCCC[C/-]ACAAGTAGGTGTCCAGGGACCCAGGGTGGG	ENG	CAGCGCACAGGCCCCCACGTGGACAGCATGGACCGCGGCACGCTCCCTCTGGCTGTTGCCCTGCTGCTGGCCAGCTGCAGCCTCAGCCCCACAAGTAGGTGTCCAGGGACCCAGGGTGGGGAGACTCGGCCTCCGGTGCACGGACCAGGCCCCAAGTATTCCCGGCCTCCTTCCTGTATC	8.96821	52.6934	23.2165	34.299	14.1014
GGTCCATACTACTGACTTCC	72	+	6	+	43484970	GGTCTTGGGATTGGCGTGGGGATAGCTGTGGGCTCACTGTCCCTTCGTGGACAAATTCGTCCCTTTGCTCTAGGTCCATACTACTGACTTCCCGGTAACTATTCCGGTTATGATGATGCCTGGGACCAGGACCGCTTCGAGAAGGTAAGTGGGGCCGGAGTTGTCTGGGGAGGGTTATG	T	6		43485061	+	CCCTTTGCTCTAGGTCCATACTACTGACTT[T/-]CCCGGTAACTATTCCGGTTATGATGATGCC	POLR1C	GGTCTTGGGATTGGCGTGGGGATAGCTGTGGGCTCACTGTCCCTTCGTGGACAAATTCGTCCCTTTGCTCTAGGTCCATACTACTGACTTTCCCGGTAACTATTCCGGTTATGATGATGCCTGGGACCAGGACCGCTTCGAGAAGGTAAGTGGGGCCGGAGTTGTCTGGGGAGGGTTATG	8.97817	52.6932	23.2876	34.407	14.1394
GGAAGCCTCCTGGGACTGTC	86	-	11	-	64572002	AGTCCAAGCCAGAGGAGCCCCCGCCGCCCAAGAAGCCAGCACTGGACAAGGGCCTGGGCACCGGCCAGGGTGCAGTGTCAGGACCCCCCGGAAGCCTCCTGGGACTGTCGCTGGCACAGCCCGAGGCCCTGAAGGTGGCAGCACGGCTCAGGTGCCAGCACCCACAGCATCACCACCGC	C	11		64572093	-	ACCGGCCAGGGTGCAGTGTCAGGACCCCCC[C/-]GGAAGCCTCCTGGGACTGTCGCTGGCACAG	MEN1	AGTCCAAGCCAGAGGAGCCCCCGCCGCCCAAGAAGCCAGCACTGGACAAGGGCCTGGGCACCGGCCAGGGTGCAGTGTCAGGACCCCCCCGGAAGCCTCCTGGGACTGTCGCTGGCACAGCCCGAGGCCCTGAAGGTGGCAGCACGGCTCAGGTGCCAGCACCCACAGCATCACCACCGC	9.01469	52.6932	23.5855	34.8535	14.3016
TGAAGTGGGGCTCACTGGAA	85	-	X	+	153171321	TGGGCATGTATGCCTCCTCCTACATGATCCTGGCCATGACGCTGGACCGCCACCGTGCCATCTGCCGTCCCATGCTGGCGTACCGCCATGAAGTGGGGCTCACTGGAACCGGCCGGTGCTAGTGGCTTGGGCCTTCTCGCTCCTTCTCAGCCTGCCCCAGCTCTTCATCTTCGCCCAGC	G	X		153171412	+	TCTGCCGTCCCATGCTGGCGTACCGCCATG[G/-]AAGTGGGGCTCACTGGAACCGGCCGGTGCT	AVPR2	TGGGCATGTATGCCTCCTCCTACATGATCCTGGCCATGACGCTGGACCGCCACCGTGCCATCTGCCGTCCCATGCTGGCGTACCGCCATGGAAGTGGGGCTCACTGGAACCGGCCGGTGCTAGTGGCTTGGGCCTTCTCGCTCCTTCTCAGCCTGCCCCAGCTCTTCATCTTCGCCCAGC	8.97707	52.6931	23.2797	34.3956	14.135
CGAAGCCTCCTGGGACTGTC	84	-	11	-	64572000	TCCAAGCCAGAGGAGCCCCCGCCGCCCAAGAAGCCAGCACTGGACAAGGGCCTGGGCACCGGCCAGGGTGCAGTGTCAGGACCCCCCCGAAGCCTCCTGGGACTGTCGCTGGCACAGCCCGAGGCCCTGAAGGTGGCAGCACGGCTCAGGTGCCAGCACCCACAGCATCACCACCGCCG	G	11		64572091	-	CGGCCAGGGTGCAGTGTCAGGACCCCCCCG[G/-]AAGCCTCCTGGGACTGTCGCTGGCACAGCC	MEN1	TCCAAGCCAGAGGAGCCCCCGCCGCCCAAGAAGCCAGCACTGGACAAGGGCCTGGGCACCGGCCAGGGTGCAGTGTCAGGACCCCCCCGGAAGCCTCCTGGGACTGTCGCTGGCACAGCCCGAGGCCCTGAAGGTGGCAGCACGGCTCAGGTGCCAGCACCCACAGCATCACCACCGCCG	9.02164	52.693	23.6495	34.9503	14.3359
GGCCTTGTCTGCAGCCTTCG	75	+	3	-	38607982	AGAAAAAATGGAAAGAAACGGTGCCTGGTGCAGGGTGGAATCGGCAGTGGTCCAGGCTTCATGTCCACCTTGTCTGGCCTTGTCTGCAGCCTTCGAGGACATCTACCTAGAGGAGCGGAAGACCATCAAGGTTCTGCTTGAGTATGCCGACAAGATGTTCACATATGTCTTCGTGCTGG	G	3		38608073	-	CATGTCCACCTTGTCTGGCCTTGTCTGCAG[G/-]CCTTCGAGGACATCTACCTAGAGGAGCGGA	SCN5A	AGAAAAAATGGAAAGAAACGGTGCCTGGTGCAGGGTGGAATCGGCAGTGGTCCAGGCTTCATGTCCACCTTGTCTGGCCTTGTCTGCAGGCCTTCGAGGACATCTACCTAGAGGAGCGGAAGACCATCAAGGTTCTGCTTGAGTATGCCGACAAGATGTTCACATATGTCTTCGTGCTGG	8.96949	52.6929	23.2266	34.3166	14.1058
CAAAGACTATGAGATGCGAG	84	-	14	-	21861748	CCGAGGAGACAGCTACCCAGGTCCCCAGTCTGGAGAGTCTGACTTTAAAGCTAGAGCACGAGGTGGTGGCCAGGAGCCGACCAACCCCAAAGACTATGAGATGCGAGTATCCCCCTCTGATACTACCCCTCTGGTTTCCCGGAGTGTTCCACCAGTCAAACTGGAGGATGAGGATGATT	C	14		21861839	-	GAGGTGGTGGCCAGGAGCCGACCAACCCCA[C/-]AAGACTATGAGATGCGAGTATCCCCCTCTG	CHD8	CCGAGGAGACAGCTACCCAGGTCCCCAGTCTGGAGAGTCTGACTTTAAAGCTAGAGCACGAGGTGGTGGCCAGGAGCCGACCAACCCCACAAGACTATGAGATGCGAGTATCCCCCTCTGATACTACCCCTCTGGTTTCCCGGAGTGTTCCACCAGTCAAACTGGAGGATGAGGATGATT	8.97517	52.6929	23.2666	34.3772	14.1274
GGGTAATAACTGGCCCTTCG	73	+	5	-	78181518	ATTTAAGAGTTAACATCATCCTCATGCCAAGACCTTACTGTGTTTCAGATAACGGAGGGCAGACTTTGGCAGGGGGTAATAACTGGCCCTTCGAGGAAGAAAATGGAGCCTGTGGGAAGGAGGCGTCCGAGGGGTGGGCTTTGTGGCAAGCCCCTTGCTGAAGCAGAAGGGCGTGAAGA	C	5		78181609	-	CAGACTTTGGCAGGGGGTAATAACTGGCCC[C/-]TTCGAGGAAGAAAATGGAGCCTGTGGGAAG	ARSB	ATTTAAGAGTTAACATCATCCTCATGCCAAGACCTTACTGTGTTTCAGATAACGGAGGGCAGACTTTGGCAGGGGGTAATAACTGGCCCCTTCGAGGAAGAAAATGGAGCCTGTGGGAAGGAGGCGTCCGAGGGGTGGGCTTTGTGGCAAGCCCCTTGCTGAAGCAGAAGGGCGTGAAGA	8.95818	52.6926	23.1522	34.2059	14.0649
AAAAGCACTTGAGAGTTGCT	82	-	17	+	29665631	AAATGTTCCTGAATTCATTCCGAGATTCAGTTTAGGAGTTAATGTTTTATTTCAATGAAAGTAAAATAAAAAATTCTGTTTTCCTAAAAGCACTTGAGAGTTGCTTAAAAGGACCTGACACTTACAACAGTCAAGTTCTGATAGAAGCTACAGTAATAGCACTAACCAAATTACAGCCA	G	17		29665722	+	GTAAAATAAAAAATTCTGTTTTCCTAAAAG[G/-]CACTTGAGAGTTGCTTAAAAGGACCTGACA	NF1	AAATGTTCCTGAATTCATTCCGAGATTCAGTTTAGGAGTTAATGTTTTATTTCAATGAAAGTAAAATAAAAAATTCTGTTTTCCTAAAAGGCACTTGAGAGTTGCTTAAAAGGACCTGACACTTACAACAGTCAAGTTCTGATAGAAGCTACAGTAATAGCACTAACCAAATTACAGCCA	8.96528	52.6926	23.1993	34.2771	14.0903
AAAAGTATCAGGGTAGTTCT	86	-	17	-	41246682	CTGAGACGGATGTAACAAATACTGAACATCATCAACCCAGTAATAATGATTTGAACACCACTGAGAAGCGTGCAGCTGAGAGGCATCCAAAAAGTATCAGGGTAGTTCTGTTTCAAACTTGCATGTGGAGCCATGTGGCACAAATACTCATGCCAGCTCATTACAGCATGAGAACAGCA	G	17		41246773	-	ACTGAGAAGCGTGCAGCTGAGAGGCATCCA[G/-]AAAAGTATCAGGGTAGTTCTGTTTCAAACT	BRCA1	CTGAGACGGATGTAACAAATACTGAACATCATCAACCCAGTAATAATGATTTGAACACCACTGAGAAGCGTGCAGCTGAGAGGCATCCAGAAAAGTATCAGGGTAGTTCTGTTTCAAACTTGCATGTGGAGCCATGTGGCACAAATACTCATGCCAGCTCATTACAGCATGAGAACAGCA	8.97813	52.6925	23.2892	34.4131	14.1388
CCAAGAGCTGGCTGTACCTG	84	-	11	-	64575065	GAAGACAGAAGAGCCCCTTTTCCTGGCTGTCATTCCCTGAAGCAGGCACAGGGTGGGCCATCATGAGACATAATGATCTCATCCCCCCCAAGAGCTGGCTGTACCTGAAAGGATCATACATGCGCTGTGACCGCAAGATGGAGGTGGCGTTCATGGTGTGTGCCATCAACCCTTCCATT	T	11		64575156	-	ATCATGAGACATAATGATCTCATCCCCCCC[T/-]AAGAGCTGGCTGTACCTGAAAGGATCATAC	MEN1	GAAGACAGAAGAGCCCCTTTTCCTGGCTGTCATTCCCTGAAGCAGGCACAGGGTGGGCCATCATGAGACATAATGATCTCATCCCCCCCTAAGAGCTGGCTGTACCTGAAAGGATCATACATGCGCTGTGACCGCAAGATGGAGGTGGCGTTCATGGTGTGTGCCATCAACCCTTCCATT	8.94475	52.6923	23.0701	34.0828	14.0201
GATGATGTAAAATGTCTTAA	71	+	17	+	29557849	CATTCTATAGGAATAAGATGGTAGAATACCTGACAGACTGGGTTATGGGAACATCAAACCAAGCAGCAGATGATGATGTAAAATGTCTTAAAGGTAAAAAAAGAATGACCTTCAAGTATTAGTGGGTTTTACTGTGAGAGTTATAACTACTTAATTACAGCTTTATACTTGTATTTTGT	C	17		29557940	+	AAGCAGCAGATGATGATGTAAAATGTCTTA[C/-]AAGGTAAAAAAAGAATGACCTTCAAGTATT	NF1	CATTCTATAGGAATAAGATGGTAGAATACCTGACAGACTGGGTTATGGGAACATCAAACCAAGCAGCAGATGATGATGTAAAATGTCTTACAAGGTAAAAAAAGAATGACCTTCAAGTATTAGTGGGTTTTACTGTGAGAGTTATAACTACTTAATTACAGCTTTATACTTGTATTTTGT	9.00241	52.6922	23.4783	34.6986	14.2408
TTAAGCCAGAATCCAGAAGG	85	-	17	-	41228505	ATCACTATCAGAACAAAGCAGTAAAGTAGATTTGTTTTCTCATTCCATTTAAAGCAGTATTAACTTCACAGAAAAGTAGTGAATACCCTTAAGCCAGAATCCAGAAGGCCTTTCTGCTGACAAGTTTGAGGTGTCTGCAGATAGTTCTACCAGTAAAAATAAAGAACCAGGAGTGGAAA	A	17		41228596	-	TTAACTTCACAGAAAAGTAGTGAATACCCT[A/-]TAAGCCAGAATCCAGAAGGCCTTTCTGCTG	BRCA1	ATCACTATCAGAACAAAGCAGTAAAGTAGATTTGTTTTCTCATTCCATTTAAAGCAGTATTAACTTCACAGAAAAGTAGTGAATACCCTATAAGCCAGAATCCAGAAGGCCTTTCTGCTGACAAGTTTGAGGTGTCTGCAGATAGTTCTACCAGTAAAAATAAAGAACCAGGAGTGGAAA	8.97709	52.6921	23.2836	34.4069	14.1347
TCAAGAGTGCGGTGAGTCTC	83	-	19	+	11218092	GTTCAAGTGTCACAGCGGCGAATGCATCACCCTGGACAAAGTCTGCAACATGGCTAGAGACTGCCGGGACTGGTCAGATGAACCCATCAAGAGTGCGGTGAGTCTCGGTGCAGGCGGCTTGCAGAGTTTGTGGGGAGCCAGGAAAGGGACTGAGACATGAGTGCTGTAGGGTTTTGGGA	A	19		11218183	+	CTGCCGGGACTGGTCAGATGAACCCATCAA[A/-]GAGTGCGGTGAGTCTCGGTGCAGGCGGCTT	LDLR	GTTCAAGTGTCACAGCGGCGAATGCATCACCCTGGACAAAGTCTGCAACATGGCTAGAGACTGCCGGGACTGGTCAGATGAACCCATCAAAGAGTGCGGTGAGTCTCGGTGCAGGCGGCTTGCAGAGTTTGTGGGGAGCCAGGAAAGGGACTGAGACATGAGTGCTGTAGGGTTTTGGGA	8.95381	52.6921	23.1272	34.1705	14.0504
ACAAGGCCAAGACTATGCTG	86	-	17	-	79994024	CCCCAGCTGTCCCGGTGTAGATCCGAGTGAATGCAGTAAACCCCACAGTGGTGATGACGTCCATGGGCCAGGCCACCTGGAGTGACCCCACAAGGCCAAGACTATGCTGAACCGAATCCCACTTGGCAAGTTTGCTGGTGAGTCAGGTGGGAGCCCAGCCAGCGTGGTGCCAGCAGTCC	C	17		79994115	-	TCCATGGGCCAGGCCACCTGGAGTGACCCC[C/-]ACAAGGCCAAGACTATGCTGAACCGAATCC	DCXR	CCCCAGCTGTCCCGGTGTAGATCCGAGTGAATGCAGTAAACCCCACAGTGGTGATGACGTCCATGGGCCAGGCCACCTGGAGTGACCCCCACAAGGCCAAGACTATGCTGAACCGAATCCCACTTGGCAAGTTTGCTGGTGAGTCAGGTGGGAGCCCAGCCAGCGTGGTGCCAGCAGTCC	9.00864	52.692	23.5315	34.7794	14.2692
TCTCACTCTAAAAAACTTAC	72	+	X	+	38226519	TCCCTTTTAAATCTCTTTTTACAGGTGTGGACAACCACTACAAAATAAAGTGCAGCTGAAGGGCCGTGACCTTCTCACTCTAAAAAACTTACCGGAGAAGAAATTAAATATATGCTATGGCTATCAGCAGATCTGAAATTTAGGATAAAACAGAAAGGAGAGGTATGTAACATTTTCTT	T	X		38226610	+	GGGCCGTGACCTTCTCACTCTAAAAAACTT[T/-]ACCGGAGAAGAAATTAAATATATGCTATGG	OTC	TCCCTTTTAAATCTCTTTTTACAGGTGTGGACAACCACTACAAAATAAAGTGCAGCTGAAGGGCCGTGACCTTCTCACTCTAAAAAACTTTACCGGAGAAGAAATTAAATATATGCTATGGCTATCAGCAGATCTGAAATTTAGGATAAAACAGAAAGGAGAGGTATGTAACATTTTCTT	8.97943	52.6919	23.3014	34.4349	14.1439
AAAAGCCCAAAACATGGACC	82	-	2	-	110907696	AAGAGCTTTTTACATGATTTCAAAAGGGAAAATCTCATTTCAGGTTCTGAGCAACATTCATACAGTCAGAGCCACATGGCAACCTAAAAGCCCAAAACATGGACCTTTTCTCCCCAGGTAAGTAATCTGCTGAATGAGTGGAGTGAGTGAATTTCAAAGTAGAACATATTCATATTTCT	A	2		110907787	-	ATACAGTCAGAGCCACATGGCAACCTAAAA[A/-]GCCCAAAACATGGACCTTTTCTCCCCAGGT	NPHP1	AAGAGCTTTTTACATGATTTCAAAAGGGAAAATCTCATTTCAGGTTCTGAGCAACATTCATACAGTCAGAGCCACATGGCAACCTAAAAAGCCCAAAACATGGACCTTTTCTCCCCAGGTAAGTAATCTGCTGAATGAGTGGAGTGAGTGAATTTCAAAGTAGAACATATTCATATTTCT	9.01625	52.6917	23.5992	34.8829	14.305
GGAAGGTGGGGCCTGCAACC	85	-	5	+	149754903	GAAGCCCTTGGGGAAAAGCCCCCAGGTGAAACCTGCCTCTACCATGGGCATGGGGCCCTTGGGGAAAGGCGCCGGCCCAGTGCCACCCGGAAGGTGGGGCCTGCAACCCCCTCAGCCCAGGTGGGGAAGTGGGAGGAGGACTCAGAGAGCAGTAGTGAGGAGTCATCAGACAGCAGTGA	G	5		149754994	+	GGGGAAAGGCGCCGGCCCAGTGCCACCCGG[G/-]AAGGTGGGGCCTGCAACCCCCTCAGCCCAG	TCOF1	GAAGCCCTTGGGGAAAAGCCCCCAGGTGAAACCTGCCTCTACCATGGGCATGGGGCCCTTGGGGAAAGGCGCCGGCCCAGTGCCACCCGGGAAGGTGGGGCCTGCAACCCCCTCAGCCCAGGTGGGGAAGTGGGAGGAGGACTCAGAGAGCAGTAGTGAGGAGTCATCAGACAGCAGTGA	9.01467	52.6917	23.5851	34.8619	14.2973
GGAAGCTCGACGTCCTGGAA	86	-	2	-	220432577	AGAGGCTGAGGCGGAGGCAGGCAGGTGCTCAGATTCCAGGTTGATGGATTCCTGTCCGCATCTCAGGGCCCATCCTGAAGCGCCTGCCCGGAAGCTCGACGTCCTGGAAGGAGAGAATGCTGTGCTGCTAGTGGAAACTCTAGAGGCCGGGGTCGAGGGACGCTGGAGCCGTGATGGGG	C	2		220432668	-	ATCTCAGGGCCCATCCTGAAGCGCCTGCCC[C/-]GGAAGCTCGACGTCCTGGAAGGAGAGAATG	OBSL1	AGAGGCTGAGGCGGAGGCAGGCAGGTGCTCAGATTCCAGGTTGATGGATTCCTGTCCGCATCTCAGGGCCCATCCTGAAGCGCCTGCCCCGGAAGCTCGACGTCCTGGAAGGAGAGAATGCTGTGCTGCTAGTGGAAACTCTAGAGGCCGGGGTCGAGGGACGCTGGAGCCGTGATGGGG	8.99681	52.6915	23.4355	34.6387	14.2157
ACAATATTCCGTTCTCTTTA	71	+	9	+	75387265	TGATCTTTTCCTTTGAGTTGCTCTTCACGACAACTGCTAAGTGGCTTTGTTGTTGGATTTCAGGGTTTGGCACAATATTCCGTTCTCTTTATGGCTATTATGACAATAAACGAACAATTGGATGGATGAATTTCAGGTTGCCGCTCTCCTATTTTCTAGTGGGGATTATGTGCATTGGA	T	9		75387356	+	CAGGGTTTGGCACAATATTCCGTTCTCTTT[T/-]ATGGCTATTATGACAATAAACGAACAATTG	TMC1	TGATCTTTTCCTTTGAGTTGCTCTTCACGACAACTGCTAAGTGGCTTTGTTGTTGGATTTCAGGGTTTGGCACAATATTCCGTTCTCTTTTATGGCTATTATGACAATAAACGAACAATTGGATGGATGAATTTCAGGTTGCCGCTCTCCTATTTTCTAGTGGGGATTATGTGCATTGGA	8.98273	52.6913	23.329	34.4795	14.1575
AGAGGTTCTTTGAGTCTTTG	73	+	11	-	5247896	ATAGGCACTGACTCTCTCTGCCTATTGGTCTATTTTCCCACCCTTAGGCTGCTGGTGGTCTACCCTTGGACCCAGAGGTTCTTTGAGTCTTTGGGGATCTGTCCACTCCTGATGCTGTTATGGGCAACCCTAAGGTGAAGGCTCATGGCAAGAAAGTGCTCGGTGCCTTTAGTGATGGC	C	11		5247987	-	CTACCCTTGGACCCAGAGGTTCTTTGAGTC[C/-]TTTGGGGATCTGTCCACTCCTGATGCTGTT	HBB	ATAGGCACTGACTCTCTCTGCCTATTGGTCTATTTTCCCACCCTTAGGCTGCTGGTGGTCTACCCTTGGACCCAGAGGTTCTTTGAGTCCTTTGGGGATCTGTCCACTCCTGATGCTGTTATGGGCAACCCTAAGGTGAAGGCTCATGGCAAGAAAGTGCTCGGTGCCTTTAGTGATGGC	8.99726	52.691	23.4424	34.6519	14.218
CCTCATCACCATCTGCTTTT	74	+	X	+	138612887	CGACCTTACCACTTTCACAATCTGCTAGCAAAGGTTATGCAGCGCGTGAACATGATCATGGCAGAATCACCAGGCCTCATCACCATCTGCTTTTAGGATATCTACTCAGTGCTGAATGTACAGGTTTGTTTCCTTTTTTAAAATACATTGAGTATGCTTGCCTTTTAGATATAGAAATA	C	X		138612978	+	GCAGAATCACCAGGCCTCATCACCATCTGC[C/-]TTTTAGGATATCTACTCAGTGCTGAATGTA	F9	CGACCTTACCACTTTCACAATCTGCTAGCAAAGGTTATGCAGCGCGTGAACATGATCATGGCAGAATCACCAGGCCTCATCACCATCTGCCTTTTAGGATATCTACTCAGTGCTGAATGTACAGGTTTGTTTCCTTTTTTAAAATACATTGAGTATGCTTGCCTTTTAGATATAGAAATA	8.96572	52.6908	23.2136	34.3078	14.0942
AAAAGACGTCTGTCTACATT	86	-	17	-	41251728	ATACTGTTTAGCAGGAAACCAGTCTCAGTGTCCAACTCTCTAACCTTGGAACTGTGAGAACTCTGAGGACAAAGCAGCGGATACAACCTAAAAGACGTCTGTCTACATTGAATTGGGTAAGGGTCTCAGGTTTTTTAAGTATTTAATAATAATTGCTGGATTCCTTATCTTATAGTTTT	C	17		41251819	-	ACTCTGAGGACAAAGCAGCGGATACAACCT[C/-]AAAAGACGTCTGTCTACATTGAATTGGGTA	BRCA1	ATACTGTTTAGCAGGAAACCAGTCTCAGTGTCCAACTCTCTAACCTTGGAACTGTGAGAACTCTGAGGACAAAGCAGCGGATACAACCTCAAAAGACGTCTGTCTACATTGAATTGGGTAAGGGTCTCAGGTTTTTTAAGTATTTAATAATAATTGCTGGATTCCTTATCTTATAGTTTT	8.96811	52.6908	23.2301	34.333	14.1029
ACGTCCTCAACGGCGCTTCC	73	+	22	-	43089210	TACCTGGACACGGACTTCATTGTTCTCAAGAACCTGCGGAACCTGACCAACGTGCTGGGCACCCAGTCCCGCTACGTCCTCAACGGCGCTTCCTGGCCTTCGAGCGCCGGCACGAGTTCATGGCGCTGTGCATGCGGGACTTCGTGGACCACTACAACGGCTGGATCTGGGGTCACCAG	G	22		43089301	-	CACCCAGTCCCGCTACGTCCTCAACGGCGC[G/-]TTCCTGGCCTTCGAGCGCCGGCACGAGTTC	A4GALT	TACCTGGACACGGACTTCATTGTTCTCAAGAACCTGCGGAACCTGACCAACGTGCTGGGCACCCAGTCCCGCTACGTCCTCAACGGCGCGTTCCTGGCCTTCGAGCGCCGGCACGAGTTCATGGCGCTGTGCATGCGGGACTTCGTGGACCACTACAACGGCTGGATCTGGGGTCACCAG	9.01922	52.6907	23.6307	34.9365	14.3192
CGAAGGAAAAACAGATCTCA	83	-	12	+	64174817	TGAAGAATGGAATCCTTGGGAAGGAGATGAAAAAAATGAGCAACAACACAGATTTAAAACTAGCCTTCAAATATTAGATAAATCCACGAAGGAAAAACAGATCTCAGTGTACAAATCTGGGGCAAAGCTGCCATTGGTAAGTTAATACGTAGAAGGAAGACATGTAAAAAGCATTATAA	A	12		64174908	+	TAGCCTTCAAATATTAGATAAATCCACGAA[A/-]GGAAAAACAGATCTCAGTGTACAAATCTGG	TMEM5	TGAAGAATGGAATCCTTGGGAAGGAGATGAAAAAAATGAGCAACAACACAGATTTAAAACTAGCCTTCAAATATTAGATAAATCCACGAAAGGAAAAACAGATCTCAGTGTACAAATCTGGGGCAAAGCTGCCATTGGTAAGTTAATACGTAGAAGGAAGACATGTAAAAAGCATTATAA	8.9877	52.6905	23.3729	34.5506	14.1791
CGAAGTTTGCACTTTTTAAG	86	-	1	+	206757884	CCATCAAGCAGCTGCACATCAGCAGCACCACCACCGTCAGTGAGGTCATCCAGGGGCTGCTCAAGAAGTTCATGGTTGTGGACAATCCCCGAAGTTTGCACTTTTTAAGCGGATACACAAGGACGGACAAGGTAGGAGAAAGAGTGAACCCAACCAGACCGTTCCCTTCCTACCTGTGT	A	1		206757975	+	TCAAGAAGTTCATGGTTGTGGACAATCCCC[A/-]GAAGTTTGCACTTTTTAAGCGGATACACAA	RASSF5	CCATCAAGCAGCTGCACATCAGCAGCACCACCACCGTCAGTGAGGTCATCCAGGGGCTGCTCAAGAAGTTCATGGTTGTGGACAATCCCCAGAAGTTTGCACTTTTTAAGCGGATACACAAGGACGGACAAGGTAGGAGAAAGAGTGAACCCAACCAGACCGTTCCCTTCCTACCTGTGT	8.93885	52.6905	23.0497	34.0604	14.0056
TTGTGGATTCTGACCCTTGC	73	+	X	-	148564252	ACTGTGTGGGTTGGCTTCAATCCTGATGAATTTCTAGCTAACTTTTCTGACATCCATGCAGGGGAACTGTATTTTGTGGATTCTGACCCTTGCAGGATCACAATATGTATAATGATTCCCAAGGTGGAGATCTTTTCCAGTTGTTGATGCCTTGAGTTTTGCCAACCATGGATGGCAAA	A	X		148564343	-	AGGGGAACTGTATTTTGTGGATTCTGACCC[A/-]TTGCAGGATCACAATATGTATAATGATTCC	IDS	ACTGTGTGGGTTGGCTTCAATCCTGATGAATTTCTAGCTAACTTTTCTGACATCCATGCAGGGGAACTGTATTTTGTGGATTCTGACCCATTGCAGGATCACAATATGTATAATGATTCCCAAGGTGGAGATCTTTTCCAGTTGTTGATGCCTTGAGTTTTGCCAACCATGGATGGCAAA	8.95663	52.6899	23.1641	34.2379	14.0654
AAAAGATGTGTTAAAGCATA	82	-	X	+	49856723	TTGGGAATGCTATTTTAACTACAGATTTATTTTTGTTTTTTTGTATTGTGTTTGTCTTTTAGGCGATTGCTTGGAATCATTACCAAAAAGATGTGTTAAAGCATATAGCACAGATGGCGAACCAAGATCCTGATTCCATTCTCTTCAACTAGAATCATAGAGTTCTGGATGTAAAGCGG	G	X		49856814	+	AGGCGATTGCTTGGAATCATTACCAAAAAG[G/-]ATGTGTTAAAGCATATAGCACAGATGGCGA	CLCN5	TTGGGAATGCTATTTTAACTACAGATTTATTTTTGTTTTTTTGTATTGTGTTTGTCTTTTAGGCGATTGCTTGGAATCATTACCAAAAAGGATGTGTTAAAGCATATAGCACAGATGGCGAACCAAGATCCTGATTCCATTCTCTTCAACTAGAATCATAGAGTTCTGGATGTAAAGCGG	8.96802	52.6899	23.2397	34.353	14.1058
CATGTATTCCTTGTTCTTGG	73	+	13	-	23911621	CTTAGAGATCCTTTAATGATCTTTGTTCTAAATGAAAAAGTTGATGAGTTCTCGGGAGTTCTTCGTGTTACTCCATGTATTCCTTGTTCTTGGAGGGGCATCCTTTGGTTTTGCCATCAAGATTGATCCACCCCGAAGGACGAGTTGCAAAGTTATTTGATATTAAAGATGGGAGATTC	C	13		23911712	-	TCTTCGTGTTACTCCATGTATTCCTTGTTC[C/-]TTGGAGGGGCATCCTTTGGTTTTGCCATCA	SACS	CTTAGAGATCCTTTAATGATCTTTGTTCTAAATGAAAAAGTTGATGAGTTCTCGGGAGTTCTTCGTGTTACTCCATGTATTCCTTGTTCCTTGGAGGGGCATCCTTTGGTTTTGCCATCAAGATTGATCCACCCCGAAGGACGAGTTGCAAAGTTATTTGATATTAAAGATGGGAGATTC	8.95556	52.6897	23.1601	34.233	14.0628
CATCCTTACCTGGAACTTAT	73	+	X	-	110005872	CATCTCCTTCTTCACAGATTCAGAGACATATTGCATGTTTCAAGACAAGAAGTACAGAGTGGGTGAGAGATGGCATCCTTACCTGGAACTTATGGGTTGGTTTACTGCGTGAACTGCATCTGCTCAGAGGTACAATCTCTCATGACATGTGATTTCCCAGTTTGCTCCTCAGCATGCCG	C	X		110005963	-	TGGGTGAGAGATGGCATCCTTACCTGGAAC[C/-]TTATGGGTTGGTTTACTGCGTGAACTGCAT	CHRDL1	CATCTCCTTCTTCACAGATTCAGAGACATATTGCATGTTTCAAGACAAGAAGTACAGAGTGGGTGAGAGATGGCATCCTTACCTGGAACCTTATGGGTTGGTTTACTGCGTGAACTGCATCTGCTCAGAGGTACAATCTCTCATGACATGTGATTTCCCAGTTTGCTCCTCAGCATGCCG	8.97512	52.6897	23.2908	34.4315	14.1327
ATAAGAAAATCAAGCACTTC	86	-	13	+	49033879	CACCCAGAATTAGAACATATCATCTGGACCCTTTTCCAGCACACCCTGCAGAATGAGTATGAACTCATGAGAGACAGGCATTTGGACCAATAAGAAAATCAAGCACTTCACCTTCTCTCCTCCCTACTTACTTGTTAACTGATTCTTTCTTTCTTTCTTTCTTTCTTTCTTTCTTTCTT	G	13		49033970	+	GAACTCATGAGAGACAGGCATTTGGACCAA[G/-]TAAGAAAATCAAGCACTTCACCTTCTCTCC	RB1	CACCCAGAATTAGAACATATCATCTGGACCCTTTTCCAGCACACCCTGCAGAATGAGTATGAACTCATGAGAGACAGGCATTTGGACCAAGTAAGAAAATCAAGCACTTCACCTTCTCTCCTCCCTACTTACTTGTTAACTGATTCTTTCTTTCTTTCTTTCTTTCTTTCTTTCTTTCTT	8.99079	52.6897	23.4059	34.6056	14.1946
GAAAGCTGCCGAGGAGGTAA	83	-	1	+	236971954	TGTGCGGAGGAAAAGAAGGACAAGCTAACGTTTGTGGTTGATACGTTAGGCCTACCGGATGAACATGTGCTCTGCAGGAGTGGCCAGAAAGCTGCCGAGGAGGTAACTCTCCAGACAGGTAGGGAATGTTCTTCTCTTTTTTTGCACACGTGGTTCCTTTGATACTGTCAGCTATAATG	A	1		236972045	+	GAACATGTGCTCTGCAGGAGTGGCCAGAAA[A/-]GCTGCCGAGGAGGTAACTCTCCAGACAGGT	MTR	TGTGCGGAGGAAAAGAAGGACAAGCTAACGTTTGTGGTTGATACGTTAGGCCTACCGGATGAACATGTGCTCTGCAGGAGTGGCCAGAAAAGCTGCCGAGGAGGTAACTCTCCAGACAGGTAGGGAATGTTCTTCTCTTTTTTTGCACACGTGGTTCCTTTGATACTGTCAGCTATAATG	9.00094	52.6896	23.4858	34.726	14.2376
TGAAGCATGGAAACAGTTCC	82	-	2	-	88895021	AAAGTTAGCTTCTGTTTTAGGTATTTGGGAATAAGATGATCATTCCTTCCCTGGATGGAGCCCTCTTCCAGTGGGACCAAGACCGTGAAGCATGGAAACAGTTCCTTTCACAGTTGAATCACTTCTTGAATCTTCTTATAAATTTGGAGATGATGTTGTTTTGGTTGGAGGAAAATCTC	A	2		88895112	-	GCCCTCTTCCAGTGGGACCAAGACCGTGAA[A/-]GCATGGAAACAGTTCCTTTCACAGTTGAAT	EIF2AK3	AAAGTTAGCTTCTGTTTTAGGTATTTGGGAATAAGATGATCATTCCTTCCCTGGATGGAGCCCTCTTCCAGTGGGACCAAGACCGTGAAAGCATGGAAACAGTTCCTTTCACAGTTGAATCACTTCTTGAATCTTCTTATAAATTTGGAGATGATGTTGTTTTGGTTGGAGGAAAATCTC	8.96783	52.6895	23.2435	34.3611	14.1068
GCAAGTACAAGGATGCCAAT	85	-	5	+	112173405	CATGCTCAAGAACCTCATTCATTCAAAGCACAAAATGATTGCTATGGGAAGTGCTGCAGCTTTAAGGAATCTCATGGCAAATAGGCCTGCAAGTACAAGGATGCCAATATTATGTCTCCTGGCTCAAGCTTGCCATCTCTTCATGTTAGGAAACAAAAAGCCCTAGAAGCAGAATTAGA	G	5		112173496	+	TTTAAGGAATCTCATGGCAAATAGGCCTGC[G/-]AAGTACAAGGATGCCAATATTATGTCTCCT	APC	CATGCTCAAGAACCTCATTCATTCAAAGCACAAAATGATTGCTATGGGAAGTGCTGCAGCTTTAAGGAATCTCATGGCAAATAGGCCTGCGAAGTACAAGGATGCCAATATTATGTCTCCTGGCTCAAGCTTGCCATCTCTTCATGTTAGGAAACAAAAAGCCCTAGAAGCAGAATTAGA	8.96808	52.6894	23.2458	34.3649	14.1079
TCGACAGCCACCTGCCTTCG	71	+	1	+	26138174	GGCCCAGATGGAGCTGGAGGCCACGGGCCCCTCTGTGCCCTCCGTGATCCTGGATGAGGATGGCAGCATGATCGACAGCCACCTGCCTTCGGGGAGCCCCTGCAGTTTGTGTTTGAGGAGATCAAGTGGCAGCAGGAGCTGAGCTGGGAGGAGGCTGCCCGGCGCCTGGAGGTGGCCAT	A	1		26138265	+	TGGCAGCATGATCGACAGCCACCTGCCTTC[A/-]GGGGAGCCCCTGCAGTTTGTGTTTGAGGAG	SELENON	GGCCCAGATGGAGCTGGAGGCCACGGGCCCCTCTGTGCCCTCCGTGATCCTGGATGAGGATGGCAGCATGATCGACAGCCACCTGCCTTCAGGGGAGCCCCTGCAGTTTGTGTTTGAGGAGATCAAGTGGCAGCAGGAGCTGAGCTGGGAGGAGGCTGCCCGGCGCCTGGAGGTGGCCAT	8.99407	52.6894	23.4343	34.65	14.2092
CGTCATCACCATCCGCTTGG	72	+	7	+	128489502	CGATGTGGATGTGGTTGAGAACCATGACGGTACCTTTGACATCTACTACACAGCGCCCGAGCCGGGCAAGTACGTCATCACCATCCGCTTGGGGGTGAGCACATCCCCAACAGCCCCTTCCACGTGCTGGTAAGTTCTGTAGCCACAGCAAGACTAGATGGCTGGGGAGGGGGGCCTGG	C	7		128489593	+	GCCGGGCAAGTACGTCATCACCATCCGCTT[C/-]GGGGGTGAGCACATCCCCAACAGCCCCTTC	FLNC	CGATGTGGATGTGGTTGAGAACCATGACGGTACCTTTGACATCTACTACACAGCGCCCGAGCCGGGCAAGTACGTCATCACCATCCGCTTCGGGGGTGAGCACATCCCCAACAGCCCCTTCCACGTGCTGGTAAGTTCTGTAGCCACAGCAAGACTAGATGGCTGGGGAGGGGGGCCTGG	8.94321	52.6893	23.0892	34.1271	14.024
GCAAGGAGTCCCCCAGGAAA	85	-	5	+	149754476	CACCCTCTGGGCTCTCCCCTCATCCTGTTTCTCACTCCAGGCGAAGCCTTCAGGGAAGGCCCCCCAGGTCAGAGCCGCCTCGGCCCCTGCAAGGAGTCCCCCAGGAAAGGGGCTGCCCCAGCACCTCCTAGGAAAACAGGGCCTGCAGCCGCCCAGGTCCAGGTGGGGAAGCAGGAGGA	C	5		149754567	+	CCCCCAGGTCAGAGCCGCCTCGGCCCCTGC[C/-]AAGGAGTCCCCCAGGAAAGGGGCTGCCCCA	TCOF1	CACCCTCTGGGCTCTCCCCTCATCCTGTTTCTCACTCCAGGCGAAGCCTTCAGGGAAGGCCCCCCAGGTCAGAGCCGCCTCGGCCCCTGCCAAGGAGTCCCCCAGGAAAGGGGCTGCCCCAGCACCTCCTAGGAAAACAGGGCCTGCAGCCGCCCAGGTCCAGGTGGGGAAGCAGGAGGA	9.00389	52.6892	23.5153	34.7732	14.2523
CAAAGAAGAGCCTTCTCTCC	85	-	3	-	14214447	CCATAAGCTGCACTGCCTCCACCTTTCCTTCCACCCCTCACCTTATGTTCTGTGTTGTCACCTAGATGCCTTTGAAGATGAGAAACCCCAAAGAAGAGCCTTCTCTCCAAAGTTTCACAAGGAAAGAGGAAAAGAGGCTGCAGTCATCCTGGGGGTTCAGCAGATGGTCCAGCAAAAAA	C	3		14214538	-	ACCTAGATGCCTTTGAAGATGAGAAACCCC[C/-]AAAGAAGAGCCTTCTCTCCAAAGTTTCACA	XPC	CCATAAGCTGCACTGCCTCCACCTTTCCTTCCACCCCTCACCTTATGTTCTGTGTTGTCACCTAGATGCCTTTGAAGATGAGAAACCCCCAAAGAAGAGCCTTCTCTCCAAAGTTTCACAAGGAAAGAGGAAAAGAGGCTGCAGTCATCCTGGGGGTTCAGCAGATGGTCCAGCAAAAAA	8.99731	52.689	23.4657	34.6999	14.2249
CACCAGATGACTGAACTTGT	71	+	X	-	100603435	GTGCAGTGGACCCGCAGTTGCAGCATTTCATCGAGGTAGAGACTCAAAAGCAGCGCTTCCAGCAGCTGGTGCACCAGATGACTGAACTTGTTGGGTGAGGAGCCTGGGGCTGGGACCTGAACACTGTACCTACTTTCCCTCTGTCCTTGTACCGCGGGACTCGCGACAACGTCGGGGAT	T	X		100603526	-	CAGCAGCTGGTGCACCAGATGACTGAACTT[T/-]GTTGGGTGAGGAGCCTGGGGCTGGGACCTG	TIMM8A	GTGCAGTGGACCCGCAGTTGCAGCATTTCATCGAGGTAGAGACTCAAAAGCAGCGCTTCCAGCAGCTGGTGCACCAGATGACTGAACTTTGTTGGGTGAGGAGCCTGGGGCTGGGACCTGAACACTGTACCTACTTTCCCTCTGTCCTTGTACCGCGGGACTCGCGACAACGTCGGGGAT	8.96032	52.689	23.2006	34.2988	14.0826
CCAAGCCGCTGCGTCCGCGG	85	-	4	+	3494579	GTCGTCAGCCAGCACGTCACAGGAGGGGCCTAGACCAGCAGCTGCCCAGGCCGCCGGGGAAGCCATGGTGGGTGCCTCAAGGCCACCCCCAAGCCGCTGCGTCCGCGGCAGCTGCAGGAGGTTGGCCGCCAGAGCTCCTCGGACAGCGGCATCGCCACTGGCAGCCACTCCTCTTACTC	C	4		3494670	+	AGCCATGGTGGGTGCCTCAAGGCCACCCCC[C/-]AAGCCGCTGCGTCCGCGGCAGCTGCAGGAG	DOK7	GTCGTCAGCCAGCACGTCACAGGAGGGGCCTAGACCAGCAGCTGCCCAGGCCGCCGGGGAAGCCATGGTGGGTGCCTCAAGGCCACCCCCCAAGCCGCTGCGTCCGCGGCAGCTGCAGGAGGTTGGCCGCCAGAGCTCCTCGGACAGCGGCATCGCCACTGGCAGCCACTCCTCTTACTC	9.01105	52.6889	23.5799	34.8727	14.2862
ACAAGAAAGTGGCAAAGCAG	85	-	1	-	154569596	TTTAATCCTTCTACGTGCTTCATCTCCTGTCAGGTTCCAATACTGTGTTGCAGTGGGAGCCCAAACTTTCCCCAGTGTGAGTGCTCCCACAAGAAAGTGGCAAAGCAGATGGCCGCAGAGGAAGCCATGAAGGCCCTGCATGGGGAGGCGACCAACTCCATGGCTTCTGATAACCAGGT	G	1		154569687	-	CCCAAACTTTCCCCAGTGTGAGTGCTCCCA[G/-]CAAGAAAGTGGCAAAGCAGATGGCCGCAGA	ADAR	TTTAATCCTTCTACGTGCTTCATCTCCTGTCAGGTTCCAATACTGTGTTGCAGTGGGAGCCCAAACTTTCCCCAGTGTGAGTGCTCCCAGCAAGAAAGTGGCAAAGCAGATGGCCGCAGAGGAAGCCATGAAGGCCCTGCATGGGGAGGCGACCAACTCCATGGCTTCTGATAACCAGGT	8.95493	52.6888	23.1691	34.2521	14.0653
AGAAGGAGGAGCGAGAGACG	85	-	12	+	121431380	AACCAAGAAGGGGCGGAGGAACCGTTTCAAGTGGGGCCCAGCATCCCAGCAGATCCTGTTCCAGGCCTATGAGAGGCAGAAGAACCCTAGAAGGAGGAGCGAGAGACGCTAGTGGAGGAGTGCAATAGGTACAACGGCGGGCGGGAAACAGTGCTGGTTTGGTCTGGGCTGCGGCAAGG	C	12		121431471	+	CCAGGCCTATGAGAGGCAGAAGAACCCTAG[C/-]AAGGAGGAGCGAGAGACGCTAGTGGAGGAG	HNF1A	AACCAAGAAGGGGCGGAGGAACCGTTTCAAGTGGGGCCCAGCATCCCAGCAGATCCTGTTCCAGGCCTATGAGAGGCAGAAGAACCCTAGCAAGGAGGAGCGAGAGACGCTAGTGGAGGAGTGCAATAGGTACAACGGCGGGCGGGAAACAGTGCTGGTTTGGTCTGGGCTGCGGCAAGG	9.01018	52.6887	23.5764	34.8691	14.2835
AACTTCCAGGACCGCCTTGG	71	+	6	-	6318780	TTTACATGCCTTTTCTGTTGTCTTCTTTTTTTTTTTTTTCTGAAGGACCTTGTAAAGTCAAAAATGTCAGAAACTTCCAGGACCGCCTTGGAGGCAGAAGAGCAGTTCCACCCAATAACTCTAATGCAGCGGAAGATGACCTGCCCACAGTGGAGCTTCAGGGCGTGGTGCCCCGGGGC	T	6		6318871	-	AAAAATGTCAGAAACTTCCAGGACCGCCTT[T/-]GGAGGCAGAAGAGCAGTTCCACCCAATAAC	F13A1	TTTACATGCCTTTTCTGTTGTCTTCTTTTTTTTTTTTTTCTGAAGGACCTTGTAAAGTCAAAAATGTCAGAAACTTCCAGGACCGCCTTTGGAGGCAGAAGAGCAGTTCCACCCAATAACTCTAATGCAGCGGAAGATGACCTGCCCACAGTGGAGCTTCAGGGCGTGGTGCCCCGGGGC	8.95876	52.6886	23.1965	34.295	14.0794
AAAAGCCTATACCTCGACCA	86	-	2	-	166852455	TTCTATACTTTGGAGGTCAAGACATCTTTATGACAGAAGAACAGAAGAAATACTATAATGCAATGAAAAAATTAGGATCGAAAAAACCGAAAAGCCTATACCTCGACCAGGAGTAAGAAGTATCAAATGATATGGGGGAAAAATACAAAAACAAAAACTTGCATGCTTGTCTCACAAAA	C	2		166852546	-	GCAATGAAAAAATTAGGATCGAAAAAACCG[C/-]AAAAGCCTATACCTCGACCAGGAGTAAGAA	SCN1A	TTCTATACTTTGGAGGTCAAGACATCTTTATGACAGAAGAACAGAAGAAATACTATAATGCAATGAAAAAATTAGGATCGAAAAAACCGCAAAAGCCTATACCTCGACCAGGAGTAAGAAGTATCAAATGATATGGGGGAAAAATACAAAAACAAAAACTTGCATGCTTGTCTCACAAAA	8.96056	52.6884	23.2122	34.3203	14.0872
ATGGCTCGTATTTTCCTTTA	75	+	4	-	149356547	AAGAATCAACCAAGCATTCATGTTCAGGCACCTCTTTTAAAGGGAATCCAACAGTAAACCCGTTTCCATTTATGGATGGCTCGTATTTTCCTTTATGGATGATAAAGACTATTATTCCCTATCAGGAATTTTAGGACCACCTGTGCCCGGCTTTGATGGTAACTGTGAAGGCAGCGGAT	T	4		149356638	-	CCGTTTCCATTTATGGATGGCTCGTATTTT[T/-]CCTTTATGGATGATAAAGACTATTATTCCC	NR3C2	AAGAATCAACCAAGCATTCATGTTCAGGCACCTCTTTTAAAGGGAATCCAACAGTAAACCCGTTTCCATTTATGGATGGCTCGTATTTTTCCTTTATGGATGATAAAGACTATTATTCCCTATCAGGAATTTTAGGACCACCTGTGCCCGGCTTTGATGGTAACTGTGAAGGCAGCGGAT	8.98798	52.6883	23.4074	34.6173	14.1912
CCAAGTACCTGCAGTCTGGC	84	-	3	-	138664898	GGCAAGGGGCTCTTCGGGGCCGGAGGCGCCGCAGGCGGGTGCGGCGTGGCGGGCGCCGGGGCCGACGGCTACGGCTACCTGGCGCCCCCAAGTACCTGCAGTCTGGCTTCCTCAACAACTCGTGGCCGCTACCGCAGCCTCCCTCACCCATGCCCTATGCCTCCTGCCAGATGGCGGCA	C	3		138664989	-	GGCCGACGGCTACGGCTACCTGGCGCCCCC[C/-]AAGTACCTGCAGTCTGGCTTCCTCAACAAC	FOXL2	GGCAAGGGGCTCTTCGGGGCCGGAGGCGCCGCAGGCGGGTGCGGCGTGGCGGGCGCCGGGGCCGACGGCTACGGCTACCTGGCGCCCCCCAAGTACCTGCAGTCTGGCTTCCTCAACAACTCGTGGCCGCTACCGCAGCCTCCCTCACCCATGCCCTATGCCTCCTGCCAGATGGCGGCA	8.97964	52.6874	23.3641	34.5579	14.1653
GAGACTTTTAGCCAGCTTTT	71	+	15	-	72645964	TTCCAAATAGAGACATCTCTTTTTCCACTCCCTGAGTCTTTACTCTGCCTCTCTACATCTTCCTAGGTCTGGAGACTTTTAGCCAGCTTTTTGGAAATCTGCTGAGGGCACAGTAAGTGTGGACCCTCAAAAAGGGCTCCTTTTTCATCTCTGGGGTTGGATCCCAATATTGAGAATCC	G	15		72646055	-	TTCCTAGGTCTGGAGACTTTTAGCCAGCTT[G/-]TTTGGAAATCTGCTGAGGGCACAGTAAGTG	HEXA	TTCCAAATAGAGACATCTCTTTTTCCACTCCCTGAGTCTTTACTCTGCCTCTCTACATCTTCCTAGGTCTGGAGACTTTTAGCCAGCTTGTTTGGAAATCTGCTGAGGGCACAGTAAGTGTGGACCCTCAAAAAGGGCTCCTTTTTCATCTCTGGGGTTGGATCCCAATATTGAGAATCC	8.95783	52.6874	23.2142	34.33	14.0854
CGACCCTTTAGGACCCTTGA	73	+	9	-	94537968	CCTGAAAGGAAAACTTGTTTAATACCTATCCTGGTTTCTTTTTCCCAGGTGAAGTGGAGGTTCTGGATCCGAACGACCCTTTAGGACCCTTGATGGGCAGGACGGCCCGATTCCAACTCTGAAAGGTGAGCTGGGACATGCAGGTGCTCTCCATGTCCTCCAAATGCCCTGTGCTGAGG	C	9		94538059	-	GTTCTGGATCCGAACGACCCTTTAGGACCC[C/-]TTGATGGGCAGGACGGCCCGATTCCAACTC	ROR2	CCTGAAAGGAAAACTTGTTTAATACCTATCCTGGTTTCTTTTTCCCAGGTGAAGTGGAGGTTCTGGATCCGAACGACCCTTTAGGACCCCTTGATGGGCAGGACGGCCCGATTCCAACTCTGAAAGGTGAGCTGGGACATGCAGGTGCTCTCCATGTCCTCCAAATGCCCTGTGCTGAGG	8.95298	52.6874	23.1834	34.2831	14.069
TAAAGGTAATGATAATAATA	82	-	1	-	100681449	CCTCCACCAAAGCCAAAAGACATGACTGTTCCTATACTAGTATCAAAACCTCCGGTATTCACAGGCAAAGACAAAACAGAACCCATAAAGGTAATGATAATAATAACAATACTATAAGGCAATAGTTCATTTATTTTGGGGGAAGCTACCTCAGTAGATAAATGTATATAATATGGTGT	A	1		100681540	-	CACAGGCAAAGACAAAACAGAACCCATAAA[A/-]GGTAATGATAATAATAACAATACTATAAGG	DBT	CCTCCACCAAAGCCAAAAGACATGACTGTTCCTATACTAGTATCAAAACCTCCGGTATTCACAGGCAAAGACAAAACAGAACCCATAAAAGGTAATGATAATAATAACAATACTATAAGGCAATAGTTCATTTATTTTGGGGGAAGCTACCTCAGTAGATAAATGTATATAATATGGTGT	8.97435	52.6874	23.3277	34.5032	14.1457
TTAAGTAGGTGATTTTAATT	84	-	2	-	20151087	GAAATTCTGATCTTTTTTGCAGAATTTATCATGTTGATGATACCCCTTCTGGATCAATGGATGGTGTGCTTGATTATAGTAAAACCATTAAGTAGGTGATTTTAATTTTTCCAGAAAATGTTAATATCTGTAGATTTGAAATATTATAATTTTATTTTGAAACCTGAAAAATAATTTGT	C	2		20151178	-	GATGGTGTGCTTGATTATAGTAAAACCATT[C/-]AAGTAGGTGATTTTAATTTTTCCAGAAAAT	WDR35	GAAATTCTGATCTTTTTTGCAGAATTTATCATGTTGATGATACCCCTTCTGGATCAATGGATGGTGTGCTTGATTATAGTAAAACCATTCAAGTAGGTGATTTTAATTTTTCCAGAAAATGTTAATATCTGTAGATTTGAAATATTATAATTTTATTTTGAAACCTGAAAAATAATTTGT	8.95997	52.6873	23.2303	34.3553	14.0937
AAAAGCACACAGTCAATGGT	82	-	X	-	154212909	TCTCTCATCAGGGAAAAGTTGGCACTCAGAAACAAAGAACTCCTTGATGCAGGATAGGGATGCTGCATCTGCTCGGGCCTGGCCTAAAAGCACACAGTCAATGGTTATGTAAACAGGTCTCTGCCAGGTATGTACACACCTGCTCAACAATCCTCAGGGTCTTCCAAATTCAGCACCAG	T	X		154213000	-	ATGCTGCATCTGCTCGGGCCTGGCCTAAAA[T/-]GCACACAGTCAATGGTTATGTAAACAGGTC	F8	TCTCTCATCAGGGAAAAGTTGGCACTCAGAAACAAAGAACTCCTTGATGCAGGATAGGGATGCTGCATCTGCTCGGGCCTGGCCTAAAATGCACACAGTCAATGGTTATGTAAACAGGTCTCTGCCAGGTATGTACACACCTGCTCAACAATCCTCAGGGTCTTCCAAATTCAGCACCAG	8.95097	52.6873	23.173	34.268	14.0632
TCCTCATATTTGGGCCTTCG	75	+	9	-	98268661	CGAAGTTTCAGAGACTCTTATTTAAACTGGGTTGTTACATTCAAAAAAACTGCGGCAAGTTCTTGGTTGTGGGCCTCCTCATATTTGGGCCTTCGCGGTGGGATTAAAAGCAGCGAACCTCGAGACCAACGTGGAGGAGCTGTGGGTGGAAGGTAAGAGCGCCCGCCGCGGCGCCCGCG	G	9		98268752	-	TTCTTGGTTGTGGGCCTCCTCATATTTGGG[G/-]CCTTCGCGGTGGGATTAAAAGCAGCGAACC	PTCH1	CGAAGTTTCAGAGACTCTTATTTAAACTGGGTTGTTACATTCAAAAAAACTGCGGCAAGTTCTTGGTTGTGGGCCTCCTCATATTTGGGGCCTTCGCGGTGGGATTAAAAGCAGCGAACCTCGAGACCAACGTGGAGGAGCTGTGGGTGGAAGGTAAGAGCGCCCGCCGCGGCGCCCGCG	8.97816	52.687	23.3649	34.5627	14.1642
CGAAGTATCAGGTGTCCTCT	85	-	15	-	65273218	GGTTTTCCACTTTTTTCTTTTAACCTTCCCTCCAGATTATTGTGGATGATGATGACAGTAAGATATGGTCGCTCTATGACGCGGGCCCCGAAGTATCAGGTGTCCTCTCATATTCCTGCCCCCTGTCAGTGGAACTGCAGATGTCTTTTTCCGGCAGATTTTGGCTCTGACTGGATGGG	C	15		65273309	-	AAGATATGGTCGCTCTATGACGCGGGCCCC[C/-]GAAGTATCAGGTGTCCTCTCATATTCCTGC	SPG21	GGTTTTCCACTTTTTTCTTTTAACCTTCCCTCCAGATTATTGTGGATGATGATGACAGTAAGATATGGTCGCTCTATGACGCGGGCCCCCGAAGTATCAGGTGTCCTCTCATATTCCTGCCCCCTGTCAGTGGAACTGCAGATGTCTTTTTCCGGCAGATTTTGGCTCTGACTGGATGGG	8.92408	52.6869	23.0211	34.0371	13.982
ATGTGACCCAGAGCCCTTCA	74	+	12	+	121435340	CCTGCAGCCCGTCCAGTTCTCCCAGCCGCTGCACCCCTCCTACCAGCAGCCGCTCATGCCACCTGTGCAGAGCCATGTGACCCAGAGCCCTTCATGGCCACCATGGCTCAGCTGCAGAGCCCCCACGGTGAGCGCCCTGTGCCCCACACAGCAGGAGATGATGATAGAGGTTGGCTGTC	C	12		121435431	+	ACCTGTGCAGAGCCATGTGACCCAGAGCCC[C/-]TTCATGGCCACCATGGCTCAGCTGCAGAGC	HNF1A	CCTGCAGCCCGTCCAGTTCTCCCAGCCGCTGCACCCCTCCTACCAGCAGCCGCTCATGCCACCTGTGCAGAGCCATGTGACCCAGAGCCCCTTCATGGCCACCATGGCTCAGCTGCAGAGCCCCCACGGTGAGCGCCCTGTGCCCCACACAGCAGGAGATGATGATAGAGGTTGGCTGTC	8.97319	52.6866	23.34	34.5279	14.1496
CCAAGGCCCTGCTCAAGCCC	85	-	2	+	241808224	GGCTTTGGCCAAGGCCAGTGCAGCCCCAGGTTCCCGAGCGGCAGGTTGGGTGCGGACCATGGCCTCTCACAAGCTGCTGGTGACCCCCCCAAGGCCCTGCTCAAGCCCCTCTCCATCCCCAACCAGCTCCTGCTGGGGCCTGGTCCTTCCAACCTGCCTCCTCGCATCATGGCAGCCGG	C	2		241808315	+	GGCCTCTCACAAGCTGCTGGTGACCCCCCC[C/-]AAGGCCCTGCTCAAGCCCCTCTCCATCCCC	AGXT	GGCTTTGGCCAAGGCCAGTGCAGCCCCAGGTTCCCGAGCGGCAGGTTGGGTGCGGACCATGGCCTCTCACAAGCTGCTGGTGACCCCCCCCAAGGCCCTGCTCAAGCCCCTCTCCATCCCCAACCAGCTCCTGCTGGGGCCTGGTCCTTCCAACCTGCCTCCTCGCATCATGGCAGCCGG	9.0621	52.6864	24.1271	35.7106	14.5737
CCAAGCCTCCTGCTCGCCCT	84	-	20	-	10654047	GCGAACAGCAGCGGCGGCGTCCCGAGTGCCCGCGGCGCGCGGCGCAGCGATGCGTTCCCCACGGACGCGCGGCCGGTCCGGGCGCCCCCAAGCCTCCTGCTCGCCCTGCTCTGTGCCCTGCGAGCCAAGGTAGGAGCCCTTCTCCGGGCCTCCCTCCCAGCCGTCCTCTCCCTCCCCTC	T	20		10654138	-	CACGGACGCGCGGCCGGTCCGGGCGCCCCC[T/-]AAGCCTCCTGCTCGCCCTGCTCTGTGCCCT	JAG1	GCGAACAGCAGCGGCGGCGTCCCGAGTGCCCGCGGCGCGCGGCGCAGCGATGCGTTCCCCACGGACGCGCGGCCGGTCCGGGCGCCCCCTAAGCCTCCTGCTCGCCCTGCTCTGTGCCCTGCGAGCCAAGGTAGGAGCCCTTCTCCGGGCCTCCCTCCCAGCCGTCCTCTCCCTCCCCTC	9.03019	52.6862	23.8174	35.2511	14.4042
CGAAGGTATAGAAACTAGTG	86	-	9	-	135796664	TTGTCAACCCAACTCTTCTAGCCAATGATGGAGCATGTGCGAATTCATCCGGAATTAGTGACTGGATCCAAGGACCATGAACTGGACCCCGAAGGTATAGAAACTAGTGTCAAAATTTTAAAGAATCTTTCGAGAGATTGAAAATGTGATCTAGGAGGTAATCCCTGTTGAGGTATATT	T	9		135796755	-	GACTGGATCCAAGGACCATGAACTGGACCC[T/-]CGAAGGTATAGAAACTAGTGTCAAAATTTT	TSC1	TTGTCAACCCAACTCTTCTAGCCAATGATGGAGCATGTGCGAATTCATCCGGAATTAGTGACTGGATCCAAGGACCATGAACTGGACCCTCGAAGGTATAGAAACTAGTGTCAAAATTTTAAAGAATCTTTCGAGAGATTGAAAATGTGATCTAGGAGGTAATCCCTGTTGAGGTATATT	8.92223	52.6857	23.0423	34.0789	13.9895
AGTTCACAGAAGGCTCTTAT	74	+	4	+	88959326	TATGCAAACGATGCAGGCAGGGGCAAGACAGCGGCTGAGCTTGGAACTTTTTCAGAGATGTTTCCTTTGCTTTTAGTTCACAGAAGGCTCTTATTGGATGGGCTGTACTGGAAGATGCAGCCCAGCAACCAGACTGAAGCTGACAACCGAAGTTTCATCTTCTATGAGAACCTGCTGTT	C	4		88959417	+	TTTCCTTTGCTTTTAGTTCACAGAAGGCTC[C/-]TTATTGGATGGGCTGTACTGGAAGATGCAG	PKD2	TATGCAAACGATGCAGGCAGGGGCAAGACAGCGGCTGAGCTTGGAACTTTTTCAGAGATGTTTCCTTTGCTTTTAGTTCACAGAAGGCTCCTTATTGGATGGGCTGTACTGGAAGATGCAGCCCAGCAACCAGACTGAAGCTGACAACCGAAGTTTCATCTTCTATGAGAACCTGCTGTT	8.9365	52.6855	23.1318	34.2185	14.0357
CAAAGCGTATTGAGTGCCTT	83	-	5	+	112170572	ATATCAGTAACATAGAAGTTAATGAGAGACAAATTCCAACTCTAATTAGATGACCCATATTCTGTTTCTTACTAGGAATCAACCCTCAAAGCGTATTGAGTGCCTTATGGAATTTGTCAGCACATTGCACTGAGAATAAAGCTGATATATGTGCTGTAGATGGTGCACTTGCATTTTTG	A	5		112170663	+	TCTGTTTCTTACTAGGAATCAACCCTCAAA[A/-]GCGTATTGAGTGCCTTATGGAATTTGTCAG	APC	ATATCAGTAACATAGAAGTTAATGAGAGACAAATTCCAACTCTAATTAGATGACCCATATTCTGTTTCTTACTAGGAATCAACCCTCAAAAGCGTATTGAGTGCCTTATGGAATTTGTCAGCACATTGCACTGAGAATAAAGCTGATATATGTGCTGTAGATGGTGCACTTGCATTTTTG	8.90797	52.6851	22.9779	33.9829	13.9544
AAAAGGCCCTGCCCATGAAC	84	-	1	-	154570235	CCTTCTTTTCTGGGAAGAGCCCCGTCACCACACTGCTTGAGTGTATGCACAAATTGGGGAACTCCTGCGAATTCCGTCTCCTGTCCAAAAAGGCCCTGCCCATGAACCCAAGTATGTCCTACGTGTCCTCTGTCCAGCTGAGGTTTTCTCAGAAAGAAAAAGAGACACATTTTCTTCCT	G	1		154570326	-	AACTCCTGCGAATTCCGTCTCCTGTCCAAA[G/-]AAGGCCCTGCCCATGAACCCAAGTATGTCC	ADAR	CCTTCTTTTCTGGGAAGAGCCCCGTCACCACACTGCTTGAGTGTATGCACAAATTGGGGAACTCCTGCGAATTCCGTCTCCTGTCCAAAGAAGGCCCTGCCCATGAACCCAAGTATGTCCTACGTGTCCTCTGTCCAGCTGAGGTTTTCTCAGAAAGAAAAAGAGACACATTTTCTTCCT	8.93884	52.6849	23.1671	34.278	14.052
GCATCCCCAACAGCCCTTCA	73	+	X	-	153592305	GGCACTTACAGCTGCTCCTACGTGCCCAGGAAGCCGGTGAAGCACACAGCCATGGTGTCCTGGGGAGGCGTCAGCATCCCCAACAGCCCTTCAGGGTGAGCCAACCTCCACCGGCCTTTAGTCCATCTCGATAGCATTCACGTAGCACACGATTCGTCCATTTCAAGTGGTTGTGGCAC	C	X		153592396	-	CTGGGGAGGCGTCAGCATCCCCAACAGCCC[C/-]TTCAGGGTGAGCCAACCTCCACCGGCCTTT	FLNA	GGCACTTACAGCTGCTCCTACGTGCCCAGGAAGCCGGTGAAGCACACAGCCATGGTGTCCTGGGGAGGCGTCAGCATCCCCAACAGCCCCTTCAGGGTGAGCCAACCTCCACCGGCCTTTAGTCCATCTCGATAGCATTCACGTAGCACACGATTCGTCCATTTCAAGTGGTTGTGGCAC	8.95331	52.6846	23.2706	34.4393	14.1054
CTAGTAAACTGCAGTCTTTG	74	+	3	+	37042408	AACATGATTATTTACTCATCTTTTTGGTATCTAACAGAAAGAAGATCTGGATATTGTATGTGAAAGGTTCACTACTAGTAAACTGCAGTCTTTGAGGATTTAGCCAGTATTTCTACCTATGGCTTTCGAGGTGAGGTAAGCTAAAGATTCAAGAAATGTGTAAAATATCCTCCTGTGAT	C	3		37042499	+	TGAAAGGTTCACTACTAGTAAACTGCAGTC[C/-]TTTGAGGATTTAGCCAGTATTTCTACCTAT	MLH1	AACATGATTATTTACTCATCTTTTTGGTATCTAACAGAAAGAAGATCTGGATATTGTATGTGAAAGGTTCACTACTAGTAAACTGCAGTCCTTTGAGGATTTAGCCAGTATTTCTACCTATGGCTTTCGAGGTGAGGTAAGCTAAAGATTCAAGAAATGTGTAAAATATCCTCCTGTGAT	8.9194	52.6844	23.0655	34.1248	13.9974
CAAAGGCTGCCACTTGCAAA	83	-	5	+	112174934	GTGAGAATACGTCCACACCTTCATCTAATGCCAAGAGGCAGAATCAGCTCCATCCAAGTTCTGCACAGAGTAGAAGTGGTCAGCCTCAAAGGCTGCCACTTGCAAAGTTTCTTCTATTAACCAAGAAACAATACAGACTTATTGTGTAGAAGATACTCCAATATGTTTTTCAAGATGTA	A	5		112175025	+	CTGCACAGAGTAGAAGTGGTCAGCCTCAAA[A/-]GGCTGCCACTTGCAAAGTTTCTTCTATTAA	APC	GTGAGAATACGTCCACACCTTCATCTAATGCCAAGAGGCAGAATCAGCTCCATCCAAGTTCTGCACAGAGTAGAAGTGGTCAGCCTCAAAAGGCTGCCACTTGCAAAGTTTCTTCTATTAACCAAGAAACAATACAGACTTATTGTGTAGAAGATACTCCAATATGTTTTTCAAGATGTA	8.93669	52.6843	23.1748	34.2949	14.0539
CGAAGCAATGTCTCAATCTC	84	-	X	-	41393866	GACATAGGCGCACATGGTGTTGGGAGAAGACACATAAAAAACACTCTCATCACAAAGCACCCAGACCGGTTTGCGTACCCTATTCCACGAAGCAATGTCTCAATCTCTTTTCATTATATTTTTCCTATCACTTTTTTAACTCTATAATTTATGTATTTTTTTCTGATTACATAAGGTAT	T	X		41393957	-	CCCAGACCGGTTTGCGTACCCTATTCCACG[T/-]AAGCAATGTCTCAATCTCTTTTCATTATAT	CASK	GACATAGGCGCACATGGTGTTGGGAGAAGACACATAAAAAACACTCTCATCACAAAGCACCCAGACCGGTTTGCGTACCCTATTCCACGTAAGCAATGTCTCAATCTCTTTTCATTATATTTTTCCTATCACTTTTTTAACTCTATAATTTATGTATTTTTTTCTGATTACATAAGGTAT	8.91361	52.6842	23.0405	34.088	13.9836
ACTTTCAGCTTTAACCTTGC	72	+	11	+	111965531	CCTTGGACAAGTTGTTACTGACTATGTTCATGGGGATGCCTTGCAGAAAGCTGCCAAGGCAGGGCTTTTGGCACTTTCAGCTTTAACCTTGCTGGGCTTTGCTATTTCAACTATCACGATGTGGGCATCTGCAAAGCTGTTGCCATGCTGTGGAAGCTCTGACCTTTTTGACTTCATAC	T	11		111965622	+	AGGGCTTTTGGCACTTTCAGCTTTAACCTT[T/-]GCTGGGCTTTGCTATTTCAACTATCACGAT	SDHD	CCTTGGACAAGTTGTTACTGACTATGTTCATGGGGATGCCTTGCAGAAAGCTGCCAAGGCAGGGCTTTTGGCACTTTCAGCTTTAACCTTTGCTGGGCTTTGCTATTTCAACTATCACGATGTGGGCATCTGCAAAGCTGTTGCCATGCTGTGGAAGCTCTGACCTTTTTGACTTCATAC	8.9388	52.684	23.1993	34.3352	14.0656
AAAAGAATAGGCTGAGGAGG	82	-	17	-	41245634	TGCTTTCAAAACGAAAGCTGAACCTATAAGCAGCAGTATAAGCAATATGGAACTCGAATTAAATATCCACAATTCAAAAGCACCTAAAAGAATAGGCTGAGGAGGAAGTCTTCTACCAGGCATATTCATGCGCTTGAACTAGTAGTCAGTAGAAATCTAAGCCCACCTAATTGTACTGA	A	17		41245725	-	TAAATATCCACAATTCAAAAGCACCTAAAA[A/-]GAATAGGCTGAGGAGGAAGTCTTCTACCAG	BRCA1	TGCTTTCAAAACGAAAGCTGAACCTATAAGCAGCAGTATAAGCAATATGGAACTCGAATTAAATATCCACAATTCAAAAGCACCTAAAAAGAATAGGCTGAGGAGGAAGTCTTCTACCAGGCATATTCATGCGCTTGAACTAGTAGTCAGTAGAAATCTAAGCCCACCTAATTGTACTGA	8.9314	52.6834	23.1798	34.3114	14.0528
GATCCTGAAAGGCATCTTGA	71	+	2	+	219553347	TTGGTATGTGTAGTTCTCCTTCTTTTACCTCTGAAAATATCAATCGTTGCCTCTTTCCCTCATGTCACCCAGATCCTGAAAGGCATCTTGAGGGTGCTTCCCACATCCTGCCTGCATTCCGGGTCCTGAGCAGTCTTCTCTCCAGCTGCAGTGATTCTGTTGCCTTGTATTCCTTCTGC	G	2		219553438	+	CATGTCACCCAGATCCTGAAAGGCATCTTG[G/-]AGGGTGCTTCCCACATCCTGCCTGCATTCC	STK36	TTGGTATGTGTAGTTCTCCTTCTTTTACCTCTGAAAATATCAATCGTTGCCTCTTTCCCTCATGTCACCCAGATCCTGAAAGGCATCTTGGAGGGTGCTTCCCACATCCTGCCTGCATTCCGGGTCCTGAGCAGTCTTCTCTCCAGCTGCAGTGATTCTGTTGCCTTGTATTCCTTCTGC	8.91621	52.6832	23.0964	34.1843	14.0086
CACAGCTGCTCCGGCCTTGG	75	+	17	-	42451726	CTGAGGTTTGAGTCTTTGTGAAAGGCAGGTGTCAAGGTGACTGAGGAGACACGTGGGTTTGCCCCCAGGTGTGGACACAGCTGCTCCGGCCTTGGAGGAGAGGGCCATTCCAATCTGGTGGGTGCTGGTGGGTGTGCTGGGTGGCCTGCTGCTGCTCACCATCCTGGTCCTGGCCATGT	G	17		42451817	-	TGCCCCCAGGTGTGGACACAGCTGCTCCGG[G/-]CCTTGGAGGAGAGGGCCATTCCAATCTGGT	ITGA2B	CTGAGGTTTGAGTCTTTGTGAAAGGCAGGTGTCAAGGTGACTGAGGAGACACGTGGGTTTGCCCCCAGGTGTGGACACAGCTGCTCCGGGCCTTGGAGGAGAGGGCCATTCCAATCTGGTGGGTGCTGGTGGGTGTGCTGGGTGGCCTGCTGCTGCTCACCATCCTGGTCCTGGCCATGT	8.91423	52.6825	23.1149	34.2197	14.0154
GCCAGTGCAGACTGTCTTGA	71	+	X	-	31196715	TTTGCCAAGGTACTAAAAAACAAATTTCGAACCAAAAGGTATTTTGCGAAGCATCCCCGAATGGGCTACCTGCCAGTGCAGACTGTCTTGAGGGGGACAACATGGAAACGTGAGTAGTAGCAAAAGCAGAACACACTCTTGTTTGATGTATATTTGAACTCCTCTCAGCTGAACACCCT	A	X		31196806	-	AATGGGCTACCTGCCAGTGCAGACTGTCTT[A/-]GAGGGGGACAACATGGAAACGTGAGTAGTA	DMD	TTTGCCAAGGTACTAAAAAACAAATTTCGAACCAAAAGGTATTTTGCGAAGCATCCCCGAATGGGCTACCTGCCAGTGCAGACTGTCTTAGAGGGGGACAACATGGAAACGTGAGTAGTAGCAAAAGCAGAACACACTCTTGTTTGATGTATATTTGAACTCCTCTCAGCTGAACACCCT	8.89539	52.6823	23.0136	34.0634	13.9625
GCAAGGGCTGCTGTGCAGCG	83	-	17	+	45376683	GTGCAGCTGTGGGGACTGCCTGTGTGACTCCGACTGGACCGGCTACTACTGCAACTGTACCACGCGTACTGACACCTGCATGTCCAGCAAGGGCTGCTGTGCAGCGGCCGCGGCAAGTGTGAATGTGGCAGCTGTGTCTGTATCCAGCCGGGCTCCTATGGGGACACCTGTGAGAAGTG	T	17		45376774	+	CACGCGTACTGACACCTGCATGTCCAGCAA[T/-]GGGCTGCTGTGCAGCGGCCGCGGCAAGTGT	ITGB3	GTGCAGCTGTGGGGACTGCCTGTGTGACTCCGACTGGACCGGCTACTACTGCAACTGTACCACGCGTACTGACACCTGCATGTCCAGCAATGGGCTGCTGTGCAGCGGCCGCGGCAAGTGTGAATGTGGCAGCTGTGTCTGTATCCAGCCGGGCTCCTATGGGGACACCTGTGAGAAGTG	8.91972	52.6821	23.1736	34.3162	14.0434
ACATTGGGGGCAGCCCTTCA	73	+	X	-	153577945	GGCTACCGCGTCACCTATACCCCCATGGCACCTGGCAGCTACCTCATCTCCATCAAGTACGGCGGCCCCTACCACATTGGGGGCAGCCCTTCAAGGCCAAAGTCACAGGTGAGCCTGGGGCCAAGCTATTGGCATCTGCCCAACGCCCGGCACCACAGCCACCTCTTAGCCCCACCCAC	C	X		153578036	-	CGGCGGCCCCTACCACATTGGGGGCAGCCC[C/-]TTCAAGGCCAAAGTCACAGGTGAGCCTGGG	FLNA	GGCTACCGCGTCACCTATACCCCCATGGCACCTGGCAGCTACCTCATCTCCATCAAGTACGGCGGCCCCTACCACATTGGGGGCAGCCCCTTCAAGGCCAAAGTCACAGGTGAGCCTGGGGCCAAGCTATTGGCATCTGCCCAACGCCCGGCACCACAGCCACCTCTTAGCCCCACCCAC	8.91665	52.6819	23.1638	34.303	14.0375
TTAAGTCTTAAATCTGAACT	84	-	16	-	23647177	ATTGTCTGGGAAAAGACTAAAGGAACAGGAAGAAATCAGTAGCAAAAATCCTGCTAGATCACCAGTAACTGAAATAAGAACTCACCTTTAAGTCTTAAATCTGAACTTCCAGATTCTCCAGAACCAGTTACAGAAATTAATGAAGACAGTGTATTAATTCCACCAACTGCCCAACCAGA	T	16		23647268	-	CACCAGTAACTGAAATAAGAACTCACCTTT[T/-]AAGTCTTAAATCTGAACTTCCAGATTCTCC	PALB2	ATTGTCTGGGAAAAGACTAAAGGAACAGGAAGAAATCAGTAGCAAAAATCCTGCTAGATCACCAGTAACTGAAATAAGAACTCACCTTTTAAGTCTTAAATCTGAACTTCCAGATTCTCCAGAACCAGTTACAGAAATTAATGAAGACAGTGTATTAATTCCACCAACTGCCCAACCAGA	8.90506	52.6816	23.1089	34.221	14.0078
AAAAGCAAGTCCTTGGCCTC	84	-	14	-	55326340	CTTATTTTGTCACAAAGAAGGCACTGTATTTTCACTCAGCTAATGATTTCCGTCTCTTCTCTGAAGGTCCATATTGGTTATCTTCCTAAAAGCAAGTCCTTGGCCTCAGCAAACTTGCGAGGTAAGTGTGACTGTGCAGTGAACAAGAATACAGGTTTATAGGACCTGCCCTCATCTGC	C	14		55326431	-	TCTGAAGGTCCATATTGGTTATCTTCCTAA[C/-]AAGCAAGTCCTTGGCCTCAGCAAACTTGCG	GCH1	CTTATTTTGTCACAAAGAAGGCACTGTATTTTCACTCAGCTAATGATTTCCGTCTCTTCTCTGAAGGTCCATATTGGTTATCTTCCTAACAAGCAAGTCCTTGGCCTCAGCAAACTTGCGAGGTAAGTGTGACTGTGCAGTGAACAAGAATACAGGTTTATAGGACCTGCCCTCATCTGC	8.88663	52.6809	23.0376	34.117	13.9681
ACTCACTGACCTGTGCTTTG	71	+	5	+	35860957	CTTGGAAGATGCAGAACTGGATGACTACTCATTCTCATGCTATAGCCAGTTGGAAGTGAATGGATCGCAGCACTCACTGACCTGTGCTTTGAGGACCCAGATGTCAACATCACCAATCTGGAATTTGAAATATGGTGAGGGATGGTGGTTTTAATGGTTGCTTAGACATCCTCTGTCTC	T	5		35861048	+	TGGATCGCAGCACTCACTGACCTGTGCTTT[T/-]GAGGACCCAGATGTCAACATCACCAATCTG	IL7R	CTTGGAAGATGCAGAACTGGATGACTACTCATTCTCATGCTATAGCCAGTTGGAAGTGAATGGATCGCAGCACTCACTGACCTGTGCTTTTGAGGACCCAGATGTCAACATCACCAATCTGGAATTTGAAATATGGTGAGGGATGGTGGTTTTAATGGTTGCTTAGACATCCTCTGTCTC	8.88959	52.6809	23.0602	34.1537	13.9791
AGAAGTGAACGATCCCGCCA	85	-	17	+	7124152	AGGAATGACTCGGGGCTTGGTCCCTGGTGAGGTGTTTGGAGATGTTAAGCTCAAAAGGAGCCTGGATGTGGGATCCTGTGCCTTCCCCAGAAGTGAACGATCCCGCCAAGAATGACGCTCTGGAGATGGTGGAGGAGACCACTTGGCAGGGCCTCAAGGAGCTGGGGGCCTTTGGTCTG	G	17		7124243	+	CCTGGATGTGGGATCCTGTGCCTTCCCCAG[G/-]AAGTGAACGATCCCGCCAAGAATGACGCTC	ACADVL	AGGAATGACTCGGGGCTTGGTCCCTGGTGAGGTGTTTGGAGATGTTAAGCTCAAAAGGAGCCTGGATGTGGGATCCTGTGCCTTCCCCAGGAAGTGAACGATCCCGCCAAGAATGACGCTCTGGAGATGGTGGAGGAGACCACTTGGCAGGGCCTCAAGGAGCTGGGGGCCTTTGGTCTG	8.89683	52.6807	23.1144	34.2411	14.0056
CTGCTATGGCAGACACTTCC	73	+	1	-	155269877	CTGCGGCGGGCCAGTGTGGCCCAACTGACCCAGGAGCTGGGCACTGCCTTCTTCCAGCAGCAGCAGCTGCCAGCTGCTATGGCAGACACTTCCTGGAACACCTCTGCCTACTGGACATTGACTCCGAGCCCGTGGCTGCTCGCAGTACCAGCATCATTGCCACCATCGGTAAGCACTCC	C	1		155269968	-	GCAGCAGCTGCCAGCTGCTATGGCAGACAC[C/-]TTCCTGGAACACCTCTGCCTACTGGACATT	PKLR	CTGCGGCGGGCCAGTGTGGCCCAACTGACCCAGGAGCTGGGCACTGCCTTCTTCCAGCAGCAGCAGCTGCCAGCTGCTATGGCAGACACCTTCCTGGAACACCTCTGCCTACTGGACATTGACTCCGAGCCCGTGGCTGCTCGCAGTACCAGCATCATTGCCACCATCGGTAAGCACTCC	8.89281	52.6807	23.0928	34.2078	13.9944
ACAAGCAGGTAAGGTCCAGG	85	-	12	+	121437095	GGCCCAGTACACCCACACGGGCCTGCTCCCGCAGACTATGCTCATCACCGACACCACCAACCTGAGCGCCCTGGCCAGCCTCACGCCCACAAGCAGGTAAGGTCCAGGCCTGCTGGCCCTCCCTTGGCCTGTGACAGAGCCCCTCACCCCCACATCCCCCGGGCTCAGGAGGCTGCTCT	C	12		121437186	+	CCTGAGCGCCCTGGCCAGCCTCACGCCCAC[C/-]AAGCAGGTAAGGTCCAGGCCTGCTGGCCCT	HNF1A	GGCCCAGTACACCCACACGGGCCTGCTCCCGCAGACTATGCTCATCACCGACACCACCAACCTGAGCGCCCTGGCCAGCCTCACGCCCACCAAGCAGGTAAGGTCCAGGCCTGCTGGCCCTCCCTTGGCCTGTGACAGAGCCCCTCACCCCCACATCCCCCGGGCTCAGGAGGCTGCTCT	8.88841	52.6806	23.0673	34.1679	13.9814
GGAAGAAGCAGAACAGAAAG	86	-	2	-	166903265	ATTGGTCATTTTCTTGGGCTCATTCTACCTAATAAATTTGATCCTGGCTGTGGTGGCCATGGCCTACGAGGAACAGAATCAGGCCACCTGGAAGAAGCAGAACAGAAAGAGGCCGAATTTCAGCAGATGATTGAACAGCTTAAAAAGCAACAGGAGGCAGCTCAGGTAAAGCTGCCCTG	T	2		166903356	-	TGGCCTACGAGGAACAGAATCAGGCCACCT[T/-]GGAAGAAGCAGAACAGAAAGAGGCCGAATT	SCN1A	ATTGGTCATTTTCTTGGGCTCATTCTACCTAATAAATTTGATCCTGGCTGTGGTGGCCATGGCCTACGAGGAACAGAATCAGGCCACCTTGGAAGAAGCAGAACAGAAAGAGGCCGAATTTCAGCAGATGATTGAACAGCTTAAAAAGCAACAGGAGGCAGCTCAGGTAAAGCTGCCCTG	8.88766	52.6805	23.0745	34.1816	13.984
CTCCTTCTGTTTTGTCTTGG	71	+	11	-	31828384	TTTTTCCTGAGAGTGAGGCTCAGAGAGCCCATGGACGTATGCTGTTGAACCACAGCTTGATATACCTTTTTCTCCTTCTGTTTTGTCTTGGGGGAAGACTTTAACTAGGGGCGCGCAGATGTGTGAGGCCTTTTATTGTGAGAGTGGACAGACATCCGAGATTTCAGGCAAGTTCTGTG	A	11		31828475	-	ATATACCTTTTTCTCCTTCTGTTTTGTCTT[A/-]GGGGGAAGACTTTAACTAGGGGCGCGCAGA	PAX6	TTTTTCCTGAGAGTGAGGCTCAGAGAGCCCATGGACGTATGCTGTTGAACCACAGCTTGATATACCTTTTTCTCCTTCTGTTTTGTCTTAGGGGGAAGACTTTAACTAGGGGCGCGCAGATGTGTGAGGCCTTTTATTGTGAGAGTGGACAGACATCCGAGATTTCAGGCAAGTTCTGTG	8.85953	52.6802	22.9248	33.9467	13.9079
GAAAGTGATACTGTAATTGA	83	-	8	+	55538551	ACAAAAGGTAGAATTACAAAGGAAATGATAGTGCAAGATTCAGATAGTCCCCTTAAAGGAGGGATACTTTGTGAGGAAGACCTCCAGAAAGTGATACTGTAATTGAATCAAATACTTTTTGTTCCAAAAGTAATCTCAATTCCACGATTTCCAAGAATTTCCATAGAAATAAATTAAAT	A	8		55538642	+	GGGATACTTTGTGAGGAAGACCTCCAGAAA[A/-]GTGATACTGTAATTGAATCAAATACTTTTT	RP1	ACAAAAGGTAGAATTACAAAGGAAATGATAGTGCAAGATTCAGATAGTCCCCTTAAAGGAGGGATACTTTGTGAGGAAGACCTCCAGAAAAGTGATACTGTAATTGAATCAAATACTTTTTGTTCCAAAAGTAATCTCAATTCCACGATTTCCAAGAATTTCCATAGAAATAAATTAAAT	8.86651	52.6798	22.9942	34.0638	13.9398
TCACACTGGACACTTCTTTG	73	+	16	-	10032105	TACAGGGAATTCATCAGCTTCGTCAAGACCACAGTGGACAACAGCTTTGTGGGCTGGGACATGCAGAATGTGATCACACTGGACACTTCTTTGAGGATGCAAAGACACAAGTCCAGCTGAAGAAGATCCACTCTTCTGTCATCTTGCTCTACTGTTCCAAAGACGAGGCTGTTCTCATT	C	16		10032196	-	CATGCAGAATGTGATCACACTGGACACTTC[C/-]TTTGAGGATGCAAAGACACAAGTCCAGCTG	GRIN2A	TACAGGGAATTCATCAGCTTCGTCAAGACCACAGTGGACAACAGCTTTGTGGGCTGGGACATGCAGAATGTGATCACACTGGACACTTCCTTTGAGGATGCAAAGACACAAGTCCAGCTGAAGAAGATCCACTCTTCTGTCATCTTGCTCTACTGTTCCAAAGACGAGGCTGTTCTCATT	8.85646	52.6797	22.9402	33.9782	13.9127
GTAAGCTTTTTTGTTGTTGT	85	-	6	-	51750573	ACCCTAAATTTCAGCCACCTTGGGATAATGTCACTGGCACCACTCTGTTCCAGAGCTTCACAGTTTGGGAAAGTGCAGGTGGTGCCCAGTAAGCTTTTTTGTTGTTGTTGTTATTGTTGTTGTTTTTAAAATTAAAACTGTCACTTGTTTTCTCACAGCAATTCATTATGCATATCTAC	G	6		51750664	-	ACAGTTTGGGAAAGTGCAGGTGGTGCCCAG[G/-]TAAGCTTTTTTGTTGTTGTTGTTATTGTTG	PKHD1	ACCCTAAATTTCAGCCACCTTGGGATAATGTCACTGGCACCACTCTGTTCCAGAGCTTCACAGTTTGGGAAAGTGCAGGTGGTGCCCAGGTAAGCTTTTTTGTTGTTGTTGTTATTGTTGTTGTTTTTAAAATTAAAACTGTCACTTGTTTTCTCACAGCAATTCATTATGCATATCTAC	8.85183	52.6795	22.9292	33.9636	13.906
CTAAGCCTCCTGCTCGCCCT	85	-	20	-	10654048	CGCGAACAGCAGCGGCGGCGTCCCGAGTGCCCGCGGCGCGCGGCGCAGCGATGCGTTCCCCACGGACGCGCGGCCGGTCCGGGCGCCCCTAAGCCTCCTGCTCGCCCTGCTCTGTGCCCTGCGAGCCAAGGTAGGAGCCCTTCTCCGGGCCTCCCTCCCAGCCGTCCTCTCCCTCCCCT	C	20		10654139	-	CCACGGACGCGCGGCCGGTCCGGGCGCCCC[C/-]TAAGCCTCCTGCTCGCCCTGCTCTGTGCCC	JAG1	CGCGAACAGCAGCGGCGGCGTCCCGAGTGCCCGCGGCGCGCGGCGCAGCGATGCGTTCCCCACGGACGCGCGGCCGGTCCGGGCGCCCCCTAAGCCTCCTGCTCGCCCTGCTCTGTGCCCTGCGAGCCAAGGTAGGAGCCCTTCTCCGGGCCTCCCTCCCAGCCGTCCTCTCCCTCCCCT	8.92646	52.6795	23.4105	34.7222	14.1474
ATAAGCACACCATCATCATC	85	-	7	+	128482280	ACAGGACGCCGACGGCTGTCCCATCGACATCAAGGTGATCCCCAACGGCGACGGCACCTTCCGCTGCTCCTACGTGCCCACCAAGCCCATAAGCACACCATCATCATCTCCTGGGGAGGCGTAAACGTGCCCAAGAGCCCCTTCCGGGTGCGTCCTCCCGGCCTGCCCCGTGCCCACCA	T	7		128482371	+	CCGCTGCTCCTACGTGCCCACCAAGCCCAT[T/-]AAGCACACCATCATCATCTCCTGGGGAGGC	FLNC	ACAGGACGCCGACGGCTGTCCCATCGACATCAAGGTGATCCCCAACGGCGACGGCACCTTCCGCTGCTCCTACGTGCCCACCAAGCCCATTAAGCACACCATCATCATCTCCTGGGGAGGCGTAAACGTGCCCAAGAGCCCCTTCCGGGTGCGTCCTCCCGGCCTGCCCCGTGCCCACCA	8.8967	52.6795	23.2104	34.4114	14.0454
CAAAGCATGTTAGTTTTACA	83	-	5	+	112176083	CTTCAAAATTACCTCCACCTGTGGCAAGGAAACCAAGTCAGCTGCCTGTGTACAAACTTCTACCATCACAAAACAGGTTGCAACCCCAAAGCATGTTAGTTTTACACCGGGGGATGATATGCCACGGGTGTATTGTGTTGAAGGGACACCTATAAACTTTTCCACAGCTACATCTCTAA	A	5		112176174	+	TACCATCACAAAACAGGTTGCAACCCCAAA[A/-]GCATGTTAGTTTTACACCGGGGGATGATAT	APC	CTTCAAAATTACCTCCACCTGTGGCAAGGAAACCAAGTCAGCTGCCTGTGTACAAACTTCTACCATCACAAAACAGGTTGCAACCCCAAAAGCATGTTAGTTTTACACCGGGGGATGATATGCCACGGGTGTATTGTGTTGAAGGGACACCTATAAACTTTTCCACAGCTACATCTCTAA	8.8258	52.6782	22.881	33.9065	13.8738
ACTTTAAAACTCTGTCTTCA	71	+	4	+	88957396	TGTGTACTACTACACCCGGATGATGTCACAGCTCTTCCTAGACACCCCCGTGTCCAAAACGGAGAAAACTAACTTTAAAACTCTGTCTTCATGGAAGACTTCTGGAAGGTATTTGCAAATAACTTTGAAAGTACCTCTCTATCACAGAAAATTGTTCATTTGGCTTCATCATTTCAATG	C	4		88957487	+	GGAGAAAACTAACTTTAAAACTCTGTCTTC[C/-]ATGGAAGACTTCTGGAAGGTATTTGCAAAT	PKD2	TGTGTACTACTACACCCGGATGATGTCACAGCTCTTCCTAGACACCCCCGTGTCCAAAACGGAGAAAACTAACTTTAAAACTCTGTCTTCCATGGAAGACTTCTGGAAGGTATTTGCAAATAACTTTGAAAGTACCTCTCTATCACAGAAAATTGTTCATTTGGCTTCATCATTTCAATG	8.83335	52.6781	22.934	33.995	13.8984
CTCTGCACAAAGCCCCTTTT	75	+	17	+	29667454	GCAGTGTGTTTTGAAAGAGACTATGTCATGATTCATCTTACTAGCCTCAAACATATCTTCTTTGCCAGGACTCGCCTCTGCACAAAGCCCCTTTTGGGTAGCTGTGGCTGTGCTGCAGCTTGATGAGGTCAACTTGTATTCAGCAGGTACCGCACTTCTTGAACAAAACCTGCATACTT	T	17		29667545	+	TTTGCCAGGACTCGCCTCTGCACAAAGCCC[T/-]CTTTTGGGTAGCTGTGGCTGTGCTGCAGCT	NF1	GCAGTGTGTTTTGAAAGAGACTATGTCATGATTCATCTTACTAGCCTCAAACATATCTTCTTTGCCAGGACTCGCCTCTGCACAAAGCCCTCTTTTGGGTAGCTGTGGCTGTGCTGCAGCTTGATGAGGTCAACTTGTATTCAGCAGGTACCGCACTTCTTGAACAAAACCTGCATACTT	8.84842	52.6781	22.7634	33.715	13.8171
GTAAGGGACATGGACTCTTC	85	-	9	-	136219457	ACTTTCATTACCCTAGAGTCACCATCCTGGTAAATAGAGGGTTCGTTCCCAGGAAGAAAGTGAATCCTGAAACCCGGCAGAAAGGCCAGTAAGGGACATGGACTCTTCCTACTTTAGAGAAGGCTCTGGGAGTCCACCAGGCTCCATGCAATCTCACACACCTTCCTTTATAGATTGAG	G	9		136219548	-	GTGAATCCTGAAACCCGGCAGAAAGGCCAG[G/-]TAAGGGACATGGACTCTTCCTACTTTAGAG	SURF1	ACTTTCATTACCCTAGAGTCACCATCCTGGTAAATAGAGGGTTCGTTCCCAGGAAGAAAGTGAATCCTGAAACCCGGCAGAAAGGCCAGGTAAGGGACATGGACTCTTCCTACTTTAGAGAAGGCTCTGGGAGTCCACCAGGCTCCATGCAATCTCACACACCTTCCTTTATAGATTGAG	8.83589	52.6781	22.9559	34.0319	13.9083
CGAAGGACATGATCTCTAGG	84	-	X	-	8507612	TGTCAACCGATATCATGTGCGGTGGTTTCCTGAAGCGTGTGCCCACAACAGAACAACCGGATCAGAGGCATCATCTGGCATGACCCACGAAGGACATGATCTCTAGGCCAACTTGATCTGTGAACATAATTAGACAGGAGGATGTACAAACTAGACAGGTCAAACAGATAACTCATTCC	T	X		8507703	-	GATCAGAGGCATCATCTGGCATGACCCACG[T/-]AAGGACATGATCTCTAGGCCAACTTGATCT	ANOS1	TGTCAACCGATATCATGTGCGGTGGTTTCCTGAAGCGTGTGCCCACAACAGAACAACCGGATCAGAGGCATCATCTGGCATGACCCACGTAAGGACATGATCTCTAGGCCAACTTGATCTGTGAACATAATTAGACAGGAGGATGTACAAACTAGACAGGTCAAACAGATAACTCATTCC	8.83743	52.678	22.976	34.0669	13.9169
GGAAGGCAGCTAATCAGTGA	86	-	20	-	10393235	GGAGACACTTCTGACACTGGAGAAGGAACTGTGGTGGTCAGTTATGGGGTTTCTCTTGAAAATGCAGTCTTGGACCAGCTGCTTAACCTGGAAGGCAGCTAATCAGTGACCACGTAGATCTTGTCCTGTGCCAAAAAGTTATACATCCATCTTTGAAGCAGTTTCTCAATATGCATCGT	A	20		10393326	-	AAATGCAGTCTTGGACCAGCTGCTTAACCT[A/-]GGAAGGCAGCTAATCAGTGACCACGTAGAT	MKKS	GGAGACACTTCTGACACTGGAGAAGGAACTGTGGTGGTCAGTTATGGGGTTTCTCTTGAAAATGCAGTCTTGGACCAGCTGCTTAACCTAGGAAGGCAGCTAATCAGTGACCACGTAGATCTTGTCCTGTGCCAAAAAGTTATACATCCATCTTTGAAGCAGTTTCTCAATATGCATCGT	8.87558	52.6779	22.9208	33.9782	13.8901
GGGCCCGACCAGGCCCTTCT	74	+	4	+	998021	TGGCACACATGTCCCCTTGTCTCCAGACACAGGTGCTGTCTCTGGCTCCTACCGAGTTCGAGCCCTGGACTACTGGGCCCGACCAGGCCCTTCTCGGACCCTGTGCCGTACCTGGAGGTCCCTGTGCCAAGAGGGCCCCCATCCCCGGGCAATCCATGAGCCTGTGCTGAGCCCCAGTG	C	4		998112	+	AGCCCTGGACTACTGGGCCCGACCAGGCCC[C/-]TTCTCGGACCCTGTGCCGTACCTGGAGGTC	IDUA	TGGCACACATGTCCCCTTGTCTCCAGACACAGGTGCTGTCTCTGGCTCCTACCGAGTTCGAGCCCTGGACTACTGGGCCCGACCAGGCCCCTTCTCGGACCCTGTGCCGTACCTGGAGGTCCCTGTGCCAAGAGGGCCCCCATCCCCGGGCAATCCATGAGCCTGTGCTGAGCCCCAGTG	8.85255	52.6779	23.0831	34.243	13.9672
GCCCAGCCTGTGGGACTTAC	71	+	11	+	66290892	TCTGGGGCCAGACAGTGTGTTGTTTATTCCACAGAGACTCCAAGCACCCCAAGTACTGCATCGAGCTGAGCGCCCAGCCTGTGGGACTTACCGGGTACACAAGGTCCTAGTGGTGGGCAGCACCCAAGACAGCCTGCATGGCTTCACCCACAAGGTGCAGCCCCCAGCAAGCAGCAGCC	T	11		66290983	+	TCGAGCTGAGCGCCCAGCCTGTGGGACTTA[T/-]CCGGGTACACAAGGTCCTAGTGGTGGGCAG	BBS1	TCTGGGGCCAGACAGTGTGTTGTTTATTCCACAGAGACTCCAAGCACCCCAAGTACTGCATCGAGCTGAGCGCCCAGCCTGTGGGACTTATCCGGGTACACAAGGTCCTAGTGGTGGGCAGCACCCAAGACAGCCTGCATGGCTTCACCCACAAGGTGCAGCCCCCAGCAAGCAGCAGCC	8.87439	52.6777	22.9448	34.0219	13.8995
GGAAGACTACCCCCTCTTCG	71	+	9	+	137591852	CAGCAGATTGGGCTGGAGCTGGGCCGCTCTCCCGTCTTCCTCTACGAGGACCACACGGGGAAGCCTGGCCCGGAAGACTACCCCCTCTTCGGGGCATCAACCTGTCAGATGGCAAGTAAGTGGGCACTTCTGGGCAACTGTCCCCCTGCTGGAGGGGGGATCAGGCCAGCTCATACCAC	C	9		137591943	+	AAGCCTGGCCCGGAAGACTACCCCCTCTTC[C/-]GGGGCATCAACCTGTCAGATGGCAAGTAAG	COL5A1	CAGCAGATTGGGCTGGAGCTGGGCCGCTCTCCCGTCTTCCTCTACGAGGACCACACGGGGAAGCCTGGCCCGGAAGACTACCCCCTCTTCCGGGGCATCAACCTGTCAGATGGCAAGTAAGTGGGCACTTCTGGGCAACTGTCCCCCTGCTGGAGGGGGGATCAGGCCAGCTCATACCAC	8.84816	52.6774	22.8464	33.8653	13.8509
CCCAAACTTAGGTACCTTGC	74	+	11	+	66299041	TGGAGACTGCGGGCCTGAATGCACTGGAATATGCCAAACACTGGCACGAGGGCTGGTTTCCTTACTTCTTTGTCCCCAAACTTAGGTACCTTGCTGGTGCCAGGGCTCAACTACCCCCTGGAGACCTTTGTGGAGAGTCTCAGTAACAAGGGCATCTCAGACATCATCAAGGTAGGCCC	C	11		66299132	+	CTTACTTCTTTGTCCCCAAACTTAGGTACC[C/-]TTGCTGGTGCCAGGGCTCAACTACCCCCTG	BBS1	TGGAGACTGCGGGCCTGAATGCACTGGAATATGCCAAACACTGGCACGAGGGCTGGTTTCCTTACTTCTTTGTCCCCAAACTTAGGTACCCTTGCTGGTGCCAGGGCTCAACTACCCCCTGGAGACCTTTGTGGAGAGTCTCAGTAACAAGGGCATCTCAGACATCATCAAGGTAGGCCC	8.83885	52.6771	22.845	33.8699	13.8473
GCAAGAGGCAGACAACACTG	82	-	X	+	68059762	CCGGGTCCCTGCCTCTCACCTGTTCTGTCTCCATTCTTAGATCCCAATGCTGTGACGCCTGAGCAGCTGACTACCAGCAGGCCCAGCAAGAGGCAGACAACACTGTCAAGATGGCCACACAGGCCCCTGGTAGTCGGGGCTCCCTGGGTGACTCTGATGGCAAGCATGGTAAGTGTATG	G	X		68059853	+	GAGCAGCTGACTACCAGCAGGCCCAGCAAG[G/-]AGGCAGACAACACTGTCAAGATGGCCACAC	EFNB1	CCGGGTCCCTGCCTCTCACCTGTTCTGTCTCCATTCTTAGATCCCAATGCTGTGACGCCTGAGCAGCTGACTACCAGCAGGCCCAGCAAGGAGGCAGACAACACTGTCAAGATGGCCACACAGGCCCCTGGTAGTCGGGGCTCCCTGGGTGACTCTGATGGCAAGCATGGTAAGTGTATG	8.88483	52.6771	24.6636	36.3656	13.9652
GAAGGTCACACATTTCTTTG	71	+	X	-	154197635	GCCACAGGAAATCAGTCTATTGGCATGTGATTGGAATGGGCACCACTCCTGAAGTGCACTCAATATTCCTCGAAGGTCACACATTTCTTTGAGGAACCATCGCCAGGCGTCCTTGGAAATCTCGCCAATAACTTTCCTTACTGCTCAAACACTCTTGATGGACCTTGGACAGTTTCTAC	G	X		154197726	-	TCAATATTCCTCGAAGGTCACACATTTCTT[G/-]TGAGGAACCATCGCCAGGCGTCCTTGGAAA	F8	GCCACAGGAAATCAGTCTATTGGCATGTGATTGGAATGGGCACCACTCCTGAAGTGCACTCAATATTCCTCGAAGGTCACACATTTCTTGTGAGGAACCATCGCCAGGCGTCCTTGGAAATCTCGCCAATAACTTTCCTTACTGCTCAAACACTCTTGATGGACCTTGGACAGTTTCTAC	8.83049	52.677	22.8147	33.8211	13.8325
TGACAAGCTGTGGATCTTGC	72	+	22	+	21343047	CACTCCCTCCCCTCTTCCCTCACACTCCAGGTTGCCAGTCGCTAGGTCAGCCCATGGGGCCACGGTGTACAGTGACAAGCTGTGGATCTTGCTGGCTATGACGGCAACGCCAGGTGGGTGGTGGTCCGGCCTGTGCACCCCACCTCCGACAGCACTGAGACCCGGAGCAGGCCGTCCTG	T	22		21343138	+	CACGGTGTACAGTGACAAGCTGTGGATCTT[T/-]GCTGGCTATGACGGCAACGCCAGGTGGGTG	LZTR1	CACTCCCTCCCCTCTTCCCTCACACTCCAGGTTGCCAGTCGCTAGGTCAGCCCATGGGGCCACGGTGTACAGTGACAAGCTGTGGATCTTTGCTGGCTATGACGGCAACGCCAGGTGGGTGGTGGTCCGGCCTGTGCACCCCACCTCCGACAGCACTGAGACCCGGAGCAGGCCGTCCTG	8.85313	52.6768	24.6496	36.3159	13.9013
CAAAGACATTTATCAGGACC	83	-	2	+	47639521	ATAGTAGTTTAAACTATTTCTTTCAAAATAGATAATTCAAAGAGGAGGAATTCTGATCACAGAAAGAAAAAAAGCTGACTTTTCCACAAAGACATTTATCAGGACCTCAACCGGTTGTTGAAAGGCAAAAAGGGAGAGCAGATGAATAGTGCTGTATTGCCAGAAATGGAGAATCAGGT	A	2		47639612	+	AGAAAGAAAAAAAGCTGACTTTTCCACAAA[A/-]GACATTTATCAGGACCTCAACCGGTTGTTG	MSH2	ATAGTAGTTTAAACTATTTCTTTCAAAATAGATAATTCAAAGAGGAGGAATTCTGATCACAGAAAGAAAAAAAGCTGACTTTTCCACAAAAGACATTTATCAGGACCTCAACCGGTTGTTGAAAGGCAAAAAGGGAGAGCAGATGAATAGTGCTGTATTGCCAGAAATGGAGAATCAGGT	8.83602	52.6767	24.6533	36.2993	13.8649
AGAAGTGTCCGACTGGGTGC	84	-	17	-	4802095	GGGTGGAGCGAGGCAGAGGCCCACCACTGTCTCCCATGCCGCTGGCTCCTGCAGCTGCCTCTTTACTGACTGTGCCGACCCTTCCCCAGAAGTGTCCGACTGGGTGCGCATGGGGAATGCCCTTGACAACATCTGCTTCTGGGCCGCTCTGGTGCTCTTCAGCGTGGGCTCCAGCCTCA	G	17		4802186	-	TCTTTACTGACTGTGCCGACCCTTCCCCAG[G/-]AAGTGTCCGACTGGGTGCGCATGGGGAATG	CHRNE	GGGTGGAGCGAGGCAGAGGCCCACCACTGTCTCCCATGCCGCTGGCTCCTGCAGCTGCCTCTTTACTGACTGTGCCGACCCTTCCCCAGGAAGTGTCCGACTGGGTGCGCATGGGGAATGCCCTTGACAACATCTGCTTCTGGGCCGCTCTGGTGCTCTTCAGCGTGGGCTCCAGCCTCA	8.82821	52.6767	22.8537	36.2959	13.847
CGGGGACCGTGGAGGCTTCG	71	+	16	+	31202282	GGGGGTAACTACGGGGATGATCGTCGTGGTGGCAGAGGAGGCTATGATCGAGGCGGCTACCGGGGCCGCGGCGGGGACCGTGGAGGCTTCGAGGGGGCCGGGGTGGTGGGGACAGAGGTGGCTTTGGCCCTGGCAAGATGGATTCCAGGTAAGACTTTAAATCAGAATAAAAAAGTAGA	C	16		31202373	+	CGGGGCCGCGGCGGGGACCGTGGAGGCTTC[C/-]GAGGGGGCCGGGGTGGTGGGGACAGAGGTG	FUS	GGGGGTAACTACGGGGATGATCGTCGTGGTGGCAGAGGAGGCTATGATCGAGGCGGCTACCGGGGCCGCGGCGGGGACCGTGGAGGCTTCCGAGGGGGCCGGGGTGGTGGGGACAGAGGTGGCTTTGGCCCTGGCAAGATGGATTCCAGGTAAGACTTTAAATCAGAATAAAAAAGTAGA	8.86804	52.6765	24.6072	36.3145	14.9695
TCAAGGGGAGAGAATGATTC	85	-	12	+	110023779	GCCCCACTCCTCACTGCCACAGTAAAGATGAACATCTGTGTCTTCAGGTGGACCAAGGAGGATTTGGAGCTAATTAACAAGTGGGCCTTCAAGGGGAGAGAATGATTCACGGGAACCCCTCCGGAGTGGACAATGCTGTCAGCACCTGGGGTAGGTGTGGCCTCAGGTTTATTTTATTG	C	12		110023870	+	GATTTGGAGCTAATTAACAAGTGGGCCTTC[C/-]AAGGGGAGAGAATGATTCACGGGAACCCCT	MVK	GCCCCACTCCTCACTGCCACAGTAAAGATGAACATCTGTGTCTTCAGGTGGACCAAGGAGGATTTGGAGCTAATTAACAAGTGGGCCTTCCAAGGGGAGAGAATGATTCACGGGAACCCCTCCGGAGTGGACAATGCTGTCAGCACCTGGGGTAGGTGTGGCCTCAGGTTTATTTTATTG	8.81463	52.6764	24.645	36.2744	13.8322
AGCATCAAAGAAACACTTGC	74	+	18	+	48604652	TTGATGACCTTCGTCGCTTATGCATACTCAGGATGAGTTTTGTGAAAGGCTGGGGACCGGATTACCCAAGACAGAGCATCAAAGAAACACTTGCTGGATTGAAATTCACTTACACCGGGCCCTCCAGCTCCTAGACGAAGTACTTCATACCATGCCGATTGCAGACCCACAACCTTTAG	C	18		48604743	+	ATTACCCAAGACAGAGCATCAAAGAAACAC[C/-]TTGCTGGATTGAAATTCACTTACACCGGGC	SMAD4	TTGATGACCTTCGTCGCTTATGCATACTCAGGATGAGTTTTGTGAAAGGCTGGGGACCGGATTACCCAAGACAGAGCATCAAAGAAACACCTTGCTGGATTGAAATTCACTTACACCGGGCCCTCCAGCTCCTAGACGAAGTACTTCATACCATGCCGATTGCAGACCCACAACCTTTAG	8.7894	52.6763	24.664	36.2688	13.7848
AAAGCGTGGAAGTTACTTCA	74	+	3	-	167414750	TTTCTCTTTATTATAGGCTGAAAAAGAAAATCCAGGTCTCACACAAGACATCATTATGAAAATTTTAGAGAAAAAAAGCGTGGAAGTTACTTCACGGAGTCCCTTCTTCGTATGGCAGCTGATGATGTAGAAGGTAACGGACAGAAGAACCTTGTTTAAGTTATACAATTGTTAAATAG	A	3		167414841	-	AAATTTTAGAGAAAAAAAGCGTGGAAGTTA[A/-]CTTCACGGAGTCCCTTCTTCGTATGGCAGC	PDCD10	TTTCTCTTTATTATAGGCTGAAAAAGAAAATCCAGGTCTCACACAAGACATCATTATGAAAATTTTAGAGAAAAAAAGCGTGGAAGTTAACTTCACGGAGTCCCTTCTTCGTATGGCAGCTGATGATGTAGAAGGTAACGGACAGAAGAACCTTGTTTAAGTTATACAATTGTTAAATAG	8.79284	52.6762	24.6507	36.2614	15.0764
GTAAGAATTTCTTGACTCAT	86	-	17	+	19555855	TTAGGAAATGCTGTGATTATAAAGCCTTCTGAACTGAGTGAAAATACAGCCAAGATCTTGGCAAAGCTTCTCCCTCAGTATTTAGACCAGTAAGAATTTCTTGACTCATCTCCAACATATGTGTTTACTGTGGAAAACACACATTTTATTTTCTTGCTATTGCATGTTATTGCTGGCCG	G	17		19555946	+	GCAAAGCTTCTCCCTCAGTATTTAGACCAG[G/-]TAAGAATTTCTTGACTCATCTCCAACATAT	ALDH3A2	TTAGGAAATGCTGTGATTATAAAGCCTTCTGAACTGAGTGAAAATACAGCCAAGATCTTGGCAAAGCTTCTCCCTCAGTATTTAGACCAGGTAAGAATTTCTTGACTCATCTCCAACATATGTGTTTACTGTGGAAAACACACATTTTATTTTCTTGCTATTGCATGTTATTGCTGGCCG	8.79719	52.6761	24.6256	36.2468	15.0477
GTAAGCCATCGGTCCCCTGG	82	-	8	-	42287673	TGAAGCACAATAAAACAAAGTCACCTGTATCATGTACATTGCCGCTTGCATATATAGTTAATCTTTTCTCTTTTTATTTTTCCCAGTAAGCCATCGGTCCCCTGGTAGCCTTGTGGCTGATTTACAAACAAGGCGGGGTAACGCAAGAAGCAGCTACACCCGTCTGGCTGCTGTTTTAT	T	8		42287764	-	AATCTTTTCTCTTTTTATTTTTCCCAGTAA[T/-]GCCATCGGTCCCCTGGTAGCCTTGTGGCTG	SLC20A2	TGAAGCACAATAAAACAAAGTCACCTGTATCATGTACATTGCCGCTTGCATATATAGTTAATCTTTTCTCTTTTTATTTTTCCCAGTAATGCCATCGGTCCCCTGGTAGCCTTGTGGCTGATTTACAAACAAGGCGGGGTAACGCAAGAAGCAGCTACACCCGTCTGGCTGCTGTTTTAT	8.8028	52.676	24.6098	36.2407	15.0275
GTAAGGCGGTTTCTGTGTGC	86	-	16	+	2108784	GTGTTTTTTGTGGGCATGGCTCTCTGGGGAGCCCACCGGCTCTATTCTCTCAGGAACTCGCCGACATCTGTGTTGCCATCATTTTACCAGTAAGGCGGTTTCTGTGTGCAGTGAGCTGGCAGGAACGGGAGAGCTCCCCTCACGCCTGCCCACCCATCCCACTGGGGGTCCTGCTGCGG	G	16		2108875	+	CCGACATCTGTGTTGCCATCATTTTACCAG[G/-]TAAGGCGGTTTCTGTGTGCAGTGAGCTGGC	TSC2	GTGTTTTTTGTGGGCATGGCTCTCTGGGGAGCCCACCGGCTCTATTCTCTCAGGAACTCGCCGACATCTGTGTTGCCATCATTTTACCAGGTAAGGCGGTTTCTGTGTGCAGTGAGCTGGCAGGAACGGGAGAGCTCCCCTCACGCCTGCCCACCCATCCCACTGGGGGTCCTGCTGCGG	8.78109	52.676	24.641	36.2461	15.0724
GGAAGTCTGTAAAGTTGACT	85	-	17	+	29554535	TTTAGGCTTGGGAAGATACACATGCAAAATGGGAACAAGCAACAAAGCTAATCCTTAACTATCCAAAAGCCAAAATGGAAGATGGCCAGGAAGTCTGTAAAGTTGACTTTTGTCTGTTAACTGATCTGCTAAATATATGTACTTCACTTTGATAATCTTTCAAGAGTCGCTCAGTAAAG	T	17		29554626	+	ATCCAAAAGCCAAAATGGAAGATGGCCAGG[T/-]AAGTCTGTAAAGTTGACTTTTGTCTGTTAA	NF1	TTTAGGCTTGGGAAGATACACATGCAAAATGGGAACAAGCAACAAAGCTAATCCTTAACTATCCAAAAGCCAAAATGGAAGATGGCCAGGTAAGTCTGTAAAGTTGACTTTTGTCTGTTAACTGATCTGCTAAATATATGTACTTCACTTTGATAATCTTTCAAGAGTCGCTCAGTAAAG	8.77196	52.6758	24.6298	36.2315	15.0655
TGCCATTTGGGACTACTTCT	75	+	16	-	23614825	TTTGTATGCTATCAGGTTCCTGGAAGGTGACGTGAAAGATCACTGTGCAGCAGCAATCTTGACTTCTGGAACAATTGCCATTTGGGACTACTTCTCGGTCAGTGTACTGCCCTCCTCCCACCTGTCTCTGACCAACATTGGTCTTTTGTGAAATGGTCGGGTACAGACTCTCATTTGCT	T	16		23614916	-	TGACTTCTGGAACAATTGCCATTTGGGACT[T/-]ACTTCTCGGTCAGTGTACTGCCCTCCTCCC	PALB2	TTTGTATGCTATCAGGTTCCTGGAAGGTGACGTGAAAGATCACTGTGCAGCAGCAATCTTGACTTCTGGAACAATTGCCATTTGGGACTTACTTCTCGGTCAGTGTACTGCCCTCCTCCCACCTGTCTCTGACCAACATTGGTCTTTTGTGAAATGGTCGGGTACAGACTCTCATTTGCT	8.7774	52.6757	24.598	36.2115	15.0302
TGCTGGGCACCTGGTCTTCC	75	+	11	-	88070632	CCGCCCTCCTGCTGCTTCTCTCCGGCGACGGCGCCGTGCGCTGCGACACACCTGCCAACTGCACCTATCTTGACCTGCTGGGCACCTGGTCTTCCAGGTGGGCTCCAGCGGTTCCCAGCGCGATGTCAACTGCTCGGTTATGGGTAAGCCGCCGGCTCGGCAGTCCTCCGGGTCGTCCT	G	11		88070723	-	TGCACCTATCTTGACCTGCTGGGCACCTGG[G/-]TCTTCCAGGTGGGCTCCAGCGGTTCCCAGC	CTSC	CCGCCCTCCTGCTGCTTCTCTCCGGCGACGGCGCCGTGCGCTGCGACACACCTGCCAACTGCACCTATCTTGACCTGCTGGGCACCTGGGTCTTCCAGGTGGGCTCCAGCGGTTCCCAGCGCGATGTCAACTGCTCGGTTATGGGTAAGCCGCCGGCTCGGCAGTCCTCCGGGTCGTCCT	8.79053	52.6756	24.5631	36.1977	14.9854
GTAAGTATCACTCCCCCTGA	86	-	17	-	48271400	TCCCCAAGTCCCACTCATACCTCTCTGCCTCCCTAGGGTCTGACTGGAAGCCCTGGCAGCCCTGGTCCTGATGGCAAAACTGGCCCCCCGTAAGTATCACTCCCCCTGAACCCCCTGCCATTGTCCTGTCTGCCTCCCTGCTGTCCTCACTGCTGCTTTCGTGCCTCCCATCCTTAGGG	T	17		48271491	-	CCCTGGTCCTGATGGCAAAACTGGCCCCCC[T/-]GTAAGTATCACTCCCCCTGAACCCCCTGCC	COL1A1	TCCCCAAGTCCCACTCATACCTCTCTGCCTCCCTAGGGTCTGACTGGAAGCCCTGGCAGCCCTGGTCCTGATGGCAAAACTGGCCCCCCTGTAAGTATCACTCCCCCTGAACCCCCTGCCATTGTCCTGTCTGCCTCCCTGCTGTCCTCACTGCTGCTTTCGTGCCTCCCATCCTTAGGG	8.80396	52.6754	24.5086	36.1748	14.9163
GTAAGCTGTACCACACCACT	86	-	19	-	47584777	CTGGATTCTGCCTTGGGTCTGTGGTGGGGGAGGGGGGCGTTCTGTGAGATGAAGCATTTACCTTAATTTGCCATGAACGTGATTTCCCGGTAAGCTGTACCACACCACTGGGAACTGCATCAATGGTGACGACTGCATGTTTTCCCACGACCCTCTGACCGAAGAGACGAGGGAGCTCT	T	19		47584868	-	ACCTTAATTTGCCATGAACGTGATTTCCCG[T/-]GTAAGCTGTACCACACCACTGGGAACTGCA	ZC3H4	CTGGATTCTGCCTTGGGTCTGTGGTGGGGGAGGGGGGCGTTCTGTGAGATGAAGCATTTACCTTAATTTGCCATGAACGTGATTTCCCGTGTAAGCTGTACCACACCACTGGGAACTGCATCAATGGTGACGACTGCATGTTTTCCCACGACCCTCTGACCGAAGAGACGAGGGAGCTCT	8.75176	52.6753	24.5953	36.1913	15.0408
TGTGTATTTTGCATCCTTCA	75	+	7	+	107344732	ATAAGGTTGTTAATTGTTACAAACTCTCCTTTTTTATTTTTAGATTGTCAAAGAATTCCAAAGAATTGATGTGAATGTGTATTTTGCATCCTTCAAGGTAAATACATATATCTACATATCTACCTGTAAGACTTTCCCGTAAGCCCTTTCTCCTATCTGGGACTGTGGTCACATTATGT	A	7		107344823	+	AAGAATTGATGTGAATGTGTATTTTGCATC[A/-]CTTCAAGGTAAATACATATATCTACATATC	SLC26A4	ATAAGGTTGTTAATTGTTACAAACTCTCCTTTTTTATTTTTAGATTGTCAAAGAATTCCAAAGAATTGATGTGAATGTGTATTTTGCATCACTTCAAGGTAAATACATATATCTACATATCTACCTGTAAGACTTTCCCGTAAGCCCTTTCTCCTATCTGGGACTGTGGTCACATTATGT	8.74927	52.6753	24.5974	36.1913	15.0441
GGAAGCTGCCAGTCTTCAAG	86	-	17	-	17122283	CTGTGTTGCCAGAGAGTACAGAAGGGCGGGAGCTGACCCAGGGCCCGGCAGAGTCCTCCTCTCTCTCAGGCTGTGGGAGCTGGCAGCCCGGAAGCTGCCAGTCTTCAAGTCCCTCCGGCACATGAGGCAGGTAGGCGGCAGGGGCACAGCGCATCAGGAGCTCAGGAGGAGAGCCAGTC	C	17		17122374	-	TCTCTCTCAGGCTGTGGGAGCTGGCAGCCC[C/-]GGAAGCTGCCAGTCTTCAAGTCCCTCCGGC	FLCN	CTGTGTTGCCAGAGAGTACAGAAGGGCGGGAGCTGACCCAGGGCCCGGCAGAGTCCTCCTCTCTCTCAGGCTGTGGGAGCTGGCAGCCCCGGAAGCTGCCAGTCTTCAAGTCCCTCCGGCACATGAGGCAGGTAGGCGGCAGGGGCACAGCGCATCAGGAGCTCAGGAGGAGAGCCAGTC	8.74316	52.6747	24.4803	36.0954	14.9301
TGAAGATTTCCGGTACATCT	84	-	1	-	94528184	TGTGAGTGAGCTATCCAAGCCCGTTCCCATCCTTTGTCCCTCTGTGTCTTCTCAGGTATTGGGATTCTGGTCCCAGAGCTGATCCCGTGAAGATTTCCGGTACATCTGGGGCGGGTTTGCCTATCTGCAGGACATGGTTGAACAGGGGATCACAAGGAGCCAGGTGCAGGCGGAGGCTC	G	1		94528275	-	TGGGATTCTGGTCCCAGAGCTGATCCCGTG[G/-]AAGATTTCCGGTACATCTGGGGCGGGTTTG	ABCA4	TGTGAGTGAGCTATCCAAGCCCGTTCCCATCCTTTGTCCCTCTGTGTCTTCTCAGGTATTGGGATTCTGGTCCCAGAGCTGATCCCGTGGAAGATTTCCGGTACATCTGGGGCGGGTTTGCCTATCTGCAGGACATGGTTGAACAGGGGATCACAAGGAGCCAGGTGCAGGCGGAGGCTC	8.72214	52.6745	24.5083	36.1013	14.97
TGGAATCTTCCAAATCTTGC	74	+	17	-	15142704	TTCAGCATTCTGTCTCTGTTCCTGTTCTTCTGCCAACTCTTCACCCTCACCAAGGGGGGCAGGTTTTACATCACTGGAATCTTCCAAATCTTGCTGGTAAGTTGTGGATGGTAAAGTCCATGTGGAAGCGGGGTGCATCCAAGTCTGCGGAATGATTAGTTTAGTAGAAGGATGTGGCC	T	17		15142795	-	CAGGTTTTACATCACTGGAATCTTCCAAAT[T/-]CTTGCTGGTAAGTTGTGGATGGTAAAGTCC	PMP22	TTCAGCATTCTGTCTCTGTTCCTGTTCTTCTGCCAACTCTTCACCCTCACCAAGGGGGGCAGGTTTTACATCACTGGAATCTTCCAAATTCTTGCTGGTAAGTTGTGGATGGTAAAGTCCATGTGGAAGCGGGGTGCATCCAAGTCTGCGGAATGATTAGTTTAGTAGAAGGATGTGGCC	8.69952	52.6744	24.5467	36.1189	15.0177
GGGAGCCAGGCTCGGCTTTC	73	+	11	-	116707767	CCTCCAAGCTTGGCCTTTCGGCTCAGATCTCAGCCCACAGCTGGCCTGATCTGGGTCTCCCCTCCCACCCTCAGGGAGCCAGGCTCGGCTTTCTGGCAGCAAGATGAACCCCCCCAGAGCCCCTGGGATCGAGTGAAGGACCTGGCCACTGTGTACGTGGATGTGCTCAAAGACAGCGG	A	11		116707858	-	CCCTCCCACCCTCAGGGAGCCAGGCTCGGC[A/-]TTTCTGGCAGCAAGATGAACCCCCCCAGAG	APOA1	CCTCCAAGCTTGGCCTTTCGGCTCAGATCTCAGCCCACAGCTGGCCTGATCTGGGTCTCCCCTCCCACCCTCAGGGAGCCAGGCTCGGCATTTCTGGCAGCAAGATGAACCCCCCCAGAGCCCCTGGGATCGAGTGAAGGACCTGGCCACTGTGTACGTGGATGTGCTCAAAGACAGCGG	8.66862	52.6735	24.361	35.9388	14.8574
ACCCCCACACGAAGGCTGCA	74	+	19	+	11222211	CGACACCTGCAGCCAGCTCTGCGTGAACCTGGAGGGTGGCTACAAGTGCCAGTGTGAGGAAGGCTTCCAGCTGGACCCCCACACGAAGGCTGCAAGGCTGTGGGTGAGCACGGGAAGGCGGCGGGTGGGGGCGGCCTCACCCCTTGCAGGCAGCAGTGGTGGGGGAGTTTCATCCTCTG	C	19		11222302	+	AGGCTTCCAGCTGGACCCCCACACGAAGGC[C/-]TGCAAGGCTGTGGGTGAGCACGGGAAGGCG	LDLR	CGACACCTGCAGCCAGCTCTGCGTGAACCTGGAGGGTGGCTACAAGTGCCAGTGTGAGGAAGGCTTCCAGCTGGACCCCCACACGAAGGCCTGCAAGGCTGTGGGTGAGCACGGGAAGGCGGCGGGTGGGGGCGGCCTCACCCCTTGCAGGCAGCAGTGGTGGGGGAGTTTCATCCTCTG	18.082	52.4373	32.6886	44.3818	28.4396
TGTTTTCTAGGGGGGCTGTC	74	+	19	-	30193788	TGGTGGTGTGCACTCAGTGGGAACTTAAGTAAGGCCATCGCTTATGAATAAGACCCACTAATTGAACGATTCCATGTTTTCTAGGGGGGCTGTCGGGGGGCTGTTAGGTGCCTGGATGACAAGTGGACAGTTTAAGCCGGTTCCTCAGATCCTAATGGAGCTGCCCCCTGCCGAGCAAC	G	19		30193879	-	AATTGAACGATTCCATGTTTTCTAGGGGGG[G/-]CTGTCGGGGGGCTGTTAGGTGCCTGGATGA	C19orf12	TGGTGGTGTGCACTCAGTGGGAACTTAAGTAAGGCCATCGCTTATGAATAAGACCCACTAATTGAACGATTCCATGTTTTCTAGGGGGGGCTGTCGGGGGGCTGTTAGGTGCCTGGATGACAAGTGGACAGTTTAAGCCGGTTCCTCAGATCCTAATGGAGCTGCCCCCTGCCGAGCAAC	18.0143	52.4265	31.7885	43.6416	27.0312
CAGCCCCGGCCCGGCCTGCC	74	+	17	+	7123391	GGCAGCGGCCCTGGGCACCGGGCCGGCACTGAACCCCCACTCCCCACAGCTCGCGGCTCACGGCGCTCCTGGGGCAGCCCCGGCCCGGCCTGCCCGGCGGCCCTATGCCGGGGGTGCCGCTCAGGTAAGTCACCGCAGCCTTGGCAAGGGGGTGTGGGAGCGGCGGTCCGCTTCGGCGC	C	17		7123482	+	CGGCGCTCCTGGGGCAGCCCCGGCCCGGCC[C/-]TGCCCGGCGGCCCTATGCCGGGGGTGCCGC	ACADVL	GGCAGCGGCCCTGGGCACCGGGCCGGCACTGAACCCCCACTCCCCACAGCTCGCGGCTCACGGCGCTCCTGGGGCAGCCCCGGCCCGGCCCTGCCCGGCGGCCCTATGCCGGGGGTGCCGCTCAGGTAAGTCACCGCAGCCTTGGCAAGGGGGTGTGGGAGCGGCGGTCCGCTTCGGCGC	18.0452	52.4227	31.6168	43.4706	26.9369
GATTGCAGAAAAAAATTGCT	75	+	1	+	100380913	AATTTGTATATTTGTTTTTGGCATTCACTAGGCCCCTGAGCTCTTTACTACAGAAAAAGCATGGAAAGCTTTGGAGATTGCAGAAAAAAATTGCTTGGTCCCCTTGGCATGAAAACTTTAGATCCAGAGTAAGTTGGAATATAAGTATTAAGAATGTTATCATATTTAATCCAAATACA	A	1		100381004	+	ATGGAAAGCTTTGGAGATTGCAGAAAAAAA[A/-]TTGCTTGGTCCCCTTGGCATGAAAACTTTA	AGL	AATTTGTATATTTGTTTTTGGCATTCACTAGGCCCCTGAGCTCTTTACTACAGAAAAAGCATGGAAAGCTTTGGAGATTGCAGAAAAAAAATTGCTTGGTCCCCTTGGCATGAAAACTTTAGATCCAGAGTAAGTTGGAATATAAGTATTAAGAATGTTATCATATTTAATCCAAATACA	15.6467	52.1359	39.0416	47.8919	34.5637
GACCTGGAAAAGTTCTTGCC	75	+	X	-	31645813	TTGGTCCTTTGCAGGGTGAGTGAGCGAGAGGCTGCTTTGGAAGAAACTCATAGATTACTGCAACAGTTCCCCCTGGACCTGGAAAAGTTCTTGCCTGGCTTACAGAAGCTGAAACAACTGCCAATGTCCTACAGGATGCTACCCGTAAGGAAAGGCTCCTAGAAGACTCCAAGGGAGTA	T	X		31645904	-	GCAACAGTTCCCCCTGGACCTGGAAAAGTT[T/-]CTTGCCTGGCTTACAGAAGCTGAAACAACT	DMD	TTGGTCCTTTGCAGGGTGAGTGAGCGAGAGGCTGCTTTGGAAGAAACTCATAGATTACTGCAACAGTTCCCCCTGGACCTGGAAAAGTTTCTTGCCTGGCTTACAGAAGCTGAAACAACTGCCAATGTCCTACAGGATGCTACCCGTAAGGAAAGGCTCCTAGAAGACTCCAAGGGAGTA	15.4237	52.0662	40.7592	48.4681	34.9014
CTGAGAAGTATGAAACACTA	74	+	X	-	148582396	TTTCCAAGGGATATCTTCTAACCATACCGATGATTCTCCGTATAGCTGGTCTTTTCCACCTTATCATCCTTCCTCTGAGAAGTATGAAACACTAAGGTAAGGCTGTGAAAGGGACATTTCTGAAGAGGAACCACTTTTTCCTTTGTCACATAAACTACTGGGTATACTGCATGTTCTGT	A	X		148582487	-	CTTATCATCCTTCCTCTGAGAAGTATGAAA[A/-]CACTAAGGTAAGGCTGTGAAAGGGACATTT	IDS	TTTCCAAGGGATATCTTCTAACCATACCGATGATTCTCCGTATAGCTGGTCTTTTCCACCTTATCATCCTTCCTCTGAGAAGTATGAAAACACTAAGGTAAGGCTGTGAAAGGGACATTTCTGAAGAGGAACCACTTTTTCCTTTGTCACATAAACTACTGGGTATACTGCATGTTCTGT	10.516	52.0131	19.3153	23.108	10.6837
GGTTACACTTGCTATTTGAT	73	+	3	-	93617250	TGTTTTTTTTACCTCAGATATAGATGAATGCTCTGAGAACATGTGTGCTCAGCTTTGTGTCAATTACCCTGGAGGTTACACTTGCTATTTGATGGGAAGAAAGGATTCAAACTTGCCCAAGATCAGAAGAGTTGTGAGGTAAACATTTTACAATGCTTAACTTCTCACCTGTTTTCTAA	G	3		93617341	-	TCAATTACCCTGGAGGTTACACTTGCTATT[G/-]TGATGGGAAGAAAGGATTCAAACTTGCCCA	PROS1	TGTTTTTTTTACCTCAGATATAGATGAATGCTCTGAGAACATGTGTGCTCAGCTTTGTGTCAATTACCCTGGAGGTTACACTTGCTATTGTGATGGGAAGAAAGGATTCAAACTTGCCCAAGATCAGAAGAGTTGTGAGGTAAACATTTTACAATGCTTAACTTCTCACCTGTTTTCTAA	15.3037	51.9989	40.4695	47.3434	35.1492
CGCAAGCCCTGCCTGGGTAA	82	-	8	-	41571595	CAGAATGGCCTGACCCCCCTGCACGTGGCCGTCCATCACAACAACCTGGACATCGTCAAGCTGCTGCTTCCCCGGGGCGGCTCCCCGCAAGCCCTGCCTGGGTAAGGCCCGCCCCTCTCCCCAGCTGCCCCTGGAGAGCAGGTCACCTGCTACCTTCCAGTCCCTCAGGGAGGGGGGTT	C	8		41571686	-	GCTGCTGCTTCCCCGGGGCGGCTCCCCGCA[C/-]AGCCCTGCCTGGGTAAGGCCCGCCCCTCTC	ANK1	CAGAATGGCCTGACCCCCCTGCACGTGGCCGTCCATCACAACAACCTGGACATCGTCAAGCTGCTGCTTCCCCGGGGCGGCTCCCCGCACAGCCCTGCCTGGGTAAGGCCCGCCCCTCTCCCCAGCTGCCCCTGGAGAGCAGGTCACCTGCTACCTTCCAGTCCCTCAGGGAGGGGGGTT	15.1192	51.9944	40.8202	46.9229	35.3299
GGCAAGATGGTGATGTAGGT	83	-	X	+	107844601	TTGATTTACTCTTGCTTTCAGGTCCTAAAGGGGATCCAGGTCAGACTATAACCCAGCCGGGGAAGCCTGGCTTGCCTGGTAACCCAGGCAAGATGGTGATGTAGGTCTTCCAGGTATGTGAGGAATTTATTTCAAAGTAACTTCAACACCGATGGCTTTTTTTTTTTTTTTTTTGACAG	G	X		107844692	+	GGAAGCCTGGCTTGCCTGGTAACCCAGGCA[G/-]AGATGGTGATGTAGGTCTTCCAGGTATGTG	COL4A5	TTGATTTACTCTTGCTTTCAGGTCCTAAAGGGGATCCAGGTCAGACTATAACCCAGCCGGGGAAGCCTGGCTTGCCTGGTAACCCAGGCAGAGATGGTGATGTAGGTCTTCCAGGTATGTGAGGAATTTATTTCAAAGTAACTTCAACACCGATGGCTTTTTTTTTTTTTTTTTTGACAG	15.2389	51.9887	40.5452	47.4509	35.2886
CAGTGCGGTGATCACAGACA	83	-	10	+	28824433	AGGGAGTTTAAGGTTTCAATTCTTTCTCTCTTTTTTTGGGGGGGTGATGTTTTACAGGCACTTAAGTATTCATCGAAGAGTCACCCCAGTGCGGTGATCACAGACATGAAAAGATGCGAGACGCCGGAGATCCTTCACCACCAAATAAAATGTTGCGGAGATCTGATAGTCCTGAAAAC	A	10		28824524	+	CTTAAGTATTCATCGAAGAGTCACCCCAGT[A/-]GCGGTGATCACAGACATGAAAAGATGCGAG	WAC	AGGGAGTTTAAGGTTTCAATTCTTTCTCTCTTTTTTTGGGGGGGTGATGTTTTACAGGCACTTAAGTATTCATCGAAGAGTCACCCCAGTAGCGGTGATCACAGACATGAAAAGATGCGAGACGCCGGAGATCCTTCACCACCAAATAAAATGTTGCGGAGATCTGATAGTCCTGAAAAC	12.351	51.9847	19.3042	23.0764	10.6825
GGAAGATTGAGTGCACACTC	73	+	6	-	51929708	ACACACACACACATACATAAATTTCTTTAATTCGCTTTAGGCATTCCATGTGATATTAGACACGTGTCTCCCAGGAAGATTGAGTGCACACTCGGGCTCCAGGAAAAGATGTGAGGCTCACCACCCCTCAGCCAGGTAAGGAAGCCACCAGGGCTGTTCAATAAACTCTGAATATCTTT	C	6		51929799	-	ACACGTGTCTCCCAGGAAGATTGAGTGCAC[C/-]ACTCGGGCTCCAGGAAAAGATGTGAGGCTC	PKHD1	ACACACACACACATACATAAATTTCTTTAATTCGCTTTAGGCATTCCATGTGATATTAGACACGTGTCTCCCAGGAAGATTGAGTGCACCACTCGGGCTCCAGGAAAAGATGTGAGGCTCACCACCCCTCAGCCAGGTAAGGAAGCCACCAGGGCTGTTCAATAAACTCTGAATATCTTT	12.3596	51.9844	19.3116	23.0824	10.689
TCCATGACCTGTTGACACGG	74	+	16	+	2111828	GGGGAGTGGAAGTCAGCCTGTGTCATCGTGCCTGGTACTGCAGACCTTGGACAGCCCGGAGCTCAGGACCATCGTCCATGACCTGTTGACACGGTGGAGGAGCTGTGTGACCAGAACGAGTTCCACGGGTCTCAGGAGAGATACTTTGAACTGGTGGAGAGATGTGCGGACCAGAGGCC	C	16		2111919	+	GCTCAGGACCATCGTCCATGACCTGTTGAC[C/-]ACGGTGGAGGAGCTGTGTGACCAGAACGAG	TSC2	GGGGAGTGGAAGTCAGCCTGTGTCATCGTGCCTGGTACTGCAGACCTTGGACAGCCCGGAGCTCAGGACCATCGTCCATGACCTGTTGACCACGGTGGAGGAGCTGTGTGACCAGAACGAGTTCCACGGGTCTCAGGAGAGATACTTTGAACTGGTGGAGAGATGTGCGGACCAGAGGCC	12.328	51.9836	19.2521	23.0315	10.6374
CTTATCAGATGATTCCACTT	73	+	2	+	47641378	ATCTTCGATTTTTAAATTCTTAATTTTAGGTTGCAGTTTCATCACTGTCTGCGGTAATCAAGTTTTTAGAACTCTTATCAGATGATTCCACTTTGGACAGTTTGAACTGACTACTTTTGACTTCAGCCAGTATATGAAATTGGATATTGCAGCAGTCAGAGCCCTTAACCTTTTTCAGG	A	2		47641469	+	AGTTTTTAGAACTCTTATCAGATGATTCCA[A/-]CTTTGGACAGTTTGAACTGACTACTTTTGA	MSH2	ATCTTCGATTTTTAAATTCTTAATTTTAGGTTGCAGTTTCATCACTGTCTGCGGTAATCAAGTTTTTAGAACTCTTATCAGATGATTCCAACTTTGGACAGTTTGAACTGACTACTTTTGACTTCAGCCAGTATATGAAATTGGATATTGCAGCAGTCAGAGCCCTTAACCTTTTTCAGG	12.3138	51.9833	19.225	23.0084	10.6139
GAGTGGGGCTGGTGACAGTC	83	-	2	+	47703545	TGGGGTGATAGTACTCATGGCCCAAATTGGGTGTTTTGTGCCATGTGAGTCAGCAGAAGTGTCCATTGTGGACTGCATCTTAGCCCGAGTGGGGCTGGTGACAGTCAATTGAAAGGAGTCTCCACGTTCATGGCTGAAATGTTGGAAACTGCTTCTATCCTCAGGTAAGTGCATCTCCT	A	2		47703636	+	GTCCATTGTGGACTGCATCTTAGCCCGAGT[A/-]GGGGCTGGTGACAGTCAATTGAAAGGAGTC	MSH2	TGGGGTGATAGTACTCATGGCCCAAATTGGGTGTTTTGTGCCATGTGAGTCAGCAGAAGTGTCCATTGTGGACTGCATCTTAGCCCGAGTAGGGGCTGGTGACAGTCAATTGAAAGGAGTCTCCACGTTCATGGCTGAAATGTTGGAAACTGCTTCTATCCTCAGGTAAGTGCATCTCCT	12.3426	51.9823	19.2481	23.027	10.6345
TGATGCCTTTGATTTCACTA	73	+	16	+	56924112	GTCTCCTGGGTGCCAGGTCACCTCCCCAGTGGGAGCTGGGGGAGAAGCTGGACCTCACCTCCTCTCTTTCCAGTGATGCCTTTGATTTCACTATGGCGTGTGTGTCATGAGGATGCGGGAGGGACTCAACGTGTCCAAGATGATGCAGGCGCACAGTGAGTACATGCCCCACCCACTCC	A	16		56924203	+	CCTCTCTTTCCAGTGATGCCTTTGATTTCA[A/-]CTATGGCGTGTGTGTCATGAGGATGCGGGA	SLC12A3	GTCTCCTGGGTGCCAGGTCACCTCCCCAGTGGGAGCTGGGGGAGAAGCTGGACCTCACCTCCTCTCTTTCCAGTGATGCCTTTGATTTCAACTATGGCGTGTGTGTCATGAGGATGCGGGAGGGACTCAACGTGTCCAAGATGATGCAGGCGCACAGTGAGTACATGCCCCACCCACTCC	12.3684	51.9811	19.2639	23.0392	7.26058
GGTGGGAAAAGTCTTCACCC	74	+	X	-	148584758	TACTGGAGGGTGCACGCTGGAAACTTCTCCACCATCCCCCAGTACTTCAAGGAGAATGGCTATGTGACCATGTCGGTGGGAAAAGTCTTCACCCTGGTACTGCTCCATGTCCAGAGTCTGGGTTCTCTTGGTTTGTGGTGTCTGAATCCAGCATTCCCATCCTGGGGATGGGGCTGTCT	T	X		148584849	-	CTATGTGACCATGTCGGTGGGAAAAGTCTT[T/-]CACCCTGGTACTGCTCCATGTCCAGAGTCT	IDS	TACTGGAGGGTGCACGCTGGAAACTTCTCCACCATCCCCCAGTACTTCAAGGAGAATGGCTATGTGACCATGTCGGTGGGAAAAGTCTTTCACCCTGGTACTGCTCCATGTCCAGAGTCTGGGTTCTCTTGGTTTGTGGTGTCTGAATCCAGCATTCCCATCCTGGGGATGGGGCTGTCT	12.3966	51.9782	19.2451	23.0207	7.25904
AGGTGTATATGATGAAGGGC	82	-	X	-	100624974	AAATTGTCCCCTAAGATTAGTACTTTCAAGGTCTTTCTCCTTTTTTCTGAATCCTAACTGCTGAAGTCTGTGTTTTCATCGACCCAGGTGTATATGATGAAGGGCCTCTCTACGTCTTCTCCCCAACTGAAGAACTAAGGAAGCGGTGGATTCACCAGCTCAAAAACGGTGAGAATTAT	T	X		100625065	-	GCTGAAGTCTGTGTTTTCATCGACCCAGGT[T/-]GTATATGATGAAGGGCCTCTCTACGTCTTC	BTK	AAATTGTCCCCTAAGATTAGTACTTTCAAGGTCTTTCTCCTTTTTTCTGAATCCTAACTGCTGAAGTCTGTGTTTTCATCGACCCAGGTTGTATATGATGAAGGGCCTCTCTACGTCTTCTCCCCAACTGAAGAACTAAGGAAGCGGTGGATTCACCAGCTCAAAAACGGTGAGAATTAT	12.4969	51.9758	19.3499	23.1079	7.24682
GCTGGAAGTGTGTCTTTGCC	73	+	1	-	216371598	TCAAACAATGACAACCATCACTGGCTTGGAGCCATACACCAAGTATGAGTTCAGAGTCTTAGCTGTGAATATGGCTGGAAGTGTGTCTTTGCCTGGGTCTCAGAAAGAACGGGAGAATCAGGTAAAGATCAATGTTTTAAATTCTACTTTTAAAACCTCTGAATGCAAATGTTTCCTCA	C	1		216371689	-	TAGCTGTGAATATGGCTGGAAGTGTGTCTT[C/-]TGCCTGGGTCTCAGAAAGAACGGGAGAATC	USH2A	TCAAACAATGACAACCATCACTGGCTTGGAGCCATACACCAAGTATGAGTTCAGAGTCTTAGCTGTGAATATGGCTGGAAGTGTGTCTTCTGCCTGGGTCTCAGAAAGAACGGGAGAATCAGGTAAAGATCAATGTTTTAAATTCTACTTTTAAAACCTCTGAATGCAAATGTTTCCTCA	15.1864	51.9753	40.5647	47.4774	35.3536
TATTCCTGGTGATTTCACTG	74	+	X	-	49087329	AACCTCGCCTTCAAATAACTCCCCGACTTCCCGACCCGCCCCCCGGTCCCACCCCCAGGAGCAGGTGGAGTACGTATTCCTGGTGATTTCACTGTGGAGACGGTGCTCAAGATCGTGGCCTACGGGCTGGTGCTCCACCCCAGCGCCTACATCCGCAATGGCTGGAACCTACTCGACTT	T	X		49087420	-	AGCAGGTGGAGTACGTATTCCTGGTGATTT[T/-]CACTGTGGAGACGGTGCTCAAGATCGTGGC	CACNA1F	AACCTCGCCTTCAAATAACTCCCCGACTTCCCGACCCGCCCCCCGGTCCCACCCCCAGGAGCAGGTGGAGTACGTATTCCTGGTGATTTTCACTGTGGAGACGGTGCTCAAGATCGTGGCCTACGGGCTGGTGCTCCACCCCAGCGCCTACATCCGCAATGGCTGGAACCTACTCGACTT	12.5318	51.9649	14.6779	18.9517	7.25852
AGGTGTGACTGTGGCGGTGT	82	-	11	+	61725530	CCTGTCTCAGACTCCCAGCCCCTGGAGCATCCTGATTTCAGGGTTCCCACCTAGCCCTTTGCTACCACATCCTCCTCCTCCTCCCAGGTGTGACTGTGGCGGTGTACAGCTTCTTCCTGACTTGTCTAGTTGGGCGGCAGTTTCTGAACCCAGCCAAGGCCTACCCTGGCCATGAGCTG	G	11		61725621	+	GCTACCACATCCTCCTCCTCCTCCCAGGTG[G/-]TGACTGTGGCGGTGTACAGCTTCTTCCTGA	BEST1	CCTGTCTCAGACTCCCAGCCCCTGGAGCATCCTGATTTCAGGGTTCCCACCTAGCCCTTTGCTACCACATCCTCCTCCTCCTCCCAGGTGGTGACTGTGGCGGTGTACAGCTTCTTCCTGACTTGTCTAGTTGGGCGGCAGTTTCTGAACCCAGCCAAGGCCTACCCTGGCCATGAGCTG	12.6431	51.9643	14.6158	18.8839	7.24105
CGGTGAGATAGTGACAATGT	82	-	19	+	11233905	TCCACAGCCGTAAGGACACAGCACACAACCACCCGACCTGTTCCCGACACCTCCCGGCTGCCTGGGGCCACCCCTGGGCTCACCACGGTGAGATAGTGACAATGTCTCACCAAGGTAAAGACTGGGCCCTCCCTAGGCCCCTCTTCACCCAGAGACGGGTCCCTTCAGTGGCCACGAAC	G	19		11233996	+	CCTGGGGCCACCCCTGGGCTCACCACGGTG[G/-]AGATAGTGACAATGTCTCACCAAGGTAAAG	LDLR	TCCACAGCCGTAAGGACACAGCACACAACCACCCGACCTGTTCCCGACACCTCCCGGCTGCCTGGGGCCACCCCTGGGCTCACCACGGTGGAGATAGTGACAATGTCTCACCAAGGTAAAGACTGGGCCCTCCCTAGGCCCCTCTTCACCCAGAGACGGGTCCCTTCAGTGGCCACGAAC	12.6804	51.9627	14.6069	18.8738	7.23799
CCCATGTCCATGGGGCACCG	74	+	22	-	51066104	GCCTGGGTCTGCGGTATCGGAAAGAGCCTGCTGGAGCCAAGTAGCCCTCCCTCTCTTGGGACAGACCCCTCGGTCCCATGTCCATGGGGCACCGCGGTCCCTCCTCCTGGCCCTGGCTGCTGGCCTGGCCGTTGCCCGTCCGCCCAACATCGTGCTGATCTTTGCCGACGACCTCGGCT	G	22		51066195	-	GACAGACCCCTCGGTCCCATGTCCATGGGG[G/-]CACCGCGGTCCCTCCTCCTGGCCCTGGCTG	ARSA	GCCTGGGTCTGCGGTATCGGAAAGAGCCTGCTGGAGCCAAGTAGCCCTCCCTCTCTTGGGACAGACCCCTCGGTCCCATGTCCATGGGGGCACCGCGGTCCCTCCTCCTGGCCCTGGCTGCTGGCCTGGCCGTTGCCCGTCCGCCCAACATCGTGCTGATCTTTGCCGACGACCTCGGCT	12.5064	51.9608	14.7477	19.0276	7.27627
CCTCCTAGATCTCCTTTGCC	75	+	21	-	45755590	TCGACAGTTCTCTGTGGCTGATGGCAGTGCGGCCGCGATGCCCTGCTGTGCCATGCTTGCTAGTCATGTTCTTTTCCTCCTAGATCTCCTTTGCCAGGAGATGCCCAGCCTGGAGGTGATCACGCTCAGGTACCTCGCTCCTGCTGTCATGCTCAGCCTGGGGCCTGGAAGCCGGGGCA	A	21		45755681	-	CTAGTCATGTTCTTTTCCTCCTAGATCTCC[A/-]TTTGCCAGGAGATGCCCAGCCTGGAGGTGA	C21orf2	TCGACAGTTCTCTGTGGCTGATGGCAGTGCGGCCGCGATGCCCTGCTGTGCCATGCTTGCTAGTCATGTTCTTTTCCTCCTAGATCTCCATTTGCCAGGAGATGCCCAGCCTGGAGGTGATCACGCTCAGGTACCTCGCTCCTGCTGTCATGCTCAGCCTGGGGCCTGGAAGCCGGGGCA	15.2111	51.9575	38.5394	47.2841	35.1562
GCCTGGGCATGATTTCACCG	75	+	3	+	46939805	CTTACCCTGATGCTCTCCCTGGGTCCCAGGGCTCTGACTGTGTCTCCCCCCGCCCCGCACAGGAGGTGTTTGACCGCCTGGGCATGATTTCACCGTGGGCTACTCCGTGTCCCTGGCGTCCCTCACCGTAGCTGTGCTCATCCTGGCCTACTTTAGGTGGGCGGGGCGGGGCGAGAGGC	A	3		46939896	+	AGGAGGTGTTTGACCGCCTGGGCATGATTT[A/-]CACCGTGGGCTACTCCGTGTCCCTGGCGTC	PTH1R	CTTACCCTGATGCTCTCCCTGGGTCCCAGGGCTCTGACTGTGTCTCCCCCCGCCCCGCACAGGAGGTGTTTGACCGCCTGGGCATGATTTACACCGTGGGCTACTCCGTGTCCCTGGCGTCCCTCACCGTAGCTGTGCTCATCCTGGCCTACTTTAGGTGGGCGGGGCGGGGCGAGAGGC	12.8654	51.9513	14.6217	18.887	7.23607
TCAAGCCTATGCACCCACGT	74	+	11	+	76858803	GGGCCCCAGGAGAGCACGCTGACGTTCTGGCTCCCCGCAGGAACACTGGATCTCTCCGCAGAACGCAACGCACATCAAGCCTATGCACCCACGTCGGTCCACGGCGTGGAGGACATGATCCGCCTGGGGGACCTCAACGAGGCGGGCATCTTGCGCAACCTGCTTATCCGCTACCGGGA	C	11		76858894	+	GAACGCAACGCACATCAAGCCTATGCACCC[C/-]ACGTCGGTCCACGGCGTGGAGGACATGATC	MYO7A	GGGCCCCAGGAGAGCACGCTGACGTTCTGGCTCCCCGCAGGAACACTGGATCTCTCCGCAGAACGCAACGCACATCAAGCCTATGCACCCCACGTCGGTCCACGGCGTGGAGGACATGATCCGCCTGGGGGACCTCAACGAGGCGGGCATCTTGCGCAACCTGCTTATCCGCTACCGGGA	12.8596	51.951	14.6331	18.8992	7.23877
TGAAATTGGAGCACACACTG	72	+	15	-	48766726	TTAAAAACCAAAAGACATTTGTGCTGAGCCTTTTTCTAAATCACTGCTCATTTTTCCAGACATCAATGAATGTGAAATTGGAGCACACACTGTGGCAAACATGCTGTATGTACCAATACAGCAGGAAGCTTCAAATGTAGCTGCAGTCCCGGGTGGATTGGAGATGGCATTAAGTGCAC	A	15		48766817	-	ACATCAATGAATGTGAAATTGGAGCACACA[A/-]CTGTGGCAAACATGCTGTATGTACCAATAC	FBN1	TTAAAAACCAAAAGACATTTGTGCTGAGCCTTTTTCTAAATCACTGCTCATTTTTCCAGACATCAATGAATGTGAAATTGGAGCACACAACTGTGGCAAACATGCTGTATGTACCAATACAGCAGGAAGCTTCAAATGTAGCTGCAGTCCCGGGTGGATTGGAGATGGCATTAAGTGCAC	13.024	51.9444	14.6197	18.8827	7.23116
CTGAGGTGGTGGAGCCACGC	75	+	8	-	144993238	GGCAGCTGCTGGAGCGGTGCGTGGAGGACCCCGAGACGGGCTTGCGCCTTCTGCCACTGAAAGGGGCGGAGAAGGCTGAGGTGGTGGAGCCACGCAGGTGTACACTGAGGAGGAGACAAGAAGGGCATTTGAAGAGACACAGATCGACATTCCCGGCGGCGGCAGCCACGGCGGCTCCA	A	8		144993329	-	AAAGGGGCGGAGAAGGCTGAGGTGGTGGAG[A/-]CCACGCAGGTGTACACTGAGGAGGAGACAA	PLEC	GGCAGCTGCTGGAGCGGTGCGTGGAGGACCCCGAGACGGGCTTGCGCCTTCTGCCACTGAAAGGGGCGGAGAAGGCTGAGGTGGTGGAGACCACGCAGGTGTACACTGAGGAGGAGACAAGAAGGGCATTTGAAGAGACACAGATCGACATTCCCGGCGGCGGCAGCCACGGCGGCTCCA	12.9901	51.9437	14.7107	18.98	7.25252
TTGCTCGCCAGCTTACACTT	73	+	X	-	31462582	TTTGACTATTGCACACAGGCACTTCGAGGAGAAATTGCGCCTCTGAAAGAGAACGTGAGCCACGTCAATGACCTTGCTCGCCAGCTTACACTTTGGGCATTCAGCTCTCACCGTATAACCTCAGCACTCTGGAAGACCTGAACACCAGATGGAAGCTTCTGCAGGTAAGCACATTGTAA	C	X		31462673	-	CCACGTCAATGACCTTGCTCGCCAGCTTAC[C/-]ACTTTGGGCATTCAGCTCTCACCGTATAAC	DMD	TTTGACTATTGCACACAGGCACTTCGAGGAGAAATTGCGCCTCTGAAAGAGAACGTGAGCCACGTCAATGACCTTGCTCGCCAGCTTACCACTTTGGGCATTCAGCTCTCACCGTATAACCTCAGCACTCTGGAAGACCTGAACACCAGATGGAAGCTTCTGCAGGTAAGCACATTGTAA	13.3906	51.9314	14.6006	18.8566	7.21574
CAGTGTGAGAAACATGGGTG	82	-	5	+	131728138	GCTACAGTCCTGGTGATGGTGGGCAAGTTTGGAGTCACGGCTGCCTTTTCCATGGTCTACGTGTACACAGCCGAGCTGTATCCCACAGTGTGAGAAACATGGGTGTGGGAGTCAGCTCCACAGCATCCCGCCTGGGCAGCATCCTGTCTCCCTACTTCGTTTACCTTGGTAAGTCCCAT	G	5		131728229	+	GTGTACACAGCCGAGCTGTATCCCACAGTG[G/-]TGAGAAACATGGGTGTGGGAGTCAGCTCCA	SLC22A5	GCTACAGTCCTGGTGATGGTGGGCAAGTTTGGAGTCACGGCTGCCTTTTCCATGGTCTACGTGTACACAGCCGAGCTGTATCCCACAGTGGTGAGAAACATGGGTGTGGGAGTCAGCTCCACAGCATCCCGCCTGGGCAGCATCCTGTCTCCCTACTTCGTTTACCTTGGTAAGTCCCAT	13.4564	51.9283	14.54	18.7921	7.20136
CAGTGCCGCCTCTACTGGGT	82	-	19	+	11227456	AGCAGCGTGGCCAGGCCCTCAGGACCCTCTGGGACTGGCATCAGCACGTGACCTCTCCTTATCCACTTGTGTGTCTAGATCTCCTCAGTGCCGCCTCTACTGGGTTGACTCCAAACTTCACTCCATCTCAAGCATCGATGTCAACGGGGGCAACCGGAAGACCATCTTGGAGGATGAAA	G	19		11227547	+	ATCCACTTGTGTGTCTAGATCTCCTCAGTG[G/-]CCGCCTCTACTGGGTTGACTCCAAACTTCA	LDLR	AGCAGCGTGGCCAGGCCCTCAGGACCCTCTGGGACTGGCATCAGCACGTGACCTCTCCTTATCCACTTGTGTGTCTAGATCTCCTCAGTGGCCGCCTCTACTGGGTTGACTCCAAACTTCACTCCATCTCAAGCATCGATGTCAACGGGGGCAACCGGAAGACCATCTTGGAGGATGAAA	13.5037	51.9267	14.596	18.8488	7.20937
AGCAAACTCTCCCTGGCCGT	82	-	X	+	22108469	GATTTCATCACTCTTGTTAACATGGTACGTAAGAATTTACAGTGCTAGCAGAATGCTTTCTGTTTTTGTTTTTACAGCTGGACCAAGCAAACTCTCCCTGGCCGTGAGGGAAGACTACCTTGATAACAGTACAGAAGCCAAGTCTGTAAGTTTTACTCATATTCAACTATGTGCCTTAC	C	X		22108560	+	TGTTTTTGTTTTTACAGCTGGACCAAGCAA[C/-]ACTCTCCCTGGCCGTGAGGGAAGACTACCT	PHEX	GATTTCATCACTCTTGTTAACATGGTACGTAAGAATTTACAGTGCTAGCAGAATGCTTTCTGTTTTTGTTTTTACAGCTGGACCAAGCAACACTCTCCCTGGCCGTGAGGGAAGACTACCTTGATAACAGTACAGAAGCCAAGTCTGTAAGTTTTACTCATATTCAACTATGTGCCTTAC	15.0805	51.9258	40.4834	47.3599	35.3362
AACAATGTCAACAAGCACTG	74	+	X	-	32862835	TCTGCTGGTCAGTGAACACTCTTTTGTTTTGTTCTCAGCCAAAAGAAAAAGGATCCACAAGAGTTCATGCCCTGAACAATGTCAACAAGCACTGCGGGTTTTGCAGAACAATAATGTAAGTAGTACCCTGGACAAGGTCTGGATGCTGTGACACAGCATGCTTCATGTTTGAGTGAGGG	G	X		32862926	-	AGAGTTCATGCCCTGAACAATGTCAACAAG[G/-]CACTGCGGGTTTTGCAGAACAATAATGTAA	DMD	TCTGCTGGTCAGTGAACACTCTTTTGTTTTGTTCTCAGCCAAAAGAAAAAGGATCCACAAGAGTTCATGCCCTGAACAATGTCAACAAGGCACTGCGGGTTTTGCAGAACAATAATGTAAGTAGTACCCTGGACAAGGTCTGGATGCTGTGACACAGCATGCTTCATGTTTGAGTGAGGG	13.551	51.9234	14.5178	18.7668	7.19265
CAAGCGGACGCGGATCACAA	74	+	2	+	71742761	CAGGTGATCGAGGGGCGCCAGCTGCCGGGGGTGAACATCAAGCCTGTGGTCAAGGTTACCGCTGCAGGGCAGACCAAGCGGACGCGGATCACAAGGGAAACAGCCCACTCTTCAATGAGGTGGGAGACATGGGGCATGAGGGCCAGAACCTTGGTGGGCCTTCCAATCTGGAAGCCCAG	C	2		71742852	+	GCTGCAGGGCAGACCAAGCGGACGCGGATC[C/-]ACAAGGGAAACAGCCCACTCTTCAATGAGG	DYSF	CAGGTGATCGAGGGGCGCCAGCTGCCGGGGGTGAACATCAAGCCTGTGGTCAAGGTTACCGCTGCAGGGCAGACCAAGCGGACGCGGATCCACAAGGGAAACAGCCCACTCTTCAATGAGGTGGGAGACATGGGGCATGAGGGCCAGAACCTTGGTGGGCCTTCCAATCTGGAAGCCCAG	13.5919	51.923	14.5871	18.8367	7.20269
CCTGCCGCCCAATGGCACCC	74	+	22	-	38369897	GTGGACATTGGTGAGATCAGCCACGAGGTAATGTCCAACATGGAGACCTTTGATGTGGCTGAGTTGGACCAGTACCTGCCGCCCAATGGCACCCAGGCCATGTGAGCAGCTACTCAGCAGCCGGCTATGGGCTGGGCAGTGCCCTGGCCGTGGCCAGTGGACACTCCGCCTGGATCTCC	G	22		38369988	-	TGAGTTGGACCAGTACCTGCCGCCCAATGG[G/-]CACCCAGGCCATGTGAGCAGCTACTCAGCA	SOX10	GTGGACATTGGTGAGATCAGCCACGAGGTAATGTCCAACATGGAGACCTTTGATGTGGCTGAGTTGGACCAGTACCTGCCGCCCAATGGGCACCCAGGCCATGTGAGCAGCTACTCAGCAGCCGGCTATGGGCTGGGCAGTGCCCTGGCCGTGGCCAGTGGACACTCCGCCTGGATCTCC	13.8439	51.9139	14.6032	18.8403	7.18363
CCATGCCCTGGCCACCACAT	73	+	9	+	136323082	TGAGTCCAGCCACGAGTAATGCAGGGGGCTGCCGGCTCTTCATTAATGTGGCTCCGCACGCACGGATTGCCATCCATGCCCTGGCCACCACATGGGCGCTGGGACCGAGGGAGCCAATGCCAGCTACATCTTGGTGAGGCCCAGCATGGGGACTTGTGCTGTGATTCTGGACAGCTTTC	A	9		136323173	+	CACGGATTGCCATCCATGCCCTGGCCACCA[A/-]CATGGGCGCTGGGACCGAGGGAGCCAATGC	ADAMTS13	TGAGTCCAGCCACGAGTAATGCAGGGGGCTGCCGGCTCTTCATTAATGTGGCTCCGCACGCACGGATTGCCATCCATGCCCTGGCCACCAACATGGGCGCTGGGACCGAGGGAGCCAATGCCAGCTACATCTTGGTGAGGCCCAGCATGGGGACTTGTGCTGTGATTCTGGACAGCTTTC	13.7908	51.9133	14.539	18.7781	7.17817
TAGTGAGCCTAAACAAAATG	83	-	5	+	36985198	GTTAGAAACTAAAGTTGAGACCCAAACAGAAGAACTTAAACAGAATGAGAGCAGAACAACTGAATGCAAACAAAACGAGAGCACCATAGTGAGCCTAAACAAAATGAAAATAGACTGTCTGACACAAAACCAAATGACAACAAACAAAATAATGGCAGATCAGAAACAACAAAATCAAG	T	5		36985289	+	TGAATGCAAACAAAACGAGAGCACCATAGT[T/-]GAGCCTAAACAAAATGAAAATAGACTGTCT	NIPBL	GTTAGAAACTAAAGTTGAGACCCAAACAGAAGAACTTAAACAGAATGAGAGCAGAACAACTGAATGCAAACAAAACGAGAGCACCATAGTTGAGCCTAAACAAAATGAAAATAGACTGTCTGACACAAAACCAAATGACAACAAACAAAATAATGGCAGATCAGAAACAACAAAATCAAG	13.7794	51.9124	14.5082	18.7474	7.17402
CCGCATAAAGGTGTCCACAT	73	+	11	-	47363461	TCAAATGTGAGGTCTCAGATGAGAATGTTCGGGGTGTGTGGCTGAAGAATGGGAAGGAGCTGGTGCCCGACAGCCGCATAAAGGTGTCCACATCGGGCGGTGAGTGTGCAGGGCAGGTGGATGGGACAGGTGGAGACTGAGATGGAGACAGAGAGAGACACAGGGAGAAACAGAGAGAG	C	11		47363552	-	CTGGTGCCCGACAGCCGCATAAAGGTGTCC[C/-]ACATCGGGCGGTGAGTGTGCAGGGCAGGTG	MYBPC3	TCAAATGTGAGGTCTCAGATGAGAATGTTCGGGGTGTGTGGCTGAAGAATGGGAAGGAGCTGGTGCCCGACAGCCGCATAAAGGTGTCCCACATCGGGCGGTGAGTGTGCAGGGCAGGTGGATGGGACAGGTGGAGACTGAGATGGAGACAGAGAGAGACACAGGGAGAAACAGAGAGAG	13.783	51.912	14.5045	18.7434	7.17301
CAAGGCCCGTGATCCCACAG	73	+	12	-	58145331	TTGATCTGAGAATGGCTACCTCTCGATATGAGCCAGTGGCTGAAATTGGTGTCGGTGCCTATGGGACAGTGTACAAGGCCCGTGATCCCACAGTGGCCACTTTGTGGCCCTCAAGAGTGTGAGAGTCCCCAATGGAGGAGGAGGTGGAGGAGGCCTTCCCATCAGCACAGTTCGTGAGG	C	12		58145422	-	TATGGGACAGTGTACAAGGCCCGTGATCCC[C/-]ACAGTGGCCACTTTGTGGCCCTCAAGAGTG	CDK4	TTGATCTGAGAATGGCTACCTCTCGATATGAGCCAGTGGCTGAAATTGGTGTCGGTGCCTATGGGACAGTGTACAAGGCCCGTGATCCCCACAGTGGCCACTTTGTGGCCCTCAAGAGTGTGAGAGTCCCCAATGGAGGAGGAGGTGGAGGAGGCCTTCCCATCAGCACAGTTCGTGAGG	13.8157	51.9114	14.5217	18.7587	7.17227
AAGTGTGTGTGCCCCCACAG	73	+	20	-	10630833	ACCAGACATTGATGACTGTTCTCCTAATAACTGTTCCCACGGGGGCACCTGCCAGGACCTGGTTAACGGATTTAAGTGTGTGTGCCCCCACAGTGGACTGGGAAAACGTGCCAGTTAGGTAAGAACATCCCTGTGACTGTAATTTTTATACCAAGGTTGGCTTTGATTGTCAAAGCCAT	C	20		10630924	-	TGGTTAACGGATTTAAGTGTGTGTGCCCCC[C/-]ACAGTGGACTGGGAAAACGTGCCAGTTAGG	JAG1	ACCAGACATTGATGACTGTTCTCCTAATAACTGTTCCCACGGGGGCACCTGCCAGGACCTGGTTAACGGATTTAAGTGTGTGTGCCCCCCACAGTGGACTGGGAAAACGTGCCAGTTAGGTAAGAACATCCCTGTGACTGTAATTTTTATACCAAGGTTGGCTTTGATTGTCAAAGCCAT	13.7975	51.9108	14.494	18.7318	7.16962
GCAGTGTTGCATCGCCACCT	74	+	12	+	52309187	TTCGGTACACAGGGCAAACCAGCCATTGCCCACCGCGACTTCAAGAGCCGCAATGTGCTGGTCAAGAGCAACCTGCAGTGTTGCATCGCCACCTGGGTGAGCCGGGCGGGGCAGGGGCGCGCCCTTCACAGGTGGGCGGAGCTTGTGCGCTCTCCTCTCCTTTGCCTGTGGGCGGTGAC	G	12		52309278	+	GTCAAGAGCAACCTGCAGTGTTGCATCGCC[G/-]ACCTGGGTGAGCCGGGCGGGGCAGGGGCGC	ACVRL1	TTCGGTACACAGGGCAAACCAGCCATTGCCCACCGCGACTTCAAGAGCCGCAATGTGCTGGTCAAGAGCAACCTGCAGTGTTGCATCGCCGACCTGGGTGAGCCGGGCGGGGCAGGGGCGCGCCCTTCACAGGTGGGCGGAGCTTGTGCGCTCTCCTCTCCTTTGCCTGTGGGCGGTGAC	13.7976	51.9108	14.4934	18.7312	7.1695
TCCCACCTGGACTGCCACAG	75	+	10	-	50669343	CAACCGAGTGGCCCAGGATGCCCTGAAAGCACTGAGGCTCTCTCGTCAGCGGTGTCTGGGAGCAGTGTCTGGTGTTCCCACCTGGACTGCCACAGGGGGATTTCTGGTGCACCAGCAGGAAAAAAGTAAGAGATTGCTGCATGCCATACTTGCAAGGAGTCCAAACAACTAAGGCTAGA	G	10		50669434	-	GAGCAGTGTCTGGTGTTCCCACCTGGACTG[G/-]CCACAGGGGGATTTCTGGTGCACCAGCAGG	ERCC6	CAACCGAGTGGCCCAGGATGCCCTGAAAGCACTGAGGCTCTCTCGTCAGCGGTGTCTGGGAGCAGTGTCTGGTGTTCCCACCTGGACTGGCCACAGGGGGATTTCTGGTGCACCAGCAGGAAAAAAGTAAGAGATTGCTGCATGCCATACTTGCAAGGAGTCCAAACAACTAAGGCTAGA	13.7897	51.9106	14.4829	18.721	7.16861
TGACTGCAAATACAACACCC	74	+	17	-	41243525	GGAACATCACCTTAGTGAGGAAACAAAATGTTCTGCTAGCTTGTTTTCTTCACAGTGCAGTGAATTGGAAGACTTGACTGCAAATACAACACCCAGGATCCTTTCTTGATTGGTTCTTCCAAACAAATGAGGCATCAGTCTGAAAGCCAGGGAGTTGGTCTGAGTGACAAGGAATTGGT	A	17		41243616	-	GTGAATTGGAAGACTTGACTGCAAATACAA[A/-]CACCCAGGATCCTTTCTTGATTGGTTCTTC	BRCA1	GGAACATCACCTTAGTGAGGAAACAAAATGTTCTGCTAGCTTGTTTTCTTCACAGTGCAGTGAATTGGAAGACTTGACTGCAAATACAAACACCCAGGATCCTTTCTTGATTGGTTCTTCCAAACAAATGAGGCATCAGTCTGAAAGCCAGGGAGTTGGTCTGAGTGACAAGGAATTGGT	13.787	51.909	14.4497	18.6876	7.16339
TCCAAATTGATAAGATGAGA	82	-	5	+	176696557	TTGCAGCCTTCTAGAGGTTTTCCTTCTCCTTTTCACCTTTCCCAGGTGGTGGCCAGCTGAGATCTGCCATCCTCGAGCTGTTCCTTCCAAATTGATAAGATGAGACATGATGTGGGAGAGTTCCCAGTCCTCTTTTTTGGATCTAATGACTATTTGTGGACTCACCAGGCCCGAGTCTT	C	5		176696648	+	GATCTGCCATCCTCGAGCTGTTCCTTCCAA[C/-]ATTGATAAGATGAGACATGATGTGGGAGAG	NSD1	TTGCAGCCTTCTAGAGGTTTTCCTTCTCCTTTTCACCTTTCCCAGGTGGTGGCCAGCTGAGATCTGCCATCCTCGAGCTGTTCCTTCCAACATTGATAAGATGAGACATGATGTGGGAGAGTTCCCAGTCCTCTTTTTTGGATCTAATGACTATTTGTGGACTCACCAGGCCCGAGTCTT	15.1862	51.9083	38.279	47.0791	34.9929
GCAGCACGCCGTGGGCACCA	74	+	14	-	36988295	GAGGGCGGCGGCCTCGGGGCTCCGCTGGCGGCGTACAGGCAGGGCCAGGCGGCACCGCCAACAGCGGCCATGCAGCAGCACGCCGTGGGCACCACGGCGCCGTCACCGCCGCCTACCACATGACGGCGGCGGGGGTGCCCCAGCTCTCGCACTCCGCCGTGGGGGGCTACTGCAACGGC	G	14		36988386	-	AACAGCGGCCATGCAGCAGCACGCCGTGGG[G/-]CACCACGGCGCCGTCACCGCCGCCTACCAC	NKX2-1	GAGGGCGGCGGCCTCGGGGCTCCGCTGGCGGCGTACAGGCAGGGCCAGGCGGCACCGCCAACAGCGGCCATGCAGCAGCACGCCGTGGGGCACCACGGCGCCGTCACCGCCGCCTACCACATGACGGCGGCGGGGGTGCCCCAGCTCTCGCACTCCGCCGTGGGGGGCTACTGCAACGGC	13.9372	51.9082	14.5574	18.7835	7.15973
AGCTGCGTAGAGTCTCACCA	74	+	17	-	42337920	GGAGGAGAACCTGGGGGAGAATGGGGCCTGGGGCCGCCCGCACCTCTCTCACCTCACCTTCTGGAGCCTCCTAGAGCTGCGTAGAGTCTCACCAAGGGTGAGCCTCCTGGGCCCTTCTGGACCCCCTGCAGATGAGGATTGTTGTGGGGTGCTGTGGCCCAGCCTACCAGCTCACTCCT	T	17		42338011	-	TCTGGAGCCTCCTAGAGCTGCGTAGAGTCT[T/-]CACCAAGGGTGAGCCTCCTGGGCCCTTCTG	SLC4A1	GGAGGAGAACCTGGGGGAGAATGGGGCCTGGGGCCGCCCGCACCTCTCTCACCTCACCTTCTGGAGCCTCCTAGAGCTGCGTAGAGTCTTCACCAAGGGTGAGCCTCCTGGGCCCTTCTGGACCCCCTGCAGATGAGGATTGTTGTGGGGTGCTGTGGCCCAGCCTACCAGCTCACTCCT	13.8121	51.9079	14.4528	18.689	7.1609
AGGTGAGAAGGAACTCACCC	82	-	1	-	173878771	GGCACCCAGGTGCTTGAGTTGCCCTTCAAAGGTGATGACATCACCATGGTCCTCATCTTGCCCAAGCCTGAGAAGAGCCTGGCCAAGGTGAGAAGGAACTCACCCCAGAGGTGCTGCAAGAGTGGCTGGATGAATTGGAGGAGATGATGCTGGTGGTCCACATGCCCCGCTTCCGCATT	A	1		173878862	-	GCCCAAGCCTGAGAAGAGCCTGGCCAAGGT[A/-]GAGAAGGAACTCACCCCAGAGGTGCTGCAA	SERPINC1	GGCACCCAGGTGCTTGAGTTGCCCTTCAAAGGTGATGACATCACCATGGTCCTCATCTTGCCCAAGCCTGAGAAGAGCCTGGCCAAGGTAGAGAAGGAACTCACCCCAGAGGTGCTGCAAGAGTGGCTGGATGAATTGGAGGAGATGATGCTGGTGGTCCACATGCCCCGCTTCCGCATT	13.8977	51.9062	14.4924	18.7213	7.15469
GGACCAGGGGGTCCTCACAA	72	+	11	-	17498165	CCCAGCCCGCGCCCGCGCCGCCATGCCCCTGGCCTTCTGCGGCAGCGAGAACCACTCGGCCGCCTACCGGGTGGACCAGGGGGTCCTCACAACGGCTGCTTTGTGGACGCGCTCAACGTGGTGCCGCACGTCTTCCTACTCTTCATCACCTTCCCCATCCTCTTCATTGGTGAGTGCGC	A	11		17498256	-	CCGCCTACCGGGTGGACCAGGGGGTCCTCA[A/-]CAACGGCTGCTTTGTGGACGCGCTCAACGT	ABCC8	CCCAGCCCGCGCCCGCGCCGCCATGCCCCTGGCCTTCTGCGGCAGCGAGAACCACTCGGCCGCCTACCGGGTGGACCAGGGGGTCCTCAACAACGGCTGCTTTGTGGACGCGCTCAACGTGGTGCCGCACGTCTTCCTACTCTTCATCACCTTCCCCATCCTCTTCATTGGTGAGTGCGC	13.8578	51.9042	14.4299	18.6619	7.15048
ACCACGCCAATGACTTTGCC	73	+	5	+	176686952	GTTTTTCTTTTGCTTGTCCCTGATTTTCCTGCTTTAGGTCGGTTGATGCGCTGTGTCCGCTGTCCTGTGGCATACCACGCCAATGACTTTGCCTGGCTGCTGGGTCAAAGATCCTTGCATCTAATAGTATCATCTGCCCTAATCACTTTACCCCTAGGCGGGGCTGCCGAAATCATGAG	T	5		176687043	+	TGTCCTGTGGCATACCACGCCAATGACTTT[T/-]GCCTGGCTGCTGGGTCAAAGATCCTTGCAT	NSD1	GTTTTTCTTTTGCTTGTCCCTGATTTTCCTGCTTTAGGTCGGTTGATGCGCTGTGTCCGCTGTCCTGTGGCATACCACGCCAATGACTTTTGCCTGGCTGCTGGGTCAAAGATCCTTGCATCTAATAGTATCATCTGCCCTAATCACTTTACCCCTAGGCGGGGCTGCCGAAATCATGAG	15.0631	51.9038	38.6279	47.2753	35.2742
CAACGAATGCTTGGACACAA	73	+	19	+	11221258	CAAGGTTGGCGGCGAAGGGATGGGTAGGGGCCCGAGAGTGACCAGTCTGCATCCCCTGGCCCTGCGCAGGGACCAACGAATGCTTGGACACAACGGCGGCTGTTCCCACGTCTGCAATGACCTTAAGATCGGCTACGAGTGCCTGTGCCCCGACGGCTTCCAGCTGGTGGCCCAGCGAA	A	19		11221349	+	CCTGCGCAGGGACCAACGAATGCTTGGACA[A/-]CAACGGCGGCTGTTCCCACGTCTGCAATGA	LDLR	CAAGGTTGGCGGCGAAGGGATGGGTAGGGGCCCGAGAGTGACCAGTCTGCATCCCCTGGCCCTGCGCAGGGACCAACGAATGCTTGGACAACAACGGCGGCTGTTCCCACGTCTGCAATGACCTTAAGATCGGCTACGAGTGCCTGTGCCCCGACGGCTTCCAGCTGGTGGCCCAGCGAA	13.9053	51.9011	14.4168	18.6432	7.13904
CACCGCATTCCTGGCCACAA	75	+	1	-	94512414	TCTGGTAAAGATTTTTGAGCCCTGTGGCCGGCCAGCTGTGGACCGTCTGAACATCACCTTCTACGAGAACCAGATCACCGCATTCCTGGCCACAATGGAGCTGGGAAAACCACCACCTTGTGAGTCTTCCAGCAGAGAAGCTGGCTGCCATGCTAGCCTGTCATTTCCTGGCTTAGTCT	G	1		94512505	-	TCTACGAGAACCAGATCACCGCATTCCTGG[G/-]CCACAATGGAGCTGGGAAAACCACCACCTT	ABCA4	TCTGGTAAAGATTTTTGAGCCCTGTGGCCGGCCAGCTGTGGACCGTCTGAACATCACCTTCTACGAGAACCAGATCACCGCATTCCTGGGCCACAATGGAGCTGGGAAAACCACCACCTTGTGAGTCTTCCAGCAGAGAAGCTGGCTGCCATGCTAGCCTGTCATTTCCTGGCTTAGTCT	13.9166	51.8993	14.396	18.6204	7.1325
GAGTGCTCCTTTTAATTACA	82	-	5	+	112179544	AATGAAAGTTCTATAGTGGAACGTACCCCATTCAGTTCTAGCAGCTCAAGCAAACACAGTTCACCTAGTGGGACTGTTGCTGCCAGAGTGCTCCTTTTAATTACAACCCAAGCCCTAGGAAAAGCAGCGCAGATAGCACTTCAGCTCGGCCATCTCAGATCCCAACTCCAGTGAATAAC	A	5		112179635	+	TCACCTAGTGGGACTGTTGCTGCCAGAGTG[A/-]CTCCTTTTAATTACAACCCAAGCCCTAGGA	APC	AATGAAAGTTCTATAGTGGAACGTACCCCATTCAGTTCTAGCAGCTCAAGCAAACACAGTTCACCTAGTGGGACTGTTGCTGCCAGAGTGACTCCTTTTAATTACAACCCAAGCCCTAGGAAAAGCAGCGCAGATAGCACTTCAGCTCGGCCATCTCAGATCCCAACTCCAGTGAATAAC	13.8976	51.8991	14.3809	18.6077	7.13427
TCTCCAAAAGCCCAGCACGC	74	+	10	+	88659479	ATGAATACTAAAAAGACATATCAGTTTAAAATACCAAACCATTTCTAATTTTATCATTACTCTTCTTTTAGGATTCTCCAAAAGCCCAGCACGCCGGACAATAGAATGTTGTCGGACCAATTTATGTAACCAGTATTTGCAACCCACACTGCCCCCTGTTGTCATAGGTAGGTTAGCCG	T	10		88659570	+	TCTTCTTTTAGGATTCTCCAAAAGCCCAGC[T/-]ACGCCGGACAATAGAATGTTGTCGGACCAA	BMPR1A	ATGAATACTAAAAAGACATATCAGTTTAAAATACCAAACCATTTCTAATTTTATCATTACTCTTCTTTTAGGATTCTCCAAAAGCCCAGCTACGCCGGACAATAGAATGTTGTCGGACCAATTTATGTAACCAGTATTTGCAACCCACACTGCCCCCTGTTGTCATAGGTAGGTTAGCCG	13.9347	51.8976	14.3815	18.6026	7.12482
TTGTGACTGCATCTTAGCCC	82	-	2	+	47703525	TCAACATATATTCGACAAACTGGGGTGATAGTACTCATGGCCCAAATTGGGTGTTTTGTGCCATGTGAGTCAGCAGAAGTGTCCATTGTGACTGCATCTTAGCCCGAGTAGGGGCTGGTGACAGTCAATTGAAAGGAGTCTCCACGTTCATGGCTGAAATGTTGGAAACTGCTTCTATC	G	2		47703616	+	CCATGTGAGTCAGCAGAAGTGTCCATTGTG[G/-]ACTGCATCTTAGCCCGAGTAGGGGCTGGTG	MSH2	TCAACATATATTCGACAAACTGGGGTGATAGTACTCATGGCCCAAATTGGGTGTTTTGTGCCATGTGAGTCAGCAGAAGTGTCCATTGTGGACTGCATCTTAGCCCGAGTAGGGGCTGGTGACAGTCAATTGAAAGGAGTCTCCACGTTCATGGCTGAAATGTTGGAAACTGCTTCTATC	13.914	51.8975	14.3684	18.5927	7.12802
TTTTCCTAGTGTAGCTTGAC	73	+	6	+	137147369	AAAAAAACCATAATTGTTATTTTTTTTGTTGTGTAGCTGCCTATGTAAGTGTTGTATTTTTTTGTTGTTTGTTTTTTCCTAGTGTAGCTTGACTGGAATGATGGTTTGTTTGATGTGACTTGGAGTGAGAACAACGAACATGTCCTCATCACCTGTAGTGGCGATGGCTCGCTGCAGCT	T	6		137147460	+	TTTGTTGTTTGTTTTTTCCTAGTGTAGCTT[T/-]GACTGGAATGATGGTTTGTTTGATGTGACT	PEX7	AAAAAAACCATAATTGTTATTTTTTTTGTTGTGTAGCTGCCTATGTAAGTGTTGTATTTTTTTGTTGTTTGTTTTTTCCTAGTGTAGCTTTGACTGGAATGATGGTTTGTTTGATGTGACTTGGAGTGAGAACAACGAACATGTCCTCATCACCTGTAGTGGCGATGGCTCGCTGCAGCT	15.0864	51.897	38.5163	47.2071	35.1889
GCTTGGAGGGGGATACACAA	73	+	3	+	37067352	GGCAGGGCTAGGCAGCAAGATGAGGAGATGCTTGAACTCCCAGCCCCTGCTGAAGTGGCTGCCAAAAATCAGAGCTTGGAGGGGGATACACAAAGGGGACTTCAGAAATGTCAGAGAAGAGAGGACCTACTTCCAGCAACCCCAGGTATGGCCTTTTGGGAAAAGTACAGCCTACCTCC	A	3		37067443	+	GCCAAAAATCAGAGCTTGGAGGGGGATACA[A/-]CAAAGGGGACTTCAGAAATGTCAGAGAAGA	MLH1	GGCAGGGCTAGGCAGCAAGATGAGGAGATGCTTGAACTCCCAGCCCCTGCTGAAGTGGCTGCCAAAAATCAGAGCTTGGAGGGGGATACAACAAAGGGGACTTCAGAAATGTCAGAGAAGAGAGGACCTACTTCCAGCAACCCCAGGTATGGCCTTTTGGGAAAAGTACAGCCTACCTCC	13.4897	51.8936	14.3467	18.5489	7.0897
TGGGCATTCTGAGCCCACCG	73	+	11	-	11314599	TGGCATTTATCCACACTCTCTCCCTCCCTCCGCCCCCAGAACGTGTACTACACGAGCAGTCAGCAGATCCATGTGGGCATTCTGAGCCCACCGTGGATGATGATGACAACCGATGCCTGGTGGACGTCAACAGCCGGCCCCGGCTCATCGAATGCAGCTACGCCAAAGCCAAGAGGATG	C	11		11314690	-	TCAGCAGATCCATGTGGGCATTCTGAGCCC[C/-]ACCGTGGATGATGATGACAACCGATGCCTG	GALNT18	TGGCATTTATCCACACTCTCTCCCTCCCTCCGCCCCCAGAACGTGTACTACACGAGCAGTCAGCAGATCCATGTGGGCATTCTGAGCCCCACCGTGGATGATGATGACAACCGATGCCTGGTGGACGTCAACAGCCGGCCCCGGCTCATCGAATGCAGCTACGCCAAAGCCAAGAGGATG	13.415	51.8929	14.315	18.532	7.10741
TCCACATGTGGCCTACACAG	75	+	3	-	148904225	TTTCAGGAAACACATATCTGTGGAGAGGAGAACGGAGAGACACAGCAAACCTCTTCCCTCAAACAAGTCTTACGCTCCACATGTGGCCTACACAGAGGGTATATTTACTTAAAGCCAAGTCTCTATTGGATGGATTTGTGTAGTTTTGGTTTAAAATCCTGTAGCAGAATGTGTTGGGT	G	3		148904316	-	CAAACAAGTCTTACGCTCCACATGTGGCCT[G/-]ACACAGAGGGTATATTTACTTAAAGCCAAG	CP	TTTCAGGAAACACATATCTGTGGAGAGGAGAACGGAGAGACACAGCAAACCTCTTCCCTCAAACAAGTCTTACGCTCCACATGTGGCCTGACACAGAGGGTATATTTACTTAAAGCCAAGTCTCTATTGGATGGATTTGTGTAGTTTTGGTTTAAAATCCTGTAGCAGAATGTGTTGGGT	13.382	51.8924	14.2991	18.5205	7.11209
TGATGCCATGGGTGTCACAC	75	+	2	+	211469872	TTGGAAAGAAATAGAATATGAAGTGGTTCGAGATGCTGATGACAATTGTGTCACTGTCTGTAACATGGAAAATGTTGATGCCATGGGTGTCACACAGGTAGGCAAAGTATCTTCAAGAACTATAGTAATGCTTTCAGTTCATGTCTTTGATGGCCAAGGCAGTCTTTATAAAGTTGTTG	T	2		211469963	+	TAACATGGAAAATGTTGATGCCATGGGTGT[T/-]CACACAGGTAGGCAAAGTATCTTCAAGAAC	CPS1	TTGGAAAGAAATAGAATATGAAGTGGTTCGAGATGCTGATGACAATTGTGTCACTGTCTGTAACATGGAAAATGTTGATGCCATGGGTGTTCACACAGGTAGGCAAAGTATCTTCAAGAACTATAGTAATGCTTTCAGTTCATGTCTTTGATGGCCAAGGCAGTCTTTATAAAGTTGTTG	13.3316	51.8897	14.264	18.4785	7.09508
GCCCCTCAGGCTCCCCACCA	73	+	19	+	48342693	TCCCCAAGACCCTCCACAGATGTGTGTCCAGACCCTCTGGGCATCTCAGATTCCTACAGTCCCCCTCTGCCCGGCCCCTCAGGCTCCCCACCACGGCAGTGGCCACTGTGTCCATCTGGAGCCCAGCCTCAGAGTCCCCTTTGCCTGAGGCGCAGCGGGCTGGGCTGGTGGCCTCAGGG	A	19		48342784	+	CCCCCTCTGCCCGGCCCCTCAGGCTCCCCA[A/-]CCACGGCAGTGGCCACTGTGTCCATCTGGA	CRX	TCCCCAAGACCCTCCACAGATGTGTGTCCAGACCCTCTGGGCATCTCAGATTCCTACAGTCCCCCTCTGCCCGGCCCCTCAGGCTCCCCAACCACGGCAGTGGCCACTGTGTCCATCTGGAGCCCAGCCTCAGAGTCCCCTTTGCCTGAGGCGCAGCGGGCTGGGCTGGTGGCCTCAGGG	12.5821	51.8861	14.1789	18.3685	7.04189
ACCAGTGCCAAAGCTTTGTG	72	+	X	-	8591563	TTTTATTTATTTTTATTGTTCCTCTCTTCCAGTGCCTGGAGCCCTGCAAGGAATCAGGGGACCTGAGGAAACACCAGTGCCAAAGCTTTGTGAGGTAGGAGAACGTCAGTGGTACTTAAAACACTTGACCCAAATCTGACTATGCTTACGTGGGGTCATGGGAATGAATGGGCCTTCTT	T	X		8591654	-	GACCTGAGGAAACACCAGTGCCAAAGCTTT[T/-]GTGAGGTAGGAGAACGTCAGTGGTACTTAA	ANOS1	TTTTATTTATTTTTATTGTTCCTCTCTTCCAGTGCCTGGAGCCCTGCAAGGAATCAGGGGACCTGAGGAAACACCAGTGCCAAAGCTTTTGTGAGGTAGGAGAACGTCAGTGGTACTTAAAACACTTGACCCAAATCTGACTATGCTTACGTGGGGTCATGGGAATGAATGGGCCTTCTT	15.0738	51.885	38.4851	47.1765	35.1743
CAGTTGCTATGTCCACACAG	74	+	11	+	118959714	CATGAATCGTAGCACAGCGCTAGGCTCAGTAAATGCTGATCAATAATGAGCACCTGATTGATTGACTCTCTCCTCAGTTGCTATGTCCACACAGGGGACAAGATTCTTGATACTGCACTCTCTAAGGTAACAACATCTTCCTCCCCAGTTCTTGTCCCCACTCTTCTTTCCTTCCCTGA	C	11		118959805	+	ATTGACTCTCTCCTCAGTTGCTATGTCCAC[C/-]ACAGGGGACAAGATTCTTGATACTGCACTC	HMBS	CATGAATCGTAGCACAGCGCTAGGCTCAGTAAATGCTGATCAATAATGAGCACCTGATTGATTGACTCTCTCCTCAGTTGCTATGTCCACCACAGGGGACAAGATTCTTGATACTGCACTCTCTAAGGTAACAACATCTTCCTCCCCAGTTCTTGTCCCCACTCTTCTTTCCTTCCCTGA	12.4559	51.8843	14.1428	18.3526	7.0666
CCCGGACTCAGCCCCCACCA	73	+	16	-	3779167	CAGACGCCGCAGCCCCCTGCCCAGCCCCAACCCTCACCCGTGAGCATGTCACCAGCTGGCTTCCCCAGCGTGGCCCGGACTCAGCCCCCACCACGGTGTCCACAGGGAAGCCTACCAGCCAGGTGCCGGCCCCCCCACCCCCGGCCCAGCCCCCTCCTGCAGCGGTGGAAGCGGCTCGG	C	16		3779258	-	CTTCCCCAGCGTGGCCCGGACTCAGCCCCC[C/-]ACCACGGTGTCCACAGGGAAGCCTACCAGC	CREBBP	CAGACGCCGCAGCCCCCTGCCCAGCCCCAACCCTCACCCGTGAGCATGTCACCAGCTGGCTTCCCCAGCGTGGCCCGGACTCAGCCCCCCACCACGGTGTCCACAGGGAAGCCTACCAGCCAGGTGCCGGCCCCCCCACCCCCGGCCCAGCCCCCTCCTGCAGCGGTGGAAGCGGCTCGG	12.4685	51.8839	14.1117	18.2995	7.02717
AGAAAAGACCAGATGCACCA	73	+	1	+	193202116	TCAAAGATTTGTCCCATCAGATGAAAAGAAGAAACAAGGTTGTCAACGAGAAAATGAAACTCTAATACAAAGAAGAAAAGACCAGATGCACCAGGGGGCACTGCAATTAGTGTTACAGTACCTTATAGAGTAGTAGACCAGCCCCTTAAACTTATGCCTCAAGACTGGTAAGATAGTCT	A	1		193202207	+	TCTAATACAAAGAAGAAAAGACCAGATGCA[A/-]CCAGGGGGCACTGCAATTAGTGTTACAGTA	CDC73	TCAAAGATTTGTCCCATCAGATGAAAAGAAGAAACAAGGTTGTCAACGAGAAAATGAAACTCTAATACAAAGAAGAAAAGACCAGATGCAACCAGGGGGCACTGCAATTAGTGTTACAGTACCTTATAGAGTAGTAGACCAGCCCCTTAAACTTATGCCTCAAGACTGGTAAGATAGTCT	12.3609	51.8825	14.0704	18.2709	7.0393
CTGTGCTGTACCCGCTGGCT	82	-	2	+	241817378	CTGTCACAAAGGCCCGTACAGGGCCTCTCACCCACGCACTGAGCCAGGCCCCTCCTGCAGGCGCTCCGGCTTCCCACAGTCACCACTGTGCTGTACCCGCTGGCTATGACTGGAGAGACATCGTCAGCTACGTCATAGACCACTTCGACATTGAGATCATGGGTGGCCTTGGGCCCTCC	G	2		241817469	+	GCGCTCCGGCTTCCCACAGTCACCACTGTG[G/-]CTGTACCCGCTGGCTATGACTGGAGAGACA	AGXT	CTGTCACAAAGGCCCGTACAGGGCCTCTCACCCACGCACTGAGCCAGGCCCCTCCTGCAGGCGCTCCGGCTTCCCACAGTCACCACTGTGGCTGTACCCGCTGGCTATGACTGGAGAGACATCGTCAGCTACGTCATAGACCACTTCGACATTGAGATCATGGGTGGCCTTGGGCCCTCC	12.2978	51.8818	14.0287	18.2295	7.03239
GGGTAAGGTCGGCGCCACGC	75	+	16	+	222880	CTGGTCCCCACAGACTCAGAGAGAACCCACCATGGTGCTGTCTCCTGCCGACAAGACCAACGTCAAGGCCGCCTGGGGTAAGGTCGGCGCCACGCTGGCGAGTATGGTGCGGAGGCCCTGGAGAGGTGAGGCTCCCTCCCCTGCTCCGACCCGGGCTCCTCGCCCGCCCGGACCCACAG	G	16		222971	+	CGTCAAGGCCGCCTGGGGTAAGGTCGGCGC[G/-]CACGCTGGCGAGTATGGTGCGGAGGCCCTG	HBA2	CTGGTCCCCACAGACTCAGAGAGAACCCACCATGGTGCTGTCTCCTGCCGACAAGACCAACGTCAAGGCCGCCTGGGGTAAGGTCGGCGCGCACGCTGGCGAGTATGGTGCGGAGGCCCTGGAGAGGTGAGGCTCCCTCCCCTGCTCCGACCCGGGCTCCTCGCCCGCCCGGACCCACAG	12.3377	51.8818	14.0264	18.2153	7.01371
CCATCGTGGCGGATGCACCG	74	+	18	-	55315663	CTCGCACCAGCGGGGCTACGCGGACCTCATCTCCTCCGGGCGCAGCATCCGCAAGAAGCGCTCGCCGCTTGATGCCATCGTGGCGGATGCACCGCGGAGTACAGGCGCACCGGGGACAGCTGATCCCTTACCCCCAGGCTGGGATGCGGCCACAAAGCACGTCTATTTTTTTATGAAAG	G	18		55315754	-	GCTCGCCGCTTGATGCCATCGTGGCGGATG[G/-]CACCGCGGAGTACAGGCGCACCGGGGACAG	ATP8B1	CTCGCACCAGCGGGGCTACGCGGACCTCATCTCCTCCGGGCGCAGCATCCGCAAGAAGCGCTCGCCGCTTGATGCCATCGTGGCGGATGGCACCGCGGAGTACAGGCGCACCGGGGACAGCTGATCCCTTACCCCCAGGCTGGGATGCGGCCACAAAGCACGTCTATTTTTTTATGAAAG	12.3003	51.8816	14.0151	18.2104	7.02152
GGAATCTCGGCTCACCACCC	72	+	14	-	24709706	GAGTTCAGTCCCAATGGGCCTCCACTAGGGGAGGCCATAAGGAGCGCCCCACAGTCATGCTGTTTCCCTTTAGGAATCTCGGCTCACCACCCAGGTCATATCTAAGCCTGAGAGCAAGGAAGAACATGCGATATACACAGCAGACCTAGCCATGGGCACAAGAGCAGCCTCCACTGGGA	A	14		24709797	-	CTGTTTCCCTTTAGGAATCTCGGCTCACCA[A/-]CCCAGGTCATATCTAAGCCTGAGAGCAAGG	TINF2	GAGTTCAGTCCCAATGGGCCTCCACTAGGGGAGGCCATAAGGAGCGCCCCACAGTCATGCTGTTTCCCTTTAGGAATCTCGGCTCACCAACCCAGGTCATATCTAAGCCTGAGAGCAAGGAAGAACATGCGATATACACAGCAGACCTAGCCATGGGCACAAGAGCAGCCTCCACTGGGA	12.2859	51.8814	14.004	18.1993	7.0195
TGGTGGATCGGCCAGCGACC	82	-	5	-	33984334	GTCCTGCTCAGCGTAGGTCTGCCCAGCAGCCTGTACAGCATTGTGTGGTTCCTCAGCCCCATCCTGGGATTCCTGCTGCAGCCCGTGGTGGATCGGCCAGCGACCACTGCCGGTCCAGGTGGGGCCGCCGGAGACCCTACATCCTCACCCTGGGAGTCATGATGCTCGTGGGCATGGCT	C	5		33984425	-	CATCCTGGGATTCCTGCTGCAGCCCGTGGT[C/-]GGATCGGCCAGCGACCACTGCCGGTCCAGG	SLC45A2	GTCCTGCTCAGCGTAGGTCTGCCCAGCAGCCTGTACAGCATTGTGTGGTTCCTCAGCCCCATCCTGGGATTCCTGCTGCAGCCCGTGGTCGGATCGGCCAGCGACCACTGCCGGTCCAGGTGGGGCCGCCGGAGACCCTACATCCTCACCCTGGGAGTCATGATGCTCGTGGGCATGGCT	6.59003	51.8811	13.9475	18.1434	7.01024
GGGTGGCGGCCCCGGGGCGA	82	-	7	-	150644383	GGGACAGTCGGGGCCGCCAGTACCAGGAGCTCCCTCGATGCCCCGCCCCCACCCCCAGCCTCCTCAACATCCCCCTCTCCAGCCCGGGTGGCGGCCCCGGGGCGACGTGGAGAGCAGGCTGGATGCCCTCCAGCGCCAGCTCAACAGGTGAGGGAGTGCAGGTGGGGTGGGGGGGCACG	C	7		150644474	-	CTCCTCAACATCCCCCTCTCCAGCCCGGGT[C/-]GGCGGCCCCGGGGCGACGTGGAGAGCAGGC	KCNH2	GGGACAGTCGGGGCCGCCAGTACCAGGAGCTCCCTCGATGCCCCGCCCCCACCCCCAGCCTCCTCAACATCCCCCTCTCCAGCCCGGGTCGGCGGCCCCGGGGCGACGTGGAGAGCAGGCTGGATGCCCTCCAGCGCCAGCTCAACAGGTGAGGGAGTGCAGGTGGGGTGGGGGGGCACG	13.0179	51.8793	13.7855	17.9506	6.93472
ACGAGGGCCTCGGGCTTGGA	75	+	3	-	48606769	AGAGCTCAAACTCCCAGAGGGTGAGGGACCTTCAGCCCCTTACCGTGACTTCTTACCCAAACCAACCCAGGGTGAACGAGGGCCTCGGGCTTGGATGGTGACAAAGGACCTCGGGGAGACAATGGGGACCCTGGTGACAAGGTACAGGGAAGAGGGTGGTGTACTCTCTGTGGGGTCCT	G	3		48606860	-	AACCAACCCAGGGTGAACGAGGGCCTCGGG[G/-]CTTGGATGGTGACAAAGGACCTCGGGGAGA	COL7A1	AGAGCTCAAACTCCCAGAGGGTGAGGGACCTTCAGCCCCTTACCGTGACTTCTTACCCAAACCAACCCAGGGTGAACGAGGGCCTCGGGGCTTGGATGGTGACAAAGGACCTCGGGGAGACAATGGGGACCCTGGTGACAAGGTACAGGGAAGAGGGTGGTGTACTCTCTGTGGGGTCCT	13.653	51.8364	38.7029	47.1993	35.4295
TGAAATTTCTTACATTTGTA	72	+	X	-	85212805	TTCAGGTTCCGTGTTCCAGAGCAGATGTCTTTAATAGCAAACAACTTACTATGGTAGAAAAGCGAATGCTAATGAAATTTCTTACATTTGTATGGAATATGAGAAATATCCTGATGAATATAAAGGTATTTTTTTCATTAAGTAGTGCTCTCCAATTATTTGACATTTCTTACTATTTT	T	X		85212896	-	AAGCGAATGCTAATGAAATTTCTTACATTT[T/-]GTATGGAATATGAGAAATATCCTGATGAAT	CHM	TTCAGGTTCCGTGTTCCAGAGCAGATGTCTTTAATAGCAAACAACTTACTATGGTAGAAAAGCGAATGCTAATGAAATTTCTTACATTTTGTATGGAATATGAGAAATATCCTGATGAATATAAAGGTATTTTTTTCATTAAGTAGTGCTCTCCAATTATTTGACATTTCTTACTATTTT	12.4794	51.8163	38.4215	47.0601	35.1886
TGGTGCACTTGCATTTTGGT	73	+	5	+	112170660	AAAGCGTATTGAGTGCCTTATGGAATTTGTCAGCACATTGCACTGAGAATAAAGCTGATATATGTGCTGTAGATGGTGCACTTGCATTTTGGTTGGCACTCTTACTTACCGGAGCCAGACAAACACTTTAGCCATTATTGAAAGTGGAGGTGGGATATTACGGAATGTGTCCAGCTTGA	T	5		112170751	+	TATGTGCTGTAGATGGTGCACTTGCATTTT[T/-]GGTTGGCACTCTTACTTACCGGAGCCAGAC	APC	AAAGCGTATTGAGTGCCTTATGGAATTTGTCAGCACATTGCACTGAGAATAAAGCTGATATATGTGCTGTAGATGGTGCACTTGCATTTTTGGTTGGCACTCTTACTTACCGGAGCCAGACAAACACTTTAGCCATTATTGAAAGTGGAGGTGGGATATTACGGAATGTGTCCAGCTTGA	12.4916	51.8024	38.5981	47.1015	35.378
GATCTATACAAAGTCTTGAG	73	+	3	+	37092041	CTTGCGCTCACACATTCTGCCTCCTAAACATTTCACAGAAGATGGAAATATCCTGCAGCTTGCTAACCTGCCTGATCTATACAAAGTCTTGAGAGGTGTTAAATATGGTTATTTATGCACTGTGGGATGTGTTCTTCTTTCTCTGTATTCCGATACAAAGTGTTGTATCAAAGTGTGAT	T	3		37092132	+	TGCTAACCTGCCTGATCTATACAAAGTCTT[T/-]GAGAGGTGTTAAATATGGTTATTTATGCAC	MLH1	CTTGCGCTCACACATTCTGCCTCCTAAACATTTCACAGAAGATGGAAATATCCTGCAGCTTGCTAACCTGCCTGATCTATACAAAGTCTTTGAGAGGTGTTAAATATGGTTATTTATGCACTGTGGGATGTGTTCTTCTTTCTCTGTATTCCGATACAAAGTGTTGTATCAAAGTGTGAT	12.4875	51.7975	38.3186	46.9902	35.1154
AATGGCCCTCAGCGATTGGT	75	+	X	-	154194286	CTACCTAGAATTTTTCTTCCCAACCTCTCATCTTTTTTTCTCTTATACAGAAGTTATAAAAGTCAATATTTGAACAATGGCCCTCAGCGATTGGTAGGAAGTACAAAAAAGTCCGATTTATGGCATACACAGATGAAACCTTTAAGACTCGTGAAGCTATTCAGCATGAATCAGGAATC	G	X		154194377	-	AAGTCAATATTTGAACAATGGCCCTCAGCG[G/-]ATTGGTAGGAAGTACAAAAAAGTCCGATTT	F8	CTACCTAGAATTTTTCTTCCCAACCTCTCATCTTTTTTTCTCTTATACAGAAGTTATAAAAGTCAATATTTGAACAATGGCCCTCAGCGGATTGGTAGGAAGTACAAAAAAGTCCGATTTATGGCATACACAGATGAAACCTTTAAGACTCGTGAAGCTATTCAGCATGAATCAGGAATC	12.489	51.7948	38.3169	46.986	35.1167
AAGGTGCCTTCTACCTTGTG	75	+	5	+	176683922	TACTAATTTATCTTCTTTTGGCTTCTCAGGAATCCATACCTGTTTTGTATGTAAGCAGAGTGGGGAAGATGTTAAAAGGTGCCTTCTACCTTGTGTGGAAAGTTTTACCATGAAGAGTGTGTCCAGAAGTACCCACCCACTGTTATGCAGAACAAGGGCTTCCGGTGCTCCCTCCACAT	C	5		176684013	+	TGGGGAAGATGTTAAAAGGTGCCTTCTACC[C/-]TTGTGTGGAAAGTTTTACCATGAAGAGTGT	NSD1	TACTAATTTATCTTCTTTTGGCTTCTCAGGAATCCATACCTGTTTTGTATGTAAGCAGAGTGGGGAAGATGTTAAAAGGTGCCTTCTACCCTTGTGTGGAAAGTTTTACCATGAAGAGTGTGTCCAGAAGTACCCACCCACTGTTATGCAGAACAAGGGCTTCCGGTGCTCCCTCCACAT	12.497	51.7793	38.2946	46.9563	35.1128
ATCACACTTACAAATTTGGA	75	+	18	-	21113364	AAGTGTTTTTGTTCAATTACAGGTTGGTAAAAGTGGTTTCTAACACAGTATCTCTTCTTTTAGGTGTTCAGTGGAATCACACTTACAAATTTGGAGGGATTGTGGTGTTGGCTTTTGCCAAATCTCAAATTTTCCAGATATTCTACTTCAGGATGTATTTGGCCATGGTCTTACTGGGA	A	18		21113455	-	TTAGGTGTTCAGTGGAATCACACTTACAAA[A/-]TTTGGAGGGATTGTGGTGTTGGCTTTTGCC	NPC1	AAGTGTTTTTGTTCAATTACAGGTTGGTAAAAGTGGTTTCTAACACAGTATCTCTTCTTTTAGGTGTTCAGTGGAATCACACTTACAAAATTTGGAGGGATTGTGGTGTTGGCTTTTGCCAAATCTCAAATTTTCCAGATATTCTACTTCAGGATGTATTTGGCCATGGTCTTACTGGGA	12.4953	51.7752	38.1715	46.8963	35.0052
CGCAATGAGGAGCAGCTCTG	83	-	4	+	996428	GAGGGGGAGCGAGTGGTGGGAGGCCCGGCCCTGGGTCGGGGGGCGGCTGGGCAACGACCCCACGCGGCGACGGCCCCCCCCCGCCCCGCAATGAGGAGCAGCTCTGGGCCGAAGTGTCGCAGGCCGGGACCGTCCTGGACAGCAACCACACGGTGGGCGTCCTGGCCAGCGCCCACCGC	G	4		996519	+	CACGCGGCGACGGCCCCCCCCCGCCCCGCA[G/-]ATGAGGAGCAGCTCTGGGCCGAAGTGTCGC	IDUA	GAGGGGGAGCGAGTGGTGGGAGGCCCGGCCCTGGGTCGGGGGGCGGCTGGGCAACGACCCCACGCGGCGACGGCCCCCCCCCGCCCCGCAGATGAGGAGCAGCTCTGGGCCGAAGTGTCGCAGGCCGGGACCGTCCTGGACAGCAACCACACGGTGGGCGTCCTGGCCAGCGCCCACCGC	12.4954	51.7722	38.1267	46.8717	34.9681
GGAGGGACCGTCTGCTTGTA	74	+	2	-	38298297	CTCTCCACATTAAACACCAAACAGGTATCCTGATGTGCAGACTCGAGTGCAGGCAGAATTGGATCAGGTCGTGGGGAGGGACCGTCTGCTTGTATGGGTGACCAGCCCAACCTGCCCTATGTCCTGGCCTTCCTTTATGAAGCCATGCGCTTCTCCAGCTTTGTGCCTGTCACTATTCC	C	2		38298388	-	TGGATCAGGTCGTGGGGAGGGACCGTCTGC[C/-]TTGTATGGGTGACCAGCCCAACCTGCCCTA	CYP1B1	CTCTCCACATTAAACACCAAACAGGTATCCTGATGTGCAGACTCGAGTGCAGGCAGAATTGGATCAGGTCGTGGGGAGGGACCGTCTGCCTTGTATGGGTGACCAGCCCAACCTGCCCTATGTCCTGGCCTTCCTTTATGAAGCCATGCGCTTCTCCAGCTTTGTGCCTGTCACTATTCC	12.5145	51.7537	38.3581	46.942	35.2058
TGAGCTGAAGCCAGCTTGGA	74	+	2	+	233398905	CACACCCACTCTGGCCCCTCGTCTGTAGGCCGGCCCCCAGCAAGCTCTGAGCAGGCCCAGCAGGAACTCTTCAATGAGCTGAAGCCAGCTTGGATGGGGCAAACTTCATTGTTAACCACATGAGGGACCAGAACAATTACAATGAGGTAAGGGACCACAGGATTGCCATGTACAGGTGT	G	2		233398996	+	CAGGAACTCTTCAATGAGCTGAAGCCAGCT[G/-]TGGATGGGGCAAACTTCATTGTTAACCACA	CHRND	CACACCCACTCTGGCCCCTCGTCTGTAGGCCGGCCCCCAGCAAGCTCTGAGCAGGCCCAGCAGGAACTCTTCAATGAGCTGAAGCCAGCTGTGGATGGGGCAAACTTCATTGTTAACCACATGAGGGACCAGAACAATTACAATGAGGTAAGGGACCACAGGATTGCCATGTACAGGTGT	12.5093	51.7532	38.229	46.8945	35.0803
CAAAGGCCCGTTACATTGGC	75	+	9	-	32984707	GTCTGTTTCCTTCTCTTGTATCCCTCTGCTAGGTTTACAAAGATGAGCAGGTGGTGGTGATAAAGGATAAATACCCAAAGGCCCGTTACATTGGCTGGTCTTACCGTGGACCTCCATTTCCAGTCTGAAGGCTGTGGCCAGGGAACACCTTGAACTCCTTAAGCATATGCACACTGTGG	C	9		32984798	-	ATAAAGGATAAATACCCAAAGGCCCGTTAC[C/-]ATTGGCTGGTCTTACCGTGGACCTCCATTT	APTX	GTCTGTTTCCTTCTCTTGTATCCCTCTGCTAGGTTTACAAAGATGAGCAGGTGGTGGTGATAAAGGATAAATACCCAAAGGCCCGTTACCATTGGCTGGTCTTACCGTGGACCTCCATTTCCAGTCTGAAGGCTGTGGCCAGGGAACACCTTGAACTCCTTAAGCATATGCACACTGTGG	12.5198	51.7354	38.2341	46.8712	35.1064
TCCCTCGCCGGCAGGTTGTG	73	+	20	-	10653561	GGCGGGGAGTGGGAGGGAGTCGCCACCTCTATACTCGAAGAAAACAGCTTTCTCCCGCGCTGACCTACCTCCTTCCCTCGCCGGCAGGTTGTGGGGCCTCGGGTCAGTTCGAGTTGGAGATCCTGTCCATGCAGAACGTGAACGGGGAGCTGCAGAACGGGAACTGCTGCGGCGGCGCC	G	20		10653652	-	CTGACCTACCTCCTTCCCTCGCCGGCAGGT[G/-]TGTGGGGCCTCGGGTCAGTTCGAGTTGGAG	JAG1	GGCGGGGAGTGGGAGGGAGTCGCCACCTCTATACTCGAAGAAAACAGCTTTCTCCCGCGCTGACCTACCTCCTTCCCTCGCCGGCAGGTGTGTGGGGCCTCGGGTCAGTTCGAGTTGGAGATCCTGTCCATGCAGAACGTGAACGGGGAGCTGCAGAACGGGAACTGCTGCGGCGGCGCC	12.5463	51.7269	38.578	46.9104	35.5127
CCCAATACAATGTGAAGGAC	82	-	10	-	90974714	AGATTGCGCTTATTGTGATTTTGAAAATTAAAACAACAACAACAACGAGGCTTTCTCTGGTTCCTTTTCATTGTAGAGTTATCCTCCCAATACAATGTGAAGGACATGCTTGTGCCGACTGCAGTCTGGAGCGGGGGTCACGACTGGCTTGCAGATGTCTACGACGTCAATATCTTACT	C	10		90974805	-	GTTCCTTTTCATTGTAGAGTTATCCTCCCA[C/-]ATACAATGTGAAGGACATGCTTGTGCCGAC	LIPA	AGATTGCGCTTATTGTGATTTTGAAAATTAAAACAACAACAACAACGAGGCTTTCTCTGGTTCCTTTTCATTGTAGAGTTATCCTCCCACATACAATGTGAAGGACATGCTTGTGCCGACTGCAGTCTGGAGCGGGGGTCACGACTGGCTTGCAGATGTCTACGACGTCAATATCTTACT	12.516	51.7265	38.0586	46.7895	34.9492
CCAGGAGTGAACTGGTTGAG	74	+	19	+	11230967	ATGTTCTGGAAATTTCTGGAATCTTCTGGTATAGCTGATGATCTCGTTCCTGCCCTGACTCCGCTTCTTCTGCCCCAGGAGTGAACTGGTTGAGAGGACCACCCTGAGCAATGGCGGCTGCCAGTATCTGTGCCTCCCTGCCCCGCAGATCAACCCCCACTCGCCCAAGTTTACCTGCG	G	19		11231058	+	CCGCTTCTTCTGCCCCAGGAGTGAACTGGT[G/-]TGAGAGGACCACCCTGAGCAATGGCGGCTG	LDLR	ATGTTCTGGAAATTTCTGGAATCTTCTGGTATAGCTGATGATCTCGTTCCTGCCCTGACTCCGCTTCTTCTGCCCCAGGAGTGAACTGGTGTGAGAGGACCACCCTGAGCAATGGCGGCTGCCAGTATCTGTGCCTCCCTGCCCCGCAGATCAACCCCCACTCGCCCAAGTTTACCTGCG	12.5326	51.719	38.2848	46.8604	35.1808
CCCCCGGCCCCCTATTTGGG	74	+	X	+	48547020	ACAGCTATGTGTTATACCCCCTCCACAGAGCCACTTCCGCCGCCCCCACCGCCATCTCGAGGAGGGAACCAGCTCCCCCGGCCCCCTATTTGGGGGGTAACAAGGGTCGTTCTGGTCCACTGCCCCCTGTACCTTTGGGGATTGCCCCACCCCCACCAACACCCCGGGGACCCCCACCC	G	X		48547111	+	GGAGGGAACCAGCTCCCCCGGCCCCCTATT[G/-]TGGGGGGTAACAAGGGTCGTTCTGGTCCAC	WAS	ACAGCTATGTGTTATACCCCCTCCACAGAGCCACTTCCGCCGCCCCCACCGCCATCTCGAGGAGGGAACCAGCTCCCCCGGCCCCCTATTGTGGGGGGTAACAAGGGTCGTTCTGGTCCACTGCCCCCTGTACCTTTGGGGATTGCCCCACCCCCACCAACACCCCGGGGACCCCCACCC	12.5181	51.7179	38.013	46.7594	34.9155
GGGATTTGATGCTACTTGTC	75	+	X	+	77245356	AAATAGCAATGGGACTGTTGAGTATGATCCTCTACTAACCTCTCCAGAAACGTTGAGAGGAGCAATAGAAGACATGGGATTTGATGCTACTTGTCAGGTAATTATCATTTTTTCTTTGATTACCCTAATGTTCTTTTACTTCCATTTTGCTGCTTCTTTTGGCATTTATCAATGAGAAA	C	X		77245447	+	AGCAATAGAAGACATGGGATTTGATGCTAC[C/-]TTGTCAGGTAATTATCATTTTTTCTTTGAT	ATP7A	AAATAGCAATGGGACTGTTGAGTATGATCCTCTACTAACCTCTCCAGAAACGTTGAGAGGAGCAATAGAAGACATGGGATTTGATGCTACCTTGTCAGGTAATTATCATTTTTTCTTTGATTACCCTAATGTTCTTTTACTTCCATTTTGCTGCTTCTTTTGGCATTTATCAATGAGAAA	12.5323	51.7036	38.1277	46.7859	35.0415
TGTGGCTTTCGGAAATTGCC	74	+	6	-	135774408	GAATTTATTTGCAGATTCTTGATTTCTTAAGCGTGGATGAAATTAAGAATAATTCTGAGGTTCAAAACCAAGAATGTGGCTTTCGGAAATTGCCTGGGCATTTCTTAAGGTATGTTTTTCATCCATTTTAAACACTTTAAAACTAGTCTTCAAATTTAGTTGGCTGCTTTCTCCCAAAT	A	6		135774499	-	GTTCAAAACCAAGAATGTGGCTTTCGGAAA[A/-]TTGCCTGGGCATTTCTTAAGGTATGTTTTT	AHI1	GAATTTATTTGCAGATTCTTGATTTCTTAAGCGTGGATGAAATTAAGAATAATTCTGAGGTTCAAAACCAAGAATGTGGCTTTCGGAAAATTGCCTGGGCATTTCTTAAGGTATGTTTTTCATCCATTTTAAACACTTTAAAACTAGTCTTCAAATTTAGTTGGCTGCTTTCTCCCAAAT	12.5366	51.698	38.1445	46.7827	35.0659
GAGTACGCCTCTCTTTTGGC	73	+	2	+	71801287	CTTCCCACCGGCCTCTGAGTCTGCCCCTTCTCTTGTGCAGCACAGGCAGGCGGAGGCGGAGGGCGAGGGCTGGGAGTACGCCTCTCTTTTGGCTGGAAGTTCCACCTCGAGTACCGCAAGACAGATGCCTTCCGCCGCCGCCGCTGGCGCCGTCGCATGGAGCCACTGGAGAAGACGGG	T	2		71801378	+	GGGCGAGGGCTGGGAGTACGCCTCTCTTTT[T/-]GGCTGGAAGTTCCACCTCGAGTACCGCAAG	DYSF	CTTCCCACCGGCCTCTGAGTCTGCCCCTTCTCTTGTGCAGCACAGGCAGGCGGAGGCGGAGGGCGAGGGCTGGGAGTACGCCTCTCTTTTTGGCTGGAAGTTCCACCTCGAGTACCGCAAGACAGATGCCTTCCGCCGCCGCCGCTGGCGCCGTCGCATGGAGCCACTGGAGAAGACGGG	12.5468	51.682	38.157	46.7589	35.1026
GGCAAAAATCTACTTCTACA	82	-	11	-	45931741	GGCGCCACAGTGCAGATTGGGGTCTGGCCTGCCCTGATGTGTCCCTCTCCCACTGCAGGGCCGCTCATGGATTACTTGCCCACCTGGCAAAAATCTACTTCTACAGTTGGGGCTGACAGACCTCCCGGAAGGAGGGTGTGGGGAGGGGTGGGGCAGGGAGCCCCTCTTCCCTAATAAAA	G	11		45931832	-	GCCGCTCATGGATTACTTGCCCACCTGGCA[G/-]AAAATCTACTTCTACAGTTGGGGCTGACAG	PEX16	GGCGCCACAGTGCAGATTGGGGTCTGGCCTGCCCTGATGTGTCCCTCTCCCACTGCAGGGCCGCTCATGGATTACTTGCCCACCTGGCAGAAAATCTACTTCTACAGTTGGGGCTGACAGACCTCCCGGAAGGAGGGTGTGGGGAGGGGTGGGGCAGGGAGCCCCTCTTCCCTAATAAAA	12.5393	51.6592	37.8912	46.6339	34.8642
AGAAAGCCCTGCCCTTTGAC	75	+	11	-	47353611	AAGAATGGCCTGGACCTGGGAGAAGACGCCCGCTTCCGCATGTTCAGCAAGCAGGGAGTGTTGACTCTGGAGATTAGAAAGCCCTGCCCTTTGACGGGGGCATCTATGTCTGCAGGGCCACCAACTTACAGGGCGAGGCACGGTGTGAGTGCCGCCTGGAGGTGCGAGGTGAGGAGCCC	C	11		47353702	-	GTTGACTCTGGAGATTAGAAAGCCCTGCCC[C/-]TTTGACGGGGGCATCTATGTCTGCAGGGCC	MYBPC3	AAGAATGGCCTGGACCTGGGAGAAGACGCCCGCTTCCGCATGTTCAGCAAGCAGGGAGTGTTGACTCTGGAGATTAGAAAGCCCTGCCCCTTTGACGGGGGCATCTATGTCTGCAGGGCCACCAACTTACAGGGCGAGGCACGGTGTGAGTGCCGCCTGGAGGTGCGAGGTGAGGAGCCC	12.543	51.6483	37.8719	46.6104	34.8593
ATGACTGCATCATTTTTGGT	75	+	3	-	170732199	GAAGAGACTGTGGCAGCTGCTCAACTAATCACCATGCTCTGGTCCCTGTCTGTATCCAGCTTTGCAGTTGGTGGAATGACTGCATCATTTTTGGTGGGTGGCTTGGGGACACACTTGGAAGGTAGGCAAATTTCATAAATAAGCATAAACAGAAACTTTCATATTTTCATTTTCCTAAC	C	3		170732290	-	CTTTGCAGTTGGTGGAATGACTGCATCATT[C/-]TTTGGTGGGTGGCTTGGGGACACACTTGGA	SLC2A2	GAAGAGACTGTGGCAGCTGCTCAACTAATCACCATGCTCTGGTCCCTGTCTGTATCCAGCTTTGCAGTTGGTGGAATGACTGCATCATTCTTTGGTGGGTGGCTTGGGGACACACTTGGAAGGTAGGCAAATTTCATAAATAAGCATAAACAGAAACTTTCATATTTTCATTTTCCTAAC	12.553	51.6401	37.9493	46.6227	34.9499
GTGGATTGTTCATCATTGGC	75	+	10	+	94410160	GTGGATGTAGAAGAGGCAGTTCTGGGGCAGTATACTGAAGAACCTCTAAGTCAAGAGCCATCTGTAGATGCTGGTGTGGATTGTTCATCATTGGCGGGGTTCCATTTTTCCAGGTATGTCATATCAGATAACCCTTCCACATCTGATGTAAGTCATTCATTTACTATTCATTATAAAGG	A	10		94410251	+	TCTGTAGATGCTGGTGTGGATTGTTCATCA[A/-]TTGGCGGGGTTCCATTTTTCCAGGTATGTC	KIF11	GTGGATGTAGAAGAGGCAGTTCTGGGGCAGTATACTGAAGAACCTCTAAGTCAAGAGCCATCTGTAGATGCTGGTGTGGATTGTTCATCAATTGGCGGGGTTCCATTTTTCCAGGTATGTCATATCAGATAACCCTTCCACATCTGATGTAAGTCATTCATTTACTATTCATTATAAAGG	12.5543	51.6395	37.9611	46.6252	34.9633
CTTCACCATGCATTTTTGAC	75	+	11	+	88961040	CACAATGCCTTGCACATCTATATGAATGGAACAATGTCCCAGGTACAGGGATCTGCCAACGATCCTATCTTCCTTCTTCACCATGCATTTTTGACAGGTTGGTTAATATTTCTTTATAAATAACGTGCTCATTGGATTTAAATAGAGGGTGCCTATCAAATGTGATTTAAGTTATTAAA	G	11		88961131	+	GATCCTATCTTCCTTCTTCACCATGCATTT[G/-]TTGACAGGTTGGTTAATATTTCTTTATAAA	TYR	CACAATGCCTTGCACATCTATATGAATGGAACAATGTCCCAGGTACAGGGATCTGCCAACGATCCTATCTTCCTTCTTCACCATGCATTTGTTGACAGGTTGGTTAATATTTCTTTATAAATAACGTGCTCATTGGATTTAAATAGAGGGTGCCTATCAAATGTGATTTAAGTTATTAAA	12.5562	51.6367	37.9683	46.6218	34.9756
GTGGGGTTGGTAGGCTTGAG	74	+	12	-	58144879	TGTAGACCAGGACCTAAGGACATATCTGGACAAGGCACCCCCACCAGGCTTGCCAGCCGAAACGATCAAGGTGAGTGGGGTTGGTAGGCTTGAGAGGTGGATTGGGACCTTTGTAGTAGAACCTTCTGGGATTTCAGGTATGGTGCCTAGTTTCCAGTGCATCTGTACCTCCCCTTTGA	A	12		58144970	-	AAACGATCAAGGTGAGTGGGGTTGGTAGGC[A/-]TTGAGAGGTGGATTGGGACCTTTGTAGTAG	CDK4	TGTAGACCAGGACCTAAGGACATATCTGGACAAGGCACCCCCACCAGGCTTGCCAGCCGAAACGATCAAGGTGAGTGGGGTTGGTAGGCATTGAGAGGTGGATTGGGACCTTTGTAGTAGAACCTTCTGGGATTTCAGGTATGGTGCCTAGTTTCCAGTGCATCTGTACCTCCCCTTTGA	12.5742	51.6307	38.1267	46.6389	35.1686
TGCAAAATTTATACTACTTT	82	-	X	-	154215455	TTTCCTACAATGAGATTTTTTAAATAGAAGATAAATGTTCTCACTTCTTTTTCAGGGAGTCTGGCCAAGGAAAAGACACAGACCTTGCAAAATTTATACTACTTTTTGCTGTATTTGATGAAGGTTAGTGAGTCTTAATCTGAATTTTGGATTCCTGAAAGAAATCCTCTGCTACTATT	C	X		154215546	-	TCTGGCCAAGGAAAAGACACAGACCTTGCA[C/-]AAATTTATACTACTTTTTGCTGTATTTGAT	F8	TTTCCTACAATGAGATTTTTTAAATAGAAGATAAATGTTCTCACTTCTTTTTCAGGGAGTCTGGCCAAGGAAAAGACACAGACCTTGCACAAATTTATACTACTTTTTGCTGTATTTGATGAAGGTTAGTGAGTCTTAATCTGAATTTTGGATTCCTGAAAGAAATCCTCTGCTACTATT	12.5562	51.6182	37.8692	46.5553	34.9039
CAATGTAGTATACATTTGGG	73	+	7	+	23205311	TACAGGATTATAGCTGGACAGACATCCGCTGCCCCTTTGAAAAACGAAGAGATGCAGCATGCGTGTTTTGGGACAATGTAGTATACATTTGGGAGGCTCTCAGCTTTTCCCAATAAAGCGAATGGACTGCTATAATGTAGTGAAGGATAGCTGGTATTCGAAACTGGGTCCTCCGACAC	T	7		23205402	+	GCGTGTTTTGGGACAATGTAGTATACATTT[T/-]GGGAGGCTCTCAGCTTTTCCCAATAAAGCG	KLHL7	TACAGGATTATAGCTGGACAGACATCCGCTGCCCCTTTGAAAAACGAAGAGATGCAGCATGCGTGTTTTGGGACAATGTAGTATACATTTTGGGAGGCTCTCAGCTTTTCCCAATAAAGCGAATGGACTGCTATAATGTAGTGAAGGATAGCTGGTATTCGAAACTGGGTCCTCCGACAC	12.5498	51.6125	37.7652	47.029	34.8073
GGGATCCTGGAATTCCAGGA	82	-	X	+	69247704	AGGAAAGAAAGCAGGACCTCCTGGACCCAATGGCCCTCCAGGACCCCCAGGACCTCCAGGACCCCAGGGACCCCCAGGAATTCCAGGGATCCTGGAATTCCAGGAACAACTGTTATGGGACCACCTGGTCCTCCAGGTCCTCCTGGTCCTCAAGGACCCCCTGGCCTCCAGGGACCTTC	T	X		69247795	+	ACCCCAGGGACCCCCAGGAATTCCAGGGAT[T/-]CCTGGAATTCCAGGAACAACTGTTATGGGA	EDA	AGGAAAGAAAGCAGGACCTCCTGGACCCAATGGCCCTCCAGGACCCCCAGGACCTCCAGGACCCCAGGGACCCCCAGGAATTCCAGGGATTCCTGGAATTCCAGGAACAACTGTTATGGGACCACCTGGTCCTCCAGGTCCTCCTGGTCCTCAAGGACCCCCTGGCCTCCAGGGACCTTC	14.4255	51.5617	20.5869	30.7744	13.7812
TGGGGAAAATGTGATGTAAG	74	+	5	+	40979921	ATTACACCCTTACTGGTAGGGACAGCTGTACTCTGCCTGCCTCAGCTGAGAAAGCTTGTGGTGCCTGCCCACTGTGGGGAAAATGTGATGTAAGGGGCCTTTCATATTTGTAAGTATAAGAATGCTAAAGTCACAGTACTGAGGATTTAAAAAATGTGGTTTCTAGTTTAGCAGTGGGC	G	5		40980012	+	GTGCCTGCCCACTGTGGGGAAAATGTGATG[G/-]TAAGGGGCCTTTCATATTTGTAAGTATAAG	C7	ATTACACCCTTACTGGTAGGGACAGCTGTACTCTGCCTGCCTCAGCTGAGAAAGCTTGTGGTGCCTGCCCACTGTGGGGAAAATGTGATGGTAAGGGGCCTTTCATATTTGTAAGTATAAGAATGCTAAAGTCACAGTACTGAGGATTTAAAAAATGTGGTTTCTAGTTTAGCAGTGGGC	17.6802	51.5413	37.9267	47.9046	24.7599
GGATATTTTTCAGGAGTATA	75	+	12	-	88513961	TTAGACTTAGTAAAAAAAAAATCATGAACTTGATAAATTTATTCAAGTAAACCATGTTATATTTTAAATTAAATTGGATATTTTTCAGGAGTATATGGTTTAGAAGATGCTGTCGTTGAAATAAAGAATTGTAAAAACCAAATTAAAATAAGAGATCGAGAGATTGAAATATTAACAAA	G	12		88514052	-	TATTTTAAATTAAATTGGATATTTTTCAGG[G/-]AGTATATGGTTTAGAAGATGCTGTCGTTGA	CEP290	TTAGACTTAGTAAAAAAAAAATCATGAACTTGATAAATTTATTCAAGTAAACCATGTTATATTTTAAATTAAATTGGATATTTTTCAGGGAGTATATGGTTTAGAAGATGCTGTCGTTGAAATAAAGAATTGTAAAAACCAAATTAAAATAAGAGATCGAGAGATTGAAATATTAACAAA	17.474	51.5245	38.0157	47.9522	23.3704
AGACCTGGTCTACATGTAGA	73	+	1	-	24130822	TCGTGGACTCTTCTGTGGCAGGACTTGGAGGCTGTCCCTACGCACAGGGGGCATCAGGAAACTTGGCCACAGAAGACCTGGTCTACATGTAGAGGGCTTGGGCATTCACACGGTAAGCCCACCCACCCCCTGGTGGCGACAGCCCCGAACTGACCAGGGGGCCTGAAGCTGAGAACAAA	C	1		24130913	-	AACTTGGCCACAGAAGACCTGGTCTACATG[C/-]TAGAGGGCTTGGGCATTCACACGGTAAGCC	HMGCL	TCGTGGACTCTTCTGTGGCAGGACTTGGAGGCTGTCCCTACGCACAGGGGGCATCAGGAAACTTGGCCACAGAAGACCTGGTCTACATGCTAGAGGGCTTGGGCATTCACACGGTAAGCCCACCCACCCCCTGGTGGCGACAGCCCCGAACTGACCAGGGGGCCTGAAGCTGAGAACAAA	17.1484	51.5098	37.8034	47.7916	23.228
CGACAGGAATTTGCAGTATG	74	+	11	+	61726960	GTCCCCAAGGTGGCAGAGCAGCTCATCAACCCCTTTGGAGAGGATGATGATGATTTTGAGACCAACTGGATTGTCGACAGGAATTTGCAGTATGGGGAGAGGGAGAGAAACCATACCATGGACCTTCCCCAAAGTGGACCCAAAGAGAGGACCCCACTGTTCTGTAGGGAGGCCTCACA	G	11		61727051	+	ACCAACTGGATTGTCGACAGGAATTTGCAG[G/-]TATGGGGAGAGGGAGAGAAACCATACCATG	BEST1	GTCCCCAAGGTGGCAGAGCAGCTCATCAACCCCTTTGGAGAGGATGATGATGATTTTGAGACCAACTGGATTGTCGACAGGAATTTGCAGGTATGGGGAGAGGGAGAGAAACCATACCATGGACCTTCCCCAAAGTGGACCCAAAGAGAGGACCCCACTGTTCTGTAGGGAGGCCTCACA	15.2034	51.4945	37.9635	47.8849	23.3265
CCGCTTCGACGAGCAGTAAC	74	+	17	+	29422297	CCTCCGCCGCCCCCCGGCCGCGGGGAGGACATGGCCGCGCACAGGCCGGTGGAATGGGTCCAGGCCGTGGTCAGCCGCTTCGACGAGCAGTAACCGGCCCGTGGCGGGCGGGAGGTGGGAGCGGAGTGGGGGTGGGGACAGAGTAGGTGAGGGGAGGTAGGAGCGGCCGCCTCCCCCGC	G	17		29422388	+	CAGGCCGTGGTCAGCCGCTTCGACGAGCAG[G/-]TAACCGGCCCGTGGCGGGCGGGAGGTGGGA	NF1	CCTCCGCCGCCCCCCGGCCGCGGGGAGGACATGGCCGCGCACAGGCCGGTGGAATGGGTCCAGGCCGTGGTCAGCCGCTTCGACGAGCAGGTAACCGGCCCGTGGCGGGCGGGAGGTGGGAGCGGAGTGGGGGTGGGGACAGAGTAGGTGAGGGGAGGTAGGAGCGGCCGCCTCCCCCGC	15.1239	51.4904	37.8981	47.8371	23.2831
CTCCCTCTCTCCCCCGTATT	75	+	1	+	25617039	TTGAAAGAATGAATGAATGAATGAATGAATGAATGAATGAGTGAGAGGCATCCTTCCTTCTCAGTCGTCCTGGCTCTCCCTCTCTCCCCCGTATTCGGCTGGCCACCATGAGTGCTTTGTCGGTGCTGATCTCAGTGGATGCTGTCTTGGGGAAGGTCAACTTGGCGCAGTTGGTGGTG	A	1		25617130	+	TCAGTCGTCCTGGCTCTCCCTCTCTCCCCC[A/-]GTATTCGGCTGGCCACCATGAGTGCTTTGT	RHD	TTGAAAGAATGAATGAATGAATGAATGAATGAATGAATGAGTGAGAGGCATCCTTCCTTCTCAGTCGTCCTGGCTCTCCCTCTCTCCCCCAGTATTCGGCTGGCCACCATGAGTGCTTTGTCGGTGCTGATCTCAGTGGATGCTGTCTTGGGGAAGGTCAACTTGGCGCAGTTGGTGGTG	14.8844	51.4783	37.953	47.8599	23.314
CTCTGTGAGGAAGCAGTATC	74	+	17	+	29553513	AAGTGGCCCTGTACATGTTTCTGTGGAACCCTGACACTGAAGCTGTTCTGGTTGCCATGTCCTGTTTCCGCCACCTCTGTGAGGAAGCAGTATCCGGTGTGGGGTGGATGAAGTGTCAGTGCATAACCTCTTGCCCAACTATAACACATTCATGGAGTTTGCCTCTGTCAGCAATATGA	A	17		29553604	+	CCTGTTTCCGCCACCTCTGTGAGGAAGCAG[A/-]TATCCGGTGTGGGGTGGATGAAGTGTCAGT	NF1	AAGTGGCCCTGTACATGTTTCTGTGGAACCCTGACACTGAAGCTGTTCTGGTTGCCATGTCCTGTTTCCGCCACCTCTGTGAGGAAGCAGATATCCGGTGTGGGGTGGATGAAGTGTCAGTGCATAACCTCTTGCCCAACTATAACACATTCATGGAGTTTGCCTCTGTCAGCAATATGA	14.3802	51.4579	37.8906	47.7964	23.267
TCTACCCGAGGTCGATCTAG	83	-	5	+	176665180	ACACTTAAATTACAACAATTTTGGCCTGTGGACTCTATTTTTATTTTTTGTTCTTAGGTAAGTTCCCGCTGTGAAGAGGAAAGCCTTCTACCCGAGGTCGATCTAGTGCTCAGAACAAGCAGGTGGACGAGAATTCTTTGATTTCAACCAAAGAAGAGCCTCCAGTTCTTGAAAGGGAG	G	5		176665271	+	AGTTCCCGCTGTGAAGAGGAAAGCCTTCTA[G/-]CCCGAGGTCGATCTAGTGCTCAGAACAAGC	NSD1	ACACTTAAATTACAACAATTTTGGCCTGTGGACTCTATTTTTATTTTTTGTTCTTAGGTAAGTTCCCGCTGTGAAGAGGAAAGCCTTCTAGCCCGAGGTCGATCTAGTGCTCAGAACAAGCAGGTGGACGAGAATTCTTTGATTTCAACCAAAGAAGAGCCTCCAGTTCTTGAAAGGGAG	14.2106	51.4532	37.9315	47.8158	23.2908
ATTACAAAGAGAAAAGAGAC	83	-	X	+	41202475	ATGTTGAGATGGGAGAAATTATCATGGGAAACATTGAGCTTACTCGTTATACTCGCCCAACTCCAGTGCAAAAGCATGCTATTCCTATTACAAAGAGAAAAGAGACTTGATGGCTTGTGCCCAAACAGGTAAGCTCAACTCATAAGAGTAAAACATCATATTTCTTCTGTAAAGGACTA	T	X		41202566	+	CTCCAGTGCAAAAGCATGCTATTCCTATTA[T/-]CAAAGAGAAAAGAGACTTGATGGCTTGTGC	DDX3X	ATGTTGAGATGGGAGAAATTATCATGGGAAACATTGAGCTTACTCGTTATACTCGCCCAACTCCAGTGCAAAAGCATGCTATTCCTATTATCAAAGAGAAAAGAGACTTGATGGCTTGTGCCCAAACAGGTAAGCTCAACTCATAAGAGTAAAACATCATATTTCTTCTGTAAAGGACTA	14.4074	51.4465	37.6132	47.6143	23.0888
AATACGAGTCAAGGAATGGC	82	-	7	+	107303720	GTTTTCTTGCTTTTTGACAGTTGTTCAAGAAAGAGAGCCTTTGGTGTGCTAAAGACTCTTGTGCCCATCTTGGAGTGGCTCCCCAAATACGAGTCAAGGAATGGCTGCTTAGTGACGTCATTTCGGGAGTTAGTACTGGGCTAGTGGCCACGCTGCAAGGTAAGATGTTGGCAGATTGA	C	7		107303811	+	GTGCCCATCTTGGAGTGGCTCCCCAAATAC[C/-]GAGTCAAGGAATGGCTGCTTAGTGACGTCA	SLC26A4	GTTTTCTTGCTTTTTGACAGTTGTTCAAGAAAGAGAGCCTTTGGTGTGCTAAAGACTCTTGTGCCCATCTTGGAGTGGCTCCCCAAATACCGAGTCAAGGAATGGCTGCTTAGTGACGTCATTTCGGGAGTTAGTACTGGGCTAGTGGCCACGCTGCAAGGTAAGATGTTGGCAGATTGA	13.8296	51.4394	37.8647	47.7578	23.2436
AAATAATCGCCAGAGGTATC	75	+	5	-	37198828	CATTACTAGCCACTAAAATGGATTGTTTTATTTTCCTCAGGAAGATGGTGATGATCTTCTTTTAAAAGCTGAAAAAAATAATCGCCAGAGGTATCTGGAATCCTTCAGCGTGTTCTCCTGCTTTTCCGGGCGGCTCAGTGTTCTTTTCCTGTAGCACAGTGGTATATATTGCAGTTGAG	A	5		37198919	-	TTTTAAAAGCTGAAAAAAATAATCGCCAGA[A/-]GGTATCTGGAATCCTTCAGCGTGTTCTCCT	C5orf42	CATTACTAGCCACTAAAATGGATTGTTTTATTTTCCTCAGGAAGATGGTGATGATCTTCTTTTAAAAGCTGAAAAAAATAATCGCCAGAAGGTATCTGGAATCCTTCAGCGTGTTCTCCTGCTTTTCCGGGCGGCTCAGTGTTCTTTTCCTGTAGCACAGTGGTATATATTGCAGTTGAG	13.5114	51.4294	37.8629	47.7434	23.2384
ATGTTTGGCAACTGTGTACG	75	+	8	-	72128928	GCTTTTCTTGCATATAAATAGCACATATAACTTTGGAACAGATGGCTTTCCTGCTGCAGCAACCAGTGCTAACTTATGTTTGGCAACTGTGTACGGGGCGGTGTGGACTGGATGAGAAAGTTGGCCTTCCGCTACAGACGGGTAAAAGAGATCTACAACACCTACAAAAATAATGTTGG	G	8		72129019	-	CAACCAGTGCTAACTTATGTTTGGCAACTG[G/-]TGTACGGGGCGGTGTGGACTGGATGAGAAA	EYA1	GCTTTTCTTGCATATAAATAGCACATATAACTTTGGAACAGATGGCTTTCCTGCTGCAGCAACCAGTGCTAACTTATGTTTGGCAACTGGTGTACGGGGCGGTGTGGACTGGATGAGAAAGTTGGCCTTCCGCTACAGACGGGTAAAAGAGATCTACAACACCTACAAAAATAATGTTGG	13.0852	51.4289	38.035	47.8405	23.3438
TTTACACCAAACCTAAAGCC	82	-	21	+	34929443	GTATTTTTCTTCTTACAGATAAGGCTCAATTACTTGAAATAGCCAAAGCTAATGCAGCTGCCATGTGTGCTAAGGCTGGTGTCCCTTTACACCAAACCTAAAGCCTGCACCTCCACCTACTATAGAAGAGAAAGTTGCTAAAAAGTCAGGAGGAGCTACTATAGAAGAACTAACTGAGG	C	21		34929534	+	CCATGTGTGCTAAGGCTGGTGTCCCTTTAC[C/-]ACCAAACCTAAAGCCTGCACCTCCACCTAC	SON	GTATTTTTCTTCTTACAGATAAGGCTCAATTACTTGAAATAGCCAAAGCTAATGCAGCTGCCATGTGTGCTAAGGCTGGTGTCCCTTTACCACCAAACCTAAAGCCTGCACCTCCACCTACTATAGAAGAGAAAGTTGCTAAAAAGTCAGGAGGAGCTACTATAGAAGAACTAACTGAGG	13.7071	51.4224	37.7294	47.6577	23.1532
TAGCAGTATTTCATTGTACC	73	+	17	-	41245143	ATAATGCTGAAGACCCCAAAGATCTCATGTTAAGTGGAGAAAGGGTTTTGCAAACTGAAAGATCTGTAGAGAGTAGCAGTATTTCATTGTACCTGGTACTGATTATGGCACTCAGGAAAGTATCTCGTTACTGGAAGTTAGCACTCTAGGGAAGGCAAAAACAGAACCAAATAAATGTG	G	17		41245234	-	AGATCTGTAGAGAGTAGCAGTATTTCATTG[G/-]TACCTGGTACTGATTATGGCACTCAGGAAA	BRCA1	ATAATGCTGAAGACCCCAAAGATCTCATGTTAAGTGGAGAAAGGGTTTTGCAAACTGAAAGATCTGTAGAGAGTAGCAGTATTTCATTGGTACCTGGTACTGATTATGGCACTCAGGAAAGTATCTCGTTACTGGAAGTTAGCACTCTAGGGAAGGCAAAAACAGAACCAAATAAATGTG	13.4324	51.4176	37.7954	47.6889	23.1919
CATACGGAAACGTAGCCATT	82	-	2	+	112686769	TGACCACACACCGCTGTTATCCCTTCCTCACGCCAGTGGGTACCAGCCTGCCTTGATGTTTTCACCAACCCAGCCTGGAAGACCACATACGGAAACGTAGCCATTCCCCAGGTGACCTCTGTCGAATCAAAGCCCCTACCGCCTCTTGCCTTCAAACACACAGTTGGACACATAATACT	A	2		112686860	+	TTCACCAACCCAGCCTGGAAGACCACATAC[A/-]GGAAACGTAGCCATTCCCCAGGTGACCTCT	MERTK	TGACCACACACCGCTGTTATCCCTTCCTCACGCCAGTGGGTACCAGCCTGCCTTGATGTTTTCACCAACCCAGCCTGGAAGACCACATACAGGAAACGTAGCCATTCCCCAGGTGACCTCTGTCGAATCAAAGCCCCTACCGCCTCTTGCCTTCAAACACACAGTTGGACACATAATACT	12.5832	51.4055	37.9855	47.7713	23.301
TGTACTGCAAAAGTCAGGGC	82	-	7	+	74202274	CTCTGGGCGCCCCCAGGTGACTGCCCCAGCCTCAAGGGCTGCCTCTGTTGCAGGAAAGACGACGTCACAGGCTACTTCCCGTCCATGTACTGCAAAAGTCAGGGCAAGACGTGTCCCAGGCCCAACGCCAGATCAAGCGGGGGGCGCCGCCCCGCAGGTAAGCGGGGGTCCCCGGGGCT	C	7		74202365	+	GACGTCACAGGCTACTTCCCGTCCATGTAC[C/-]TGCAAAAGTCAGGGCAAGACGTGTCCCAGG	NCF1	CTCTGGGCGCCCCCAGGTGACTGCCCCAGCCTCAAGGGCTGCCTCTGTTGCAGGAAAGACGACGTCACAGGCTACTTCCCGTCCATGTACCTGCAAAAGTCAGGGCAAGACGTGTCCCAGGCCCAACGCCAGATCAAGCGGGGGGCGCCGCCCCGCAGGTAAGCGGGGGTCCCCGGGGCT	13.9009	51.3881	37.7699	47.6306	23.1627
GCACCAATAAGAGAGGTACA	75	+	3	-	120393658	AGAATAATCCTCAGGTCTGCCCCTACAATCTCTATGCTGAGCAGCTCTCAGGATCGGCTTTCACTTGTCCACGGAGCACCAATAAGAGAGGTACAAGGATTAGATGAATTCTGACCTGCAGACTGTGGGTACTATGACAGGGACTTTGTGCTGCCTCCTTCCCCTGGGCCACAGCCTCC	A	3		120393749	-	TTCACTTGTCCACGGAGCACCAATAAGAGA[A/-]GGTACAAGGATTAGATGAATTCTGACCTGC	HGD	AGAATAATCCTCAGGTCTGCCCCTACAATCTCTATGCTGAGCAGCTCTCAGGATCGGCTTTCACTTGTCCACGGAGCACCAATAAGAGAAGGTACAAGGATTAGATGAATTCTGACCTGCAGACTGTGGGTACTATGACAGGGACTTTGTGCTGCCTCCTTCCCCTGGGCCACAGCCTCC	13.6961	51.3802	38.0049	46.1308	23.8163
CATACTCGAGACAGGGACAG	82	-	17	-	33428278	CCGTAAAATGAAGCGGTAGTAATCGATGTCCTCTATACTAGCATTATGGATCTGTAAGTCTGTTTCTGCTGCAGGTGACCAACCACATACTCGAGACAGGGACAGCGGGAGGCTCAAACCTGCCCTCGGACGCTCCTGGAGCTTTGTGCCCAGCACTCGGATTCTCCTGGACACCATCG	A	17		33428369	-	CTGTTTCTGCTGCAGGTGACCAACCACATA[A/-]CTCGAGACAGGGACAGCGGGAGGCTCAAAC	RAD51D	CCGTAAAATGAAGCGGTAGTAATCGATGTCCTCTATACTAGCATTATGGATCTGTAAGTCTGTTTCTGCTGCAGGTGACCAACCACATAACTCGAGACAGGGACAGCGGGAGGCTCAAACCTGCCCTCGGACGCTCCTGGAGCTTTGTGCCCAGCACTCGGATTCTCCTGGACACCATCG	13.912	51.3799	37.9195	46.0448	23.7818
AACAGGGGACATAAAGTAAT	75	+	X	+	133620430	GGATATACATATACATATGTGTGTGTAGATATATATATATATAGTTTTTTTTTTTTTTAACTAGAATGACCAGTCAACAGGGGACATAAAGTAATTGGTGGAGATGATCTCTCAACTTTAACTGGAAAGGTATGTATCTTGAAAGGGAAGAAAAAAAAGCACTTCATACCGAGTCAATT	A	X		133620521	+	CTAGAATGACCAGTCAACAGGGGACATAAA[A/-]GTAATTGGTGGAGATGATCTCTCAACTTTA	HPRT1	GGATATACATATACATATGTGTGTGTAGATATATATATATATAGTTTTTTTTTTTTTTAACTAGAATGACCAGTCAACAGGGGACATAAAAGTAATTGGTGGAGATGATCTCTCAACTTTAACTGGAAAGGTATGTATCTTGAAAGGGAAGAAAAAAAAGCACTTCATACCGAGTCAATT	14.1262	51.3765	37.9128	46.0325	23.7761
TCACCCTTCAGTTTTGTAAA	74	+	6	-	137525471	CCTTCCCCAGGAAAAATTGGACCACCTAAACTGGATATCAGAAAGGAGGAGAAGCAAATCATGATTGACATATTTCACCCTTCAGTTTTGTAAATGGAGACGAGCAGGAAGTCGATTATGATCCCGAAACTACCTGTTACATTAGGGTGTACAATGTGTATGTGAGAATGAACGGAAGT	T	6		137525562	-	CATGATTGACATATTTCACCCTTCAGTTTT[T/-]GTAAATGGAGACGAGCAGGAAGTCGATTAT	IFNGR1	CCTTCCCCAGGAAAAATTGGACCACCTAAACTGGATATCAGAAAGGAGGAGAAGCAAATCATGATTGACATATTTCACCCTTCAGTTTTTGTAAATGGAGACGAGCAGGAAGTCGATTATGATCCCGAAACTACCTGTTACATTAGGGTGTACAATGTGTATGTGAGAATGAACGGAAGT	15.0327	51.3686	37.564	45.6659	23.6273
CTGTCCAATCCCAGAGTATA	74	+	17	+	42429073	GTCCCCTGTGATAATGTCAGCAGCTGTCCCTCCTCCGATACCTGCTGCCAACTCACGTCTGGGGAGTGGGGCTGCTGTCCAATCCCAGAGTATATGGGAGGGGACAGCATCTTGGCCTGGGCAGGTGGGTGGCCAAGCTCCTATTGCTTTCTGCCCTCCGCATAGCCCATAGGTGATAC	G	17		42429164	+	GGGGAGTGGGGCTGCTGTCCAATCCCAGAG[G/-]TATATGGGAGGGGACAGCATCTTGGCCTGG	GRN	GTCCCCTGTGATAATGTCAGCAGCTGTCCCTCCTCCGATACCTGCTGCCAACTCACGTCTGGGGAGTGGGGCTGCTGTCCAATCCCAGAGGTATATGGGAGGGGACAGCATCTTGGCCTGGGCAGGTGGGTGGCCAAGCTCCTATTGCTTTCTGCCCTCCGCATAGCCCATAGGTGATAC	14.7536	51.3685	37.7816	45.8877	23.7166
GGGAGGCCGGGGAGGGTACG	75	+	5	-	125930609	CAATCAGCCCCAGTATGCGTGGCTGAAAGAGCTGGGGCTCCGCGAGGAAAACGAGGGCGTGTATAATGGAAGCTGGGGAGGCCGGGGAGGGTACGCGGGCGCTCAAGAAATCTCTGCAGCCGCCGGGGCTCGCTCGAGGAGGCCGGGCGGGCACTGACCTACCGACTCCCCGCTGGCGC	A	5		125930700	-	TGTATAATGGAAGCTGGGGAGGCCGGGGAG[A/-]GGTACGCGGGCGCTCAAGAAATCTCTGCAG	ALDH7A1	CAATCAGCCCCAGTATGCGTGGCTGAAAGAGCTGGGGCTCCGCGAGGAAAACGAGGGCGTGTATAATGGAAGCTGGGGAGGCCGGGGAGAGGTACGCGGGCGCTCAAGAAATCTCTGCAGCCGCCGGGGCTCGCTCGAGGAGGCCGGGCGGGCACTGACCTACCGACTCCCCGCTGGCGC	14.8927	51.3605	38.4914	46.2818	23.8682
TGATTTTGACTTCACGTAAC	73	+	X	-	153296713	GAAAAGCCTTTCGCTCTAAAGTGGAGTTGATTGCGTACTTCGAAAAGGTAGGCGACACATCCCTGGACCCTAATGATTTTGACTTCACGTAACTGGGAGAGGGAGCCCCTCCCGGCGAGAGCAGAAACCACCTAAGAAGCCCAAATCTCCCAAAGCTCCAGGAACTGGCAGAGGCCGGG	G	X		153296804	-	TCCCTGGACCCTAATGATTTTGACTTCACG[G/-]TAACTGGGAGAGGGAGCCCCTCCCGGCGAG	MECP2	GAAAAGCCTTTCGCTCTAAAGTGGAGTTGATTGCGTACTTCGAAAAGGTAGGCGACACATCCCTGGACCCTAATGATTTTGACTTCACGGTAACTGGGAGAGGGAGCCCCTCCCGGCGAGAGCAGAAACCACCTAAGAAGCCCAAATCTCCCAAAGCTCCAGGAACTGGCAGAGGCCGGG	17.2273	51.3523	38.0125	45.7531	23.6604
ACTACAGAAGACCTCGGGCT	82	-	7	+	74197241	CCTGCAATGCCCACTCACCCTGCCCTCCCTCTTGCCCCAGACATCACCGGCCCCATCATCCTGCAGACGTACCGCGCCATTGCCAACTACAGAAGACCTCGGGCTCCGAGATGGCTCTGTCCACGGGGGACGTGGTGGAGGTCGTAGAGAAGAGCGAGAGCGGTCAGACCTCCCACCTT	G	7		74197332	+	CTGCAGACGTACCGCGCCATTGCCAACTAC[G/-]AGAAGACCTCGGGCTCCGAGATGGCTCTGT	NCF1	CCTGCAATGCCCACTCACCCTGCCCTCCCTCTTGCCCCAGACATCACCGGCCCCATCATCCTGCAGACGTACCGCGCCATTGCCAACTACGAGAAGACCTCGGGCTCCGAGATGGCTCTGTCCACGGGGGACGTGGTGGAGGTCGTAGAGAAGAGCGAGAGCGGTCAGACCTCCCACCTT	17.1737	51.3515	38.1362	45.8891	23.7138
GACATTTGGGCTTTTGTAAG	73	+	X	-	100608766	AGTAGGCTCCAAATTTCCAGTCCGGTGGTCCCCACCGGAAGTCCTGATGTATAGCAAGTTCAGCAGCAAATCTGACATTTGGGCTTTTGTAAGTGGATAAGATTACACAGATTATACAGCTCAAAGGATAAGAAATGCAATGGGAAAATTCACACTTTGCAACCTCCACAGAGATATTG	G	X		100608857	-	TCAGCAGCAAATCTGACATTTGGGCTTTTG[G/-]TAAGTGGATAAGATTACACAGATTATACAG	BTK	AGTAGGCTCCAAATTTCCAGTCCGGTGGTCCCCACCGGAAGTCCTGATGTATAGCAAGTTCAGCAGCAAATCTGACATTTGGGCTTTTGGTAAGTGGATAAGATTACACAGATTATACAGCTCAAAGGATAAGAAATGCAATGGGAAAATTCACACTTTGCAACCTCCACAGAGATATTG	17.4176	51.3475	38.0293	45.7653	23.6645
GCAAAGGATGCCAAGGTAGT	73	+	1	-	120458871	AATGGGCAAGAAGTCTAGACGGCCCAGTGCCAAGAGTACCATGCCTACTAGCCTCCCTAACCTTGCCAAGGAGGCAAAGGATGCCAAGGTAGTAGGAGGAAGAAGTCTCTGAGTGAGAAGGTCCAACTGTCTGAGAGTTCAGTAACTTTATCCCCTGTTGATTCCCTAGAATCTCCTCA	G	1		120458962	-	ACCTTGCCAAGGAGGCAAAGGATGCCAAGG[G/-]TAGTAGGAGGAAGAAGTCTCTGAGTGAGAA	NOTCH2	AATGGGCAAGAAGTCTAGACGGCCCAGTGCCAAGAGTACCATGCCTACTAGCCTCCCTAACCTTGCCAAGGAGGCAAAGGATGCCAAGGGTAGTAGGAGGAAGAAGTCTCTGAGTGAGAAGGTCCAACTGTCTGAGAGTTCAGTAACTTTATCCCCTGTTGATTCCCTAGAATCTCCTCA	17.3706	51.3463	38.3676	46.1236	23.8022
AAGGCTGTGCTGGCGGTAAT	74	+	1	+	119964536	AGAACGGCCACGAAGAAGAGCCTCTGGAAAACACATGGCCCACTCCATACCCGTACAGCAAAAAGCTTGCTGAGAAGGCTGTGCTGGCGGTAATGGGTGGAATCTAAAAAATGGTGATACCTTGTACACTTGTGCGTTAAGACCCACATATATCTATGGGGAAGGAGGCCCATTCCTTT	C	1		119964627	+	AAAAGCTTGCTGAGAAGGCTGTGCTGGCGG[C/-]TAATGGGTGGAATCTAAAAAATGGTGATAC	HSD3B2	AGAACGGCCACGAAGAAGAGCCTCTGGAAAACACATGGCCCACTCCATACCCGTACAGCAAAAAGCTTGCTGAGAAGGCTGTGCTGGCGGCTAATGGGTGGAATCTAAAAAATGGTGATACCTTGTACACTTGTGCGTTAAGACCCACATATATCTATGGGGAAGGAGGCCCATTCCTTT	17.5075	51.3436	38.2808	46.0292	23.7657
AGGTCTGTTGCCACAGTATT	72	+	7	-	95800730	CCTCTGTAGAACTGTTGATTTGTTTAGTTAATGCTAATTTATTTAATATACTTCTACTTTTTGTTGATTTTTAGGTCTGTTGCCACAGTATTGGGAGTTGCCCCAGAGAAGGCCATAAAACTTACAGTAAGTCTTTTGAGTTGGTGCTTCTTATTAAGGGATTTTGTACATACTCAAGA	T	7		95800821	-	TTTGTTGATTTTTAGGTCTGTTGCCACAGT[T/-]ATTGGGAGTTGCCCCAGAGAAGGCCATAAA	SLC25A13	CCTCTGTAGAACTGTTGATTTGTTTAGTTAATGCTAATTTATTTAATATACTTCTACTTTTTGTTGATTTTTAGGTCTGTTGCCACAGTTATTGGGAGTTGCCCCAGAGAAGGCCATAAAACTTACAGTAAGTCTTTTGAGTTGGTGCTTCTTATTAAGGGATTTTGTACATACTCAAGA	17.5312	51.3436	38.1572	45.899	23.7159
TTTTGGCCTATTTCAGTAGC	72	+	1	-	92762943	TTTTGTTTGTTTTTTGGGTTTTTTTTTTTTTTGCCAGCAAATCCTAGAAGAGCAAGACTTTAAAGAAGAGGATTTTGGCCTATTTCAGTAGCTGGGCAAAGATGCATAGAAGAAGGGCACACAGACCAGCTATTAGAAATTATTCAAAATGAAAAGAATAAGGTGCGTACAATCTTGGT	T	1		92763034	-	TTAAAGAAGAGGATTTTGGCCTATTTCAGT[T/-]AGCTGGGCAAAGATGCATAGAAGAAGGGCA	GLMN	TTTTGTTTGTTTTTTGGGTTTTTTTTTTTTTTGCCAGCAAATCCTAGAAGAGCAAGACTTTAAAGAAGAGGATTTTGGCCTATTTCAGTTAGCTGGGCAAAGATGCATAGAAGAAGGGCACACAGACCAGCTATTAGAAATTATTCAAAATGAAAAGAATAAGGTGCGTACAATCTTGGT	17.904	51.3344	38.0039	47.3447	23.6443
ATGTCCCCAGAGACAGTAGG	74	+	11	+	44130743	GTGGGATCGAGGTACGAATCACCTGTTGTTCAACATGTTGCCTGGAGGTCCCCCAGATTATAACACAGCCCTGGATGTCCCCAGAGACAGTAGGAGGCATATTTGGGGCTGTCCTTATGATGGGTTCAAGATCATTTTGTTCATGTGAAATTATATTCCTAAATCTACCACATACTTTG	G	11		44130834	+	TAACACAGCCCTGGATGTCCCCAGAGACAG[G/-]TAGGAGGCATATTTGGGGCTGTCCTTATGA	EXT2	GTGGGATCGAGGTACGAATCACCTGTTGTTCAACATGTTGCCTGGAGGTCCCCCAGATTATAACACAGCCCTGGATGTCCCCAGAGACAGGTAGGAGGCATATTTGGGGCTGTCCTTATGATGGGTTCAAGATCATTTTGTTCATGTGAAATTATATTCCTAAATCTACCACATACTTTG	18.0885	51.3285	38.1439	48.5883	23.6965
CCGGGGAGTGCCTGAATGCC	73	+	18	-	7023157	GGCGAATCTTGTGTTCCCTGTGACTGCAGCGGCAACGTGGACCCCTCGGAGGCTGGTCACTGTGACTCAGTCACCGGGGAGTGCCTGAATGCCTGGGGAACACAGATGGCGCCCACTGTGAAAGGTGTGCTGACGGGTTCTATGGGGACGCTGTGACAGCCAAGAACTGCCGCGGTGAG	G	18		7023248	-	CTGTGACTCAGTCACCGGGGAGTGCCTGAA[G/-]TGCCTGGGGAACACAGATGGCGCCCACTGT	LAMA1	GGCGAATCTTGTGTTCCCTGTGACTGCAGCGGCAACGTGGACCCCTCGGAGGCTGGTCACTGTGACTCAGTCACCGGGGAGTGCCTGAAGTGCCTGGGGAACACAGATGGCGCCCACTGTGAAAGGTGTGCTGACGGGTTCTATGGGGACGCTGTGACAGCCAAGAACTGCCGCGGTGAG	17.499	51.2506	37.3849	46.8773	28.6173
GAAGGTGACACAGCACTCCA	74	+	9	+	140000513	TCTACAGCTCACCCTGCAGCTCGGCCCTGGCCAGTAAACCCACCATCCCCCTTTCTGCCGCAGGAGGCAGTGGAGAAGGTGACACAGCACTCCACGGCCTGTCTGGGAAGAAGGATGGGCTGGTGCCCATGTTCATCAATACCCACAGTGGCCTCTTCACCCACCTGGGCGTATTCACG	A	9		140000604	+	CAGGAGGCAGTGGAGAAGGTGACACAGCAC[A/-]TCCACGGCCTGTCTGGGAAGAAGGATGGGC	MAN1B1	TCTACAGCTCACCCTGCAGCTCGGCCCTGGCCAGTAAACCCACCATCCCCCTTTCTGCCGCAGGAGGCAGTGGAGAAGGTGACACAGCACATCCACGGCCTGTCTGGGAAGAAGGATGGGCTGGTGCCCATGTTCATCAATACCCACAGTGGCCTCTTCACCCACCTGGGCGTATTCACG	12.2097	51.2243	26.3774	32.451	16.4017
CCGAGCCAAGGTGGGCTCAG	83	-	10	+	73567525	TGCAGGGACTGGAGCCTGGGCACGAGGTGTGGGGTGGCCCCTGCCCTGCCACTTACACCACCTGCCTCTTCCTGCAGGGGTGGCCACCGAGCCAAGGTGGGCTCAGAGTTGATCCAGGTGCTGGCCCTGGATGCAGACATTGGCAACAACAGCCTTGTCTTCTACAGCATTCTGGCCAT	C	10		73567616	+	CCTGCCTCTTCCTGCAGGGGTGGCCACCGA[C/-]GCCAAGGTGGGCTCAGAGTTGATCCAGGTG	CDH23	TGCAGGGACTGGAGCCTGGGCACGAGGTGTGGGGTGGCCCCTGCCCTGCCACTTACACCACCTGCCTCTTCCTGCAGGGGTGGCCACCGACGCCAAGGTGGGCTCAGAGTTGATCCAGGTGCTGGCCCTGGATGCAGACATTGGCAACAACAGCCTTGTCTTCTACAGCATTCTGGCCAT	12.2175	51.2225	26.3865	34.5801	16.4123
GCGCAGGCCTCGCCCCTCCC	74	+	11	+	20622903	GGTCTTGCAAACTCAGTAGCCCGCGGGCGCAGGCGGCCTCTGCAGCTCTGCGGGACTTGAGAGAGGCGCAAGGCGCGCAGGCCTCGCCCCTCCCGGGAGCTCCGGGCCCGGCAACGCGCTGCACTGTAAGATCCCTTTTCTGCGAGGCCCGGAGGGGGATGCGAACGTGAGTGTGGGCA	C	11		20622994	+	GAGAGGCGCAAGGCGCGCAGGCCTCGCCCC[C/-]TCCCGGGAGCTCCGGGCCCGGCAACGCGCT	SLC6A5	GGTCTTGCAAACTCAGTAGCCCGCGGGCGCAGGCGGCCTCTGCAGCTCTGCGGGACTTGAGAGAGGCGCAAGGCGCGCAGGCCTCGCCCCCTCCCGGGAGCTCCGGGCCCGGCAACGCGCTGCACTGTAAGATCCCTTTTCTGCGAGGCCCGGAGGGGGATGCGAACGTGAGTGTGGGCA	12.2421	51.2156	26.456	34.7146	16.4696
AGGAGGCAACGCCCCCTGGA	82	-	11	+	76903092	CAGGTGTCCTCCCTGGGCAGCGGCAGTGACCACGTCATGGACGCCATCTCCCAGTGCGAGCAGTACGCCAAGGAGCAGGGCGCCCAGGAGGCAACGCCCCCTGGAGGCTCTTCTTCCGCAAAGAGGTCTTCACGCCCTGGCACAGCCCCTCCGAGGACAACGTGGCCACCAACCTCATC	C	11		76903183	+	CAGTACGCCAAGGAGCAGGGCGCCCAGGAG[C/-]GCAACGCCCCCTGGAGGCTCTTCTTCCGCA	MYO7A	CAGGTGTCCTCCCTGGGCAGCGGCAGTGACCACGTCATGGACGCCATCTCCCAGTGCGAGCAGTACGCCAAGGAGCAGGGCGCCCAGGAGCGCAACGCCCCCTGGAGGCTCTTCTTCCGCAAAGAGGTCTTCACGCCCTGGCACAGCCCCTCCGAGGACAACGTGGCCACCAACCTCATC	12.2354	51.2105	26.3957	34.6265	16.4322
TATTAACAAGGACACCTCTT	75	+	6	-	10404818	ACGCGGCCTCCCCTCTGTCTCCGCAGGCCCCGTGTCCCTGTCCAAGTCCAACAGCAATGCCGTCTCCGCCATCCCTATTAACAAGGACACCTCTTCGGCGGCGTGGTGAACCCCAACGAAGTCTTCTGTTCAGTTCCGGGTCGCCTCTCGCTCCTCAGCTCCACCTCGAAGTACAAGGT	A	6		10404909	-	CCGTCTCCGCCATCCCTATTAACAAGGACA[A/-]CCTCTTCGGCGGCGTGGTGAACCCCAACGA	TFAP2A	ACGCGGCCTCCCCTCTGTCTCCGCAGGCCCCGTGTCCCTGTCCAAGTCCAACAGCAATGCCGTCTCCGCCATCCCTATTAACAAGGACAACCTCTTCGGCGGCGTGGTGAACCCCAACGAAGTCTTCTGTTCAGTTCCGGGTCGCCTCTCGCTCCTCAGCTCCACCTCGAAGTACAAGGT	12.1964	51.2093	26.338	32.4494	14.4945
CCTAAGTGCTGTGACCACCC	82	-	7	-	150643970	TGCCCCAGGCTGGAGACCCGGCTGAGTGCAGACATGGCCACTGTCCTGCAGCTGCTACAGAGGCAGATGACGCTGGTCCCGCCCGCCTAAGTGCTGTGACCACCCCGGGGCCTGGCCCCACTTCCACATCCCCGCTGTTGCCCGTCAGCCCCCTCCCCACCCTCACCTTGGACTCGCTT	C	7		150644061	-	GAGGCAGATGACGCTGGTCCCGCCCGCCTA[C/-]AGTGCTGTGACCACCCCGGGGCCTGGCCCC	KCNH2	TGCCCCAGGCTGGAGACCCGGCTGAGTGCAGACATGGCCACTGTCCTGCAGCTGCTACAGAGGCAGATGACGCTGGTCCCGCCCGCCTACAGTGCTGTGACCACCCCGGGGCCTGGCCCCACTTCCACATCCCCGCTGTTGCCCGTCAGCCCCCTCCCCACCCTCACCTTGGACTCGCTT	15.2297	51.2046	37.9475	46.7316	24.8095
CAGAGGTGAGTACTGTGCCA	82	-	1	-	43408807	GACGGGTCGCCTCATGCTGGCCGTGGGAGGAGCAGTGCTTGGCTCCCTGCAGTTTGGCTACAACACTGGAGTCATCAATGCCCCCCAGAGGTGAGTACTGTGCCATCGTTGGCTTATGGACACCAGCCTGCTCTGTTGCACATCACACATGCCCACAGTCTCACGCCACCACCTGAATT	A	1		43408898	-	ACAACACTGGAGTCATCAATGCCCCCCAGA[A/-]GGTGAGTACTGTGCCATCGTTGGCTTATGG	SLC2A1	GACGGGTCGCCTCATGCTGGCCGTGGGAGGAGCAGTGCTTGGCTCCCTGCAGTTTGGCTACAACACTGGAGTCATCAATGCCCCCCAGAAGGTGAGTACTGTGCCATCGTTGGCTTATGGACACCAGCCTGCTCTGTTGCACATCACACATGCCCACAGTCTCACGCCACCACCTGAATT	12.0314	51.1872	22.8842	32.4609	14.4903
GCTTTCTGCTTCGGGCTCGC	74	+	6	-	42689611	GAAGCCCTGGCTGAAGCCGTACCTGGCTATCTGTGTTCTCTTCAACATCATCCTCTTCCTTGTGGCTCTCTGCTGCTTTCTGCTTCGGGCTCGCTGGAGAACACCCTGGGCCAAGGGCTCAAGAACGGCATGAAGTACTACCGGGACACAGACACCCCTGGCAGGTGTTTCATGAAGAA	G	6		42689702	-	TTGTGGCTCTCTGCTGCTTTCTGCTTCGGG[G/-]CTCGCTGGAGAACACCCTGGGCCAAGGGCT	PRPH2	GAAGCCCTGGCTGAAGCCGTACCTGGCTATCTGTGTTCTCTTCAACATCATCCTCTTCCTTGTGGCTCTCTGCTGCTTTCTGCTTCGGGGCTCGCTGGAGAACACCCTGGGCCAAGGGCTCAAGAACGGCATGAAGTACTACCGGGACACAGACACCCCTGGCAGGTGTTTCATGAAGAA	12.0608	51.1752	26.2535	32.4964	16.3471
TCTGGGGCCCGGGGGCTCCC	75	+	14	+	74706422	CGACGGCCTGGCCCCCGGGCACTTGCTGGCGGCGCGCTCAGTGCTCAGCCCCGCGGGGGTGGGCGGCATGGGGCTTCTGGGGCCCGGGGGCTCCCTGGCTTCTACACGCAGCCCACCTTCCTGGAAGTGCTGTCCGACCCGCAGAGCGTCCACTTGCAGCCATTGGGCAGAGCATCGGG	G	14		74706513	+	GGGCGGCATGGGGCTTCTGGGGCCCGGGGG[G/-]CTCCCTGGCTTCTACACGCAGCCCACCTTC	VSX2	CGACGGCCTGGCCCCCGGGCACTTGCTGGCGGCGCGCTCAGTGCTCAGCCCCGCGGGGGTGGGCGGCATGGGGCTTCTGGGGCCCGGGGGGCTCCCTGGCTTCTACACGCAGCCCACCTTCCTGGAAGTGCTGTCCGACCCGCAGAGCGTCCACTTGCAGCCATTGGGCAGAGCATCGGG	12.0719	51.1732	26.2475	32.5107	16.3508
GAGACCACAGCCCCCCTCAC	74	+	4	+	3494885	GACAGTCGAGTACCAGGTGCCCACCTCCCTGCGGGCCCACTATGACACACCACGCAGCCTTTGCCTGGCTCCTAGAGACCACAGCCCCCCTCACAGGGCAGCCCCGGCAACAGTGCGGCCAGGGACTCAGGCGGCCAGACGTCCGCCGGGTGTCCCTCTGGCTGGCTGGGCACGAGACG	C	4		3494976	+	TTGCCTGGCTCCTAGAGACCACAGCCCCCC[C/-]TCACAGGGCAGCCCCGGCAACAGTGCGGCC	DOK7	GACAGTCGAGTACCAGGTGCCCACCTCCCTGCGGGCCCACTATGACACACCACGCAGCCTTTGCCTGGCTCCTAGAGACCACAGCCCCCCCTCACAGGGCAGCCCCGGCAACAGTGCGGCCAGGGACTCAGGCGGCCAGACGTCCGCCGGGTGTCCCTCTGGCTGGCTGGGCACGAGACG	12.0605	51.1573	26.1946	32.5488	16.3355
AAAAGGCTTCATTTCCTCCC	73	+	14	+	21795870	AGCTTCCTGAAACCAGAAGCTCAGACTAAGGGGAAGGATACCAAGGACAGTTCAAAGATCTCATCTGAAGAGGAAAAGGCTTCATTTCCTCCCAGGTAACTCTCCAGGACTCCACAGGTAGCAGATCTCTGCCAATCCTATGGAGCAGATTTGAAGGAGACAGTATTATAGTTGAAGTA	T	14		21795961	+	TCATCTGAAGAGGAAAAGGCTTCATTTCCT[T/-]CCCAGGTAACTCTCCAGGACTCCACAGGTA	RPGRIP1	AGCTTCCTGAAACCAGAAGCTCAGACTAAGGGGAAGGATACCAAGGACAGTTCAAAGATCTCATCTGAAGAGGAAAAGGCTTCATTTCCTTCCCAGGTAACTCTCCAGGACTCCACAGGTAGCAGATCTCTGCCAATCCTATGGAGCAGATTTGAAGGAGACAGTATTATAGTTGAAGTA	11.9756	51.1447	22.9045	32.4971	14.5082
CTTCTTCATACAGTACTCTG	74	+	9	+	75369614	GGCTTTTAAACAAAACCATTTGTGATCACATGTGTGGCTCAGACTTTGTTTCTAATTGTTCACTGCTTTCTTTGCTTCTTCATACAGTACTCTGGGGTTTGCCATATGGCAGTTTACCTAGGAAAACCGTTCCCAGAGCCGAAGAGGCATCGGCAGCAAACTTTGGTGTGTTGTACGAC	C	9		75369705	+	CACTGCTTTCTTTGCTTCTTCATACAGTAC[C/-]TCTGGGGTTTGCCATATGGCAGTTTACCTA	TMC1	GGCTTTTAAACAAAACCATTTGTGATCACATGTGTGGCTCAGACTTTGTTTCTAATTGTTCACTGCTTTCTTTGCTTCTTCATACAGTACCTCTGGGGTTTGCCATATGGCAGTTTACCTAGGAAAACCGTTCCCAGAGCCGAAGAGGCATCGGCAGCAAACTTTGGTGTGTTGTACGAC	11.9462	51.1417	22.8676	32.4831	14.478
TACTCAAGGACAATACTCTC	75	+	15	+	73028194	CTGTGCTGCTGTACAACCAGGGCGAGAAGAAGAACGCCCTGGCCCAATATCAGGAGATGGAGAAGAAAGTCAGCCTACTCAAGGACAATACTCTCTGGAATTTGACTCTGAGGTATGTCTTTTATTAGCTCCCAAGAGTCATAAGTAAGCTCTCAGGAGACTTTTAAAAATCAAGCCCA	G	15		73028285	+	AGAAGAAAGTCAGCCTACTCAAGGACAATA[G/-]CTCTCTGGAATTTGACTCTGAGGTATGTCT	BBS4	CTGTGCTGCTGTACAACCAGGGCGAGAAGAAGAACGCCCTGGCCCAATATCAGGAGATGGAGAAGAAAGTCAGCCTACTCAAGGACAATAGCTCTCTGGAATTTGACTCTGAGGTATGTCTTTTATTAGCTCCCAAGAGTCATAAGTAAGCTCTCAGGAGACTTTTAAAAATCAAGCCCA	11.9607	51.1403	22.8926	32.4952	14.4986
TCTCTTACACCTTCGCTCCG	75	+	16	-	2160273	TGGAGGCCGGCAGTGATGTGCGCTATTCCTGGGTGCTCTGTGACCGCTGCACGCCCATCCCTGGGGGTCCTACCATCTCTTACACCTTCGCTCCGTGGGCACCTTCAATATCATCGTCACGGCTGAGAACGAGGTGGGCTCCGCCCAGGACAGCATCTTCGTCTATGTCCTGCAGCTCA	C	16		2160364	-	CCTGGGGGTCCTACCATCTCTTACACCTTC[C/-]GCTCCGTGGGCACCTTCAATATCATCGTCA	PKD1	TGGAGGCCGGCAGTGATGTGCGCTATTCCTGGGTGCTCTGTGACCGCTGCACGCCCATCCCTGGGGGTCCTACCATCTCTTACACCTTCCGCTCCGTGGGCACCTTCAATATCATCGTCACGGCTGAGAACGAGGTGGGCTCCGCCCAGGACAGCATCTTCGTCTATGTCCTGCAGCTCA	11.9739	51.1382	22.9234	32.5099	14.5236
CAGAGTTAGTACTTCATGGT	82	-	1	+	183207466	CCAATCTTGCTAAAAGCAGAGCACAAGAAGCACTGAGTATGGGCAATGCCACTTTTTATGAAGTTGAGAGCATCCTTAAAAACCTCAGAGTTAGTACTTCATGGTTCAGGTCACTTGAGTATTTTAAGTGTATAGTCATGACCAATTTCCTTTGAATTCTCATATGTCTCTCTAAGTGG	G	1		183207557	+	AAGTTGAGAGCATCCTTAAAAACCTCAGAG[G/-]TTAGTACTTCATGGTTCAGGTCACTTGAGT	LAMC2	CCAATCTTGCTAAAAGCAGAGCACAAGAAGCACTGAGTATGGGCAATGCCACTTTTTATGAAGTTGAGAGCATCCTTAAAAACCTCAGAGGTTAGTACTTCATGGTTCAGGTCACTTGAGTATTTTAAGTGTATAGTCATGACCAATTTCCTTTGAATTCTCATATGTCTCTCTAAGTGG	11.945	51.1374	22.8765	32.4902	14.4855
CGGTGGTGGAGGGGCCTCAG	75	+	19	-	36342403	TGTCCTCAGGCCTGGCGCAGTTGGCGATTCCTGCCTCCGTTCCCCGGGGCTTCTGGGCCCTGCCTGAAAACCTGACGGTGGTGGAGGGGCCTCAGTGGAGCTGCGTTGTGGGGTCAGCACCCCTGGCAGTGCGGTGCAATGGGCCAAAGATGGGCTGCTCCTGGGCCCCGACCCCAGGA	G	19		36342494	-	CTGCCTGAAAACCTGACGGTGGTGGAGGGG[G/-]CCTCAGTGGAGCTGCGTTGTGGGGTCAGCA	NPHS1	TGTCCTCAGGCCTGGCGCAGTTGGCGATTCCTGCCTCCGTTCCCCGGGGCTTCTGGGCCCTGCCTGAAAACCTGACGGTGGTGGAGGGGGCCTCAGTGGAGCTGCGTTGTGGGGTCAGCACCCCTGGCAGTGCGGTGCAATGGGCCAAAGATGGGCTGCTCCTGGGCCCCGACCCCAGGA	11.9721	51.1335	22.9385	32.5202	14.5359
GCGCTGCGCACATGGCTCGG	75	+	7	-	44185114	TGAGCACGCTGGGGCTGCGACCCTCGACCACCGACTGCGACATCGTGCGCCGCGCCTGCGAGAGCGTGTCTACGCGCGCTGCGCACATGGCTCGGCGGGGCTGGCGGGCGTCATCAACCGCATGCGCGAGAGCCGCAGCGAGGACGTAATGCGCATCACTGTGGGCGTGGATGGCTCCG	T	7		44185205	-	GAGAGCGTGTCTACGCGCGCTGCGCACATG[T/-]GCTCGGCGGGGCTGGCGGGCGTCATCAACC	GCK	TGAGCACGCTGGGGCTGCGACCCTCGACCACCGACTGCGACATCGTGCGCCGCGCCTGCGAGAGCGTGTCTACGCGCGCTGCGCACATGTGCTCGGCGGGGCTGGCGGGCGTCATCAACCGCATGCGCGAGAGCCGCAGCGAGGACGTAATGCGCATCACTGTGGGCGTGGATGGCTCCG	11.9999	51.1332	26.1126	32.5543	14.5958
GCCCTCTGAACATGACTCTT	73	+	4	-	149357319	GTGAATGGTGGCGTCATGCGCGCCGTTGTTAAAAGCCCTATCATGTGTCATGAGAAAAGCCCGTCTGTTTGCAGCCCTCTGAACATGACTCTTCGGTTTGCAGCCCTGCTGGAATCAACTCTGTGTCCTCCACCACAGCCAGCTTTGGCAGTTTTCCAGTGCACAGCCCAATCACCCAG	A	4		149357410	-	CCCGTCTGTTTGCAGCCCTCTGAACATGAC[A/-]TCTTCGGTTTGCAGCCCTGCTGGAATCAAC	NR3C2	GTGAATGGTGGCGTCATGCGCGCCGTTGTTAAAAGCCCTATCATGTGTCATGAGAAAAGCCCGTCTGTTTGCAGCCCTCTGAACATGACATCTTCGGTTTGCAGCCCTGCTGGAATCAACTCTGTGTCCTCCACCACAGCCAGCTTTGGCAGTTTTCCAGTGCACAGCCCAATCACCCAG	11.9456	51.1311	22.8957	32.5035	14.5015
CAGAGTTATTTTCCAAGCAG	83	-	13	+	32911670	GCAAGCCTCAGTCAATTAATACTGTATCTGCACATTTACAGAGTAGTGTAGTTGTTTCTGATTGTAAAAATAGTCATATAACCCCTCAGAGTTATTTTCCAAGCAGGATTTTAATTCAAACCATAATTTAACACCTAGCCAAAAGGCAGAAATTACAGAACTTTCTACTATATTAGAAG	T	13		32911761	+	ATTGTAAAAATAGTCATATAACCCCTCAGA[T/-]GTTATTTTCCAAGCAGGATTTTAATTCAAA	BRCA2	GCAAGCCTCAGTCAATTAATACTGTATCTGCACATTTACAGAGTAGTGTAGTTGTTTCTGATTGTAAAAATAGTCATATAACCCCTCAGATGTTATTTTCCAAGCAGGATTTTAATTCAAACCATAATTTAACACCTAGCCAAAAGGCAGAAATTACAGAACTTTCTACTATATTAGAAG	11.9231	51.1298	22.8648	32.4898	14.4761
CTGAGCTGGGGGTGGAAACC	82	-	15	+	42652012	GTCATTAGCGCATCTGTGGCTCCAAGGACAGCGGCTGAGCCCCGGTCCCCAGGGCCAGTTCCTCACCCGGCCCAGAGCAAGGCCACTGAGCTGGGGGTGGAAACCCAAGTGGCATCTATTCAGCCATCATCAGCCGCAATTTTCCTATTATCGGAGTGAAAGAGAAGACATTCGAGCAA	G	15		42652103	+	CCTCACCCGGCCCAGAGCAAGGCCACTGAG[G/-]CTGGGGGTGGAAACCCAAGTGGCATCTATT	CAPN3	GTCATTAGCGCATCTGTGGCTCCAAGGACAGCGGCTGAGCCCCGGTCCCCAGGGCCAGTTCCTCACCCGGCCCAGAGCAAGGCCACTGAGGCTGGGGGTGGAAACCCAAGTGGCATCTATTCAGCCATCATCAGCCGCAATTTTCCTATTATCGGAGTGAAAGAGAAGACATTCGAGCAA	11.9161	51.1133	22.9057	32.5228	14.5105
AAGAGAGAGTGATTCGCGTG	83	-	11	+	118958893	CTGGTTCTTGGACAAGGTGTTGAGGAACACTAGAAACAGAGGGGACTGTGACCTGGGGACTTTTTCTGCAGGAAGAAAACAGCCCAAAGAGAGAGTGATTCGCGTGGGTACCCGCAAGAGCCAGGTGGGTGCAGGAGCCGGGGTGGAGGAGGTTTGTCAGAACAGTTATGATGCTCACA	T	11		118958984	+	TTTTTCTGCAGGAAGAAAACAGCCCAAAGA[T/-]GAGAGTGATTCGCGTGGGTACCCGCAAGAG	HMBS	CTGGTTCTTGGACAAGGTGTTGAGGAACACTAGAAACAGAGGGGACTGTGACCTGGGGACTTTTTCTGCAGGAAGAAAACAGCCCAAAGATGAGAGTGATTCGCGTGGGTACCCGCAAGAGCCAGGTGGGTGCAGGAGCCGGGGTGGAGGAGGTTTGTCAGAACAGTTATGATGCTCACA	11.8908	51.105	22.8897	32.5219	14.4979
TTGTTCAGTCTACCACTCTC	75	+	13	-	48985997	GAACCAAAAGAAATGCAAAGATTGTTTGCACTGGCGTGTGGTTAACTGTGATCGGAGGAAGTGCACCCGCCGTTTTTGTTCAGTCTACCACTCTCAGGGTAACAATGCCTCAGAAGCCTGCTTTGAAAATTTTCCAGAAGCCACATGGAAAACATATCTCTCAAGGATTGTAATTTTCA	C	13		48986088	-	AGTGCACCCGCCGTTTTTGTTCAGTCTACC[C/-]ACTCTCAGGGTAACAATGCCTCAGAAGCCT	LPAR6	GAACCAAAAGAAATGCAAAGATTGTTTGCACTGGCGTGTGGTTAACTGTGATCGGAGGAAGTGCACCCGCCGTTTTTGTTCAGTCTACCCACTCTCAGGGTAACAATGCCTCAGAAGCCTGCTTTGAAAATTTTCCAGAAGCCACATGGAAAACATATCTCTCAAGGATTGTAATTTTCA	14.5477	51.0975	22.876	29.6951	14.4869
GCCGGACCAGCCAGGCTCCC	75	+	19	+	1220535	CCCCCTCCCGGGCACTCCCTGAGGGCTGCACGGCACCGCCACAGGCACTGCACCCGTTCGCGGCGGACGACACCTGCCGGACCAGCCAGGCTCCCCGGCTTTCCAGCCGCCCGAGATTGCCAACGGCCTGGACACCTTCTCCGGCTTCAAGGTGGACATCTGGTCGGCTGGGGTCACCC	G	19		1220626	+	CGGCGGACGACACCTGCCGGACCAGCCAGG[G/-]CTCCCCGGCTTTCCAGCCGCCCGAGATTGC	STK11	CCCCCTCCCGGGCACTCCCTGAGGGCTGCACGGCACCGCCACAGGCACTGCACCCGTTCGCGGCGGACGACACCTGCCGGACCAGCCAGGGCTCCCCGGCTTTCCAGCCGCCCGAGATTGCCAACGGCCTGGACACCTTCTCCGGCTTCAAGGTGGACATCTGGTCGGCTGGGGTCACCC	14.5457	51.093	22.9552	32.5665	14.5516
TGGACTTGCTGCACCCTCCG	73	+	14	-	57272003	AACCTTAGCATGATGTCTTATCTTAAGCAACCGCCTTACGCAGTCAATGGGCTGAGTCTGACCACTTCGGGTATGGACTTGCTGCACCCTCCGTGGGCTACCCGGGTAAGTGAGCCCTGCTGCACTCCCGCACCCCTCTTCCCCATGCCCACCCTCCGGGGATGCAACACCCTGTTCCC	C	14		57272094	-	GACCACTTCGGGTATGGACTTGCTGCACCC[C/-]TCCGTGGGCTACCCGGGTAAGTGAGCCCTG	OTX2	AACCTTAGCATGATGTCTTATCTTAAGCAACCGCCTTACGCAGTCAATGGGCTGAGTCTGACCACTTCGGGTATGGACTTGCTGCACCCCTCCGTGGGCTACCCGGGTAAGTGAGCCCTGCTGCACTCCCGCACCCCTCTTCCCCATGCCCACCCTCCGGGGATGCAACACCCTGTTCCC	14.535	51.0855	22.8964	32.5436	14.5046
AAGAGTTCACCGTGAGGATC	83	-	22	+	29999958	GCGAGGGTCCCGGGCCTGAGCCCCGCGCCATGGCCGGGGCCATCGCTTCCCGCATGAGCTTCAGCTCTCTCAAGAGGAAGCAACCCAAGAGTTCACCGTGAGGATCGTCACCATGGACGCCGAGATGGAGTTCAATTGCGAGGTAACCGGCCGGCAGCCCCGACTGCTGCGGTGACAGT	C	22		30000049	+	TCAGCTCTCTCAAGAGGAAGCAACCCAAGA[C/-]GTTCACCGTGAGGATCGTCACCATGGACGC	NF2	GCGAGGGTCCCGGGCCTGAGCCCCGCGCCATGGCCGGGGCCATCGCTTCCCGCATGAGCTTCAGCTCTCTCAAGAGGAAGCAACCCAAGACGTTCACCGTGAGGATCGTCACCATGGACGCCGAGATGGAGTTCAATTGCGAGGTAACCGGCCGGCAGCCCCGACTGCTGCGGTGACAGT	14.5324	51.0837	22.8596	29.6976	14.4738
CCCCTTCTTCCACACCTCGC	73	+	X	+	48543921	CTACACCTCTCCAGGCTGGTCGGCTGCTCTGGGAACAGGAGCTGTACTCACAGCTTGTCTACTCCACCCCCACCCCCTTCTTCCACACCTCGCTGGAGATGTAAGTGATCAACCAGCCCTCGGGCCTCACTTGGGGTGTGGAGAGGAGATGGGAAAGTTGCGGGGGACCTGGGAGGCGG	T	X		48544012	+	ACTCCACCCCCACCCCCTTCTTCCACACCT[T/-]CGCTGGAGATGTAAGTGATCAACCAGCCCT	WAS	CTACACCTCTCCAGGCTGGTCGGCTGCTCTGGGAACAGGAGCTGTACTCACAGCTTGTCTACTCCACCCCCACCCCCTTCTTCCACACCTTCGCTGGAGATGTAAGTGATCAACCAGCCCTCGGGCCTCACTTGGGGTGTGGAGAGGAGATGGGAAAGTTGCGGGGGACCTGGGAGGCGG	14.5246	51.0762	22.8337	29.6706	14.4519
GCACATCGAGAGCAACTCCT	75	+	3	+	37061824	GGATGTTAATGTGCACCCCACAAAGCATGAAGTTCACTTCCTGCACGAGGAGAGCATCCTGGAGCGGGTGCAGCAGCACATCGAGAGCAACTCCTGGGCTCCAATTCCTCCAGGATGTACTTCACCCAGGTCAGGGCGCTTCTCATCCAGCTACTTCTCTGGGGCCTTTGAAATGTGCC	G	3		37061915	+	GGAGCGGGTGCAGCAGCACATCGAGAGCAA[G/-]CTCCTGGGCTCCAATTCCTCCAGGATGTAC	MLH1	GGATGTTAATGTGCACCCCACAAAGCATGAAGTTCACTTCCTGCACGAGGAGAGCATCCTGGAGCGGGTGCAGCAGCACATCGAGAGCAAGCTCCTGGGCTCCAATTCCTCCAGGATGTACTTCACCCAGGTCAGGGCGCTTCTCATCCAGCTACTTCTCTGGGGCCTTTGAAATGTGCC	14.5184	51.0709	22.8404	29.6905	14.4581
GGCTCACCTGGACAACTCAA	73	+	11	-	5247787	CTGATGCTGTTATGGGCAACCCTAAGGTGAAGGCTCATGGCAAGAAAGTGCTCGGTGCCTTTAGTGATGGCCTGGCTCACCTGGACAACTCAAGGGCACCTTTGCCACACTGAGTGAGCTGCACTGTGACAAGCTGCACGTGGATCCTGAGAACTTCAGGGTGAGTCTATGGGACGCTT	C	11		5247878	-	TTTAGTGATGGCCTGGCTCACCTGGACAAC[C/-]TCAAGGGCACCTTTGCCACACTGAGTGAGC	HBB	CTGATGCTGTTATGGGCAACCCTAAGGTGAAGGCTCATGGCAAGAAAGTGCTCGGTGCCTTTAGTGATGGCCTGGCTCACCTGGACAACCTCAAGGGCACCTTTGCCACACTGAGTGAGCTGCACTGTGACAAGCTGCACGTGGATCCTGAGAACTTCAGGGTGAGTCTATGGGACGCTT	14.5102	51.0645	22.8594	29.7325	14.4749
TGCTTGCAGACTATTCTCTT	75	+	3	+	37089064	GCTGGACAGAGGAAGATGGTCCCAAAGAAGGACTTGCTGAATACATTGTTGAGTTTCTGAAGAAGAAGGCTGAGATGCTTGCAGACTATTCTCTTTGGAAATTGATGAGGTGTGACAGCCATTCTTATACTTCTGTTGTATTCTTCAAATAAAATTTCCAGCCGGGTGCGGTGGCTCAT	T	3		37089155	+	AGAAGAAGGCTGAGATGCTTGCAGACTATT[T/-]CTCTTTGGAAATTGATGAGGTGTGACAGCC	MLH1	GCTGGACAGAGGAAGATGGTCCCAAAGAAGGACTTGCTGAATACATTGTTGAGTTTCTGAAGAAGAAGGCTGAGATGCTTGCAGACTATTTCTCTTTGGAAATTGATGAGGTGTGACAGCCATTCTTATACTTCTGTTGTATTCTTCAAATAAAATTTCCAGCCGGGTGCGGTGGCTCAT	14.5004	51.0563	22.8538	29.7405	14.4708
TCTACGGGGCAAGCCCTCTG	73	+	17	-	36493432	TCCCCATAGTGTGTTCCCCTGGAGAGTCAGGGCTTTGTTCTTGGCCGCTACCTCTGCCGCTGCCGACCTGGATTCTACGGGGCAAGCCCTCTGGGGGTATGTAAGTGTGGTGGGGGCCAGGCATGTGTTTTACATGAGAGGATGGTTGGGAGGGTACATCTGGGGAAGAAAGCCAGATT	C	17		36493523	-	CTGCCGACCTGGATTCTACGGGGCAAGCCC[C/-]TCTGGGGGTATGTAAGTGTGGTGGGGGCCA	GPR179	TCCCCATAGTGTGTTCCCCTGGAGAGTCAGGGCTTTGTTCTTGGCCGCTACCTCTGCCGCTGCCGACCTGGATTCTACGGGGCAAGCCCCTCTGGGGGTATGTAAGTGTGGTGGGGGCCAGGCATGTGTTTTACATGAGAGGATGGTTGGGAGGGTACATCTGGGGAAGAAAGCCAGATT	14.4983	51.0552	22.8697	29.7678	14.4846
GCGTCCGGACCGCGTCTCTG	74	+	16	+	2106139	GTGGTGGCTCGGCCATCCAGGCAGTGCTGCCGGGACTGAGCTCGGTGCTCCCTGCAGGATGATCTGTCTGCTGTGCGTCCGGACCGCGTCTCTGTGGACATAGAGGTCAGTGCCTCCCCTCCCCAGGGCCGGCCCATTTCACCCTGGTTTCTGGGAGGCTGGGGCTTGGGGGTTGAGCC	C	16		2106230	+	GATCTGTCTGCTGTGCGTCCGGACCGCGTC[C/-]TCTGTGGACATAGAGGTCAGTGCCTCCCCT	TSC2	GTGGTGGCTCGGCCATCCAGGCAGTGCTGCCGGGACTGAGCTCGGTGCTCCCTGCAGGATGATCTGTCTGCTGTGCGTCCGGACCGCGTCCTCTGTGGACATAGAGGTCAGTGCCTCCCCTCCCCAGGGCCGGCCCATTTCACCCTGGTTTCTGGGAGGCTGGGGCTTGGGGGTTGAGCC	14.4945	51.0512	22.8464	29.7384	14.4647
CCATGGAGTTGGGGTCTCTA	75	+	12	-	49443550	GTGATGCCAGTGCCAGTTTTCCTGGCTCAGAGCCCCTCCTGGGCTCTCCAGACCCGGAGGGGGGTGGCTCCCTGTCCATGGAGTTGGGGTCTCTACGGATGTTAGTCCAGCCCGAGATGAGGGCTCCCTACGGCTCTGTACTGACTCACTGCCAGAGACTGATGACTCACTATTGTGCG	G	12		49443641	-	GGGGGTGGCTCCCTGTCCATGGAGTTGGGG[G/-]TCTCTACGGATGTTAGTCCAGCCCGAGATG	KMT2D	GTGATGCCAGTGCCAGTTTTCCTGGCTCAGAGCCCCTCCTGGGCTCTCCAGACCCGGAGGGGGGTGGCTCCCTGTCCATGGAGTTGGGGGTCTCTACGGATGTTAGTCCAGCCCGAGATGAGGGCTCCCTACGGCTCTGTACTGACTCACTGCCAGAGACTGATGACTCACTATTGTGCG	14.4852	51.0431	22.8355	29.7348	14.4557
TCACCGCACTGGTCACTCAA	74	+	1	+	43907354	AGGTTGTGCCTCAGTGTCCAGAAGCTCTGCCCACATGGTGTCCCGGTTCCTCCTTCCATCCATCCTGTCTGAGTTCACCGCACTGGTCACTCAATGGCTGGAGACACCAGTGTCCGCATCTTTGAGCAGCATTTGTGAGTGTAGATCCTATAGAATTGAAGGGAACTCCCCTAGACTTC	C	1		43907445	+	CATCCTGTCTGAGTTCACCGCACTGGTCAC[C/-]TCAATGGCTGGAGACACCAGTGTCCGCATC	SZT2	AGGTTGTGCCTCAGTGTCCAGAAGCTCTGCCCACATGGTGTCCCGGTTCCTCCTTCCATCCATCCTGTCTGAGTTCACCGCACTGGTCACCTCAATGGCTGGAGACACCAGTGTCCGCATCTTTGAGCAGCATTTGTGAGTGTAGATCCTATAGAATTGAAGGGAACTCCCCTAGACTTC	14.4827	51.0412	22.8349	29.7379	14.4554
GCAGAGGTTCAGCCGCTCCT	75	+	11	+	120989257	CCTACTTGCTGGCCCGACAGTGTTTGCAGACTTCCAGCCTCCCTTTCTTCAGTGTGGAGGCCAAGAATGAACACCGCAGAGGTTCAGCCGCTCCTGGGTGAAGGAGCTCTCAGTGGAGGTGAATGGCTACAAGATTCTCATCCCCAAAGGAAGCTATGGAAGAGTCAAGGTGAGCCCCT	T	11		120989348	+	CCAAGAATGAACACCGCAGAGGTTCAGCCG[T/-]CTCCTGGGTGAAGGAGCTCTCAGTGGAGGT	TECTA	CCTACTTGCTGGCCCGACAGTGTTTGCAGACTTCCAGCCTCCCTTTCTTCAGTGTGGAGGCCAAGAATGAACACCGCAGAGGTTCAGCCGTCTCCTGGGTGAAGGAGCTCTCAGTGGAGGTGAATGGCTACAAGATTCTCATCCCCAAAGGAAGCTATGGAAGAGTCAAGGTGAGCCCCT	14.4681	51.0299	22.8311	29.7561	14.453
TTAATCCCAATTCCGCTCTG	75	+	9	-	98238249	GAGTGCCTGAAGCGCACAGGAGCCAGCGTGGCCCTCACGTCCATCAGCAATGTCACAGCCTTCTTCATGGCCGCGTTAATCCCAATTCCGCTCTGCGGGCGTTCTCCCTCCAGGTGAGCTTCTGGTGATGAAGGCTGTGGTGATCCTGAACGGGGCACTGACTTCCAGCATCCCATGTC	C	9		98238340	-	CTTCTTCATGGCCGCGTTAATCCCAATTCC[C/-]GCTCTGCGGGCGTTCTCCCTCCAGGTGAGC	PTCH1	GAGTGCCTGAAGCGCACAGGAGCCAGCGTGGCCCTCACGTCCATCAGCAATGTCACAGCCTTCTTCATGGCCGCGTTAATCCCAATTCCCGCTCTGCGGGCGTTCTCCCTCCAGGTGAGCTTCTGGTGATGAAGGCTGTGGTGATCCTGAACGGGGCACTGACTTCCAGCATCCCATGTC	14.4602	51.0253	22.8384	29.786	14.4603
CGGAGGCTCCCAGAACATCA	82	-	12	-	48367946	CTGCCCCAACAGTTCAGCTATGGAGATGACAATCTGGCTCCCAACACTGCCAACGTCCAGATGACCTTCCTACGCCTGCTGTCCACGGAGGCTCCCAGAACATCACCTACCACTGCAAGAACAGCATTGCCTATCTGGACGAAGCAGCTGGCAACCTCAAGAAGGCCCTGCTCATCCAG	A	12		48368037	-	GATGACCTTCCTACGCCTGCTGTCCACGGA[A/-]GGCTCCCAGAACATCACCTACCACTGCAAG	COL2A1	CTGCCCCAACAGTTCAGCTATGGAGATGACAATCTGGCTCCCAACACTGCCAACGTCCAGATGACCTTCCTACGCCTGCTGTCCACGGAAGGCTCCCAGAACATCACCTACCACTGCAAGAACAGCATTGCCTATCTGGACGAAGCAGCTGGCAACCTCAAGAAGGCCCTGCTCATCCAG	14.4594	51.0238	22.8317	29.7739	14.4543
CCTCAAGATTTTCCGCTCCT	75	+	1	-	215901440	TATCGGGTCAGAGCCTGTAACTCCAAGGGTTCAGTGGAGAGTCTGTGGTCATTAACACAAACTCTGGAAGCTCCACCTCAAGATTTTCCGCTCCTTGGGCTCAAGCCACGAGTGCTCATTCAGTTCTGTTGAATTGGACAAAGCCAGAATCTCCCAATGGCATTATCTCCCATTACCGT	A	1		215901531	-	AACTCTGGAAGCTCCACCTCAAGATTTTCC[A/-]GCTCCTTGGGCTCAAGCCACGAGTGCTCAT	USH2A	TATCGGGTCAGAGCCTGTAACTCCAAGGGTTCAGTGGAGAGTCTGTGGTCATTAACACAAACTCTGGAAGCTCCACCTCAAGATTTTCCAGCTCCTTGGGCTCAAGCCACGAGTGCTCATTCAGTTCTGTTGAATTGGACAAAGCCAGAATCTCCCAATGGCATTATCTCCCATTACCGT	14.4507	51.0184	22.8345	29.7971	14.4576
GCCCCTCTGGGCCACCTCTT	73	+	17	-	78184588	CCAGCTACGCCATCTTTGGCTCGAAGACCATCCACCTCACTGGCCGGTCCCTCCTGCCGGCGCTGGAGGCCGAGCCCCTCTGGGCCACCTCTTTGGCAGCCAGAGCCACCACGAGGTCACCATGTCCTACCCCATGCGCTCCGTGCAGCACCGGCACTTCCGCCTCGTGCACAACCTCA	G	17		78184679	-	GCGCTGGAGGCCGAGCCCCTCTGGGCCACC[G/-]TCTTTGGCAGCCAGAGCCACCACGAGGTCA	SGSH	CCAGCTACGCCATCTTTGGCTCGAAGACCATCCACCTCACTGGCCGGTCCCTCCTGCCGGCGCTGGAGGCCGAGCCCCTCTGGGCCACCGTCTTTGGCAGCCAGAGCCACCACGAGGTCACCATGTCCTACCCCATGCGCTCCGTGCAGCACCGGCACTTCCGCCTCGTGCACAACCTCA	14.4397	51.0112	22.833	29.8174	14.4574
TGCTGAGGTTGGAAGCTCTT	75	+	4	-	17505988	TATCCGTAAAGATGCTAGCCTGTGTTGGCTTACCTTACAGTTTATACATTTTTTTGTTCTTGTGTTGAAGGTGACTGCTGAGGTTGGAAGCTCTTGGGTGAAGAGAAGGTGGATGCAATTCTTTGCGTTGCTGGAGGATGGGCCGGGGGCAATGCCAAATCCAAGTGTGAGTCCTTTCC	A	4		17506079	-	TTGTGTTGAAGGTGACTGCTGAGGTTGGAA[A/-]GCTCTTGGGTGAAGAGAAGGTGGATGCAAT	QDPR	TATCCGTAAAGATGCTAGCCTGTGTTGGCTTACCTTACAGTTTATACATTTTTTTGTTCTTGTGTTGAAGGTGACTGCTGAGGTTGGAAAGCTCTTGGGTGAAGAGAAGGTGGATGCAATTCTTTGCGTTGCTGGAGGATGGGCCGGGGGCAATGCCAAATCCAAGTGTGAGTCCTTTCC	14.4332	51.0062	22.8272	29.8188	14.4527
TGTCGGCAACACGGACTCTG	74	+	11	-	47354696	AGTCCTCCCCAGGATCTCCGGGTGACTGACGCCTGGGGTCTTAATGTGGCTCTGGAGTGGAAGCCACCCCAGGATGTCGGCAACACGGACTCTGGGGGTACACAGTGCAGAAAGCCGACAAGAAGACCATGGTGAGCCCAGGGTCTGGGGTCCCCACGTGCACCCTGCCTAGGCCCGGC	G	11		47354787	-	GAAGCCACCCCAGGATGTCGGCAACACGGA[G/-]CTCTGGGGGTACACAGTGCAGAAAGCCGAC	MYBPC3	AGTCCTCCCCAGGATCTCCGGGTGACTGACGCCTGGGGTCTTAATGTGGCTCTGGAGTGGAAGCCACCCCAGGATGTCGGCAACACGGAGCTCTGGGGGTACACAGTGCAGAAAGCCGACAAGAAGACCATGGTGAGCCCAGGGTCTGGGGTCCCCACGTGCACCCTGCCTAGGCCCGGC	14.4126	50.989	22.8055	29.8076	14.4343
CATCATGGCTGGCAGCTCAC	73	+	1	-	155210372	TGGAGAGGGGCTTGCTTTTCAGTCATTCCTCATTCTGTCCTCAGGAATGTCCCAAGCCTTTGAGTAGGGTAAGCATCATGGCTGGCAGCTCACAGGATTGCTTCTACTTCAGGCAGTGTCGTGGGCATCAGGTGAGTGAGTCAAGGCAGTGGGGAGGTAGCACAGAGCCTCCCTTCTGC	C	1		155210463	-	TTGAGTAGGGTAAGCATCATGGCTGGCAGC[C/-]TCACAGGATTGCTTCTACTTCAGGCAGTGT	GBA	TGGAGAGGGGCTTGCTTTTCAGTCATTCCTCATTCTGTCCTCAGGAATGTCCCAAGCCTTTGAGTAGGGTAAGCATCATGGCTGGCAGCCTCACAGGATTGCTTCTACTTCAGGCAGTGTCGTGGGCATCAGGTGAGTGAGTCAAGGCAGTGGGGAGGTAGCACAGAGCCTCCCTTCTGC	14.4002	50.9794	22.7972	29.8108	14.4275
CGGGGGCTCCCACTTCTCCA	74	+	X	+	66765557	CATGCAACTCCTTCAGCAACAGCAGCAGGAAGCAGTATCCGAAGGCAGCAGCAGCGGGAGAGCGAGGGAGGCCTCGGGGGCTCCCACTTCTCCAAGGACAATTACTTAGGGGGCACTTCGACCATTTCTGACAACGCCAAGGAGTTGTGTAAGGCAGTGTCGGTGTCCATGGGCCTGGG	C	X		66765648	+	AGCGAGGGAGGCCTCGGGGGCTCCCACTTC[C/-]TCCAAGGACAATTACTTAGGGGGCACTTCG	AR	CATGCAACTCCTTCAGCAACAGCAGCAGGAAGCAGTATCCGAAGGCAGCAGCAGCGGGAGAGCGAGGGAGGCCTCGGGGGCTCCCACTTCCTCCAAGGACAATTACTTAGGGGGCACTTCGACCATTTCTGACAACGCCAAGGAGTTGTGTAAGGCAGTGTCGGTGTCCATGGGCCTGGG	14.4036	50.978	22.7913	29.7801	14.4211
CTTTTACCGAGACAGCTCCC	74	+	9	-	135781341	ATATCTAGAGAACTTTCTGAGATCACCACAGCAGAGGCAGAGCCTGTGGTTCCTCGAGGAGGCTTTGACTCTCCCTTTTACCGAGACAGCTCCCAGGTTCTCAGCGGAAGACCCACTCGGCAGCCTCCAGTTCTCAGGGCGCCAGCGTGAACCCTGAGCCTTTACACTCCTCCCTGGAC	T	9		135781432	-	AGGCTTTGACTCTCCCTTTTACCGAGACAG[T/-]CTCCCAGGTTCTCAGCGGAAGACCCACTCG	TSC1	ATATCTAGAGAACTTTCTGAGATCACCACAGCAGAGGCAGAGCCTGTGGTTCCTCGAGGAGGCTTTGACTCTCCCTTTTACCGAGACAGTCTCCCAGGTTCTCAGCGGAAGACCCACTCGGCAGCCTCCAGTTCTCAGGGCGCCAGCGTGAACCCTGAGCCTTTACACTCCTCCCTGGAC	14.3938	50.9751	22.7943	29.8174	14.4254
GGGAGACAGGGCCTGCAGTT	83	-	5	+	149754183	AGGCCTCAGGAAAAACCTCTCAGGTCGGAGCTGCCTCAGCCCCTGCCAAGGAGTCCCCCAGGAAAGGAGCTGCCCCAGCGCCCCCTGGGAGACAGGGCCTGCAGTTGCCAAGGCCCAGGCGGGGAAGCGGGAGGAGGACTCGCAGAGCAGCAGCGAGGAATCGGACAGTGAGGAGGAGG	A	5		149754274	+	GGAAAGGAGCTGCCCCAGCGCCCCCTGGGA[A/-]GACAGGGCCTGCAGTTGCCAAGGCCCAGGC	TCOF1	AGGCCTCAGGAAAAACCTCTCAGGTCGGAGCTGCCTCAGCCCCTGCCAAGGAGTCCCCCAGGAAAGGAGCTGCCCCAGCGCCCCCTGGGAAGACAGGGCCTGCAGTTGCCAAGGCCCAGGCGGGGAAGCGGGAGGAGGACTCGCAGAGCAGCAGCGAGGAATCGGACAGTGAGGAGGAGG	14.3745	50.9647	22.7891	29.8558	14.423
TTGCAGGAAAGACGACTCAC	74	+	7	+	74202247	GTTCAGAGAGAGCCCTGAAACCCTCTCCTCTGGGCGCCCCCAGGTGACTGCCCCAGCCTCAAGGGCTGCCTCTGTTGCAGGAAAGACGACTCACAGGCTACTTCCCGTCCATGTACCTGCAAAAGTCAGGGCAAGACGTGTCCCAGGCCCAACGCCAGATCAAGCGGGGGGCGCCGCCC	G	7		74202338	+	AAGGGCTGCCTCTGTTGCAGGAAAGACGAC[G/-]TCACAGGCTACTTCCCGTCCATGTACCTGC	NCF1	GTTCAGAGAGAGCCCTGAAACCCTCTCCTCTGGGCGCCCCCAGGTGACTGCCCCAGCCTCAAGGGCTGCCTCTGTTGCAGGAAAGACGACGTCACAGGCTACTTCCCGTCCATGTACCTGCAAAAGTCAGGGCAAGACGTGTCCCAGGCCCAACGCCAGATCAAGCGGGGGGCGCCGCCC	14.3798	50.9623	22.7828	29.8081	14.4152
GGGCAGGTTCAGACACTCAG	75	+	1	+	164761802	TAGCGGAAGGCGTGGCGGGGCCTGAGAAGGGCGGAGGGTCGGCGGCAGCGGCGGCAGCGGCGGCGGCTTCTGGAGGGGCAGGTTCAGACACTCAGTGGAGCATTCAGATTACAGAGCCAAACTCTCACAGATCAGACAAATCTACCATACGGAGCTGGAGAAATACGAGCAGGTAACCA	A	1		164761893	+	CGGCGGCTTCTGGAGGGGCAGGTTCAGACA[A/-]CTCAGTGGAGCATTCAGATTACAGAGCCAA	PBX1	TAGCGGAAGGCGTGGCGGGGCCTGAGAAGGGCGGAGGGTCGGCGGCAGCGGCGGCAGCGGCGGCGGCTTCTGGAGGGGCAGGTTCAGACAACTCAGTGGAGCATTCAGATTACAGAGCCAAACTCTCACAGATCAGACAAATCTACCATACGGAGCTGGAGAAATACGAGCAGGTAACCA	14.3758	50.9616	22.7838	29.8255	14.4169
CCCTGGTGTTCCAGGATCCC	73	+	X	+	107923885	CATTAATGATTTTATTTATTCAGGGTAATCCTGGCCGGCCGGGTCTCAATGGAATGAAAGGAGATCCTGGTCTCCCTGGTGTTCCAGGATCCCAGGTATTTGAAGGGATTTTTGTGGTTTCCCTTTATATTAAACTCCTCTGGGACAAGATAGCCATTTTCTGATTTGACTGGGTAAAG	T	X		107923976	+	GAGATCCTGGTCTCCCTGGTGTTCCAGGAT[T/-]CCCAGGTATTTGAAGGGATTTTTGTGGTTT	COL4A5	CATTAATGATTTTATTTATTCAGGGTAATCCTGGCCGGCCGGGTCTCAATGGAATGAAAGGAGATCCTGGTCTCCCTGGTGTTCCAGGATTCCCAGGTATTTGAAGGGATTTTTGTGGTTTCCCTTTATATTAAACTCCTCTGGGACAAGATAGCCATTTTCTGATTTGACTGGGTAAAG	14.539	50.9528	22.5323	31.7963	14.256
CGCCATGGAAGTGGGCTCAC	75	+	X	+	153171329	TATGCCTCCTCCTACATGATCCTGGCCATGACGCTGGACCGCCACCGTGCCATCTGCCGTCCCATGCTGGCGTACCGCCATGGAAGTGGGCTCACTGGAACCGGCCGGTGCTAGTGGCTTGGGCCTTCTCGCTCCTTCTCAGCCTGCCCCAGCTCTTCATCTTCGCCCAGCGCAACGTG	G	X		153171420	+	CCCATGCTGGCGTACCGCCATGGAAGTGGG[G/-]CTCACTGGAACCGGCCGGTGCTAGTGGCTT	AVPR2	TATGCCTCCTCCTACATGATCCTGGCCATGACGCTGGACCGCCACCGTGCCATCTGCCGTCCCATGCTGGCGTACCGCCATGGAAGTGGGGCTCACTGGAACCGGCCGGTGCTAGTGGCTTGGGCCTTCTCGCTCCTTCTCAGCCTGCCCCAGCTCTTCATCTTCGCCCAGCGCAACGTG	14.361	50.9521	22.7771	29.8425	14.4121
CGAGGGCCTCCTGGACTCCA	74	+	X	+	107823703	AGAATGAAAATGCATGTTCCAGTATTAACATTGATTTCCTTTCCCCTACTACTGCATAGGGACTTCCTGGTGACCGAGGGCCTCCTGGACTCCAGGGATACGTGGTCCTCCAGTAAGTACCTAAAGTGCTTTAGCATCATTTAATGTAAATTGGTATTGGTACACAGTATCCCATGAAC	C	X		107823794	+	GACTTCCTGGTGACCGAGGGCCTCCTGGAC[C/-]TCCAGGGATACGTGGTCCTCCAGTAAGTAC	COL4A5	AGAATGAAAATGCATGTTCCAGTATTAACATTGATTTCCTTTCCCCTACTACTGCATAGGGACTTCCTGGTGACCGAGGGCCTCCTGGACCTCCAGGGATACGTGGTCCTCCAGTAAGTACCTAAAGTGCTTTAGCATCATTTAATGTAAATTGGTATTGGTACACAGTATCCCATGAAC	14.356	50.9463	22.7722	29.8316	14.4074
CGGCCTTCAGACATCCTCAG	73	+	X	-	148564421	ATTCCGTGACTTGGAAGAGGATCCGTACCTCCCTGGTAATCCCCGTGAACTGATTGCCTATAGCCAGTATCCCCGGCCTTCAGACATCCTCAGTGGAATTCTGACAAGCCGAGTTTAAAAGATATAAAGATCATGGGCTATTCCATACGCACCATAGACTATAGGTATACTGTGTGGGT	C	X		148564512	-	ATAGCCAGTATCCCCGGCCTTCAGACATCC[C/-]TCAGTGGAATTCTGACAAGCCGAGTTTAAA	IDS	ATTCCGTGACTTGGAAGAGGATCCGTACCTCCCTGGTAATCCCCGTGAACTGATTGCCTATAGCCAGTATCCCCGGCCTTCAGACATCCCTCAGTGGAATTCTGACAAGCCGAGTTTAAAAGATATAAAGATCATGGGCTATTCCATACGCACCATAGACTATAGGTATACTGTGTGGGT	14.3578	50.94	22.767	29.7917	14.4011
GAGAGCCAGGCACCCCAGGT	82	-	12	-	49436827	CCTGGCCTTGACCCATGGGTTTCTCCTGGCATTTACAGGACCTGAGGATGGGGGCGTGAAGGCATCCCCAGTGCCCAGTGACCCTGAGAGCCAGGCACCCCAGGTGAAGGGATGCTTAGCTCTGACTTAGACAGGATTTCCACAGAAGGTGAGGCTGTGACCCGTACCTCTTTGTGTAT	A	12		49436918	-	AGGCATCCCCAGTGCCCAGTGACCCTGAGA[A/-]GCCAGGCACCCCAGGTGAAGGGATGCTTAG	KMT2D	CCTGGCCTTGACCCATGGGTTTCTCCTGGCATTTACAGGACCTGAGGATGGGGGCGTGAAGGCATCCCCAGTGCCCAGTGACCCTGAGAAGCCAGGCACCCCAGGTGAAGGGATGCTTAGCTCTGACTTAGACAGGATTTCCACAGAAGGTGAGGCTGTGACCCGTACCTCTTTGTGTAT	14.3302	50.9352	22.7633	29.8915	14.403
AAATTTGTTAAATCCATCCA	74	+	17	+	29685477	TGACTTTTTTTTTCTTTTAGGCATAATTTGTTGGACTCTAAGATCAACACCCTGTTATCATTGTGCCAAGATCCAAATTTGTTAAATCCATCCATGGAATTGTGCAGAGTGTGGTGTACCATGAAGAATCCCCACCACAATACCAAACATCTTACCTGCAAAGTAAATAAATGTATCTG	A	17		29685568	+	TTGTGCCAAGATCCAAATTTGTTAAATCCA[A/-]TCCATGGAATTGTGCAGAGTGTGGTGTACC	NF1	TGACTTTTTTTTTCTTTTAGGCATAATTTGTTGGACTCTAAGATCAACACCCTGTTATCATTGTGCCAAGATCCAAATTTGTTAAATCCAATCCATGGAATTGTGCAGAGTGTGGTGTACCATGAAGAATCCCCACCACAATACCAAACATCTTACCTGCAAAGTAAATAAATGTATCTG	9.46791	50.9349	22.5303	31.7752	14.261
AGGAGCCGCACTGAGCACTG	82	-	1	+	156100396	CTCTTCTTTAGCAATACCAAGAAGGAGGGTGACCTGATAGCTGCTCAGGCTCGGCTGAAGGACCTGGAGGCTCTGCTGAACTCCAAGGAGCCGCACTGAGCACTGCTCTCAGTGAGAAGCGCACGCTGGAGGGCGAGCTGCATGATCTGCGGGGCCAGGTGGCCAAGGTGAGGCCACCC	G	1		156100487	+	GACCTGGAGGCTCTGCTGAACTCCAAGGAG[G/-]CCGCACTGAGCACTGCTCTCAGTGAGAAGC	LMNA	CTCTTCTTTAGCAATACCAAGAAGGAGGGTGACCTGATAGCTGCTCAGGCTCGGCTGAAGGACCTGGAGGCTCTGCTGAACTCCAAGGAGGCCGCACTGAGCACTGCTCTCAGTGAGAAGCGCACGCTGGAGGGCGAGCTGCATGATCTGCGGGGCCAGGTGGCCAAGGTGAGGCCACCC	14.3325	50.9263	22.7585	29.8325	14.3958
GTCAGCCAAGCTCCACTCAT	72	+	11	-	47362603	GACCATTGACGACGTCACACCTGCCGACGAGGCTGACTACAGCTTTGTGCCCGAGGGCTTCGCCTGCAACCTGTCAGCCAAGCTCCACTCATGGGTGAGCCTGCTCCAGGGTAGGGTGGGTCGGGGCAGTGGGGCCAGGAGCCCCTGTCACTGGGCCCTGCCTTTGCCCCCGTGCTACT	T	11		47362694	-	TCGCCTGCAACCTGTCAGCCAAGCTCCACT[T/-]CATGGGTGAGCCTGCTCCAGGGTAGGGTGG	MYBPC3	GACCATTGACGACGTCACACCTGCCGACGAGGCTGACTACAGCTTTGTGCCCGAGGGCTTCGCCTGCAACCTGTCAGCCAAGCTCCACTTCATGGGTGAGCCTGCTCCAGGGTAGGGTGGGTCGGGGCAGTGGGGCCAGGAGCCCCTGTCACTGGGCCCTGCCTTTGCCCCCGTGCTACT	14.1821	50.9215	22.7561	29.8163	14.3929
CAGCAGGCCTGGGGGCTCCC	75	+	2	+	71163026	CTCAGAGCTGCCACCAGCAGCAGGCTCAGACACTGGGCTCCCAGCTGGGGACTGCTCCATGGCCATGGAGATAGACAGCAGGCCTGGGGGCTCCCCGGCAGTAGCTGCAACCTAGGTGCAGCCCGAGAACACATGCAGGCGGTCACCCGAAACTACATCACCCACCCCCGTGTCAGTGA	G	2		71163117	+	GGCCATGGAGATAGACAGCAGGCCTGGGGG[G/-]CTCCCCGGCAGTAGCTGCAACCTAGGTGCA	ATP6V1B1	CTCAGAGCTGCCACCAGCAGCAGGCTCAGACACTGGGCTCCCAGCTGGGGACTGCTCCATGGCCATGGAGATAGACAGCAGGCCTGGGGGGCTCCCCGGCAGTAGCTGCAACCTAGGTGCAGCCCGAGAACACATGCAGGCGGTCACCCGAAACTACATCACCCACCCCCGTGTCAGTGA	14.1579	50.9167	22.7484	29.898	14.3904
CTGATGGCTTCTTCACTCCA	75	+	X	+	68060069	CTTTCCCTTCCTCAGAGACTGTGAACCAGGAAGAGAAGAGTGGCCCAGGTGCAAGTGGGGGCAGCAGCGGGGACCCTGATGGCTTCTTCACTCCAAGGTGGCATTGTTCGCGGCTGTCGGTGCCGGTTGCGTCATCTTCCTGCTCATCATCATCTTCCTGACGGTCCTACTACTGAAGC	A	X		68060160	+	GCAGCAGCGGGGACCCTGATGGCTTCTTCA[A/-]CTCCAAGGTGGCATTGTTCGCGGCTGTCGG	EFNB1	CTTTCCCTTCCTCAGAGACTGTGAACCAGGAAGAGAAGAGTGGCCCAGGTGCAAGTGGGGGCAGCAGCGGGGACCCTGATGGCTTCTTCAACTCCAAGGTGGCATTGTTCGCGGCTGTCGGTGCCGGTTGCGTCATCTTCCTGCTCATCATCATCTTCCTGACGGTCCTACTACTGAAGC	14.1769	50.9098	22.7508	29.7936	14.3872
AGTGGGAGCCGCTGGCTCGG	75	+	7	+	73477879	GCCCTCCACAGGCCGAGGCTTCAGTCCCACCTTTCTGACCAGCGGAGTCTAATGCTCAGCTGTCTCCACAGGCCTAGTGGGAGCCGCTGGCTCGGAGGACTCGGAGTCGGAGGGCTTGGAGTTCCAGGTGTTGGGGGCCTTGGAGGTGAGAGTTGTTCTGAAATCAGTGAGTGTGTGTG	G	7		73477970	+	TGTCTCCACAGGCCTAGTGGGAGCCGCTGG[G/-]CTCGGAGGACTCGGAGTCGGAGGGCTTGGA	ELN	GCCCTCCACAGGCCGAGGCTTCAGTCCCACCTTTCTGACCAGCGGAGTCTAATGCTCAGCTGTCTCCACAGGCCTAGTGGGAGCCGCTGGGCTCGGAGGACTCGGAGTCGGAGGGCTTGGAGTTCCAGGTGTTGGGGGCCTTGGAGGTGAGAGTTGTTCTGAAATCAGTGAGTGTGTGTG	14.1478	50.9054	22.7414	29.8881	14.3838
ATGAGTCATCCCCAACCTGC	82	-	11	-	64573091	ACCCTACAGAGACCCCACTGCTCTCACAGCTACAACTACTGCCGGGAAGACGAGGAGATCTACAAGGAGTTCTTTGAAGTAGCCAATGAGTCATCCCCAACCTGCTGAAGGAGGCAGCCAGCTTGCTGGAGGCGGGCGAGGAGCGGCCGGGGGAGCAAAGCCAGGTGAAAGGCTGGAGC	T	11		64573182	-	CTACAAGGAGTTCTTTGAAGTAGCCAATGA[T/-]GTCATCCCCAACCTGCTGAAGGAGGCAGCC	MEN1	ACCCTACAGAGACCCCACTGCTCTCACAGCTACAACTACTGCCGGGAAGACGAGGAGATCTACAAGGAGTTCTTTGAAGTAGCCAATGATGTCATCCCCAACCTGCTGAAGGAGGCAGCCAGCTTGCTGGAGGCGGGCGAGGAGCGGCCGGGGGAGCAAAGCCAGGTGAAAGGCTGGAGC	14.1586	50.9029	22.7446	29.8356	14.3839
ACCTGGCCCTCCAGGCTCCC	75	+	10	+	71682435	GGATGCTAACTCCACCTTCCACCCCCAGGGAGAGAAAGGCGATGCTGGCAACTCCATTGGAGGAGGCAGAGGGGAACCTGGCCCTCCAGGCTCCCTGGGCCCCCAGGGCCAAAGGTGAGTGTTCCCTGGAATTGGTGTTGGGGAGGTGCTTACCTGGGGACTTTGTCTTCAGCCTGTTC	G	10		71682526	+	AGGAGGCAGAGGGGAACCTGGCCCTCCAGG[G/-]CTCCCTGGGCCCCCAGGGCCAAAGGTGAGT	COL13A1	GGATGCTAACTCCACCTTCCACCCCCAGGGAGAGAAAGGCGATGCTGGCAACTCCATTGGAGGAGGCAGAGGGGAACCTGGCCCTCCAGGGCTCCCTGGGCCCCCAGGGCCAAAGGTGAGTGTTCCCTGGAATTGGTGTTGGGGAGGTGCTTACCTGGGGACTTTGTCTTCAGCCTGTTC	14.0897	50.8926	22.6933	30.1084	14.3549
TGGTCCTCTGCGTGGCTCCA	75	+	11	+	2592506	CCTGGCTGTGGCGATCACGAAAAGCTCCCCCTCTCCTGCACTCCACAGACCTCATCGTGGTCGTGGCCTCCATGGTGGTCCTCTGCGTGGCTCCAAGGGGCAGGTGTTTGCCACGTCGGCCATCAGGTGCGTCTGTGCCACAAGCTCCCCCCGCCATGCCGCCCCACCCCGAGCACCCC	G	11		2592597	+	TCGTGGCCTCCATGGTGGTCCTCTGCGTGG[G/-]CTCCAAGGGGCAGGTGTTTGCCACGTCGGC	KCNQ1	CCTGGCTGTGGCGATCACGAAAAGCTCCCCCTCTCCTGCACTCCACAGACCTCATCGTGGTCGTGGCCTCCATGGTGGTCCTCTGCGTGGGCTCCAAGGGGCAGGTGTTTGCCACGTCGGCCATCAGGTGCGTCTGTGCCACAAGCTCCCCCCGCCATGCCGCCCCACCCCGAGCACCCC	14.1435	50.8917	22.7371	29.8516	14.3781
ACCTCTCTCTTCACCCTCAA	73	+	3	-	33059890	AATCCTTTTCTAACCAGCATTATGGGTTTGTGCTGTACCGGACAACACTTCCTCAAGATTGCAGCAACCCAGCACCTCTCTCTTCACCCTCAATGGAGTCCACGATCGAGCATATGTTGCTGTGGATGGGGTAAGAATCGTCTCTGAACTGTGCGTTTTGTCCCAGTGAGGGTGGGGAT	C	3		33059981	-	TGCAGCAACCCAGCACCTCTCTCTTCACCC[C/-]TCAATGGAGTCCACGATCGAGCATATGTTG	GLB1	AATCCTTTTCTAACCAGCATTATGGGTTTGTGCTGTACCGGACAACACTTCCTCAAGATTGCAGCAACCCAGCACCTCTCTCTTCACCCCTCAATGGAGTCCACGATCGAGCATATGTTGCTGTGGATGGGGTAAGAATCGTCTCTGAACTGTGCGTTTTGTCCCAGTGAGGGTGGGGAT	14.1585	50.8912	22.7417	29.7996	14.3796
CCAGCTCTTCCGCGGCTCCA	74	+	19	-	12996290	GCGTCGGGCGCCCCCTACGGGCTACTGTCCGGGTACCCCGCGATGTACCCGGCGCCTCAGTACCAAGGGCACTTCCAGCTCTTCCGCGGCTCCAGGGACCCGCGCCCGGTCCCGCCACGTCCCCCTCCTTCCTGAGTTGTTTGGGACCCGGGACGGTGGGCACTGGACTCGGGGGGACT	G	19		12996381	-	GTACCAAGGGCACTTCCAGCTCTTCCGCGG[G/-]CTCCAGGGACCCGCGCCCGGTCCCGCCACG	KLF1	GCGTCGGGCGCCCCCTACGGGCTACTGTCCGGGTACCCCGCGATGTACCCGGCGCCTCAGTACCAAGGGCACTTCCAGCTCTTCCGCGGGCTCCAGGGACCCGCGCCCGGTCCCGCCACGTCCCCCTCCTTCCTGAGTTGTTTGGGACCCGGGACGGTGGGCACTGGACTCGGGGGGACT	14.1194	50.8905	22.7244	29.9413	14.3718
TTGCAGAGCATTACCCTCAG	73	+	2	-	145147219	GGAAGCGGCGGAGCGCGAGGCGCGCGAGAAAGGGCACTTGGAACCCACCGAGCTGCTGATGAACCGGGCTTACTTGCAGAGCATTACCCTCAGGGGTACTCTGACTCGGAGGAGAGGGAGAGTATGCCGAGGGATGGCGAGAGCGAGAAGGAGCACGAGAAAGAAGGCGAGGATGGCTA	C	2		145147310	-	TGAACCGGGCTTACTTGCAGAGCATTACCC[C/-]TCAGGGGTACTCTGACTCGGAGGAGAGGGA	ZEB2	GGAAGCGGCGGAGCGCGAGGCGCGCGAGAAAGGGCACTTGGAACCCACCGAGCTGCTGATGAACCGGGCTTACTTGCAGAGCATTACCCCTCAGGGGTACTCTGACTCGGAGGAGAGGGAGAGTATGCCGAGGGATGGCGAGAGCGAGAAGGAGCACGAGAAAGAAGGCGAGGATGGCTA	14.1561	50.889	22.7405	29.8014	14.3787
GGCACAGCCACTGGCCTCGG	74	+	11	+	34981953	ATTTTTTTCTTAGGTTCCGTTTAAGTCCAGCTGCCCGCAATATTCTGGAAAAACACTCACTGGATGCTAGCCAGGGCACAGCCACTGGCCTCGGGGGATATTCACTAAAGAGTATGTGTTTGCTTTTTGTAATAACCAGTTCCATTATTTATTATGATCATGTTTTTTTGAAAGAAAAT	C	11		34982044	+	TGGATGCTAGCCAGGGCACAGCCACTGGCC[C/-]TCGGGGGATATTCACTAAAGAGTATGTGTT	PDHX	ATTTTTTTCTTAGGTTCCGTTTAAGTCCAGCTGCCCGCAATATTCTGGAAAAACACTCACTGGATGCTAGCCAGGGCACAGCCACTGGCCCTCGGGGGATATTCACTAAAGAGTATGTGTTTGCTTTTTGTAATAACCAGTTCCATTATTTATTATGATCATGTTTTTTTGAAAGAAAAT	14.1355	50.8861	22.7329	29.8615	14.3749
TGCTGGGCAAAGCCTCTCCG	75	+	12	-	6138476	AGGTGAATGTGAAGAGGCCCATGAAGGATGAGACTCACTTTGAGGTGGTGGAGTCTGGCCGGTACATCATTCTGCTGCTGGGCAAAGCCTCTCCGTGGTCTGGGACCGCCACCTGAGCATCTCCGTGGTCCTGAAGCAGACATACCAGGTCAGTGGCTTTCTTGCTTCATCTTGTTGGG	C	12		6138567	-	CGGTACATCATTCTGCTGCTGGGCAAAGCC[C/-]TCTCCGTGGTCTGGGACCGCCACCTGAGCA	VWF	AGGTGAATGTGAAGAGGCCCATGAAGGATGAGACTCACTTTGAGGTGGTGGAGTCTGGCCGGTACATCATTCTGCTGCTGGGCAAAGCCCTCTCCGTGGTCTGGGACCGCCACCTGAGCATCTCCGTGGTCCTGAAGCAGACATACCAGGTCAGTGGCTTTCTTGCTTCATCTTGTTGGG	14.1331	50.8854	22.7318	29.8678	14.3743
GGGAGCCCCCGGCGTGGCTG	82	-	22	+	21348338	GGCAGCCATGCCTGGTGTCCACTGGGGTGTCCTTGAGCTCCCTTCTCCCCACAGAAGCTGGAGCAGGAGGCCGCCCCAGTTCCCAGGGAGCCCCCGGCGTGGCTGCTGGTGGGGCCCGGCCGCCCCTGCTGCACGTGGCCATCCGGGAGGCCGAGGCCCGGCCCTTCGAGGTGCTCATG	G	22		21348429	+	GAGCAGGAGGCCGCCCCAGTTCCCAGGGAG[G/-]CCCCCGGCGTGGCTGCTGGTGGGGCCCGGC	LZTR1	GGCAGCCATGCCTGGTGTCCACTGGGGTGTCCTTGAGCTCCCTTCTCCCCACAGAAGCTGGAGCAGGAGGCCGCCCCAGTTCCCAGGGAGGCCCCCGGCGTGGCTGCTGGTGGGGCCCGGCCGCCCCTGCTGCACGTGGCCATCCGGGAGGCCGAGGCCCGGCCCTTCGAGGTGCTCATG	14.0757	50.8768	22.6866	30.0799	14.3465
CCTCAACTTTGTGGACTCAA	73	+	7	-	150654389	GCGGCTTGCTCAACTCCACCTCGGACTCCGACCTCGTGCGCTACCGCACCATTAGCAAGATTCCCCAAATCACCCTCAACTTTGTGGACTCAAGGGCGACCCCTTCTTGGCTTCGCCCACCAGTGACCGTGAGATCATAGCACCTAAGATAAAGGAGCGAACCCACAATGTCACTGAGA	C	7		150654480	-	ATTCCCCAAATCACCCTCAACTTTGTGGAC[C/-]TCAAGGGCGACCCCTTCTTGGCTTCGCCCA	KCNH2	GCGGCTTGCTCAACTCCACCTCGGACTCCGACCTCGTGCGCTACCGCACCATTAGCAAGATTCCCCAAATCACCCTCAACTTTGTGGACCTCAAGGGCGACCCCTTCTTGGCTTCGCCCACCAGTGACCGTGAGATCATAGCACCTAAGATAAAGGAGCGAACCCACAATGTCACTGAGA	14.1271	50.8652	22.7266	29.8314	14.3679
CTCAAAGAACTTAAACTCAG	75	+	X	-	32481492	AACAGTGTCAATGAAGGTGGGCAGAAGATAAAGAATGAAGCAGAGCCAGAGTTTGCTTCGAGACTTGAGACAGAACTCAAAGAACTTAAACTCAGTGGGATCACATGTGCCAACAGGTATAGACAATCTCTTTCACTGTGGCTTGCCTCAACGTACTTAACTAAGATTTCCTAATGTCT	C	X		32481583	-	GAGACTTGAGACAGAACTCAAAGAACTTAA[C/-]ACTCAGTGGGATCACATGTGCCAACAGGTA	DMD	AACAGTGTCAATGAAGGTGGGCAGAAGATAAAGAATGAAGCAGAGCCAGAGTTTGCTTCGAGACTTGAGACAGAACTCAAAGAACTTAACACTCAGTGGGATCACATGTGCCAACAGGTATAGACAATCTCTTTCACTGTGGCTTGCCTCAACGTACTTAACTAAGATTTCCTAATGTCT	12.339	50.8554	22.7295	29.778	14.3679
CTGAGGGCGCGTGCGGGTCA	83	-	15	+	89382005	CACCGCCCCTTCTACCGCCCCACTGGCCCCAAGAATCAAGTGGAGCCGTGTGTCCAAGGAGAAGGAGGTAGTGCTGCTGGTGGCCACTGAGGGCGCGTGCGGGTCAACAGTGCCTATCAGGACAAGGTCTCACTGCCCAACTACCCGGCCATCCCCAGTGACGCCACCTTGGAAGTCCA	A	15		89382096	+	GAAGGAGGTAGTGCTGCTGGTGGCCACTGA[A/-]GGGCGCGTGCGGGTCAACAGTGCCTATCAG	ACAN	CACCGCCCCTTCTACCGCCCCACTGGCCCCAAGAATCAAGTGGAGCCGTGTGTCCAAGGAGAAGGAGGTAGTGCTGCTGGTGGCCACTGAAGGGCGCGTGCGGGTCAACAGTGCCTATCAGGACAAGGTCTCACTGCCCAACTACCCGGCCATCCCCAGTGACGCCACCTTGGAAGTCCA	12.3063	50.8511	22.7094	29.8972	14.3559
ATGATGTGACAGATGCTCCA	73	+	X	-	153587391	GTCCCCACCCTGTCTCATACAGCCGCCATCCCTTTGCCCCAACCCTCAGGCAGTCCTTTCAAGGTCCCTGTGCATGATGTGACAGATGCTCCAAGGTCAAGTGCTCTGGGCCCGGCCTGAGCCCAGGCATGGTTCGTGCCAACCTCCCTCAGTCCTTCCAGGTGGACACAAGCAAGGCT	G	X		153587482	-	CAAGGTCCCTGTGCATGATGTGACAGATGC[G/-]TCCAAGGTCAAGTGCTCTGGGCCCGGCCTG	FLNA	GTCCCCACCCTGTCTCATACAGCCGCCATCCCTTTGCCCCAACCCTCAGGCAGTCCTTTCAAGGTCCCTGTGCATGATGTGACAGATGCGTCCAAGGTCAAGTGCTCTGGGCCCGGCCTGAGCCCAGGCATGGTTCGTGCCAACCTCCCTCAGTCCTTCCAGGTGGACACAAGCAAGGCT	12.326	50.847	22.7211	29.817	14.3623
GTGAGGAAGTTCCAGCAGTG	82	-	5	+	112175163	GACGACACAGGAAGCAGATTCTGCTAATACCCTGCAAATAGCAGAAATAAAAGAAAAGATTGGAACTAGGTCAGCTGAAGATCCTGTGAGGAAGTTCCAGCAGTGTCACAGCACCCTAGAACCAAATCCAGCAGACTGCAGGGTTCTAGTTTATCTTCAGAATCAGCCAGGCACAAAGC	C	5		112175254	+	TGGAACTAGGTCAGCTGAAGATCCTGTGAG[C/-]GAAGTTCCAGCAGTGTCACAGCACCCTAGA	APC	GACGACACAGGAAGCAGATTCTGCTAATACCCTGCAAATAGCAGAAATAAAAGAAAAGATTGGAACTAGGTCAGCTGAAGATCCTGTGAGCGAAGTTCCAGCAGTGTCACAGCACCCTAGAACCAAATCCAGCAGACTGCAGGGTTCTAGTTTATCTTCAGAATCAGCCAGGCACAAAGC	12.3163	50.846	22.7151	29.852	14.3587
AAATAAGTTCAAACCCTCAC	73	+	1	+	64095663	TTGAAGAATATGCAGTTTGCCCTGACCTGAAAGTAGACCTTGGTGTTCTGGGAAAGCAGCAGTTTGACTTGGAAAATAAGTTCAAACCCTCACAGGCATGTTTACTTTCCTCCTCTTTCTGCCCACTCCTATTTCCAAGTTGAGCGATTTTCCTTTCAACGTTTTAGTAGAGGGTCTTC	T	1		64095754	+	AGTTTGACTTGGAAAATAAGTTCAAACCCT[T/-]CACAGGCATGTTTACTTTCCTCCTCTTTCT	PGM1	TTGAAGAATATGCAGTTTGCCCTGACCTGAAAGTAGACCTTGGTGTTCTGGGAAAGCAGCAGTTTGACTTGGAAAATAAGTTCAAACCCTTCACAGGCATGTTTACTTTCCTCCTCTTTCTGCCCACTCCTATTTCCAAGTTGAGCGATTTTCCTTTCAACGTTTTAGTAGAGGGTCTTC	12.3172	50.8437	22.715	29.8468	14.3583
TCCAACGTCTGTGGTCTCAC	73	+	20	-	10627579	TCTTCTAGTGATTGACAGCTGCACAGTGGCCATGGCTTCCAACGACACACCTGAAGGGGTGCGGTATATTTCCTCCAACGTCTGTGGTCTCACGGGAAGTGCAAGAGTCAGTCGGGAGGCAAATTCACCTGTGACTGTAACAAAGGCTTCACGGGAACATACTGCCATGAAAGTAAGAC	C	20		10627670	-	TGCGGTATATTTCCTCCAACGTCTGTGGTC[C/-]TCACGGGAAGTGCAAGAGTCAGTCGGGAGG	JAG1	TCTTCTAGTGATTGACAGCTGCACAGTGGCCATGGCTTCCAACGACACACCTGAAGGGGTGCGGTATATTTCCTCCAACGTCTGTGGTCCTCACGGGAAGTGCAAGAGTCAGTCGGGAGGCAAATTCACCTGTGACTGTAACAAAGGCTTCACGGGAACATACTGCCATGAAAGTAAGAC	12.3209	50.8344	22.7145	29.8276	14.3569
ACGAGACATGTACCCAGGCT	82	-	4	-	111539640	AAATGGAGAAAGAGGGAGCGCAACCAGCAGGCCGAGCTATGCAAGAATGGCTTCGGGCCGCAGTTCAATGGGCTCATGCAGCCCTACGAGACATGTACCCAGGCTATTCCTACAACAACTGGGCCGCCAAGGGCCTTACATCCGCCTCCCTATCCACCAAGAGCTTCCCCTTCTTCAAC	C	4		111539731	-	GCAGTTCAATGGGCTCATGCAGCCCTACGA[C/-]GACATGTACCCAGGCTATTCCTACAACAAC	PITX2	AAATGGAGAAAGAGGGAGCGCAACCAGCAGGCCGAGCTATGCAAGAATGGCTTCGGGCCGCAGTTCAATGGGCTCATGCAGCCCTACGACGACATGTACCCAGGCTATTCCTACAACAACTGGGCCGCCAAGGGCCTTACATCCGCCTCCCTATCCACCAAGAGCTTCCCCTTCTTCAAC	12.3104	50.8335	22.7072	29.8659	14.3524
CAGTCATTGCTGGCTCTCCA	73	+	11	-	47372736	GGCCTGGCCACAGAGGGCACACGGCATACGCTGACAGTGCGGGAAGTGGGCCCTGCCGACCAGGGATCTTACGCAGTCATTGCTGGCTCTCCAAGGTCAAGTTCGACCTCAAGGTCATAGAGGCAGGTAAGATCCTGATCAGCCTTCCCTGAGGTTTGGGCTGCTGGGGGAGGGGCAGC	C	11		47372827	-	CCAGGGATCTTACGCAGTCATTGCTGGCTC[C/-]TCCAAGGTCAAGTTCGACCTCAAGGTCATA	MYBPC3	GGCCTGGCCACAGAGGGCACACGGCATACGCTGACAGTGCGGGAAGTGGGCCCTGCCGACCAGGGATCTTACGCAGTCATTGCTGGCTCCTCCAAGGTCAAGTTCGACCTCAAGGTCATAGAGGCAGGTAAGATCCTGATCAGCCTTCCCTGAGGTTTGGGCTGCTGGGGGAGGGGCAGC	9.37755	50.8264	22.7139	29.814	14.3557
CGCGTGCAGTGGCGCCTCAG	73	+	X	-	153132177	AACCAACTCCTCTTCTGCTGGCCTCCTCCAGCCGCTCCGGTGGATGGACTGGAACGCCCCCCAGGTTCAGTACCGCGTGCAGTGGCGCCTCAGGGGACACGAGGGCCCTGGCAGGAGCAGATTGTCAGCGACCCCTTCCTGGTGGTGTCCAACACGTCCACCTTCGTGCCCTATGAGAT	C	X		153132268	-	CCCAGGTTCAGTACCGCGTGCAGTGGCGCC[C/-]TCAGGGGACACGAGGGCCCTGGCAGGAGCA	L1CAM	AACCAACTCCTCTTCTGCTGGCCTCCTCCAGCCGCTCCGGTGGATGGACTGGAACGCCCCCCAGGTTCAGTACCGCGTGCAGTGGCGCCCTCAGGGGACACGAGGGCCCTGGCAGGAGCAGATTGTCAGCGACCCCTTCCTGGTGGTGTCCAACACGTCCACCTTCGTGCCCTATGAGAT	9.38752	50.8094	21.5623	29.8758	16.6688
GGACGAGATCCAGCGCTCCC	74	+	20	+	44520228	CCGCTGTTCCTGCTGCTGCTGCTGCTGCTGCTGCTAGTGTCCTGGGCGTCCCGAGGCGAGGCAGCCCCCGACCAGGACGAGATCCAGCGCTCCCCGGGCTGGCCAAGCAGCCGTCTTTCCGCCAGTACTCCGGCTACCTCAAAGGCTCCGGCTCCAAGCACCTCCACTACTGGTCTGCC	C	20		44520319	+	GCAGCCCCCGACCAGGACGAGATCCAGCGC[C/-]TCCCCGGGCTGGCCAAGCAGCCGTCTTTCC	CTSA	CCGCTGTTCCTGCTGCTGCTGCTGCTGCTGCTGCTAGTGTCCTGGGCGTCCCGAGGCGAGGCAGCCCCCGACCAGGACGAGATCCAGCGCCTCCCCGGGCTGGCCAAGCAGCCGTCTTTCCGCCAGTACTCCGGCTACCTCAAAGGCTCCGGCTCCAAGCACCTCCACTACTGGTCTGCC	9.38929	50.7988	21.5987	34.1519	16.6686
ATAGATGGCTGGAATCTCAA	75	+	X	+	22129580	ACAGGACCATTGCCAACTATTTGGTGTGGAGAATGGTTTATTCCAGAATTCCAAACCTTAGCAGGCGCTTTCAGTATAGATGGCTGGAATCTCAAGGGTAAGTTTAAGAAGATTGCAGTGTTACATCGCTGGATAACTTTACATGCTGGAATAGTCCATATATTAACTGATCCAGTAAA	T	X		22129671	+	GCAGGCGCTTTCAGTATAGATGGCTGGAAT[T/-]CTCAAGGGTAAGTTTAAGAAGATTGCAGTG	PHEX	ACAGGACCATTGCCAACTATTTGGTGTGGAGAATGGTTTATTCCAGAATTCCAAACCTTAGCAGGCGCTTTCAGTATAGATGGCTGGAATTCTCAAGGGTAAGTTTAAGAAGATTGCAGTGTTACATCGCTGGATAACTTTACATGCTGGAATAGTCCATATATTAACTGATCCAGTAAA	9.4121	50.7963	21.5808	34.2167	16.7405
ATGAGACCTTCAAAGACAAC	82	-	3	-	93595795	TCCGATCAACAATCTCATCTGGAATTTAGAGTCAACAGAAACAATCTGGAGTTGTCGACACCACTTAAAATAGAAACCATCTCCCATGAGACCTTCAAAGACAACTTGCCGTCTTGGACAAAGCAATGAAAGCAAAAGTGGCCACATACCTGGGTGGCCTTCCAGGTATCTGCTTACTT	A	3		93595886	-	ACCACTTAAAATAGAAACCATCTCCCATGA[A/-]GACCTTCAAAGACAACTTGCCGTCTTGGAC	PROS1	TCCGATCAACAATCTCATCTGGAATTTAGAGTCAACAGAAACAATCTGGAGTTGTCGACACCACTTAAAATAGAAACCATCTCCCATGAAGACCTTCAAAGACAACTTGCCGTCTTGGACAAAGCAATGAAAGCAAAAGTGGCCACATACCTGGGTGGCCTTCCAGGTATCTGCTTACTT	9.40974	50.7951	21.5882	34.2043	16.7346
ATGAGAGCACCAGGCCACTG	83	-	3	+	121980361	TGGTTCTCTCCAGGTCAGTTATGCCTCCTCCAGCAGACTCCTCAGCAACAAGAATCAATTCAAGTCTTTCCTCCGAACCATCCCCAATGAGAGCACCAGGCCACTGCCATGGCAGACATCATCGAGTATTTCCGCTGGAACTGGGTGGGCACAATTGCAGCTGATGACGACTATGGGCG	T	3		121980452	+	CAAGTCTTTCCTCCGAACCATCCCCAATGA[T/-]GAGCACCAGGCCACTGCCATGGCAGACATC	CASR	TGGTTCTCTCCAGGTCAGTTATGCCTCCTCCAGCAGACTCCTCAGCAACAAGAATCAATTCAAGTCTTTCCTCCGAACCATCCCCAATGATGAGCACCAGGCCACTGCCATGGCAGACATCATCGAGTATTTCCGCTGGAACTGGGTGGGCACAATTGCAGCTGATGACGACTATGGGCG	23.085	50.7625	21.6603	34.1702	16.8626
TGGGGGAGACTCGGGCTCCG	75	+	12	+	121416686	CTGGAGAAGGCCCCCTGGACAAGGGGGAGTCCTGCGGCGGCGGTCGAGGGGAGCTGGCTGAGCTGCCCAATGGGCTGGGGGAGACTCGGGCTCCGAGGACGAGACGGACGACGATGGGGAAGACTTCACGCCACCCATCCTCAAAGAGCTGGAGAACCTCAGCCCTGAGGAGGCGGCCC	G	12		121416777	+	AGCTGCCCAATGGGCTGGGGGAGACTCGGG[G/-]CTCCGAGGACGAGACGGACGACGATGGGGA	HNF1A	CTGGAGAAGGCCCCCTGGACAAGGGGGAGTCCTGCGGCGGCGGTCGAGGGGAGCTGGCTGAGCTGCCCAATGGGCTGGGGGAGACTCGGGGCTCCGAGGACGAGACGGACGACGATGGGGAAGACTTCACGCCACCCATCCTCAAAGAGCTGGAGAACCTCAGCCCTGAGGAGGCGGCCC	23.1382	50.7386	21.7463	34.1158	16.9795
TGGTGGACTATCAGCTCAGG	82	-	1	+	100379161	AGACCCTTCAGATTTAAATGAAAAGCATCCAAATCTGGTTCACAAACGTGGCATATACAAAGATAGTTATGGAGCTTCAAGTCCTTGGTGGACTATCAGCTCAGGCCTAATTTTACCATAGCAATGGTTGTGGTAGGTGATTCGTTTGTAAAAACATTTCAAAAAATGATGTGCTAGAG	T	1		100379252	+	AGATAGTTATGGAGCTTCAAGTCCTTGGTG[T/-]GACTATCAGCTCAGGCCTAATTTTACCATA	AGL	AGACCCTTCAGATTTAAATGAAAAGCATCCAAATCTGGTTCACAAACGTGGCATATACAAAGATAGTTATGGAGCTTCAAGTCCTTGGTGTGACTATCAGCTCAGGCCTAATTTTACCATAGCAATGGTTGTGGTAGGTGATTCGTTTGTAAAAACATTTCAAAAAATGATGTGCTAGAG	5.34119	50.6059	13.7441	17.9492	6.98512
CAAGGTGTCCGGCTACACTA	73	+	9	-	127265514	CGCAGGCGGACGCCGCGGGCATGGACTATTCGTACGACGAGGACCTGGACGAGCTGTGCCCCGTGTGCGGGGACAAGGTGTCCGGCTACACTACGGACTGCTCACGTGTGAGAGCTGCAAGGTGAGCGGCGAGCGCGCGGCAGGGGTGCGGCAGACGGGCGCTGCGGGGCCTCGCTGAC	C	9		127265605	-	CCCGTGTGCGGGGACAAGGTGTCCGGCTAC[C/-]ACTACGGACTGCTCACGTGTGAGAGCTGCA	NR5A1	CGCAGGCGGACGCCGCGGGCATGGACTATTCGTACGACGAGGACCTGGACGAGCTGTGCCCCGTGTGCGGGGACAAGGTGTCCGGCTACCACTACGGACTGCTCACGTGTGAGAGCTGCAAGGTGAGCGGCGAGCGCGCGGCAGGGGTGCGGCAGACGGGCGCTGCGGGGCCTCGCTGAC	5.39299	50.5843	13.7194	17.9204	6.97478
CTCCGGGTGCGGGGGCACCG	73	+	7	-	155595608	GGGGACAGCGGCGGCGGGGACCGCGGGGGCGGCGGCGGCAGAGTAGCCCTAACCGCTCCAGGTGCTGCCGACGCTCCGGGTGCGGGGGCACCGCGGGCATCCACTGGTACTCGCAGCTGCTCTACCAAATAGGCACCTGGCTCCTGGACAGCGAGGCCCTGCACCCGCTGGGCATGGCG	C	7		155595699	-	AGGTGCTGCCGACGCTCCGGGTGCGGGGGC[C/-]ACCGCGGGCATCCACTGGTACTCGCAGCTG	SHH	GGGGACAGCGGCGGCGGGGACCGCGGGGGCGGCGGCGGCAGAGTAGCCCTAACCGCTCCAGGTGCTGCCGACGCTCCGGGTGCGGGGGCCACCGCGGGCATCCACTGGTACTCGCAGCTGCTCTACCAAATAGGCACCTGGCTCCTGGACAGCGAGGCCCTGCACCCGCTGGGCATGGCG	6.00877	50.5269	13.5041	17.6832	6.90693
TGGTGGCACGGGCATGGCCC	83	-	17	+	40695250	CTTTGGGGGAAACCATGGTCTTTTTGGAGCCCTAGAGGCTGTGAACGGAGGCCCAGAAGCTGCCCGCCTCTTCCCCAACTCCACCATGGTGGCACGGGCATGGCCCCCGAGGGCATCAGCCAGAACGAAGTGGTCTATTCCCTCATGGCTGAGCTGGGCTGGCGAAAGGACCCAGTGCC	A	17		40695341	+	TGCCCGCCTCTTCCCCAACTCCACCATGGT[A/-]GGCACGGGCATGGCCCCCGAGGGCATCAGC	NAGLU	CTTTGGGGGAAACCATGGTCTTTTTGGAGCCCTAGAGGCTGTGAACGGAGGCCCAGAAGCTGCCCGCCTCTTCCCCAACTCCACCATGGTAGGCACGGGCATGGCCCCCGAGGGCATCAGCCAGAACGAAGTGGTCTATTCCCTCATGGCTGAGCTGGGCTGGCGAAAGGACCCAGTGCC	6.37811	50.5156	13.8103	18.0052	6.98375
CCCAGATGGCCGGTCCACCG	73	+	10	-	103339959	TGCTGTGTGTGGCATGTGGTTCATACCGACGGGGAAAGGCGACCTGTGGTGATGTCGACGTGCTCATCACTCACCCAGATGGCCGGTCCACCGGGGTATCTTCAGCCGCCTCCTTGACAGTCTTCGGCAGGAAGGTATAAGCTCCATCTCTGGGTGAGCAGGTTGACAGAGGGCAGCAC	C	10		103340050	-	GTGCTCATCACTCACCCAGATGGCCGGTCC[C/-]ACCGGGGTATCTTCAGCCGCCTCCTTGACA	POLL	TGCTGTGTGTGGCATGTGGTTCATACCGACGGGGAAAGGCGACCTGTGGTGATGTCGACGTGCTCATCACTCACCCAGATGGCCGGTCCCACCGGGGTATCTTCAGCCGCCTCCTTGACAGTCTTCGGCAGGAAGGTATAAGCTCCATCTCTGGGTGAGCAGGTTGACAGAGGGCAGCAC	6.36953	50.5146	13.7683	17.9597	6.97112
AACTCAAAGTCAAAAATTCA	73	+	1	-	209806330	CTTCAGCGCTTCTCTTTCCCTTCCCTCTGTAGGTCCAACTTAACCTTATGGATTTAGTGTCTGGGATTCCAGCAACTCAAAGTCAAAAATTCAAGGTCAGTGTGGTTACTTCTCTTGTCCATGGAACTATGGGTGGGAAAGGAAACAGAGTTGGAGCCCAGGTCATGGAAATTTCCTGG	A	1		209806421	-	TCTGGGATTCCAGCAACTCAAAGTCAAAAA[A/-]TTCAAGGTCAGTGTGGTTACTTCTCTTGTC	LAMB3	CTTCAGCGCTTCTCTTTCCCTTCCCTCTGTAGGTCCAACTTAACCTTATGGATTTAGTGTCTGGGATTCCAGCAACTCAAAGTCAAAAAATTCAAGGTCAGTGTGGTTACTTCTCTTGTCCATGGAACTATGGGTGGGAAAGGAAACAGAGTTGGAGCCCAGGTCATGGAAATTTCCTGG	7.92928	50.0498	24.3573	35.9268	14.8606
TGTCATCCTTTGGTAATTAC	75	+	12	-	103238031	AGATTTACTGGTTTACTGTGGAGTTTGGGCTCTGCAAACAAGGAGACTCCATAAAGGCATATGGTGCTGGGCTCCTGTCATCCTTTGGTAATTACAGGTATGACCTTCACAGGAACCAAGGATAGATTTAAAAGTGGTGGGTACAGAAAACCATTATTGTGCTTTCAATATTGTTGAAA	G	12		103238122	-	TATGGTGCTGGGCTCCTGTCATCCTTTGGT[G/-]AATTACAGGTATGACCTTCACAGGAACCAA	PAH	AGATTTACTGGTTTACTGTGGAGTTTGGGCTCTGCAAACAAGGAGACTCCATAAAGGCATATGGTGCTGGGCTCCTGTCATCCTTTGGTGAATTACAGGTATGACCTTCACAGGAACCAAGGATAGATTTAAAAGTGGTGGGTACAGAAAACCATTATTGTGCTTTCAATATTGTTGAAA	7.93206	50.049	24.4235	35.987	14.9208
ACATTTCCTCTTCAGATTCC	75	+	19	+	36219795	GGGAAGTGGGGGTCCAGAAGCCAGGGCCCTGTGTTGGTGGCCTGGCTCCGGGTCCTGATTCTTAGACCTCCCTTCACATTTCCTCTTCAGATTCCAGGGCAAGGATCCGGCTGCCTTCTCACACCTGGAGGACCCCCGTCAGTGTGCACTCTGCCTCAAATACGGGGATGCAGACTCCA	C	19		36219886	+	CTTAGACCTCCCTTCACATTTCCTCTTCAG[C/-]ATTCCAGGGCAAGGATCCGGCTGCCTTCTC	KMT2B	GGGAAGTGGGGGTCCAGAAGCCAGGGCCCTGTGTTGGTGGCCTGGCTCCGGGTCCTGATTCTTAGACCTCCCTTCACATTTCCTCTTCAGCATTCCAGGGCAAGGATCCGGCTGCCTTCTCACACCTGGAGGACCCCCGTCAGTGTGCACTCTGCCTCAAATACGGGGATGCAGACTCCA	7.92443	50.0479	24.3917	35.9533	14.8954
TTGGAAGTGTGAAAGATTGA	75	+	5	+	112164547	TGCAGGTTATTGCGAGTGTTTTGAGGAATTTGTCTTGGCGAGCAGATGTAAATAGTAAAAAGACGTTGCGAGAAGTTGGAAGTGTGAAAGATTGATGGAATGTGCTTTAGAAGTTAAAAAGGTACCTTTGAAAACATTTAGTACTATAATATGAATTTCATGTTTGGCTTTTTTTTGCT	C	5		112164638	+	AGACGTTGCGAGAAGTTGGAAGTGTGAAAG[C/-]ATTGATGGAATGTGCTTTAGAAGTTAAAAA	APC	TGCAGGTTATTGCGAGTGTTTTGAGGAATTTGTCTTGGCGAGCAGATGTAAATAGTAAAAAGACGTTGCGAGAAGTTGGAAGTGTGAAAGCATTGATGGAATGTGCTTTAGAAGTTAAAAAGGTACCTTTGAAAACATTTAGTACTATAATATGAATTTCATGTTTGGCTTTTTTTTGCT	7.9054	50.0465	24.2596	35.8212	14.7842
CGAATGGCCCGGAAAGGCGC	85	-	22	-	36678709	GTGGCCGCCCCTGGCCTGGCCGGGCCCGCTGACCCTCTGCTTCTACCTCTGCCCCCAGGCGCGGGGACCTGCCGTTTGTCGTGCCCCGCGAATGGCCCGGAAAGGCGCCGGGGATGGCTCCGACGAAGAGGTAGATGGCAAAGCGGATGGGGCTGAGGCCAAACCTGCCGAATAAGCCT	C	22		36678800	-	CGCGGGGACCTGCCGTTTGTCGTGCCCCGC[C/-]GAATGGCCCGGAAAGGCGCCGGGGATGGCT	MYH9	GTGGCCGCCCCTGGCCTGGCCGGGCCCGCTGACCCTCTGCTTCTACCTCTGCCCCCAGGCGCGGGGACCTGCCGTTTGTCGTGCCCCGCCGAATGGCCCGGAAAGGCGCCGGGGATGGCTCCGACGAAGAGGTAGATGGCAAAGCGGATGGGGCTGAGGCCAAACCTGCCGAATAAGCCT	7.24903	50.0323	24.0156	35.5243	14.6185
TCAATCCACCTGCCTCAACA	82	-	17	+	45368295	CTTCTTGTGCCCCTTTCTGCTCAGAAAATCCGTTCTAAAGTAGAGCTGGAAGTGCGTGACCTCCCTGAAGAGTTGTCTCTATCCTTCAATCCACCTGCCTCAACAATGAGGTCATCCCTGGCCTCAAGTCTTGTATGGGACTCAAGATTGGAGACACGGTGAGGTGGGCTGGGCAGGGC	G	17		45368386	+	CTCCCTGAAGAGTTGTCTCTATCCTTCAAT[G/-]CCACCTGCCTCAACAATGAGGTCATCCCTG	ITGB3	CTTCTTGTGCCCCTTTCTGCTCAGAAAATCCGTTCTAAAGTAGAGCTGGAAGTGCGTGACCTCCCTGAAGAGTTGTCTCTATCCTTCAATGCCACCTGCCTCAACAATGAGGTCATCCCTGGCCTCAAGTCTTGTATGGGACTCAAGATTGGAGACACGGTGAGGTGGGCTGGGCAGGGC	7.20754	50.023	24.0117	35.4908	14.6381
TAAATACTACTCAAAATTCA	71	+	8	+	55538655	TGAATCAAATACTTTTTGTTCCAAAAGTAATCTCAATTCCACGATTTCCAAGAATTTCCATAGAAATAAATTAAATACTACTCAAAATTCAAGGTTCAAGGACTTTTAACCAAAAGAAAATCTAGATCACTAAATAAAATAAGCTTAGGAGCACCTAAAAAAAGAGAAATCGGTCAAAG	C	8		55538746	+	TAGAAATAAATTAAATACTACTCAAAATTC[C/-]AAGGTTCAAGGACTTTTAACCAAAAGAAAA	RP1	TGAATCAAATACTTTTTGTTCCAAAAGTAATCTCAATTCCACGATTTCCAAGAATTTCCATAGAAATAAATTAAATACTACTCAAAATTCCAAGGTTCAAGGACTTTTAACCAAAAGAAAATCTAGATCACTAAATAAAATAAGCTTAGGAGCACCTAAAAAAAGAGAAATCGGTCAAAG	7.16855	50.0116	24.0397	35.4931	14.6816
GTAATGTACACCTATGATGA	86	-	6	-	116441328	TGTCAGATACCAGGAATATACTATTTTTCATACCACGTGCATGTGAAAGGGACTCATGTTTGGGTAGGCCTGTATAAGAATGGCACCCCGTAATGTACACCTATGATGAATACACCAAAGGCTACCTGGATCAGGCTTCAGGGAGTGCCATCATCGATCTCACAGAAAATGACCAGGTG	T	6		116441419	-	TTGGGTAGGCCTGTATAAGAATGGCACCCC[T/-]GTAATGTACACCTATGATGAATACACCAAA	COL10A1	TGTCAGATACCAGGAATATACTATTTTTCATACCACGTGCATGTGAAAGGGACTCATGTTTGGGTAGGCCTGTATAAGAATGGCACCCCTGTAATGTACACCTATGATGAATACACCAAAGGCTACCTGGATCAGGCTTCAGGGAGTGCCATCATCGATCTCACAGAAAATGACCAGGTG	7.17044	50.0113	24.067	35.5227	14.7028
AGTACAGCAGAATTAATTAA	71	+	17	+	29545984	TTATTTTTTTAATTGAAGTTTCCTTTTTTTCCTTGCAGAATCCAAGAAAACAGGGGCCCGAAACCCAAGGCAGTACAGCAGAATTAATTAAGGGCTCGTCCAACTGGTCCCTCAGTCACACATGCCAGAGATTGCTCAGGAAGCAATGGAGGTAAGGGGAAAATGAATTCCATGTTCTT	C	17		29546075	+	AAACCCAAGGCAGTACAGCAGAATTAATTA[C/-]AGGGCTCGTCCAACTGGTCCCTCAGTCACA	NF1	TTATTTTTTTAATTGAAGTTTCCTTTTTTTCCTTGCAGAATCCAAGAAAACAGGGGCCCGAAACCCAAGGCAGTACAGCAGAATTAATTACAGGGCTCGTCCAACTGGTCCCTCAGTCACACATGCCAGAGATTGCTCAGGAAGCAATGGAGGTAAGGGGAAAATGAATTCCATGTTCTT	7.19515	49.998	24.0425	35.4697	14.7043
AAGGAGATGGTGTGGATTGA	74	+	17	+	29559084	TTTCAGAGATTTGGACCAGGCAAGCATGGAAGCAGTAGTTTCACTTCTAGCTGGTCTCCCTCTGCAGCCTGAAGAAGGAGATGGTGTGGATTGATGGAAGCCAAATCACAGTTATTTCTTAAGTAAATTTCAGTCACCAAAAAACATAAAGCAAAAAGCAAATAAAGCCCCCCACCACA	A	17		29559175	+	TCTGCAGCCTGAAGAAGGAGATGGTGTGGA[A/-]TTGATGGAAGCCAAATCACAGTTATTTCTT	NF1	TTTCAGAGATTTGGACCAGGCAAGCATGGAAGCAGTAGTTTCACTTCTAGCTGGTCTCCCTCTGCAGCCTGAAGAAGGAGATGGTGTGGAATTGATGGAAGCCAAATCACAGTTATTTCTTAAGTAAATTTCAGTCACCAAAAAACATAAAGCAAAAAGCAAATAAAGCCCCCCACCACA	7.17531	49.995	23.5134	34.8579	14.322
TGTCAGCCAAGCTCCATTCA	73	+	11	-	47362605	CTGACCATTGACGACGTCACACCTGCCGACGAGGCTGACTACAGCTTTGTGCCCGAGGGCTTCGCCTGCAACCTGTCAGCCAAGCTCCATTCATGGGTGAGCCTGCTCCAGGGTAGGGTGGGTCGGGGCAGTGGGGCCAGGAGCCCCTGTCACTGGGCCCTGCCTTTGCCCCCGTGCTA	C	11		47362696	-	CTTCGCCTGCAACCTGTCAGCCAAGCTCCA[C/-]TTCATGGGTGAGCCTGCTCCAGGGTAGGGT	MYBPC3	CTGACCATTGACGACGTCACACCTGCCGACGAGGCTGACTACAGCTTTGTGCCCGAGGGCTTCGCCTGCAACCTGTCAGCCAAGCTCCACTTCATGGGTGAGCCTGCTCCAGGGTAGGGTGGGTCGGGGCAGTGGGGCCAGGAGCCCCTGTCACTGGGCCCTGCCTTTGCCCCCGTGCTA	7.18558	49.982	23.7928	35.1533	14.5454
GTACCTGATGGGGGACTGCT	74	+	19	+	1206981	ACGTTCATCCACCGCATCGACTCCACCGAGGTCATCTACCAGCCGCGCCGCAAGCGGGCCAAGCTCATCGGCAAGTACCTGATGGGGGACTGCTGGGGGAAGGCTCTTACGGCAAGGTGAAGGAGGTGCTGGACTCGGAGACGCTGTGCAGGAGGGCCGTCAAGATCCTCAAGAAGAAG	C	19		1207072	+	AAGCTCATCGGCAAGTACCTGATGGGGGAC[C/-]TGCTGGGGGAAGGCTCTTACGGCAAGGTGA	STK11	ACGTTCATCCACCGCATCGACTCCACCGAGGTCATCTACCAGCCGCGCCGCAAGCGGGCCAAGCTCATCGGCAAGTACCTGATGGGGGACCTGCTGGGGGAAGGCTCTTACGGCAAGGTGAAGGAGGTGCTGGACTCGGAGACGCTGTGCAGGAGGGCCGTCAAGATCCTCAAGAAGAAG	10.8463	49.7127	36.7668	45.5804	30.7693
AGCCCGGGGAGGCCCCTGTG	74	+	X	+	12734338	GTGTCCAAAAGAGCACCGGCACTTGTACATAGACAATGCCTATAGTTCAGATGGACTTAACCAGCAGCTGAGCCAGCCCGGGGAGGCCCCTGTGAGGCAGACTACAGAAGTCTAGCTCAGCGGTCCCTATTGACCCTCTCAGGACCAGAAACTCTGAAGAAAGCACAGGAATCTCCGAG	C	X		12734429	+	CCAGCAGCTGAGCCAGCCCGGGGAGGCCCC[C/-]TGTGAGGCAGACTACAGAAGTCTAGCTCAG	FRMPD4	GTGTCCAAAAGAGCACCGGCACTTGTACATAGACAATGCCTATAGTTCAGATGGACTTAACCAGCAGCTGAGCCAGCCCGGGGAGGCCCCCTGTGAGGCAGACTACAGAAGTCTAGCTCAGCGGTCCCTATTGACCCTCTCAGGACCAGAAACTCTGAAGAAAGCACAGGAATCTCCGAG	13.3769	49.6969	38.9896	49.5978	32.5944
CAAAGAGGGGCAGCCCTGGC	73	+	11	-	47355167	CTTGGAGTGATCCAGGTTCAGGGTTAAGCTTTTCCTCCCCTCAGGGCAAGCCCCGGCCTCAGGTGACCTGGACCAAAGAGGGGCAGCCCTGGCAGGCGAGGAGGTGAGCATCCGCAACAGCCCCACAGACACCATCCTGTTCATCCGGGCCGCTCGCCGCGTGCATTCAGGCACTTACC	C	11		47355258	-	CAGGTGACCTGGACCAAAGAGGGGCAGCCC[C/-]TGGCAGGCGAGGAGGTGAGCATCCGCAACA	MYBPC3	CTTGGAGTGATCCAGGTTCAGGGTTAAGCTTTTCCTCCCCTCAGGGCAAGCCCCGGCCTCAGGTGACCTGGACCAAAGAGGGGCAGCCCCTGGCAGGCGAGGAGGTGAGCATCCGCAACAGCCCCACAGACACCATCCTGTTCATCCGGGCCGCTCGCCGCGTGCATTCAGGCACTTACC	13.5799	49.6884	39.0607	49.7067	32.8119
CTATTCCATATTGGGCTGGC	75	+	11	+	88911740	TTCTGCCTTGGCATAGACTCTTCTTGTTGCGGTGGGAACAAGAAATCCAGAAGCTGACAGGAGATGAAAACTTCACTATTCCATATTGGGCTGGCGGGATGCAGAAAAGTGTGACATTTGCACAGATGAGTACATGGGAGGTCAGCACCCCACAAATCCTAACTTACTCAGCCCAGCAT	A	11		88911831	+	GAGATGAAAACTTCACTATTCCATATTGGG[A/-]CTGGCGGGATGCAGAAAAGTGTGACATTTG	TYR	TTCTGCCTTGGCATAGACTCTTCTTGTTGCGGTGGGAACAAGAAATCCAGAAGCTGACAGGAGATGAAAACTTCACTATTCCATATTGGGACTGGCGGGATGCAGAAAAGTGTGACATTTGCACAGATGAGTACATGGGAGGTCAGCACCCCACAAATCCTAACTTACTCAGCCCAGCAT	13.6271	49.6845	39.2132	49.8116	32.7574
TTGCTGTGGTTGGGCCTGCC	75	+	11	-	64575436	GTTAAAGCACAGAGGACCCTCTTTCATTACCTCCCCCTTCCACAGGCACCAAATTGGACAGCTCCGGTGTGGCCTTTGCTGTGGTTGGGCCTGCCAGGCCCTGGGTCTCCGGGATGTCCACCTCGCCCTGTCTGAGGATCATGCCTGGGTAGTGTTTGGGCCCAATGGGGAGCAGACAG	G	11		64575527	-	AGCTCCGGTGTGGCCTTTGCTGTGGTTGGG[G/-]CCTGCCAGGCCCTGGGTCTCCGGGATGTCC	MEN1	GTTAAAGCACAGAGGACCCTCTTTCATTACCTCCCCCTTCCACAGGCACCAAATTGGACAGCTCCGGTGTGGCCTTTGCTGTGGTTGGGGCCTGCCAGGCCCTGGGTCTCCGGGATGTCCACCTCGCCCTGTCTGAGGATCATGCCTGGGTAGTGTTTGGGCCCAATGGGGAGCAGACAG	13.6322	49.68	39.3288	49.9314	33.9289
CACACTTCGCTGGGGCTGGG	74	+	12	-	49433991	ACCCATTTGCCCCATTGCATAAGCCACCCCGACCCCAGCCCCCTGAAGTTGCCTTTAAGGCTGGGTCTCTAGCCCACACTTCGCTGGGGCTGGGGGGTTCCCAGCAGCCCTGCCCGCGGGGCCAGCAGGTGAGCTCCATGCCAAGGTCCCAAGTGGGCAGCCCCCCAATTTTGTCCGGT	G	12		49434082	-	GCTGGGTCTCTAGCCCACACTTCGCTGGGG[G/-]CTGGGGGGTTCCCAGCAGCCCTGCCCGCGG	KMT2D	ACCCATTTGCCCCATTGCATAAGCCACCCCGACCCCAGCCCCCTGAAGTTGCCTTTAAGGCTGGGTCTCTAGCCCACACTTCGCTGGGGGCTGGGGGGTTCCCAGCAGCCCTGCCCGCGGGGCCAGCAGGTGAGCTCCATGCCAAGGTCCCAAGTGGGCAGCCCCCCAATTTTGTCCGGT	13.4963	49.6757	39.0126	49.7751	32.6799
CGAATTGCCTCCTTCGTCCG	85	-	19	+	855910	GGGCAGGGCCTCGCAGTCCAGCTTCCCCACCTTGTCTGCCTCCACAGGGGGACTCCGGCAGCCCCTTGGTCTGCAACGGGCTAATCCACGAATTGCCTCCTTCGTCCGGGGAGGCTGCGCCTCAGGGCTCTACCCCGATGCCTTTGCCCCGGTGGCACAGTTTGTAAACTGGATCGACT	G	19		856001	+	GCCCCTTGGTCTGCAACGGGCTAATCCACG[G/-]AATTGCCTCCTTCGTCCGGGGAGGCTGCGC	ELANE	GGGCAGGGCCTCGCAGTCCAGCTTCCCCACCTTGTCTGCCTCCACAGGGGGACTCCGGCAGCCCCTTGGTCTGCAACGGGCTAATCCACGGAATTGCCTCCTTCGTCCGGGGAGGCTGCGCCTCAGGGCTCTACCCCGATGCCTTTGCCCCGGTGGCACAGTTTGTAAACTGGATCGACT	8.21933	49.6718	23.3312	34.4334	14.1804
TCCAGGATCACCAGGCTTCC	75	+	X	+	107863531	TGGACTTGATGTTCCAGGACCCCCAGGTGAAAGAGGCAGTCCAGGGATCCCCGGAGCACCTGGTCCTATAGGACCTCCAGGATCACCAGGCTTCCAGGAAAAGCAGGTGCCTCTGGATTTCCAGGTAATTTGTTTAAAGTTTTCTCTGATTTGGATTAAGGAAATTAAAACTAATACGA	G	X		107863622	+	TGGTCCTATAGGACCTCCAGGATCACCAGG[G/-]CTTCCAGGAAAAGCAGGTGCCTCTGGATTT	COL4A5	TGGACTTGATGTTCCAGGACCCCCAGGTGAAAGAGGCAGTCCAGGGATCCCCGGAGCACCTGGTCCTATAGGACCTCCAGGATCACCAGGGCTTCCAGGAAAAGCAGGTGCCTCTGGATTTCCAGGTAATTTGTTTAAAGTTTTCTCTGATTTGGATTAAGGAAATTAAAACTAATACGA	6.85069	49.6715	16.6089	26.5698	10.2304
AGAATAATGATTTGAACACC	84	-	17	-	41246731	TTTTGAGTACCTTGTTATTTTTGTATATTTTCAGCTGCTTGTGAATTTTCTGAGACGGATGTAACAAATACTGAACATCATCAACCCAGAATAATGATTTGAACACCACTGAGAAGCGTGCAGCTGAGAGGCATCCAGAAAAGTATCAGGGTAGTTCTGTTTCAAACTTGCATGTGGAG	T	17		41246822	-	TGTAACAAATACTGAACATCATCAACCCAG[T/-]AATAATGATTTGAACACCACTGAGAAGCGT	BRCA1	TTTTGAGTACCTTGTTATTTTTGTATATTTTCAGCTGCTTGTGAATTTTCTGAGACGGATGTAACAAATACTGAACATCATCAACCCAGTAATAATGATTTGAACACCACTGAGAAGCGTGCAGCTGAGAGGCATCCAGAAAAGTATCAGGGTAGTTCTGTTTCAAACTTGCATGTGGAG	8.22599	49.6711	23.3833	34.5134	14.2081
CAAATGACCTGCAGGTAAAG	82	-	14	-	21871095	CTTACTGTGTACCCGGGCTGGTGGACTTGGTATTAATCTTACAGCTGCTGATACCTGCATCATCTTTGATTCAGACTGGAATCCACAAATGACCTGCAGGTAAAGGAATTCATTGTCTTAGGGACTAACTACCTAACTTGGGAGATTTTTCAACAAGAATAGGATCTTTTAGAAAGACC	A	14		21871186	-	TCATCTTTGATTCAGACTGGAATCCACAAA[A/-]TGACCTGCAGGTAAAGGAATTCATTGTCTT	CHD8	CTTACTGTGTACCCGGGCTGGTGGACTTGGTATTAATCTTACAGCTGCTGATACCTGCATCATCTTTGATTCAGACTGGAATCCACAAAATGACCTGCAGGTAAAGGAATTCATTGTCTTAGGGACTAACTACCTAACTTGGGAGATTTTTCAACAAGAATAGGATCTTTTAGAAAGACC	8.23245	49.6708	23.4419	34.6017	14.24
CTAATGAAAATCATGACATT	83	-	11	+	108173565	CCCTTTCTTTCTAGTTTTTAGAAGTACCCAGATTTGACAAAGAAAACCCTTTTGAAGGCCTGGATGATATAAATCTGTGGATTCCTCTAATGAAAATCATGACATTTGGATAAAGACACTGACTTGTGCTTTTTTGGACAGTGGAGGCACAAAATGTGAAATTCTTCAATTATTAAAGC	G	11		108173656	+	TGGATGATATAAATCTGTGGATTCCTCTAA[G/-]TGAAAATCATGACATTTGGATAAAGACACT	ATM	CCCTTTCTTTCTAGTTTTTAGAAGTACCCAGATTTGACAAAGAAAACCCTTTTGAAGGCCTGGATGATATAAATCTGTGGATTCCTCTAAGTGAAAATCATGACATTTGGATAAAGACACTGACTTGTGCTTTTTTGGACAGTGGAGGCACAAAATGTGAAATTCTTCAATTATTAAAGC	8.21902	49.6704	23.302	34.3957	14.1617
GGAATTAACTTTTACAAGGT	82	-	5	-	149294476	CATTGCACTCCAGCCTGGGCGACAAAGTGAAACTGTCTCAAAAAAAAAAAAAAAAAAAAAAGTATAATTTTTCTCTCTTTTGCCAGGAATTAACTTTTACAAGGTCATTGACTACATCCTGCATGGCAAAGAGGACATCAAAGTCATCCCGTAAGTTTCACCTGTCAAAAGACAAAATG	A	5		149294567	-	AAGTATAATTTTTCTCTCTTTTGCCAGGAA[A/-]TTAACTTTTACAAGGTCATTGACTACATCC	PDE6A	CATTGCACTCCAGCCTGGGCGACAAAGTGAAACTGTCTCAAAAAAAAAAAAAAAAAAAAAAGTATAATTTTTCTCTCTTTTGCCAGGAAATTAACTTTTACAAGGTCATTGACTACATCCTGCATGGCAAAGAGGACATCAAAGTCATCCCGTAAGTTTCACCTGTCAAAAGACAAAATG	8.21917	49.6699	23.2964	34.3893	14.1578
CTGAATCAGAAGAAAATTTA	74	+	X	+	22239700	AAATGTCTTCGAACTTTTCCTTTTGCTAGGTAGAAAATATGATAAAAATGGAAACCTGGATCCTTGGTGGTCTACTGAATCAGAAGAAAATTTAAGGAAAAAACAAAATGCATGATTAACCAGTATAGCAACTATTATTGGAAGAAAGCTGGCTTAAATGTGAGTACAACTGTGGCTAA	G	X		22239791	+	TCCTTGGTGGTCTACTGAATCAGAAGAAAA[G/-]TTTAAGGAAAAAACAAAATGCATGATTAAC	PHEX	AAATGTCTTCGAACTTTTCCTTTTGCTAGGTAGAAAATATGATAAAAATGGAAACCTGGATCCTTGGTGGTCTACTGAATCAGAAGAAAAGTTTAAGGAAAAAACAAAATGCATGATTAACCAGTATAGCAACTATTATTGGAAGAAAGCTGGCTTAAATGTGAGTACAACTGTGGCTAA	8.27675	49.6698	23.9737	35.3937	14.5325
ACAATCTCTGAGACACAGGT	82	-	13	-	52532551	TTGAACTCTCCTCCCTACTTGCTGGCAGCCTTCACTGTCCTTGTCTTTCAGCTCCTCGGTGGGTGGTACTTCTACGTTCAGGCCTACAATCTCTGAGACACAGGTCAGCCAACATGGACGTGCTCATCGTCCTGGCCACAAGCATTGCTTATGTTTATTCTCTGGTCATCCTGGTGGTT	A	13		52532642	-	TGGGTGGTACTTCTACGTTCAGGCCTACAA[A/-]TCTCTGAGACACAGGTCAGCCAACATGGAC	ATP7B	TTGAACTCTCCTCCCTACTTGCTGGCAGCCTTCACTGTCCTTGTCTTTCAGCTCCTCGGTGGGTGGTACTTCTACGTTCAGGCCTACAAATCTCTGAGACACAGGTCAGCCAACATGGACGTGCTCATCGTCCTGGCCACAAGCATTGCTTATGTTTATTCTCTGGTCATCCTGGTGGTT	8.23169	49.6693	23.4056	34.554	14.2171
TGTAGGCCTGAAGACATTGT	75	+	2	+	166166752	GGACAAGCTCATGATATTTTTGCCGGTAAAATAGCTGTTGAGTAGTATATTTAAATTCCCCCTTCTGATTTTGTTTGTAGGCCTGAAGACATTGTGGGGGCCCTGATCCAGTCAGTGAAGAAGCTTTCTGATGTCATGATCTTGACTGTGTTCTGTCTAAGCGTGTTTGCGCTAATAGG	C	2		166166843	+	CCTTCTGATTTTGTTTGTAGGCCTGAAGAC[C/-]ATTGTGGGGGCCCTGATCCAGTCAGTGAAG	SCN2A	GGACAAGCTCATGATATTTTTGCCGGTAAAATAGCTGTTGAGTAGTATATTTAAATTCCCCCTTCTGATTTTGTTTGTAGGCCTGAAGACCATTGTGGGGGCCCTGATCCAGTCAGTGAAGAAGCTTTCTGATGTCATGATCTTGACTGTGTTCTGTCTAAGCGTGTTTGCGCTAATAGG	8.22265	49.6686	23.3096	34.4142	14.1627
TGCTGGAAAAGGAAAATTGC	74	+	2	+	16086071	GGCCGCCAAGGTGGTCATTTTGAAAAAGGCCACTGAGTATGTCCACTCCCTCCAGGCCGAGGAGCACCAGCTTTTGCTGGAAAAGGAAAATTGCAGGCAAGACAGCAGCAGTTGCTAAAGAAAATTGAACACGCTCGGACTTGCTAGACGCTTCTCAAAACTGGACAGTCACTGCCACT	A	2		16086162	+	GGAGCACCAGCTTTTGCTGGAAAAGGAAAA[A/-]TTGCAGGCAAGACAGCAGCAGTTGCTAAAG	MYCN	GGCCGCCAAGGTGGTCATTTTGAAAAAGGCCACTGAGTATGTCCACTCCCTCCAGGCCGAGGAGCACCAGCTTTTGCTGGAAAAGGAAAAATTGCAGGCAAGACAGCAGCAGTTGCTAAAGAAAATTGAACACGCTCGGACTTGCTAGACGCTTCTCAAAACTGGACAGTCACTGCCACT	8.2251	49.6684	23.3298	34.445	14.1736
CGAATTGTCCAGAATCTCGC	85	-	5	-	172662651	TCACCTTGCCCTTACTTTCGTTGACTCGCCCAGAAGCACCCAGAGCCTGCGGCATGACTGACCCTGTAGGCCAAGCCAAACCAAACCCCGAATTGTCCAGAATCTCGCCCTGCTGCTATCCCCAAAGCCAGCCCTGTCCTCCAGGCTTCTCTTCCTATTCAGACTCTCCCTCATCCCAC	C	5		172662742	-	GACCCTGTAGGCCAAGCCAAACCAAACCCC[C/-]GAATTGTCCAGAATCTCGCCCTGCTGCTAT	NKX2-5	TCACCTTGCCCTTACTTTCGTTGACTCGCCCAGAAGCACCCAGAGCCTGCGGCATGACTGACCCTGTAGGCCAAGCCAAACCAAACCCCCGAATTGTCCAGAATCTCGCCCTGCTGCTATCCCCAAAGCCAGCCCTGTCCTCCAGGCTTCTCTTCCTATTCAGACTCTCCCTCATCCCAC	8.22239	49.6672	23.2928	34.3949	14.1509
TTAATGAAAATGTAAGTAAC	83	-	5	+	112111336	TTGCTGATCTTGACAAAGAAGAAAAGGAAAAAGACTGGTATTACGCTCAACTTCAGAATCTCACTAAAAGAATAGATAGTCTTCCTTTAATGAAAATGTAAGTAACTTGGCAGTACAACTTATTTGAAACTTTAATAACTTGATATTTTAAAGTACCTAGGTAATCCATTAAAATTCAG	C	5		112111427	+	TCACTAAAAGAATAGATAGTCTTCCTTTAA[C/-]TGAAAATGTAAGTAACTTGGCAGTACAACT	APC	TTGCTGATCTTGACAAAGAAGAAAAGGAAAAAGACTGGTATTACGCTCAACTTCAGAATCTCACTAAAAGAATAGATAGTCTTCCTTTAACTGAAAATGTAAGTAACTTGGCAGTACAACTTATTTGAAACTTTAATAACTTGATATTTTAAAGTACCTAGGTAATCCATTAAAATTCAG	8.2148	49.6658	23.2212	34.2939	14.1091
GGAAGTACATGCTGTATTCA	75	+	8	-	119122402	CCCTCTTTTCTAAGGATCATCCCAGGACAGGAGGGGAGAGGGGGTTTTTGAAGTTCAACACCATCCCTCCTCTCAGGAAGTACATGCTGTATTCAAGGGGAAGAGGTACCTGACAGGGATAGGATCAGACACCAGGAATGCCTTATATCACGTCCATAACGGGGAGGACGTTGTGCTCC	G	8		119122493	-	ACCATCCCTCCTCTCAGGAAGTACATGCTG[G/-]TATTCAAGGGGAAGAGGTACCTGACAGGGA	EXT1	CCCTCTTTTCTAAGGATCATCCCAGGACAGGAGGGGAGAGGGGGTTTTTGAAGTTCAACACCATCCCTCCTCTCAGGAAGTACATGCTGGTATTCAAGGGGAAGAGGTACCTGACAGGGATAGGATCAGACACCAGGAATGCCTTATATCACGTCCATAACGGGGAGGACGTTGTGCTCC	8.21535	49.6656	23.2246	34.3	14.1105
TTGTTTTAAATAGGAATTTA	71	+	17	+	19564355	TTTGGGGCATGGCTGGATTTTGTACTTACTGAAATTGAATTGTGGGTCTTTGTGACATTTATATACTCCTGTTGTTTTAAATAGGAATTTATGGAGAAAATATAAAAGAGTCTCCTGATTATGAAAGGATCATCAATCTTCGTCATTTTAAGAGGATACTAAGTTTGCTTGAAGGACAA	T	17		19564446	+	ATATACTCCTGTTGTTTTAAATAGGAATTT[T/-]ATGGAGAAAATATAAAAGAGTCTCCTGATT	ALDH3A2	TTTGGGGCATGGCTGGATTTTGTACTTACTGAAATTGAATTGTGGGTCTTTGTGACATTTATATACTCCTGTTGTTTTAAATAGGAATTTTATGGAGAAAATATAAAAGAGTCTCCTGATTATGAAAGGATCATCAATCTTCGTCATTTTAAGAGGATACTAAGTTTGCTTGAAGGACAA	8.25878	49.6651	23.6176	34.89	14.3244
CCAATGAAGAATTTGGTCCA	84	-	1	-	103488261	AGGGATTCTGATCTTCTGGTAGATGGAGATTTAGGCGAATATGATTTTTATGAATATAAAGAATATGAAGATAAACCAACAAGCCCCCCAATGAAGAATTTGGTCCAGGTGTACCAGCAGAAACTGATATTACAGAAACAAGCGTAAGTTGATACTATGCACTGTGTCATTGTATGTCT	T	1		103488352	-	AGAATATGAAGATAAACCAACAAGCCCCCC[T/-]AATGAAGAATTTGGTCCAGGTGTACCAGCA	COL11A1	AGGGATTCTGATCTTCTGGTAGATGGAGATTTAGGCGAATATGATTTTTATGAATATAAAGAATATGAAGATAAACCAACAAGCCCCCCTAATGAAGAATTTGGTCCAGGTGTACCAGCAGAAACTGATATTACAGAAACAAGCGTAAGTTGATACTATGCACTGTGTCATTGTATGTCT	8.2038	49.6643	23.1362	34.1732	14.0598
CCAATTGTGGTTGTGCAGCC	84	-	17	-	41199619	AACAAAAAAAATGATGAAGTGACAGTTCCAGTAGTCCTACTTTGACACTTTGAATGCTCTTTCCTTCCTGGGGATCCAGGGTGTCCACCAATTGTGGTTGTGCAGCCAGATGCCTGGACAGAGGACAATGGCTTCCATGGTAAGGTGCCTGCATGTACCTGTGCTATATGGGGTCCTTT	C	17		41199710	-	TTTCCTTCCTGGGGATCCAGGGTGTCCACC[C/-]AATTGTGGTTGTGCAGCCAGATGCCTGGAC	BRCA1	AACAAAAAAAATGATGAAGTGACAGTTCCAGTAGTCCTACTTTGACACTTTGAATGCTCTTTCCTTCCTGGGGATCCAGGGTGTCCACCCAATTGTGGTTGTGCAGCCAGATGCCTGGACAGAGGACAATGGCTTCCATGGTAAGGTGCCTGCATGTACCTGTGCTATATGGGGTCCTTT	8.21485	49.6642	23.2178	34.2964	14.1039
ATGCTTAGTGGTATTATTGC	72	+	X	+	46713440	TGTTTCCACAGAAGCCAATAGAAGCATTGTTCCAATATCCCGGGGTCAGAGACAGAAGAGCAGCGATGAATCATGCTTAGTGGTATTATTGCTGGTGATTACACTATTGCAAATGCCAGAAAACTAATTGATGAGGTAAGGAGAAAGAGAAGAGAAATAGTCATACACCTAGATTTAAA	T	X		46713531	+	CAGCGATGAATCATGCTTAGTGGTATTATT[T/-]GCTGGTGATTACACTATTGCAAATGCCAGA	RP2	TGTTTCCACAGAAGCCAATAGAAGCATTGTTCCAATATCCCGGGGTCAGAGACAGAAGAGCAGCGATGAATCATGCTTAGTGGTATTATTTGCTGGTGATTACACTATTGCAAATGCCAGAAAACTAATTGATGAGGTAAGGAGAAAGAGAAGAGAAATAGTCATACACCTAGATTTAAA	8.24518	49.6642	23.4743	34.6813	14.2436
CGGCAGAGCAACCAGATTTG	72	+	X	+	153784315	GGCCCAGGCAGGGCCCGGCAGGCCGGGCTGCCCAGCTCCCCTCCACTGTCCCCTCTGCCACCAGATGCCATCCGGCAGAGCAACCAGATTTGCGGGAGCGCTGCGAGGAGCTTCTGCATTTCCAAGCCAGCCAGAGGGAGGAGAAGGAGTTCCTCATGTGCAAGTTCCAGGAGGCCAGG	C	X		153784406	+	CCAGATGCCATCCGGCAGAGCAACCAGATT[C/-]TGCGGGAGCGCTGCGAGGAGCTTCTGCATT	IKBKG	GGCCCAGGCAGGGCCCGGCAGGCCGGGCTGCCCAGCTCCCCTCCACTGTCCCCTCTGCCACCAGATGCCATCCGGCAGAGCAACCAGATTCTGCGGGAGCGCTGCGAGGAGCTTCTGCATTTCCAAGCCAGCCAGAGGGAGGAGAAGGAGTTCCTCATGTGCAAGTTCCAGGAGGCCAGG	8.21359	49.6632	23.2094	34.2891	14.0972
GATACTTTTCTCCAAATTTA	71	+	10	+	89720781	TGACAAGGAATATCTAGTACTTACTTTAACAAAAAATGATCTTGACAAAGCAAATAAAGACAAAGCCAACCGATACTTTTCTCCAAATTTAAGGTCAGTTAAATTAAACATTTTGTGGGGGTTGTTGACTTGTATGTATGTGATGTGTGTTTAATTCTAGGAGTACAGCTGATGAAGAA	T	10		89720872	+	CAAAGCCAACCGATACTTTTCTCCAAATTT[T/-]AAGGTCAGTTAAATTAAACATTTTGTGGGG	PTEN	TGACAAGGAATATCTAGTACTTACTTTAACAAAAAATGATCTTGACAAAGCAAATAAAGACAAAGCCAACCGATACTTTTCTCCAAATTTTAAGGTCAGTTAAATTAAACATTTTGTGGGGGTTGTTGACTTGTATGTATGTGATGTGTGTTTAATTCTAGGAGTACAGCTGATGAAGAA	8.23001	49.6628	23.3392	34.4862	14.1668
GTGTTCACAAGCGGGATTTT	75	+	22	+	30050589	GAAATGGCAGTTATCTTTAGAATCTCAATCGCCTGCTCTCCCTTTCTTCTTTCCAGTATGGTGACTACGACCCCAGTGTTCACAAGCGGGATTTTTGGCCCAAGAGGAATTGCTTCCAAAAAGGGTAAGAGATTAAATTCCCTTTTCAGGAAGACATAGCAGATATGTGGTCTAAAAGA	G	22		30050680	+	GTGACTACGACCCCAGTGTTCACAAGCGGG[G/-]ATTTTTGGCCCAAGAGGAATTGCTTCCAAA	NF2	GAAATGGCAGTTATCTTTAGAATCTCAATCGCCTGCTCTCCCTTTCTTCTTTCCAGTATGGTGACTACGACCCCAGTGTTCACAAGCGGGGATTTTTGGCCCAAGAGGAATTGCTTCCAAAAAGGGTAAGAGATTAAATTCCCTTTTCAGGAAGACATAGCAGATATGTGGTCTAAAAGA	8.2243	49.6627	23.2934	34.4182	14.1416
AAAATTACAAGAATGGATCA	84	-	9	-	98224137	CGAGTTATAATGTGTTACAATCATTTGCCATTTCTAGGACTTCAGGATGCATTTGACAGTGACTGGGAAACCGGGAAAATCATGCCAAAAATTACAAGAATGGATCAGACGATGGAGTCCTTGCCTACAAACTCCTGGTGCAAACCGGCAGCCGCGATAAGCCCATCGACATCAGCCAG	C	9		98224228	-	TGACTGGGAAACCGGGAAAATCATGCCAAA[C/-]AATTACAAGAATGGATCAGACGATGGAGTC	PTCH1	CGAGTTATAATGTGTTACAATCATTTGCCATTTCTAGGACTTCAGGATGCATTTGACAGTGACTGGGAAACCGGGAAAATCATGCCAAACAATTACAAGAATGGATCAGACGATGGAGTCCTTGCCTACAAACTCCTGGTGCAAACCGGCAGCCGCGATAAGCCCATCGACATCAGCCAG	8.24238	49.6622	23.4468	34.6517	14.2235
TCAATATTAGAGCAACCTAA	83	-	4	+	103454931	TTACGTTTTATACCAAATTTGAGAAGCCTCACAGTTTCTTTTGGTTTCTGTTTGTTGTTTTTGTTTTTAGCAGATGGCCCATACCTTCAATATTAGAGCAACCTAAACAGGTAAGATTAAAGGGGTGGGACTTTAAATGTTAGATTCCAGTGTCTAATATTGAGATCATAAGCACTGAA	A	4		103455022	+	TTGTTTTTAGCAGATGGCCCATACCTTCAA[A/-]TATTAGAGCAACCTAAACAGGTAAGATTAA	NFKB1	TTACGTTTTATACCAAATTTGAGAAGCCTCACAGTTTCTTTTGGTTTCTGTTTGTTGTTTTTGTTTTTAGCAGATGGCCCATACCTTCAAATATTAGAGCAACCTAAACAGGTAAGATTAAAGGGGTGGGACTTTAAATGTTAGATTCCAGTGTCTAATATTGAGATCATAAGCACTGAA	8.2228	49.6621	23.2841	34.4076	14.1351
GAAATGACATAGAGAAGACT	82	-	X	-	154159626	CAATGCCATTGAACCAAGAAGCTTCTCCCAGAATTCAAGACACCCTAGCACTAGGCAAAAGCAATTTAATGCCACCACAATTCCAGAAATGACATAGAGAAGACTGACCCTTGGTTTGCACACAGAACACCTATGCCTAAAATACAAAATGTCTCCTCTAGTGATTTGTTGATGCTCTT	A	X		154159717	-	AGCAATTTAATGCCACCACAATTCCAGAAA[A/-]TGACATAGAGAAGACTGACCCTTGGTTTGC	F8	CAATGCCATTGAACCAAGAAGCTTCTCCCAGAATTCAAGACACCCTAGCACTAGGCAAAAGCAATTTAATGCCACCACAATTCCAGAAAATGACATAGAGAAGACTGACCCTTGGTTTGCACACAGAACACCTATGCCTAAAATACAAAATGTCTCCTCTAGTGATTTGTTGATGCTCTT	8.2428	49.6619	23.4515	34.6602	14.2254
TTCCTCTTTGTCTGGATTAC	75	+	X	+	37641289	AATCTACTGTGGAAATGCGGAAACTTCATGCAATTATTTCTGTTTGTGCAGCTGGTTTGGCTGGGGTTGAACGTCTTCCTCTTTGTCTGGATTACCGGGTTTATGATATTCCACCTAAGTTCTTTTACACAAGAAAACTTCTTGGGGTAAGTATAAATTCCATCCCATGCAATATTGGC	T	X		37641380	+	CTGGGGTTGAACGTCTTCCTCTTTGTCTGG[T/-]ATTACCGGGTTTATGATATTCCACCTAAGT	CYBB	AATCTACTGTGGAAATGCGGAAACTTCATGCAATTATTTCTGTTTGTGCAGCTGGTTTGGCTGGGGTTGAACGTCTTCCTCTTTGTCTGGTATTACCGGGTTTATGATATTCCACCTAAGTTCTTTTACACAAGAAAACTTCTTGGGGTAAGTATAAATTCCATCCCATGCAATATTGGC	8.21944	49.6618	23.2599	34.3727	14.1213
GTGGGACACAGCAGCATTTG	74	+	3	+	41275691	GCAGGGTGCCATTCCACGACTAGTTCAGTTGCTTGTTCGTGCACATCAGGATACCCAGCGCCGTACGTCCATGGGTGGGACACAGCAGCATTTGTGGTAGGTAAATTCTTACAGTGATACCTGGCTATCTAAAAGGAATGCATAAATCCAAAGGATCCTGAACTTCTTTCTTTGGTCAT	A	3		41275782	+	CCGTACGTCCATGGGTGGGACACAGCAGCA[A/-]TTTGTGGTAGGTAAATTCTTACAGTGATAC	CTNNB1	GCAGGGTGCCATTCCACGACTAGTTCAGTTGCTTGTTCGTGCACATCAGGATACCCAGCGCCGTACGTCCATGGGTGGGACACAGCAGCAATTTGTGGTAGGTAAATTCTTACAGTGATACCTGGCTATCTAAAAGGAATGCATAAATCCAAAGGATCCTGAACTTCTTTCTTTGGTCAT	8.20221	49.6617	23.1354	34.185	14.054
GCAATACTCCAAGAAGCTAT	82	-	X	-	131212309	CACATAGCTATGTAGAGCCCACTGCAATGAAGCCAGCTGAAAGAAGCCCAAGGAATATCAGAATGAAGAGCTTTCAGCAAGACCTGCAATACTCCAAGAAGCTATAGCCAGGACTAGCGGTAGGAGCAACATCAATGTAGGTCTAGAAGAGGAAGACCCAAATTTGGAAGATGCATTTG	G	X		131212400	-	AGAATGAAGAGCTTTCAGCAAGACCTGCAA[G/-]TACTCCAAGAAGCTATAGCCAGGACTAGCG	FRMD7	CACATAGCTATGTAGAGCCCACTGCAATGAAGCCAGCTGAAAGAAGCCCAAGGAATATCAGAATGAAGAGCTTTCAGCAAGACCTGCAAGTACTCCAAGAAGCTATAGCCAGGACTAGCGGTAGGAGCAACATCAATGTAGGTCTAGAAGAGGAAGACCCAAATTTGGAAGATGCATTTG	8.22386	49.6608	23.3015	34.4411	14.1413
GGAATTCAAGAACTTATCCA	82	-	3	-	49160085	GGCAGGCAAGCGAGGCACAGCAGCGGGCCCAGGCAGCCCTGGACAAGGCTAATGCTTCCAGGGGACAGGTGGAACAGGCCAACCAGGAATTCAAGAACTTATCCAGAGTGTGAAGGACTTCCTCAACCGTGAGCCTCCCACGTGTCCCAGGCCATGTGGTTGTCCCCTTTGGCAACTCC	C	3		49160176	-	AGGGGACAGGTGGAACAGGCCAACCAGGAA[C/-]TTCAAGAACTTATCCAGAGTGTGAAGGACT	LAMB2	GGCAGGCAAGCGAGGCACAGCAGCGGGCCCAGGCAGCCCTGGACAAGGCTAATGCTTCCAGGGGACAGGTGGAACAGGCCAACCAGGAACTTCAAGAACTTATCCAGAGTGTGAAGGACTTCCTCAACCGTGAGCCTCCCACGTGTCCCAGGCCATGTGGTTGTCCCCTTTGGCAACTCC	8.21491	49.66	23.2431	34.358	14.1076
ACAATCAACCAGAGCAGTGG	86	-	13	-	52544644	AGATGGTACACCTACATCTGTGCAGGAAGTGGCTCCCCACACTGGGAGGCTCCCTGCAAACCATGCCCCGGACATCTTGGCAAAGTCCCACAATCAACCAGAGCAGTGGCACCGCAGAAGTGCTTCTTACAGATCAAAGGCATGACCTGTGCATCCTGTGTGTCTAACATAGAAAGGAA	C	13		52544735	-	ACCATGCCCCGGACATCTTGGCAAAGTCCC[C/-]ACAATCAACCAGAGCAGTGGCACCGCAGAA	ATP7B	AGATGGTACACCTACATCTGTGCAGGAAGTGGCTCCCCACACTGGGAGGCTCCCTGCAAACCATGCCCCGGACATCTTGGCAAAGTCCCCACAATCAACCAGAGCAGTGGCACCGCAGAAGTGCTTCTTACAGATCAAAGGCATGACCTGTGCATCCTGTGTGTCTAACATAGAAAGGAA	8.25316	49.6598	23.5621	34.8401	14.2791
GGAATCCCACTGCACTTGGC	84	-	9	-	130591897	GGCATCCAAGCAAAATGGCACCTGGCCCCGAGAGGTGCTTCTGGTCCTCAGTGTAAACAGCAGTGTCTTCCTGCATCTCCAGGCCCTGGAATCCCACTGCACTTGGCCTACGTGAGTGTGTTCCCTCCAACCCCAGGCTGAGGCTCTGGCCATGGGAGGTCCCTACTGTCCATCTCTGT	G	9		130591988	-	GCAGTGTCTTCCTGCATCTCCAGGCCCTGG[G/-]AATCCCACTGCACTTGGCCTACGTGAGTGT	ENG	GGCATCCAAGCAAAATGGCACCTGGCCCCGAGAGGTGCTTCTGGTCCTCAGTGTAAACAGCAGTGTCTTCCTGCATCTCCAGGCCCTGGGAATCCCACTGCACTTGGCCTACGTGAGTGTGTTCCCTCCAACCCCAGGCTGAGGCTCTGGCCATGGGAGGTCCCTACTGTCCATCTCTGT	8.24312	49.6596	23.4759	34.7125	14.2316
TGATGAAGATGAGTGATTGG	74	+	X	-	132730435	ATGTCTATGCCCAAAGGTAGAGTTCTGGATAAAAACCTGGATGAGGAAGGGTTTGAAAGTGGAGACTGCGGTGATGATGAAGATGAGTGATTGGAGGCTCTGGTGATGGAATGATAAAAGTGAAGAATCAGCTCCGCTTCCTTGCAGGTAACTGATTAGTGCTGACCCAAATGTAATCT	C	X		132730526	-	TGGAGACTGCGGTGATGATGAAGATGAGTG[C/-]ATTGGAGGCTCTGGTGATGGAATGATAAAA	GPC3	ATGTCTATGCCCAAAGGTAGAGTTCTGGATAAAAACCTGGATGAGGAAGGGTTTGAAAGTGGAGACTGCGGTGATGATGAAGATGAGTGCATTGGAGGCTCTGGTGATGGAATGATAAAAGTGAAGAATCAGCTCCGCTTCCTTGCAGGTAACTGATTAGTGCTGACCCAAATGTAATCT	8.2511	49.6595	23.5478	34.821	14.2703
CGAATGTTGGATATAAGCCA	83	-	X	+	133632355	TCTTCTCTTTTGTAATGCCCTGTAGTCTCTCTGTATGTTATATGTCACATTTTGTAATTAACAGCTTGCTGGTGAAAAGGACCCCACGAATGTTGGATATAAGCCAGACTGTAAGTGAATTACTTTTTTTGTCAATCATTTAACCATCTTTAACCTAAAAGAGTTTTATGTGAAATGGC	G	X		133632446	+	ACAGCTTGCTGGTGAAAAGGACCCCACGAA[G/-]TGTTGGATATAAGCCAGACTGTAAGTGAAT	HPRT1	TCTTCTCTTTTGTAATGCCCTGTAGTCTCTCTGTATGTTATATGTCACATTTTGTAATTAACAGCTTGCTGGTGAAAAGGACCCCACGAAGTGTTGGATATAAGCCAGACTGTAAGTGAATTACTTTTTTTGTCAATCATTTAACCATCTTTAACCTAAAAGAGTTTTATGTGAAATGGC	8.18645	49.659	23.0631	34.0901	14.0089
AAAATAGAGCTTGGAGGGGG	82	-	3	+	37067331	GATAAGACAGATATTTCTAGTGGCAGGGCTAGGCAGCAAGATGAGGAGATGCTTGAACTCCCAGCCCCTGCTGAAGTGGCTGCCAAAAATAGAGCTTGGAGGGGGATACAACAAAGGGGACTTCAGAAATGTCAGAGAAGAGAGGACCTACTTCCAGCAACCCCAGGTATGGCCTTTTG	C	3		37067422	+	CCAGCCCCTGCTGAAGTGGCTGCCAAAAAT[C/-]AGAGCTTGGAGGGGGATACAACAAAGGGGA	MLH1	GATAAGACAGATATTTCTAGTGGCAGGGCTAGGCAGCAAGATGAGGAGATGCTTGAACTCCCAGCCCCTGCTGAAGTGGCTGCCAAAAATCAGAGCTTGGAGGGGGATACAACAAAGGGGACTTCAGAAATGTCAGAGAAGAGAGGACCTACTTCCAGCAACCCCAGGTATGGCCTTTTG	8.20717	49.6589	23.2045	34.3069	14.0839
AGAATGCTTGGACAACAACG	86	-	19	+	11221244	AGGTTGTAATGAGCCAAGGTTGGCGGCGAAGGGATGGGTAGGGGCCCGAGAGTGACCAGTCTGCATCCCCTGGCCCTGCGCAGGGACCAAGAATGCTTGGACAACAACGGCGGCTGTTCCCACGTCTGCAATGACCTTAAGATCGGCTACGAGTGCCTGTGCCCCGACGGCTTCCAGCT	C	19		11221335	+	CTGCATCCCCTGGCCCTGCGCAGGGACCAA[C/-]GAATGCTTGGACAACAACGGCGGCTGTTCC	LDLR	AGGTTGTAATGAGCCAAGGTTGGCGGCGAAGGGATGGGTAGGGGCCCGAGAGTGACCAGTCTGCATCCCCTGGCCCTGCGCAGGGACCAACGAATGCTTGGACAACAACGGCGGCTGTTCCCACGTCTGCAATGACCTTAAGATCGGCTACGAGTGCCTGTGCCCCGACGGCTTCCAGCT	8.20847	49.6587	23.2169	34.327	14.09
GCAATAACATCACCTGTGTA	86	-	13	-	23929567	CGAGTGAGAGTAAGGCACTGAAACATGAGCGGCCGAATTCTATAAAGATTCTGGGAACTGCTATAAGTAACTATTGTAAAAAGACTCCAGCAATAACATCACCTGTGTAACATATCACGTAAATATTGTTTTAGAAGAGGAGAGTACTAAGGATGCACAGAAAACATCTTGGTTGGTGT	A	13		23929658	-	GCTATAAGTAACTATTGTAAAAAGACTCCA[A/-]GCAATAACATCACCTGTGTAACATATCACG	SACS	CGAGTGAGAGTAAGGCACTGAAACATGAGCGGCCGAATTCTATAAAGATTCTGGGAACTGCTATAAGTAACTATTGTAAAAAGACTCCAAGCAATAACATCACCTGTGTAACATATCACGTAAATATTGTTTTAGAAGAGGAGAGTACTAAGGATGCACAGAAAACATCTTGGTTGGTGT	8.21109	49.6581	23.2483	34.379	14.1049
TGTTTTTTTAACAGGATTTG	75	+	7	+	117188605	TACATAAAACAAGCATCTATTGAAAATATCTGACAAACTCATCTTTTATTTTTGATGTGTGTGTGTGTGTGTGTGTGTTTTTTTAACAGGATTTGGGGAATTATTTGAGAAAGCAAAACAAAACAATAACAATAGAAAAACTTCTAATGGTGATGACAGCCTCTTCTTCAGTAATTTCT	G	7		117188696	+	GTGTGTGTGTGTGTGTGTTTTTTTAACAGG[G/-]ATTTGGGGAATTATTTGAGAAAGCAAAACA	CFTR	TACATAAAACAAGCATCTATTGAAAATATCTGACAAACTCATCTTTTATTTTTGATGTGTGTGTGTGTGTGTGTGTGTTTTTTTAACAGGGATTTGGGGAATTATTTGAGAAAGCAAAACAAAACAATAACAATAGAAAAACTTCTAATGGTGATGACAGCCTCTTCTTCAGTAATTTCT	8.23174	49.6576	23.4213	34.6457	14.1955
CAAATATACCAAAAATGTAG	86	-	7	-	92146545	AAAAATTAGGTCAGATCATAATGAAGAAGATGAGAAGGCCTGTGTGCTACAAGTAGTCTGGAATGGACTTGAAGAATTGAACAATGCCACAAATATACCAAAAATGTAGAAGTTCTCCATCTTGGGAAAGTCTGGGTTAGTATAAATTTTATAACTTGGGAGAAATTTTATGTGGCTTA	T	7		92146636	-	GGAATGGACTTGAAGAATTGAACAATGCCA[T/-]CAAATATACCAAAAATGTAGAAGTTCTCCA	PEX1	AAAAATTAGGTCAGATCATAATGAAGAAGATGAGAAGGCCTGTGTGCTACAAGTAGTCTGGAATGGACTTGAAGAATTGAACAATGCCATCAAATATACCAAAAATGTAGAAGTTCTCCATCTTGGGAAAGTCTGGGTTAGTATAAATTTTATAACTTGGGAGAAATTTTATGTGGCTTA	8.2249	49.6573	23.3735	34.5754	14.1689
GGGATAAAATGAAAGATTCC	72	+	4	+	146576272	TGGTCTGGTTCTTCCCTTTTCGATAGGTAATTCGTATTTCTGCCCGAAGTGGAGAGGGGATCTCTGAAATGTGGGATAAAATGAAAGATTCCAGGACCTAATGCTTGCCAGTGGGGAGCTGACTGCCAAACGACGGAAGCAACAGAAAGTTTGGATGTGGAATCTCATTCAGGAAAGTG	T	4		146576363	+	TCTCTGAAATGTGGGATAAAATGAAAGATT[T/-]CCAGGACCTAATGCTTGCCAGTGGGGAGCT	MMAA	TGGTCTGGTTCTTCCCTTTTCGATAGGTAATTCGTATTTCTGCCCGAAGTGGAGAGGGGATCTCTGAAATGTGGGATAAAATGAAAGATTTCCAGGACCTAATGCTTGCCAGTGGGGAGCTGACTGCCAAACGACGGAAGCAACAGAAAGTTTGGATGTGGAATCTCATTCAGGAAAGTG	8.18125	49.657	23.0706	34.115	14.0074
TCCTCAGGCTCACAAATTTT	74	+	1	-	235915286	CCATGAGTGAATATAAATTGCTTGCTTGTGATATACAGCAACTTTTCATAGCAGTTACAATTCATGCTTGCAGTTCCTCAGGCTCACAAATTTTAGGGTTATTGAAGACCTTATTGTAATGCTTGGATATCTTCAAAATAGCAAAAACAAGAGGACACAAAGTAAGATTTAATTTTTAT	T	1		235915377	-	ATTCATGCTTGCAGTTCCTCAGGCTCACAA[T/-]ATTTTAGGGTTATTGAAGACCTTATTGTAA	LYST	CCATGAGTGAATATAAATTGCTTGCTTGTGATATACAGCAACTTTTCATAGCAGTTACAATTCATGCTTGCAGTTCCTCAGGCTCACAATATTTTAGGGTTATTGAAGACCTTATTGTAATGCTTGGATATCTTCAAAATAGCAAAAACAAGAGGACACAAAGTAAGATTTAATTTTTAT	8.17633	49.6566	23.0493	34.085	13.9951
GTTTTCCTACCCTCGATTAC	75	+	11	-	5255354	AATGGAAACTGGGCATGTGTAGACAGAGAAGACTCTTGGGTTTCTGATAGGCACTGACTCTCTGTCCCTTGGGCTGTTTTCCTACCCTCGATTACTGGTGGTCTACCCTTGGACCCAGAGGTTCTTTGAGTCCTTTGGGGATCTGTCCTCTCCTGATGCTGTTATGGGCAACCCTAAGG	A	11		5255445	-	CTCTGTCCCTTGGGCTGTTTTCCTACCCTC[A/-]GATTACTGGTGGTCTACCCTTGGACCCAGA	HBD	AATGGAAACTGGGCATGTGTAGACAGAGAAGACTCTTGGGTTTCTGATAGGCACTGACTCTCTGTCCCTTGGGCTGTTTTCCTACCCTCAGATTACTGGTGGTCTACCCTTGGACCCAGAGGTTCTTTGAGTCCTTTGGGGATCTGTCCTCTCCTGATGCTGTTATGGGCAACCCTAAGG	8.20206	49.6563	23.2323	34.3691	14.0902
GGAATTCTCAAACAATTAAA	84	-	X	-	31947740	AGGTAGTTGGAATTGTGCTGTAATTCATTTTAAACGTTGTTGCATTTGTCTGTTTCAGTTACTGGTGGAAGAGTTGCCCCTGCGCCAGGAATTCTCAAACAATTAAATGAAACTGGAGGACCCGTGCTTGTAAGTGCTCCCATAAGCCCAGAAGAGCAAGATAAACTTGAAAATAAGCT	G	X		31947831	-	TACTGGTGGAAGAGTTGCCCCTGCGCCAGG[G/-]AATTCTCAAACAATTAAATGAAACTGGAGG	DMD	AGGTAGTTGGAATTGTGCTGTAATTCATTTTAAACGTTGTTGCATTTGTCTGTTTCAGTTACTGGTGGAAGAGTTGCCCCTGCGCCAGGGAATTCTCAAACAATTAAATGAAACTGGAGGACCCGTGCTTGTAAGTGCTCCCATAAGCCCAGAAGAGCAAGATAAACTTGAAAATAAGCT	8.15784	49.6559	22.9566	33.9464	13.9446
CAAATGGCTCGGGGACGTGG	84	-	16	-	2142001	CCAGACCCTCCCGGCCCCAGGGTCCACACGTGCTCGGCCGCAGGAGGCTTCAGCACCAGCGATTACGACGTTGGCTGGGAGAGTCCTCAAATGGCTCGGGGACGTGGGCCTATTCAGCGCCGGATCTGCTGGGGTGAGCAGAGCGAGGGCCCCGGGCGTCTACGCCAAGGACAAGGGAG	C	16		2142092	-	CGATTACGACGTTGGCTGGGAGAGTCCTCA[C/-]AATGGCTCGGGGACGTGGGCCTATTCAGCG	PKD1	CCAGACCCTCCCGGCCCCAGGGTCCACACGTGCTCGGCCGCAGGAGGCTTCAGCACCAGCGATTACGACGTTGGCTGGGAGAGTCCTCACAATGGCTCGGGGACGTGGGCCTATTCAGCGCCGGATCTGCTGGGGTGAGCAGAGCGAGGGCCCCGGGCGTCTACGCCAAGGACAAGGGAG	8.18994	49.6558	23.163	34.2669	14.052
CTAAAGAGCATGAGAATTTC	71	+	13	+	103515250	AGAAACAAGTAGCATAGTAAGTGTCCCTTCAGAGGCAGTAGATAATGTGGAAAATGTGGTGTCATTTAATGCTAAAGAGCATGAGAATTTCTGGAAACCATCCAAGAACAGCAGACCACTGAATCTGCAGGCCAGGATTTAATTTCCATTCCAAAGGCCGTGGAACCAATGGAAATTGA	T	13		103515341	+	GTCATTTAATGCTAAAGAGCATGAGAATTT[T/-]CTGGAAACCATCCAAGAACAGCAGACCACT	ERCC5	AGAAACAAGTAGCATAGTAAGTGTCCCTTCAGAGGCAGTAGATAATGTGGAAAATGTGGTGTCATTTAATGCTAAAGAGCATGAGAATTTTCTGGAAACCATCCAAGAACAGCAGACCACTGAATCTGCAGGCCAGGATTTAATTTCCATTCCAAAGGCCGTGGAACCAATGGAAATTGA	8.18346	49.6558	23.1208	34.2021	14.0297
ATTTTCCCTTTGTCCATTGG	71	+	6	-	51799031	TTAAATGAAGGGGATTTCATCAGGCATTGAAACTGACAAAACGGTAAGCCTTATCCTCCCAGGGACTGACAATTTTCCCTTTGTCCATTGGGGGCAAGCTGATTTTCATGGCCCCAGGACCCATCGAGCTCAGGGCACACGCCATCCTTGTTTCTGATGGTGGAGAGCTCCGGATTGGA	A	6		51799122	-	CAGGGACTGACAATTTTCCCTTTGTCCATT[A/-]GGGGGCAAGCTGATTTTCATGGCCCCAGGA	PKHD1	TTAAATGAAGGGGATTTCATCAGGCATTGAAACTGACAAAACGGTAAGCCTTATCCTCCCAGGGACTGACAATTTTCCCTTTGTCCATTAGGGGGCAAGCTGATTTTCATGGCCCCAGGACCCATCGAGCTCAGGGCACACGCCATCCTTGTTTCTGATGGTGGAGAGCTCCGGATTGGA	8.16102	49.6553	22.9945	34.0104	13.9622
TCAATGCAAGAACTCTAAGT	85	-	1	-	216538278	TTAAACTAATAATGGTGGTAATTTCTTACAGGTGCATCAGACAAAAATCAGCTTCTTTATCAATGGCGTGGAGAAGGATCATACACCTTCAATGCAAGAACTCTAAGTGGTTCAATTACAGATTTTGCATCTGGTACTGTGCAAATAGGACAGAGTTTAAATGGTAAGTTTCTGACTTC	T	1		216538369	-	TCAATGGCGTGGAGAAGGATCATACACCTT[T/-]CAATGCAAGAACTCTAAGTGGTTCAATTAC	USH2A	TTAAACTAATAATGGTGGTAATTTCTTACAGGTGCATCAGACAAAAATCAGCTTCTTTATCAATGGCGTGGAGAAGGATCATACACCTTTCAATGCAAGAACTCTAAGTGGTTCAATTACAGATTTTGCATCTGGTACTGTGCAAATAGGACAGAGTTTAAATGGTAAGTTTCTGACTTC	8.1774	49.6552	23.1016	34.1777	14.0175
GTAATATTGGCAAAGGCATC	85	-	17	-	41243637	ATAGCACCGTTGCTACCGAGTGTCTGTCTAAGAACACAGAGGAGAATTTATTATCATTGAAGAATAGCTTAAATGACTGCAGTAACCAGTAATATTGGCAAAGGCATCTCAGGAACATCACCTTAGTGAGGAAACAAAATGTTCTGCTAGCTTGTTTTCTTCACAGTGCAGTGAATTGG	G	17		41243728	-	AAGAATAGCTTAAATGACTGCAGTAACCAG[G/-]TAATATTGGCAAAGGCATCTCAGGAACATC	BRCA1	ATAGCACCGTTGCTACCGAGTGTCTGTCTAAGAACACAGAGGAGAATTTATTATCATTGAAGAATAGCTTAAATGACTGCAGTAACCAGGTAATATTGGCAAAGGCATCTCAGGAACATCACCTTAGTGAGGAAACAAAATGTTCTGCTAGCTTGTTTTCTTCACAGTGCAGTGAATTGG	8.17693	49.6548	23.1115	34.1961	14.0213
GAAATCCTTCCTTGGTAAAA	82	-	17	-	41256058	TCCTGAACATCTAAAAGATGAAGTTTCTATCATCCAAAGTATGGGCTACAGAAACCGTGCCAAAAGACTTCTACAGAGTGAACCCGAAATCCTTCCTTGGTAAAACCATTTGTTTTCTTCTTCTTCTTCTTCTTCTTTTCTTTTTTTTTTCTTTTTTTTTTTTGAGATGGAGTCTTGCT	A	17		41256149	-	CCAAAAGACTTCTACAGAGTGAACCCGAAA[A/-]TCCTTCCTTGGTAAAACCATTTGTTTTCTT	BRCA1	TCCTGAACATCTAAAAGATGAAGTTTCTATCATCCAAAGTATGGGCTACAGAAACCGTGCCAAAAGACTTCTACAGAGTGAACCCGAAAATCCTTCCTTGGTAAAACCATTTGTTTTCTTCTTCTTCTTCTTCTTCTTTTCTTTTTTTTTTCTTTTTTTTTTTTGAGATGGAGTCTTGCT	8.17094	49.6545	23.0859	34.1598	14.0067
AACATCTCCGTGCAAATTTC	72	+	4	+	126238670	GAGAATGCTCAAGTGGGCACCGTGGTGGCTCTGCTCACCGTGACGGACGCAGATTCTCCCGCGGCCAACGGGAACATCTCCGTGCAAATTTCGGGGGCAATGAGCAGCGCCACTTTGAAGTGCAAAGCAGCAAAGTGCCGAACCTGAGCCTAATCAAGGTGGCCAGCGCCTTGGACCGC	C	4		126238761	+	GCGGCCAACGGGAACATCTCCGTGCAAATT[C/-]TCGGGGGCAATGAGCAGCGCCACTTTGAAG	FAT4	GAGAATGCTCAAGTGGGCACCGTGGTGGCTCTGCTCACCGTGACGGACGCAGATTCTCCCGCGGCCAACGGGAACATCTCCGTGCAAATTCTCGGGGGCAATGAGCAGCGCCACTTTGAAGTGCAAAGCAGCAAAGTGCCGAACCTGAGCCTAATCAAGGTGGCCAGCGCCTTGGACCGC	8.16342	49.6539	23.0635	34.1309	13.9926
GGAATCATCGATGAGCTCCA	84	-	17	-	17127179	CTTCCAGCGCTGGTACAGCATCATCACCATCATGATGGACCGGATCTACCTCATCAACTCCTGGCCCTTCCTGCTGGGGAAGGTCCGGGAATCATCGATGAGCTCCAGGGCAAGGCGCTCAAGGTGAATTCAGAGATGAGGTGCCGGGGCGGCAGGGGGCCCTGCACTGCATGAGCCGC	G	17		17127270	-	CCTGGCCCTTCCTGCTGGGGAAGGTCCGGG[G/-]AATCATCGATGAGCTCCAGGGCAAGGCGCT	FLCN	CTTCCAGCGCTGGTACAGCATCATCACCATCATGATGGACCGGATCTACCTCATCAACTCCTGGCCCTTCCTGCTGGGGAAGGTCCGGGGAATCATCGATGAGCTCCAGGGCAAGGCGCTCAAGGTGAATTCAGAGATGAGGTGCCGGGGCGGCAGGGGGCCCTGCACTGCATGAGCCGC	8.15271	49.6535	23.0112	34.0525	13.9643
GTAATCTGCCTTGCTTGTTG	82	-	12	-	103260278	TGTCTCTTTTCTCCTAGGGTTTTAAAGATCCTGTGTACCGTGCAAGACGGAAGCAGTTTGCTGACATTGCCTACAACTACCGCCAGTAATCTGCCTTGCTTGTTGAGGGGAAGAGAGAAAAACACACCCCTAGCCTGCTTCTCCCTTGCCCTCATCCAGTTGAGGATGGAAAATACCAG	G	12		103260369	-	GCTGACATTGCCTACAACTACCGCCAGTAA[G/-]TCTGCCTTGCTTGTTGAGGGGAAGAGAGAA	PAH	TGTCTCTTTTCTCCTAGGGTTTTAAAGATCCTGTGTACCGTGCAAGACGGAAGCAGTTTGCTGACATTGCCTACAACTACCGCCAGTAAGTCTGCCTTGCTTGTTGAGGGGAAGAGAGAAAAACACACCCCTAGCCTGCTTCTCCCTTGCCCTCATCCAGTTGAGGATGGAAAATACCAG	8.15628	49.6533	23.0432	34.1048	13.9798
TGGACGCGGGTCCGCATTCC	74	+	13	+	100634251	GATCGGGAGCGGGAGTCGAGGCGGCGCGGAGGCGCAGGGCTCGCAGGGGCGGGCGGGCGCGCTGGCCATGCTCCTGGACGCGGGTCCGCATTCCCGGCCATCGGGGTGGGCAGCTTCGCGCGCCACCATCACCACTCCGCCGCGGCGGCGGCGGCGGCTGCCGCCGAGATGCAGGACCG	G	13		100634342	+	GCTGGCCATGCTCCTGGACGCGGGTCCGCA[G/-]TTCCCGGCCATCGGGGTGGGCAGCTTCGCG	ZIC2	GATCGGGAGCGGGAGTCGAGGCGGCGCGGAGGCGCAGGGCTCGCAGGGGCGGGCGGGCGCGCTGGCCATGCTCCTGGACGCGGGTCCGCAGTTCCCGGCCATCGGGGTGGGCAGCTTCGCGCGCCACCATCACCACTCCGCCGCGGCGGCGGCGGCGGCTGCCGCCGAGATGCAGGACCG	8.21441	49.6533	23.4659	34.7572	14.1995
ATATCAAATTGAAGAATTTG	71	+	8	+	30922458	TGAAAATAAAGCAGTTAAAAAGGCAGGTGTAGGAATTGAAGGAGATCAGTGGAAACTTCTACGTGACTTTGATATCAAATTGAAGAATTTGTGGAGTTGACAGATGTTGCCAATAAAAAGGTAAAAGCAATATATATATAATTTTCATGATGAAGATTATTTTGTGTTACACAGAATGT	T	8		30922549	+	ACGTGACTTTGATATCAAATTGAAGAATTT[T/-]GTGGAGTTGACAGATGTTGCCAATAAAAAG	WRN	TGAAAATAAAGCAGTTAAAAAGGCAGGTGTAGGAATTGAAGGAGATCAGTGGAAACTTCTACGTGACTTTGATATCAAATTGAAGAATTTTGTGGAGTTGACAGATGTTGCCAATAAAAAGGTAAAAGCAATATATATATAATTTTCATGATGAAGATTATTTTGTGTTACACAGAATGT	8.15871	49.653	23.0766	34.1609	13.9953
AAAATAACATGGCAGTGGCA	82	-	4	+	124322671	CATCTTTGATTTCGTTTTAGGATTTCAGATGCATGCCAGGTTTCCACTGATTGCCAGAACTCGAGATCACTACACATGGATCCCCAAAATAACATGGCAGTGGCAGTTCGTTAGTTGTGATCCAGCAGCCTTCTTTGGATAGCCGTCAGAGATTAGACTATGAGAGAGAGATTCAGCCT	C	4		124322762	+	TCGAGATCACTACACATGGATCCCCAAAAT[C/-]AACATGGCAGTGGCAGTTCGTTAGTTGTGA	SPRY1	CATCTTTGATTTCGTTTTAGGATTTCAGATGCATGCCAGGTTTCCACTGATTGCCAGAACTCGAGATCACTACACATGGATCCCCAAAATCAACATGGCAGTGGCAGTTCGTTAGTTGTGATCCAGCAGCCTTCTTTGGATAGCCGTCAGAGATTAGACTATGAGAGAGAGATTCAGCCT	8.17482	49.6528	23.1986	34.3534	14.0569
TGCATGCAACAGCACATTCC	71	+	2	+	48032733	TTTGTGATTTTTTTTTTTTTAAGGTGAAAGTACATTTTTTGTTGAATTAAGTGAAACTGCCAGCATACTCATGCATGCAACAGCACATTCCTGGTGCTTGTGGATGAATTAGGTAAGACATTAAACTTCTCATTTGAAGACTATCTATCTTAAAAACATTTGTACAAATAACTATTTTT	T	2		48032824	+	CAGCATACTCATGCATGCAACAGCACATTC[T/-]CTGGTGCTTGTGGATGAATTAGGTAAGACA	MSH6	TTTGTGATTTTTTTTTTTTTAAGGTGAAAGTACATTTTTTGTTGAATTAAGTGAAACTGCCAGCATACTCATGCATGCAACAGCACATTCTCTGGTGCTTGTGGATGAATTAGGTAAGACATTAAACTTCTCATTTGAAGACTATCTATCTTAAAAACATTTGTACAAATAACTATTTTT	8.12861	49.6527	22.9059	33.8953	13.9072
GTAATATTTGGATACTCGTG	86	-	3	+	193365833	ACTTGAACTTTTCCTTCTTCCTCAGCAACACGTTTTAACCTTGAAACTGAATGGAAGAATAACTATCCTCGCCTGCGGGAACTTGACCGGTAATATTTGGATACTCGTGTATTTTGTATATATCTTAATTTAATGTTGTTTGCTAACTAAATTTATGTTGAGAGAAAAATCTGATAAGC	G	3		193365924	+	AACTATCCTCGCCTGCGGGAACTTGACCGG[G/-]TAATATTTGGATACTCGTGTATTTTGTATA	OPA1	ACTTGAACTTTTCCTTCTTCCTCAGCAACACGTTTTAACCTTGAAACTGAATGGAAGAATAACTATCCTCGCCTGCGGGAACTTGACCGGGTAATATTTGGATACTCGTGTATTTTGTATATATCTTAATTTAATGTTGTTTGCTAACTAAATTTATGTTGAGAGAAAAATCTGATAAGC	8.14203	49.6521	23.0165	34.0765	13.9605
TGAATTTCTAATAGAATTGA	72	+	2	+	32361940	TCTAGATGAAGTTGATAGCCTTTTGTGTGAAAGAAGAGAAGGGGAGCACGATGCTAGTAGACGCCTAAAAACTGAATTTCTAATAGAATTGATGGTGTAAGTGTTGATTATGATATTTTTAATGTGGCAGCATTTTAGTATATTTTCCTATTAAATGGCCAAGGTTAAAAATACAAATA	T	2		32362031	+	ACGCCTAAAAACTGAATTTCTAATAGAATT[T/-]GATGGTGTAAGTGTTGATTATGATATTTTT	SPAST	TCTAGATGAAGTTGATAGCCTTTTGTGTGAAAGAAGAGAAGGGGAGCACGATGCTAGTAGACGCCTAAAAACTGAATTTCTAATAGAATTTGATGGTGTAAGTGTTGATTATGATATTTTTAATGTGGCAGCATTTTAGTATATTTTCCTATTAAATGGCCAAGGTTAAAAATACAAATA	8.14382	49.652	23.0381	34.1126	13.9705
ATTCTGTTTCATCATATTTA	71	+	16	+	50821645	TGATTTAAAAATTTTGCCTGTGACTTATTTGATTTTTAAATTTTCTCCTAGATCCTGAGGAATTCTTGAATATTCTGTTTCATCATATTTAAGGGTAGAACCTTTGCTAAAAATAAGGTAACCTTTAAATTGTTCTAGAAGCATTGGAAAAATAGACAATTCTCATTTCTACTGCCATT	T	16		50821736	+	AATTCTTGAATATTCTGTTTCATCATATTT[T/-]AAGGGTAGAACCTTTGCTAAAAATAAGGTA	CYLD	TGATTTAAAAATTTTGCCTGTGACTTATTTGATTTTTAAATTTTCTCCTAGATCCTGAGGAATTCTTGAATATTCTGTTTCATCATATTTTAAGGGTAGAACCTTTGCTAAAAATAAGGTAACCTTTAAATTGTTCTAGAAGCATTGGAAAAATAGACAATTCTCATTTCTACTGCCATT	8.13869	49.6519	23.0094	34.0683	13.9557
ACTCTGACTGTCACAATTAT	75	+	11	-	95595378	GTAAACTGTGGACTTCTTGCTTTTTCAGCCAAAGATGTAACTTATATATGTCCATTCACTGGCGCTGTACGAGGAACTCTGACTGTCACAATTATAGGTTATATTTCAAAAGCATGGAACGGGTAAGAGTCAGATTAGATTTTTGTATGTACATGAGTGTGTTGTTTGTAGCTAGTTTT	G	11		95595469	-	TGGCGCTGTACGAGGAACTCTGACTGTCAC[G/-]AATTATAGGTTATATTTCAAAAGCATGGAA	MTMR2	GTAAACTGTGGACTTCTTGCTTTTTCAGCCAAAGATGTAACTTATATATGTCCATTCACTGGCGCTGTACGAGGAACTCTGACTGTCACGAATTATAGGTTATATTTCAAAAGCATGGAACGGGTAAGAGTCAGATTAGATTTTTGTATGTACATGAGTGTGTTGTTTGTAGCTAGTTTT	8.13649	49.6518	22.9992	34.0529	13.9502
TAAATCTTTAACTTACTAAA	82	-	13	+	48919136	AAATATCTATGATTTGAAAACGAAATAACACAAATTTTTAAGGTTACTGATTTACTTTTTTCTATTCTTTCCTTTGTAGTGTCCATAAATCTTTAACTTACTAAAAGAAATTGATACCAGTACCAAAGTTGATAATGCTATGTCAAGACTGTTGAAGAAGTATGATGTATTGTTTGCAC	T	13		48919227	+	TCTATTCTTTCCTTTGTAGTGTCCATAAAT[T/-]CTTTAACTTACTAAAAGAAATTGATACCAG	RB1	AAATATCTATGATTTGAAAACGAAATAACACAAATTTTTAAGGTTACTGATTTACTTTTTTCTATTCTTTCCTTTGTAGTGTCCATAAATTCTTTAACTTACTAAAAGAAATTGATACCAGTACCAAAGTTGATAATGCTATGTCAAGACTGTTGAAGAAGTATGATGTATTGTTTGCAC	8.14572	49.6517	23.0707	34.1682	13.9853
AGTATGAATTACTTTATTGG	73	+	3	-	93615391	ATTTTCTTGTTGTTTATTTGGTTTCTTTTATTCCAGGTTGTTTCAGTGTGCCTTCCCTTGAACCTTGACACAAAGTATGAATTACTTTATTGGCGGAGCAGTTTGCAGGGGTTGTTTTATATTTAAAATTTCGTTTGCCAGAAATCAGCAGGTGAGGAACCAATACCAATGATAATTTC	C	3		93615482	-	GAACCTTGACACAAAGTATGAATTACTTTA[C/-]TTGGCGGAGCAGTTTGCAGGGGTTGTTTTA	PROS1	ATTTTCTTGTTGTTTATTTGGTTTCTTTTATTCCAGGTTGTTTCAGTGTGCCTTCCCTTGAACCTTGACACAAAGTATGAATTACTTTACTTGGCGGAGCAGTTTGCAGGGGTTGTTTTATATTTAAAATTTCGTTTGCCAGAAATCAGCAGGTGAGGAACCAATACCAATGATAATTTC	8.10414	49.6513	22.8375	33.8017	13.8668
CCAATACCGTTAAGCTGGAG	83	-	16	+	223499	GGCCGCCCACCTCCCCGCCGAGTTCACCCCTGCGGTGCACGCCTCCCTGGACAAGTTCCTGGCTTCTGTGAGCACCGTGCTGACCTCCAATACCGTTAAGCTGGAGCCTCGGTAGCCGTTCCTCCTGCCCGCTGGGCCTCCCAACGGGCCCTCCTCCCCTCCTTGCACCGGCCCTTCCT	A	16		223590	+	GGCTTCTGTGAGCACCGTGCTGACCTCCAA[A/-]TACCGTTAAGCTGGAGCCTCGGTAGCCGTT	HBA2	GGCCGCCCACCTCCCCGCCGAGTTCACCCCTGCGGTGCACGCCTCCCTGGACAAGTTCCTGGCTTCTGTGAGCACCGTGCTGACCTCCAAATACCGTTAAGCTGGAGCCTCGGTAGCCGTTCCTCCTGCCCGCTGGGCCTCCCAACGGGCCCTCCTCCCCTCCTTGCACCGGCCCTTCCT	8.12163	49.6502	23.0211	34.112	13.9509
TTAATCCACAAGGACAGAGT	85	-	6	+	45459732	TGATTTAGGGCGCATTCCTCATCCCAGTATGAGAGTAGGTGTCCCGCCTCAGAACCCACGGCCCTCCCTGAACTCTGCACCAAGTCCTTTAATCCACAAGGACAGAGTCAGATTACAGGTAAGACAGACTCATAGGTTTCACTTGCATAGACGCTGGCAGGCTGGGGGTGAGGGGCTAC	T	6		45459823	+	GCCCTCCCTGAACTCTGCACCAAGTCCTTT[T/-]AATCCACAAGGACAGAGTCAGATTACAGGT	RUNX2	TGATTTAGGGCGCATTCCTCATCCCAGTATGAGAGTAGGTGTCCCGCCTCAGAACCCACGGCCCTCCCTGAACTCTGCACCAAGTCCTTTTAATCCACAAGGACAGAGTCAGATTACAGGTAAGACAGACTCATAGGTTTCACTTGCATAGACGCTGGCAGGCTGGGGGTGAGGGGCTAC	8.10855	49.6497	22.9728	34.0421	13.9239
TGCGCTAAAGCCCTGATTTA	74	+	17	+	58740452	CAGCTGAGATAGCTCGAGAGAATGTCCAAGGTGTAGTCATACCCTCAAAAGATCCAGAACCACTTGAAGAAAATTGCGCTAAAGCCCTGATTTAAGGATACATGATTCTTTGAATAATAGCCTTCCAATTGGCCTTGTGCCTACTAATTCAACAAACACTGTCATGGACCAAAAAAATT	C	17		58740543	+	CACTTGAAGAAAATTGCGCTAAAGCCCTGA[C/-]TTTAAGGATACATGATTCTTTGAATAATAG	PPM1D	CAGCTGAGATAGCTCGAGAGAATGTCCAAGGTGTAGTCATACCCTCAAAAGATCCAGAACCACTTGAAGAAAATTGCGCTAAAGCCCTGACTTTAAGGATACATGATTCTTTGAATAATAGCCTTCCAATTGGCCTTGTGCCTACTAATTCAACAAACACTGTCATGGACCAAAAAAATT	8.09174	49.6491	22.9202	33.9687	13.8934
ACAGCAGCAGAATGGATTAC	72	+	18	+	48584495	TCAGCCTGCCAGTATACTGGGGGGCAGCCATAGTGAAGGACTGTTGCAGATAGCATCAGGGCCTCAGCCAGGACAGCAGCAGAATGGATTACTGGTCAGCCAGCTACTTACCATCATAGTATGTACATACTTTAAAAAATCTTTTAAATAGTTGAGAAAAAAGTAGGCAGCCTTTATAA	T	18		48584586	+	GCCTCAGCCAGGACAGCAGCAGAATGGATT[T/-]ACTGGTCAGCCAGCTACTTACCATCATAGT	SMAD4	TCAGCCTGCCAGTATACTGGGGGGCAGCCATAGTGAAGGACTGTTGCAGATAGCATCAGGGCCTCAGCCAGGACAGCAGCAGAATGGATTTACTGGTCAGCCAGCTACTTACCATCATAGTATGTACATACTTTAAAAAATCTTTTAAATAGTTGAGAAAAAAGTAGGCAGCCTTTATAA	8.09035	49.6491	22.9148	33.9605	13.8905
GTAATGGGGCAAGACTGTTA	82	-	12	-	48367231	TTTGGGCTTCTGGGCAGCTGGAACTGGGTAGCAAGGCATCTACTGAACAGAGCCTCCTCCTTTTTTCTCCCCTAGAAACATACCGGTAATGGGGCAAGACTGTTATCGAGTACCGGTCACAGAAGACCTCACGCCTCCCCATCATTGACATTGCACCCATGGACATAGGAGGGCCCGAG	G	12		48367322	-	CTTTTTTCTCCCCTAGAAACATACCGGTAA[G/-]TGGGGCAAGACTGTTATCGAGTACCGGTCA	COL2A1	TTTGGGCTTCTGGGCAGCTGGAACTGGGTAGCAAGGCATCTACTGAACAGAGCCTCCTCCTTTTTTCTCCCCTAGAAACATACCGGTAAGTGGGGCAAGACTGTTATCGAGTACCGGTCACAGAAGACCTCACGCCTCCCCATCATTGACATTGCACCCATGGACATAGGAGGGCCCGAG	8.13018	49.6488	22.9111	33.9604	13.8862
CTAATATGCTTTTGCCTTTA	84	-	6	-	70411271	GTAATTTTTTTTAGTTTAGATAAAGCTCTTCATTCAGCTGGAATAGATTCTGGTTTCATAATTTTTGGAGCTAACCTGAGTAATCCACTAATATGCTTTTGCCTTTACTACAAACAGTAAGTAAAATATCAATCATTTTATACTGTAGCTGCTAGAGTATAAAATGCTAGAGTCTAGCA	G	6		70411362	-	AATTTTTGGAGCTAACCTGAGTAATCCACT[G/-]AATATGCTTTTGCCTTTACTACAAACAGTA	LMBRD1	GTAATTTTTTTTAGTTTAGATAAAGCTCTTCATTCAGCTGGAATAGATTCTGGTTTCATAATTTTTGGAGCTAACCTGAGTAATCCACTGAATATGCTTTTGCCTTTACTACAAACAGTAAGTAAAATATCAATCATTTTATACTGTAGCTGCTAGAGTATAAAATGCTAGAGTCTAGCA	8.11076	49.6484	22.8629	33.8899	13.8597
AGAATTAGAGTCCTCAGAAG	82	-	17	-	41243833	AAAAGCGTCCAGAAAGGAGAGCTTAGCAGGAGTCCTAGCCCTTTCACCCATACACATTTGGCTCAGGGTTACCGAAGAGGGGCCAAGAATTAGAGTCCTCAGAAGAGAACTTATCTAGTGAGGATGAAGAGCTTCCCTGCTTCCAACACTTGTTATTTGGTAAAGTAAACAATATACCT	A	17		41243924	-	GGCTCAGGGTTACCGAAGAGGGGCCAAGAA[A/-]TTAGAGTCCTCAGAAGAGAACTTATCTAGT	BRCA1	AAAAGCGTCCAGAAAGGAGAGCTTAGCAGGAGTCCTAGCCCTTTCACCCATACACATTTGGCTCAGGGTTACCGAAGAGGGGCCAAGAAATTAGAGTCCTCAGAAGAGAACTTATCTAGTGAGGATGAAGAGCTTCCCTGCTTCCAACACTTGTTATTTGGTAAAGTAAACAATATACCT	8.11823	49.6483	22.9216	33.9893	13.8862
AAAATTCTTTTGACTACCAT	82	-	18	-	56998243	TGTTTCTTTCCAAAGTTAAGCGTATAGAACTTCTTTAAGTGTTTGTTTCTTTTTTTCATTAGGTCTCAGCAAGAAGCAGCTGCCAAAAATTCTTTTGACTACCATTTTCCTGTGTACTTCATCTATTTGTGTACAAAATGATGTCGTTTTGAGGGAATTTAAGTATTTAAATTGCTTCA	A	18		56998334	-	TAGGTCTCAGCAAGAAGCAGCTGCCAAAAA[A/-]TTCTTTTGACTACCATTTTCCTGTGTACTT	LMAN1	TGTTTCTTTCCAAAGTTAAGCGTATAGAACTTCTTTAAGTGTTTGTTTCTTTTTTTCATTAGGTCTCAGCAAGAAGCAGCTGCCAAAAAATTCTTTTGACTACCATTTTCCTGTGTACTTCATCTATTTGTGTACAAAATGATGTCGTTTTGAGGGAATTTAAGTATTTAAATTGCTTCA	8.08042	49.6482	22.7287	33.6703	13.7955
GAAATTAGACAAGAAACATT	86	-	1	-	98348778	ATTTACACATTGTTTATGCTGTCTTTAGAGTATCCTGGCTTTAAATCCTCGAACACAAACTCATGCAACTCTGCGTTCCACTTCGGCCAGAAATTAGACAAGAAACATTGGAAAAGAAATCCTGATAAGAACTGCTTTGTAAGTACCACTGATACACTATTTCATGCTGAAAATTACCT	A	1		98348869	-	CTCATGCAACTCTGCGTTCCACTTCGGCCA[A/-]GAAATTAGACAAGAAACATTGGAAAAGAAA	DPYD	ATTTACACATTGTTTATGCTGTCTTTAGAGTATCCTGGCTTTAAATCCTCGAACACAAACTCATGCAACTCTGCGTTCCACTTCGGCCAAGAAATTAGACAAGAAACATTGGAAAAGAAATCCTGATAAGAACTGCTTTGTAAGTACCACTGATACACTATTTCATGCTGAAAATTACCT	8.0848	49.6475	24.6515	36.2891	13.8489
GGGCTTGGGGCTGAGATTGA	75	+	7	+	128493454	GGGAGAGGAAAGCATTGTGGCTTGGCCAGCCTAGGACTGAGGGAGATGTGTTCCTTGCTTTCCCCCAGGTTATGGGGGCTTGGGGCTGAGATTGAAGGCCCAAGCAAGGTGGACATCAACTGTGAGGACATGGAGGACGGGACATGCAAAGTCACCTACTGCCCCACCGAGCCCGGCAC	T	7		128493545	+	TCCCCCAGGTTATGGGGGCTTGGGGCTGAG[T/-]ATTGAAGGCCCAAGCAAGGTGGACATCAAC	FLNC	GGGAGAGGAAAGCATTGTGGCTTGGCCAGCCTAGGACTGAGGGAGATGTGTTCCTTGCTTTCCCCCAGGTTATGGGGGCTTGGGGCTGAGTATTGAAGGCCCAAGCAAGGTGGACATCAACTGTGAGGACATGGAGGACGGGACATGCAAAGTCACCTACTGCCCCACCGAGCCCGGCAC	8.09374	49.6475	24.6381	36.2907	15.0354
CAGAATGGAATAAAAATTTA	73	+	18	-	55336540	AAACAGATCTTTGCAAATGAAACTCTTAGAACCCTATGCCTTTGCTACAAGGAAATTGAAGAAAAAGAATTTACAGAATGGAATAAAAATTTATGGCTGCCAGTGTGGCCTCCACCAACCGGGACGAAGCTCTGGATAAAGTATATGAGGAGATTGAAAAAGACTTAATTGTGAGTTTT	G	18		55336631	-	AGAAAAAGAATTTACAGAATGGAATAAAAA[G/-]TTTATGGCTGCCAGTGTGGCCTCCACCAAC	ATP8B1	AAACAGATCTTTGCAAATGAAACTCTTAGAACCCTATGCCTTTGCTACAAGGAAATTGAAGAAAAAGAATTTACAGAATGGAATAAAAAGTTTATGGCTGCCAGTGTGGCCTCCACCAACCGGGACGAAGCTCTGGATAAAGTATATGAGGAGATTGAAAAAGACTTAATTGTGAGTTTT	8.04494	49.6469	24.6399	36.2465	15.0703
ACACCTTGGTGGATTATTCC	71	+	9	-	135802561	TAGGATGTTAAGGGGAATAAGTATCATCCATTGCCCTTTTCTTGATTTAGACCGTGGCCCTATGCTTGTAAACACCTTGGTGGATTATTCCTGGAAACCAGCTCTCAGCCGGCATTGCACATCCTGACCACCTTGCAAGAGCCACATGACAAGGTAATGGCTGAAATATCATAGGCATT	A	9		135802652	-	CTATGCTTGTAAACACCTTGGTGGATTATT[A/-]CCTGGAAACCAGCTCTCAGCCGGCATTGCA	TSC1	TAGGATGTTAAGGGGAATAAGTATCATCCATTGCCCTTTTCTTGATTTAGACCGTGGCCCTATGCTTGTAAACACCTTGGTGGATTATTACCTGGAAACCAGCTCTCAGCCGGCATTGCACATCCTGACCACCTTGCAAGAGCCACATGACAAGGTAATGGCTGAAATATCATAGGCATT	8.04707	49.6469	24.6279	36.2394	15.0568
TGATGGAGGGAGCCCATTAT	74	+	2	-	179449117	AGTGAACCAAAGAATGCACGAGTCACCAAAGTCAACAAGGACTGTATTTTTGTTGCTTGGGACAGACCAGATAGTGATGGAGGGAGCCCATTATTGGTTATCTGATTGAACGCAAGGAAAGAAACAGTTTGCTGTGGGTGAAAGCCAATGATACTCTTGTCCGGTCAACTGAATATCCT	C	2		179449208	-	GGACAGACCAGATAGTGATGGAGGGAGCCC[C/-]ATTATTGGTTATCTGATTGAACGCAAGGAA	ttnltv	AGTGAACCAAAGAATGCACGAGTCACCAAAGTCAACAAGGACTGTATTTTTGTTGCTTGGGACAGACCAGATAGTGATGGAGGGAGCCCCATTATTGGTTATCTGATTGAACGCAAGGAAAGAAACAGTTTGCTGTGGGTGAAAGCCAATGATACTCTTGTCCGGTCAACTGAATATCCT	8.03587	49.6468	24.6407	36.2406	15.076
GTAATGGAGTACAGCCGCCA	86	-	9	+	34648327	CAGGTATGGGCCAGCAGTTTCCTGCCAGATATTGCCCAGCGTGAGGAGCGATCTCAGCAGGCCTATAAGAGTCAGCATGGAGAGCCCCTGTAATGGAGTACAGCCGCCAGGAGCTACTCAGGAAGGTGGGAGAGAGCCAAGCCCTGTGTCCCCAAGGAGTCCCTAACTTTCTTATCCCA	C	9		34648418	+	GCCTATAAGAGTCAGCATGGAGAGCCCCTG[C/-]TAATGGAGTACAGCCGCCAGGAGCTACTCA	GALT	CAGGTATGGGCCAGCAGTTTCCTGCCAGATATTGCCCAGCGTGAGGAGCGATCTCAGCAGGCCTATAAGAGTCAGCATGGAGAGCCCCTGCTAATGGAGTACAGCCGCCAGGAGCTACTCAGGAAGGTGGGAGAGAGCCAAGCCCTGTGTCCCCAAGGAGTCCCTAACTTTCTTATCCCA	8.05379	49.6467	24.5802	36.2115	15.0023
GTAATTGTCATCTCTCAGGA	86	-	1	-	216390791	TATTGGTAGGTGTAACTTATACTATGAATTATTAATCAAAACACTATTCTCTTTGATGGTTTATTTGCCTTGTTTTCAGATGTCAGCCTGTAATTGTCATCTCTCAGGAGCCTTGAATGAAACCTGTCACTTGGTCACAGGCCAGTGTTTCTGTAAACAATTTGTCACTGGCTCAAAGT	T	1		216390882	-	TTTATTTGCCTTGTTTTCAGATGTCAGCCT[T/-]GTAATTGTCATCTCTCAGGAGCCTTGAATG	USH2A	TATTGGTAGGTGTAACTTATACTATGAATTATTAATCAAAACACTATTCTCTTTGATGGTTTATTTGCCTTGTTTTCAGATGTCAGCCTTGTAATTGTCATCTCTCAGGAGCCTTGAATGAAACCTGTCACTTGGTCACAGGCCAGTGTTTCTGTAAACAATTTGTCACTGGCTCAAAGT	8.04175	49.6465	24.5743	36.196	15.0044
AAGAGTGGCTGGATGATTGG	73	+	1	-	173878726	ATGGTCCTCATCTTGCCCAAGCCTGAGAAGAGCCTGGCCAAGGTAGAGAAGGAACTCACCCCAGAGGTGCTGCAAGAGTGGCTGGATGATTGGAGGAGATGATGCTGGTGGTCCACATGCCCCGCTTCCGCATTGAGGACGGCTTCAGTTTGAAGGAGCAGCTGCAAGACATGGGCCTT	A	1		173878817	-	CCCAGAGGTGCTGCAAGAGTGGCTGGATGA[A/-]TTGGAGGAGATGATGCTGGTGGTCCACATG	SERPINC1	ATGGTCCTCATCTTGCCCAAGCCTGAGAAGAGCCTGGCCAAGGTAGAGAAGGAACTCACCCCAGAGGTGCTGCAAGAGTGGCTGGATGAATTGGAGGAGATGATGCTGGTGGTCCACATGCCCCGCTTCCGCATTGAGGACGGCTTCAGTTTGAAGGAGCAGCTGCAAGACATGGGCCTT	8.04121	49.6458	24.4242	36.0881	14.8462
ATAATTATAGTCTTAAATAT	83	-	5	+	112174277	GTTATGGTCAATACCCAGCCGACCTAGCCCATAAAATACATAGTGCAAATCATATGGATGATAATGATGGAGAACTAGATACACCAATAATTATAGTCTTAAATATTCAGATGAGCAGTTGAACTCTGGAAGGCAAAGTCCTTCACAGAATGAAAGATGGGCAAGACCCAAACACATAA	A	5		112174368	+	ATAATGATGGAGAACTAGATACACCAATAA[A/-]TTATAGTCTTAAATATTCAGATGAGCAGTT	APC	GTTATGGTCAATACCCAGCCGACCTAGCCCATAAAATACATAGTGCAAATCATATGGATGATAATGATGGAGAACTAGATACACCAATAAATTATAGTCTTAAATATTCAGATGAGCAGTTGAACTCTGGAAGGCAAAGTCCTTCACAGAATGAAAGATGGGCAAGACCCAAACACATAA	8.0043	49.6457	24.5042	36.1103	14.9568
AAGAGCCTTATCTCGATTGA	71	+	2	-	166866150	GCAAATGCCTTGGGTTACTCAGAACTTGGAGCCATCAAATCTCTCAGGACACTAAGAGCTCTGAGACCTCTAAGAGCCTTATCTCGATTGAAGGGATGAGGGTAAGAAAAATGAAAGAACCTGAAGTATTGTATATAGCCAAAATTAAACTAAATTAAATTTAGAAAAAGGAAAATCTA	T	2		166866241	-	TCTGAGACCTCTAAGAGCCTTATCTCGATT[T/-]GAAGGGATGAGGGTAAGAAAAATGAAAGAA	SCN1A	GCAAATGCCTTGGGTTACTCAGAACTTGGAGCCATCAAATCTCTCAGGACACTAAGAGCTCTGAGACCTCTAAGAGCCTTATCTCGATTTGAAGGGATGAGGGTAAGAAAAATGAAAGAACCTGAAGTATTGTATATAGCCAAAATTAAACTAAATTAAATTTAGAAAAAGGAAAATCTA	7.9676	49.6453	24.5208	36.0962	14.9936
CCAATTCCACAACCCACCAC	86	-	11	-	31815134	GAAGAAAAACTGAGGAATCAGAGAAGACAGGCCAGCAACACACCTAGTCATATTCCTATCAGCAGTAGTTTCAGCACCAGTGTCTACCACCAATTCCACAACCCACCACACCGGGTAATTTGAAATACTAATACTACGAATCAATGTCTTTAAACCTGTTTGCTCCGGGCTCTGACTCT	A	11		31815225	-	CAGCAGTAGTTTCAGCACCAGTGTCTACCA[A/-]CCAATTCCACAACCCACCACACCGGGTAAT	PAX6	GAAGAAAAACTGAGGAATCAGAGAAGACAGGCCAGCAACACACCTAGTCATATTCCTATCAGCAGTAGTTTCAGCACCAGTGTCTACCAACCAATTCCACAACCCACCACACCGGGTAATTTGAAATACTAATACTACGAATCAATGTCTTTAAACCTGTTTGCTCCGGGCTCTGACTCT	7.98606	49.6449	24.2912	35.9252	14.7558
AGTTGGCAAAAGCTAATTAA	71	+	12	-	88505384	TACCGGAAGAAATGAAGAATTAAGACAGGAGCTCAGGGAATCTCGGAAAGAGGCTATAAATTATTCACAGCAGTTGGCAAAAGCTAATTAAAGGTGAGAATTTTATTAAATAAAAGAAAATGCTAAACATAAGAATGTAGATTTAATAGGAAATTTTTAATTTTTTAAAAAGAATGCTT	T	12		88505475	-	ATTATTCACAGCAGTTGGCAAAAGCTAATT[T/-]AAAGGTGAGAATTTTATTAAATAAAAGAAA	CEP290	TACCGGAAGAAATGAAGAATTAAGACAGGAGCTCAGGGAATCTCGGAAAGAGGCTATAAATTATTCACAGCAGTTGGCAAAAGCTAATTTAAAGGTGAGAATTTTATTAAATAAAAGAAAATGCTAAACATAAGAATGTAGATTTAATAGGAAATTTTTAATTTTTTAAAAAGAATGCTT	7.94349	49.6446	24.3621	35.9426	14.8565
GCTCTGCGCCCCTTCTTCCT	74	+	8	-	119122999	GGAGAGAAGAACACAGCGGTAGGAATGGCTTGCACCACCCCAGTCCGGATCATTTCTGGCCCCGCTTCCCGGACGCTCTGCGCCCCTTCTTCCTTGGGATCAATTGGAAAACGAGGATTCCAGCGTGCACATTTCCCCCCGGCAGAAGCGAGATGCCAACTCCAGCATCTACAAAGGCA	G	8		119123090	-	CCCCGCTTCCCGGACGCTCTGCGCCCCTTC[G/-]TTCCTTGGGATCAATTGGAAAACGAGGATT	EXT1	GGAGAGAAGAACACAGCGGTAGGAATGGCTTGCACCACCCCAGTCCGGATCATTTCTGGCCCCGCTTCCCGGACGCTCTGCGCCCCTTCGTTCCTTGGGATCAATTGGAAAACGAGGATTCCAGCGTGCACATTTCCCCCCGGCAGAAGCGAGATGCCAACTCCAGCATCTACAAAGGCA	11.95	49.4124	26.6141	34.8259	16.5197
CTCCCCAGCTGCCCCTTCCC	74	+	19	+	43865514	AGACACACAGAGACTCTGGCCCAAGGTGGCCAGCTGCTCTGAGCACAAAGTCATGTACCCCCACCTTCCCTCTGCTCCCCAGCTGCCCCTTCCCAGGAGACCGGCAGTGTCCTACCTGTGTGCAGCCCCTTGGAACCTGTTCAAGTGGCTCCCCCCGAATGACCTGCCCCAGGGGCGCC	G	19		43865605	+	CCACCTTCCCTCTGCTCCCCAGCTGCCCCT[G/-]TCCCAGGAGACCGGCAGTGTCCTACCTGTG	CD177	AGACACACAGAGACTCTGGCCCAAGGTGGCCAGCTGCTCTGAGCACAAAGTCATGTACCCCCACCTTCCCTCTGCTCCCCAGCTGCCCCTGTCCCAGGAGACCGGCAGTGTCCTACCTGTGTGCAGCCCCTTGGAACCTGTTCAAGTGGCTCCCCCCGAATGACCTGCCCCAGGGGCGCC	8.99166	49.3561	26.5584	34.8013	16.5075
ATTCATGCGAGTCTGATCTC	74	+	15	-	51528997	CTCATCTCCCACGGCAGATTCCTGTGGATGGGGATCGGCAGTGCCTGCAACTACTACAACCGGGTATATGGAGAATTCATGCGAGTCTGATCTCTGGAGAGGAAACACTCATTATCAGCAAGTGAGTCTGTTCATAATCGAAGACATACTTTTTAAATCGAGGCTGGAGTTTTTTCCAC	G	15		51529088	-	CCGGGTATATGGAGAATTCATGCGAGTCTG[G/-]ATCTCTGGAGAGGAAACACTCATTATCAGC	CYP19A1	CTCATCTCCCACGGCAGATTCCTGTGGATGGGGATCGGCAGTGCCTGCAACTACTACAACCGGGTATATGGAGAATTCATGCGAGTCTGGATCTCTGGAGAGGAAACACTCATTATCAGCAAGTGAGTCTGTTCATAATCGAAGACATACTTTTTAAATCGAGGCTGGAGTTTTTTCCAC	11.2374	49.2727	26.3948	32.4463	16.4105
TGGGAAGTAGTCATCATCTC	75	+	17	-	41244033	AATATGAAGAAGTAGTTCAGACTGTTAATACAGATTTCTCTCCATATCTGATTTCAGATAACTTAGAACAGCCTATGGGAAGTAGTCATCATCTCAGGTTTGTTCTGAGACACCTGATGACCTGTTAGATGATGGTGAAATAAAGGAAGATACTAGTTTTGCTGAAAATGACATTAAGG	G	17		41244124	-	AACTTAGAACAGCCTATGGGAAGTAGTCAT[G/-]CATCTCAGGTTTGTTCTGAGACACCTGATG	BRCA1	AATATGAAGAAGTAGTTCAGACTGTTAATACAGATTTCTCTCCATATCTGATTTCAGATAACTTAGAACAGCCTATGGGAAGTAGTCATGCATCTCAGGTTTGTTCTGAGACACCTGATGACCTGTTAGATGATGGTGAAATAAAGGAAGATACTAGTTTTGCTGAAAATGACATTAAGG	11.0378	49.1998	22.9008	32.4878	14.5048
AAGACATAGACCACAATCCA	73	+	2	-	179616593	TTTCCAGAATTATTCTCTGAGGGGGAATCTGAACATTCAGAAAGGGATACACGTGACGCCTTTTCAGATTCTGAAGACATAGACCACAATCCATGGCTGCTAAAAGATATGCAAGTAGAATATCATCTACAAGCTCCTGGCCTGAATATTTTAAGCCTTCTTTTACCCAGAAACTTACA	A	2		179616684	-	CTTTTCAGATTCTGAAGACATAGACCACAA[A/-]TCCATGGCTGCTAAAAGATATGCAAGTAGA	ttnnovex3	TTTCCAGAATTATTCTCTGAGGGGGAATCTGAACATTCAGAAAGGGATACACGTGACGCCTTTTCAGATTCTGAAGACATAGACCACAAATCCATGGCTGCTAAAAGATATGCAAGTAGAATATCATCTACAAGCTCCTGGCCTGAATATTTTAAGCCTTCTTTTACCCAGAAACTTACA	11.0139	49.1885	22.8921	32.4927	14.4981
TTACAGAAGTCTGCAATCTC	74	+	15	+	91347428	TGTGAAAAAACAAAAAGCGTTAGTAGCAAAAGTGTCTCAGAGGGAAGAGATGGTTAAAAAATGTCTTGGAGAACTTACAGAAGTCTGCAATCTCTGGGGAAAGTTTTTGGTGTCCATTACTTCAATATTTTTAATACCGTCACTCTCAAGAAGCTTGCAGGTGGGTACACATGTATCCT	A	15		91347519	+	ATGTCTTGGAGAACTTACAGAAGTCTGCAA[A/-]TCTCTGGGGAAAGTTTTTGGTGTCCATTAC	BLM	TGTGAAAAAACAAAAAGCGTTAGTAGCAAAAGTGTCTCAGAGGGAAGAGATGGTTAAAAAATGTCTTGGAGAACTTACAGAAGTCTGCAAATCTCTGGGGAAAGTTTTTGGTGTCCATTACTTCAATATTTTTAATACCGTCACTCTCAAGAAGCTTGCAGGTGGGTACACATGTATCCT	11.008	49.1879	22.8839	32.4896	14.4914
GTGATACCCACTGCCACGCG	82	-	19	-	44030407	CTCCTGAGTCTGAGGGAGAAGGATCTGGGCTGGGACTCCCAGGTCCTTTCTGTACCCTCCGGACCTGTCCCTCCTCTCTCTCCCAGTGATACCCACTGCCACGCGGACCACATTACAGGCTCGGGGCTGCTCCGTTCCCTCCTCCCTGGCTGCCAGTCTGTCATCTCCCGCCTTAGTGG	A	19		44030498	-	CGGACCTGTCCCTCCTCTCTCTCCCAGTGA[A/-]TACCCACTGCCACGCGGACCACATTACAGG	ETHE1	CTCCTGAGTCTGAGGGAGAAGGATCTGGGCTGGGACTCCCAGGTCCTTTCTGTACCCTCCGGACCTGTCCCTCCTCTCTCTCCCAGTGAATACCCACTGCCACGCGGACCACATTACAGGCTCGGGGCTGCTCCGTTCCCTCCTCCCTGGCTGCCAGTCTGTCATCTCCCGCCTTAGTGG	11.0127	49.1873	22.8936	32.4943	14.4993
CTGGTTTTCCAGGCTATCGC	75	+	1	-	17349132	CTCTGCACTCCCAGAGCTTTGAGTTGAGCCAGGGTGCCGCTCTGGCCTGTTGATTGGCAGCTCAGCTAATCATCCCTGGTTTTCCAGGCTATCGCTGGATGATTGACTCCAGAGATGACTTCACAGAGGAGCGCCTGGCCAAGCTGCAGGACCCATTCTCTCTATACCGCTGCCACACC	C	1		17349223	-	GCTCAGCTAATCATCCCTGGTTTTCCAGGC[C/-]TATCGCTGGATGATTGACTCCAGAGATGAC	SDHB	CTCTGCACTCCCAGAGCTTTGAGTTGAGCCAGGGTGCCGCTCTGGCCTGTTGATTGGCAGCTCAGCTAATCATCCCTGGTTTTCCAGGCCTATCGCTGGATGATTGACTCCAGAGATGACTTCACAGAGGAGCGCCTGGCCAAGCTGCAGGACCCATTCTCTCTATACCGCTGCCACACC	10.9873	49.1761	22.8835	32.4983	14.4915
AGAACTGCCTTCATCATCAC	74	+	12	-	53714298	AGTGGATCAATCTTCCTGTCCTACAACTGACAAAGGATCCCCTAAAGACCCCTGGAAGGCTGGACCATGGCACAAGAACTGCCTTCATCATCACCGGGAGCAAGTGTGGAAGAGATGCATCAACATTTGGTGAGGCATGGCAAAGGGTTTCCTGGGTCACAGTCTGCAGATCCTGGAAA	C	12		53714389	-	CTGGACCATGGCACAAGAACTGCCTTCATC[C/-]ATCACCGGGAGCAAGTGTGGAAGAGATGCA	AAAS	AGTGGATCAATCTTCCTGTCCTACAACTGACAAAGGATCCCCTAAAGACCCCTGGAAGGCTGGACCATGGCACAAGAACTGCCTTCATCCATCACCGGGAGCAAGTGTGGAAGAGATGCATCAACATTTGGTGAGGCATGGCAAAGGGTTTCCTGGGTCACAGTCTGCAGATCCTGGAAA	10.9476	49.1622	22.8593	29.6482	14.472
CCGATGGCCCGGAAAGGCGC	82	-	22	-	36678706	GCCGCCCCTGGCCTGGCCGGGCCCGCTGACCCTCTGCTTCTACCTCTGCCCCCAGGCGCGGGGACCTGCCGTTTGTCGTGCCCCGCCGATGGCCCGGAAAGGCGCCGGGGATGGCTCCGACGAAGAGGTAGATGGCAAAGCGGATGGGGCTGAGGCCAAACCTGCCGAATAAGCCTCTT	A	22		36678797	-	GGGGACCTGCCGTTTGTCGTGCCCCGCCGA[A/-]TGGCCCGGAAAGGCGCCGGGGATGGCTCCG	MYH9	GCCGCCCCTGGCCTGGCCGGGCCCGCTGACCCTCTGCTTCTACCTCTGCCCCCAGGCGCGGGGACCTGCCGTTTGTCGTGCCCCGCCGAATGGCCCGGAAAGGCGCCGGGGATGGCTCCGACGAAGAGGTAGATGGCAAAGCGGATGGGGCTGAGGCCAAACCTGCCGAATAAGCCTCTT	11.0153	49.1621	23.0332	32.5804	14.6102
TTCTGCTAATAGATCATCTC	73	+	4	+	100534201	AACGGATACAGTGATTTGATGTCCAAAATGCTGTCAGCATCTGGCGACCCTATCAGTGTGGTGAAAGGACTTATTCTGCTAATAGATCATCTCAGGTAATTCATTCAGTCTGTGAGTATTTATTGAGTCCCTAAAATACGCCAGGCACGTTTTAAATATGCTTAGTTCTTGGAGGATAC	T	4		100534292	+	GTGAAAGGACTTATTCTGCTAATAGATCAT[T/-]CTCAGGTAATTCATTCAGTCTGTGAGTATT	MTTP	AACGGATACAGTGATTTGATGTCCAAAATGCTGTCAGCATCTGGCGACCCTATCAGTGTGGTGAAAGGACTTATTCTGCTAATAGATCATTCTCAGGTAATTCATTCAGTCTGTGAGTATTTATTGAGTCCCTAAAATACGCCAGGCACGTTTTAAATATGCTTAGTTCTTGGAGGATAC	10.9438	49.1542	22.8779	32.5131	14.4879
ATCACAGCCACACCAATCCC	74	+	1	-	152279784	GGGGTCAAGCAGTGGAGGAAGGCAGGGATCCCACTACGAGCAATTGGTAGATAGATCTGGACACTCAGGGTCTCATCACAGCCACACCAATCCCAGGGAAGGTCTGATGCCTCCCATGGGCACTCAGGATCCAGAAGTGCAAGCAGACAAACTCGTAACGATGAACAATCAGGAGACGG	C	1		152279875	-	GACACTCAGGGTCTCATCACAGCCACACCA[C/-]ATCCCAGGGAAGGTCTGATGCCTCCCATGG	FLG	GGGGTCAAGCAGTGGAGGAAGGCAGGGATCCCACTACGAGCAATTGGTAGATAGATCTGGACACTCAGGGTCTCATCACAGCCACACCACATCCCAGGGAAGGTCTGATGCCTCCCATGGGCACTCAGGATCCAGAAGTGCAAGCAGACAAACTCGTAACGATGAACAATCAGGAGACGG	13.3896	49.1433	22.8952	32.5324	14.5028
GCTCCCAGTCGTCCCATCAC	74	+	1	-	94487374	CGTGAAGTTCGTGGCCCTGGTCTGAGGATTTCCTGTTTCCTTGTCAGGTATGGAGGAATTTCCATTGGAGGAAAGCTCCCAGTCGTCCCATCACGGGGGAAGCACTTGTTGGGTTTTTAAGCGACCTTGGCCGGATCATGAATGTGAGCGGGGTATGTAAACAGACTGGAGATTTGAGT	C	1		94487465	-	TTCCATTGGAGGAAAGCTCCCAGTCGTCCC[C/-]ATCACGGGGGAAGCACTTGTTGGGTTTTTA	ABCA4	CGTGAAGTTCGTGGCCCTGGTCTGAGGATTTCCTGTTTCCTTGTCAGGTATGGAGGAATTTCCATTGGAGGAAAGCTCCCAGTCGTCCCCATCACGGGGGAAGCACTTGTTGGGTTTTTAAGCGACCTTGGCCGGATCATGAATGTGAGCGGGGTATGTAAACAGACTGGAGATTTGAGT	13.356	49.1118	22.8327	29.6892	14.4517
CTGCAAAGAGTGTCAATCAT	75	+	X	-	31200779	GTCCATGGTGTGGCTGCCCGTCCTGCACAGAGTGGCTGCTGCAGAAACTGCCAAGCATCAGGCCAAATGTAACATCTGCAAAGAGTGTCAATCATTGGATTCAGGTATTAGGAACCAAAAAAAAAATGTCATTTTTTTCTCATCATTTTTCACCTTTTTATGACTTGATCTTTTATCTC	C	X		31200870	-	AGGCCAAATGTAACATCTGCAAAGAGTGTC[C/-]AATCATTGGATTCAGGTATTAGGAACCAAA	DMD	GTCCATGGTGTGGCTGCCCGTCCTGCACAGAGTGGCTGCTGCAGAAACTGCCAAGCATCAGGCCAAATGTAACATCTGCAAAGAGTGTCCAATCATTGGATTCAGGTATTAGGAACCAAAAAAAAAATGTCATTTTTTTCTCATCATTTTTCACCTTTTTATGACTTGATCTTTTATCTC	13.3263	49.0862	22.8287	29.7332	14.4501
TTCTTTGCAGAACAAATCCA	73	+	2	-	167060638	TCATTTTTAATGCACATCTTTAATTTCTGGATAATACTTGAAAAGTTTACTCTGCATTCGATATTATTCTTATTTCTTTGCAGAACAAATCCAAGGATGTATATTTGACCTAGTGACAAATCAAGCCTTTGATATTAGTATCATGGTTCTTATCTGTCTCAACATGGTAACCATGATGG	A	2		167060729	-	GATATTATTCTTATTTCTTTGCAGAACAAA[A/-]TCCAAGGATGTATATTTGACCTAGTGACAA	SCN9A	TCATTTTTAATGCACATCTTTAATTTCTGGATAATACTTGAAAAGTTTACTCTGCATTCGATATTATTCTTATTTCTTTGCAGAACAAAATCCAAGGATGTATATTTGACCTAGTGACAAATCAAGCCTTTGATATTAGTATCATGGTTCTTATCTGTCTCAACATGGTAACCATGATGG	13.3194	49.0809	22.8284	29.7455	14.4504
[truncated: 8,148 more rows]
