# Supplementary material for: Small molecule inhibition of ATM kinase increases CRISPR-Cas9 1-bp insertion frequency
Source: Nat Commun. 2021 Aug 25;12:5111. doi: 10.1038/s41467-021-25415-8 (PMC8387472; doi:10.1038/s41467-021-25415-8)
Supplement: Supplementary file 10 — Supplementary Data 8 [file 41467_2021_25415_MOESM10_ESM.xlsx]

## Sheet: Supplementary Table 8
	Supplementary Data File 8: ClinVar/HGMD analysis for installing pathogenic 1-bp insertions
gRNA	gRNA location	gRNA orientation	__hg19_chrom	__hg19_strand	__new_start	__pathogenic_seq	_hg19_chrom	_hg19_end	_hg19_start	_hg19_strand	_inserted_sequence	_sequence_context_hg19	__wildtype_seq	inDelphi predicted 1-bp ins frequency - mESC	inDelphi predicted 1-bp ins frequency - U2OS	inDelphi predicted 1-bp ins frequency - HEK293	inDelphi predicted 1-bp ins frequency - HCT116	inDelphi predicted 1-bp ins frequency - K562
AAACAGACTTTCTCTCTAAG	74	+	17	+	29652891	TTTAAAGCCATATTATGCAAAGCCATATGAAATTGTAGTGGACCTTACCCATACCGGGCCTAGCAATCGCTTTAAAACAGACTTTCTCTCTTAAGTGGTTTGTTGTTTTTCCTGGCTTTGCTTACGACAACGTCTCCGCAGTCTATATCTATAACTGTAACTCCTGGGTCAGGGAGTACAC	17	29652983	29652982	+	T	AGCAATCGCTTTAAAACAGACTTTCTCTCT[-/T]AAGTGGTTTGTTGTTTTTCCTGGCTTTGCT	TTTAAAGCCATATTATGCAAAGCCATATGAAATTGTAGTGGACCTTACCCATACCGGGCCTAGCAATCGCTTTAAAACAGACTTTCTCTCTAAGTGGTTTGTTGTTTTTCCTGGCTTTGCTTACGACAACGTCTCCGCAGTCTATATCTATAACTGTAACTCCTGGGTCAGGGAGTACAC	18.7703	59.5459	37.7436	46.5122	24.7503
GTACTCCTGGAGCCTCTCTC	74	+	17	+	29552147	TTACGGGGTAGGATGTGATATTCCTTCTAGTGGAAATACCAGTCAAATGTCCATGGATCATGAAGAATTACTACGTACTCCTGGAGCCTCTTCTCCGGAAGGGAAAAGGGAACTCCTCTATGGTCAGCTTCTTCTGTACTTTTTCTGTATCATTTTATGTGCTCTGTTTGTTTTCTGAATG	17	29552239	29552238	+	T	GAAGAATTACTACGTACTCCTGGAGCCTCT[-/T]CTCCGGAAGGGAAAAGGGAACTCCTCTATG	TTACGGGGTAGGATGTGATATTCCTTCTAGTGGAAATACCAGTCAAATGTCCATGGATCATGAAGAATTACTACGTACTCCTGGAGCCTCTCTCCGGAAGGGAAAAGGGAACTCCTCTATGGTCAGCTTCTTCTGTACTTTTTCTGTATCATTTTATGTGCTCTGTTTGTTTTCTGAATG	16.2363	56.79	26.5749	34.7846	16.5015
GGGTGCGCGCGGGGCCTCGA	75	+	10	-	135236958	CTTCCTCTGCGACAGCGGCGCAGCCAAGGGCGGCCGCGGAGGTGCGCGGGGCAGTGCCCGGGGAGGGGTCCGCGGGGGTGCGCGCGGGGGCCTCGAGGGTGCGCGTGAGGCCGGCGCAGCGCTACGGTGCCCCGGGCTCCTCCCTGCGCGTGGCTGCCGCCGGGGCGGCAGCCGGGGCGGC	10	135237050	135237049	-	G	GGGGAGGGGTCCGCGGGGGTGCGCGCGGGG[-/G]CCTCGAGGGTGCGCGTGAGGCCGGCGCAGC	CTTCCTCTGCGACAGCGGCGCAGCCAAGGGCGGCCGCGGAGGTGCGCGGGGCAGTGCCCGGGGAGGGGTCCGCGGGGGTGCGCGCGGGGCCTCGAGGGTGCGCGTGAGGCCGGCGCAGCGCTACGGTGCCCCGGGCTCCTCCCTGCGCGTGGCTGCCGCCGGGGCGGCAGCCGGGGCGGC	12.228	56.7462	26.6218	34.8863	16.5434
CAGGTCCTCAGGGGGCTCGT	74	+	12	-	48378736	CAGAGTGTCTATGTTCTGAGAATGGTGTTCTGTCTTTCAGGGAGCCCCTGGTGAAGATGGTCGTCCTGGACCTCCAGGTCCTCAGGGGGGCTCGTGGGCAGCCTGGTGTCATGGGTTTCCCTGGCCCCAAAGGTGCCAACGTAAGTAATAATTTGCTCTTCTATTTCCTTCCATGTGGTGC	12	48378828	48378827	-	G	GTCGTCCTGGACCTCCAGGTCCTCAGGGGG[-/G]CTCGTGGGCAGCCTGGTGTCATGGGTTTCC	CAGAGTGTCTATGTTCTGAGAATGGTGTTCTGTCTTTCAGGGAGCCCCTGGTGAAGATGGTCGTCCTGGACCTCCAGGTCCTCAGGGGGCTCGTGGGCAGCCTGGTGTCATGGGTTTCCCTGGCCCCAAAGGTGCCAACGTAAGTAATAATTTGCTCTTCTATTTCCTTCCATGTGGTGC	12.221	56.7423	26.5306	34.7635	16.4914
CCTCTCCTCCAGGGGCTGCC	72	+	3	-	48619990	AGCCCCCACCCCAGCCTCTAGCCCTGTCTGTCCATATCCCCCGTCCCCACCCACCTGCACAGCTCTTCCCTTCCTCTCCTCCAGGGGCTTGCCAGGGGTTGCTGGACGTCCTGGAGCCAAGGGTCCTGAAGTGAGTCTGTGACTGTGGTGGGACCAGGAGTGGGACTTTTGTGTGTCCCTC	3	48620082	48620081	-	T	CAGCTCTTCCCTTCCTCTCCTCCAGGGGCT[-/T]GCCAGGGGTTGCTGGACGTCCTGGAGCCAA	AGCCCCCACCCCAGCCTCTAGCCCTGTCTGTCCATATCCCCCGTCCCCACCCACCTGCACAGCTCTTCCCTTCCTCTCCTCCAGGGGCTGCCAGGGGTTGCTGGACGTCCTGGAGCCAAGGGTCCTGAAGTGAGTCTGTGACTGTGGTGGGACCAGGAGTGGGACTTTTGTGTGTCCCTC	18.1125	56.7295	32.0557	43.7108	27.3346
TCTCCTCGCAGGAGTCTGAC	74	+	16	+	2122156	CCACAAAGCAGAGCCTCAGATGCTAGCTTCCGCCTCTGTCTCTAGGGTCCAGAAGGCCCTGTCCTGACGCCTCCTCTCCTCGCAGGAGTCTTGACTGGAAGGTGCTGAAGCTGGTTCTGGGCAGGCTGCCTGAGTCCCTGCGCTATAAAGTGCTCATCTTTACTTCCCCTTGCAGTGTGGA	16	2122248	2122247	+	T	TCCTGACGCCTCCTCTCCTCGCAGGAGTCT[-/T]GACTGGAAGGTGCTGAAGCTGGTTCTGGGC	CCACAAAGCAGAGCCTCAGATGCTAGCTTCCGCCTCTGTCTCTAGGGTCCAGAAGGCCCTGTCCTGACGCCTCCTCTCCTCGCAGGAGTCTGACTGGAAGGTGCTGAAGCTGGTTCTGGGCAGGCTGCCTGAGTCCCTGCGCTATAAAGTGCTCATCTTTACTTCCCCTTGCAGTGTGGA	17.774	56.6896	40.7899	48.5333	34.8432
TAGAAGATCTGAGCTCTGAG	72	+	X	-	31838085	AGATGTTCATGAATTATCTTCAAAGTGTTAATCGAATAAGTAATGTGTATGCTTTTCTGTTAAAGAGGAAGTTAGAAGATCTGAGCTCTTGAGTGGAAGGCGGTAAACCGTTTACTTCAAGAGCTGAGGGCAAAGCAGCCTGACCTAGCTCCTGGACTGACCACTATTGGAGCCTGTAAGT	X	31838177	31838176	-	T	TTAAAGAGGAAGTTAGAAGATCTGAGCTCT[-/T]GAGTGGAAGGCGGTAAACCGTTTACTTCAA	AGATGTTCATGAATTATCTTCAAAGTGTTAATCGAATAAGTAATGTGTATGCTTTTCTGTTAAAGAGGAAGTTAGAAGATCTGAGCTCTGAGTGGAAGGCGGTAAACCGTTTACTTCAAGAGCTGAGGGCAAAGCAGCCTGACCTAGCTCCTGGACTGACCACTATTGGAGCCTGTAAGT	17.7741	56.6891	40.764	48.5046	34.8056
CACAGACAGGTGCTTATGAC	82	-	12	-	49426923	CCAGGGGCCCCAGGGCATGCTGGGCCCTGCCCAGGTGGCTGTGTTGCAGCAGCAGCACCCTGGAGCTTTGGGCCCCCAGGGCCCTCACAAGACAGGTGCTTATGACCCAGTCCCGGGTGCTCAGTTCCCCCCAGCTGGCACAGCAGGGTCAGGGCCTTATGGGACACAGGCTGGTCACAGC	12	49427015	49427014	-	A	CTGGAGCTTTGGGCCCCCAGGGCCCTCACA[-/A]GACAGGTGCTTATGACCCAGTCCCGGGTGC	CCAGGGGCCCCAGGGCATGCTGGGCCCTGCCCAGGTGGCTGTGTTGCAGCAGCAGCACCCTGGAGCTTTGGGCCCCCAGGGCCCTCACAGACAGGTGCTTATGACCCAGTCCCGGGTGCTCAGTTCCCCCCAGCTGGCACAGCAGGGTCAGGGCCTTATGGGACACAGGCTGGTCACAGC	17.7231	56.6734	40.7539	48.4844	34.8212
TCCAGGACCCTGAGTGCTTC	82	-	11	-	64572550	TGCCCTCTGCTAAGGGGTGAGTAAGAGACTGATCTGTGCCCTCCCTTCCCCCTCGTCCAGGGCACCCAGAGCCAAGGTTCCGCCCTCCAAGGACCCTGAGTGCTTCGCCCACCTGCTGCGATTCTACGACGGCATCTGCAAATGGGAGGAGGGCAGTCCCACGCCTGTGCTGCATGTGGGC	11	64572642	64572641	-	A	GGGCACCCAGAGCCAAGGTTCCGCCCTCCA[-/A]GGACCCTGAGTGCTTCGCCCACCTGCTGCG	TGCCCTCTGCTAAGGGGTGAGTAAGAGACTGATCTGTGCCCTCCCTTCCCCCTCGTCCAGGGCACCCAGAGCCAAGGTTCCGCCCTCCAGGACCCTGAGTGCTTCGCCCACCTGCTGCGATTCTACGACGGCATCTGCAAATGGGAGGAGGGCAGTCCCACGCCTGTGCTGCATGTGGGC	17.4983	56.6161	40.8284	48.5123	35.0984
AAAAGGGGTCCTCCCCTGTT	73	+	2	-	227924193	TTATCATTAAAAATTTTTTTTTGTTGTTAAATAGGTTTTCGTGGTGACATGGGAGATCCGGGTTTTGGAGGTGAAAAGGGGTCCTCCCCCTGTTGGGCCCCCAGGCCCTCCCGGCTCACCAGGAGTGAATGGTCAGAAAGGAATCCCGGGAGACCCTGCATTTGGTCACCTGGGACCCCCG	2	227924285	227924284	-	C	GGGTTTTGGAGGTGAAAAGGGGTCCTCCCC[-/C]TGTTGGGCCCCCAGGCCCTCCCGGCTCACC	TTATCATTAAAAATTTTTTTTTGTTGTTAAATAGGTTTTCGTGGTGACATGGGAGATCCGGGTTTTGGAGGTGAAAAGGGGTCCTCCCCTGTTGGGCCCCCAGGCCCTCCCGGCTCACCAGGAGTGAATGGTCAGAAAGGAATCCCGGGAGACCCTGCATTTGGTCACCTGGGACCCCCG	17.2151	56.5603	40.8632	47.0319	35.4916
TCAGAATGACGCCTCCTGTC	75	+	20	-	10629625	AATTTCACTGTAAATTACCTCTTTAAAATGATGACTTATTTATTTTTTAGATATTAATGACTGCCTTGGCCAGTGTCAGAATGACGCCTTCCTGTCGGGTATGTAAATCTTTGCTTAAATCAAAACTTTGACAATTGACAACAAATCTTTAGATTTGTGCGACACTAGGAGAGCTCTGTCC	20	10629717	10629716	-	T	ACTGCCTTGGCCAGTGTCAGAATGACGCCT[-/T]CCTGTCGGGTATGTAAATCTTTGCTTAAAT	AATTTCACTGTAAATTACCTCTTTAAAATGATGACTTATTTATTTTTTAGATATTAATGACTGCCTTGGCCAGTGTCAGAATGACGCCTCCTGTCGGGTATGTAAATCTTTGCTTAAATCAAAACTTTGACAATTGACAACAAATCTTTAGATTTGTGCGACACTAGGAGAGCTCTGTCC	17.421	56.5576	40.5115	47.4032	35.2322
TGGAGGTGTCCATCTCTGAC	74	+	16	+	89985698	GGGCTCCCTCAACTCCACCCCCACAGCCATCCCCCAGCTGGGGCTGGCTGCCAACCAGACAGGAGCCCGGTGCCTGGAGGTGTCCATCTCTTGACGGGCTCTTCCTCAGCCTGGGGCTGGTGAGCTTGGTGGAGAACGCGCTGGTGGTGGCCACCATCGCCAAGAACCGGAACCTGCACTC	16	89985790	89985789	+	T	GGAGCCCGGTGCCTGGAGGTGTCCATCTCT[-/T]GACGGGCTCTTCCTCAGCCTGGGGCTGGTG	GGGCTCCCTCAACTCCACCCCCACAGCCATCCCCCAGCTGGGGCTGGCTGCCAACCAGACAGGAGCCCGGTGCCTGGAGGTGTCCATCTCTGACGGGCTCTTCCTCAGCCTGGGGCTGGTGAGCTTGGTGGAGAACGCGCTGGTGGTGGCCACCATCGCCAAGAACCGGAACCTGCACTC	17.3346	56.5445	40.5855	47.5065	35.3856
TGGCCCAAGGACCCCCTGCG	73	+	X	-	153577269	AGGAAGGGGGCTGGGACCTGGGACTGAGGACCCCTCTTGCCTCAGGCAACAACATGCTGCTGGTGGGGGTTCATGGCCCAAGGACCCCCCTGCGAGGAGATCCTGGTGAAGCACGTGGGCAGCCGGCTCTACAGCGTGTCCTACCTGCTCAAGGACAAGGGGGAGTACACACTGGTGGTCA	X	153577361	153577360	-	C	CTGGTGGGGGTTCATGGCCCAAGGACCCCC[-/C]TGCGAGGAGATCCTGGTGAAGCACGTGGGC	AGGAAGGGGGCTGGGACCTGGGACTGAGGACCCCTCTTGCCTCAGGCAACAACATGCTGCTGGTGGGGGTTCATGGCCCAAGGACCCCCTGCGAGGAGATCCTGGTGAAGCACGTGGGCAGCCGGCTCTACAGCGTGTCCTACCTGCTCAAGGACAAGGGGGAGTACACACTGGTGGTCA	17.3662	56.542	40.5212	47.4165	35.2787
GGAGCTCACGGAAACCTGTC	74	+	16	+	2129051	ACCAGTGCCAGCTTGGGGTCTGCAGATGAGAACTCCGTGGCCCAGGCTGACGATAGCCTGAAAAACCTCCACCTGGAGCTCACGGAAACCTTGTCTGGACATGATGGCTCGATACGTCTTCTCCAACTTCACGGCTGTCCCGAAGAGGTCCAGGCGGCACTACAGGGCTGGGCGGGCCTGC	16	2129143	2129142	+	T	AAAACCTCCACCTGGAGCTCACGGAAACCT[-/T]GTCTGGACATGATGGCTCGATACGTCTTCT	ACCAGTGCCAGCTTGGGGTCTGCAGATGAGAACTCCGTGGCCCAGGCTGACGATAGCCTGAAAAACCTCCACCTGGAGCTCACGGAAACCTGTCTGGACATGATGGCTCGATACGTCTTCTCCAACTTCACGGCTGTCCCGAAGAGGTCCAGGCGGCACTACAGGGCTGGGCGGGCCTGC	17.3503	56.5403	40.5374	47.4391	35.3104
ACCTGAGCCACTTACCTGTA	74	+	6	+	32006497	GATGTGGTGGTGCTGAACTCCAAGAGGACCATTGAGGAAGCCATGGTCAAAAAGTGGGCAGACTTTGCTGGCAGACCTGAGCCACTTACCTTGTAAGGGCCGGGGGCATTTTTTCTTTCTTAAAAAAATTTTTTTTTAAGAGATGGGTTCTTGCTATGCTGCCCAGGCTGGTCTTAAATTC	6	32006589	32006588	+	T	ACTTTGCTGGCAGACCTGAGCCACTTACCT[-/T]GTAAGGGCCGGGGGCATTTTTTCTTTCTTA	GATGTGGTGGTGCTGAACTCCAAGAGGACCATTGAGGAAGCCATGGTCAAAAAGTGGGCAGACTTTGCTGGCAGACCTGAGCCACTTACCTGTAAGGGCCGGGGGCATTTTTTCTTTCTTAAAAAAATTTTTTTTTAAGAGATGGGTTCTTGCTATGCTGCCCAGGCTGGTCTTAAATTC	17.338	56.5032	38.4876	47.2345	35.1309
GTCCAGTACACTCCTCTGAC	72	+	3	-	48630156	CTGTCTGAGCCAAGCAGCCAATCCTTGAGAGTACAGTGGACAGCGGCCAGTGGCCCTGTGACTGGCTACAAGGTCCAGTACACTCCTCTTGACGGGGCTGGGACAGCCACTGCCGAGTGAGCGGCAGGAGGTAGGATGTCAGGAGTGATAGGTGGTGGCTGGGGACTTGGCTGGGCAAGAT	3	48630248	48630247	-	T	GACTGGCTACAAGGTCCAGTACACTCCTCT[-/T]GACGGGGCTGGGACAGCCACTGCCGAGTGA	CTGTCTGAGCCAAGCAGCCAATCCTTGAGAGTACAGTGGACAGCGGCCAGTGGCCCTGTGACTGGCTACAAGGTCCAGTACACTCCTCTGACGGGGCTGGGACAGCCACTGCCGAGTGAGCGGCAGGAGGTAGGATGTCAGGAGTGATAGGTGGTGGCTGGGGACTTGGCTGGGCAAGAT	17.3026	56.4775	38.426	47.1747	35.1014
CCGGGAGTGTGTCAACTGTG	72	+	3	-	128202736	GCCCTGGACTCCCTCCCGAGAACTTGCCGGTTAAGCAGGCCCCCGTGTCTCTCCCTGTTCCCCTGCAGAAGGCCGGGAGTGTGTCAACTTGTGGGGCCACAGCCACCCCTCTCTGGCGGCGGGACGGCACCGGCCACTACCTGTGCAATGCCTGTGGCCTCTACCACAAGATGAATGGGCA	3	128202828	128202827	-	T	CCCCTGCAGAAGGCCGGGAGTGTGTCAACT[-/T]GTGGGGCCACAGCCACCCCTCTCTGGCGGC	GCCCTGGACTCCCTCCCGAGAACTTGCCGGTTAAGCAGGCCCCCGTGTCTCTCCCTGTTCCCCTGCAGAAGGCCGGGAGTGTGTCAACTGTGGGGCCACAGCCACCCCTCTCTGGCGGCGGGACGGCACCGGCCACTACCTGTGCAATGCCTGTGGCCTCTACCACAAGATGAATGGGCA	17.1543	56.4642	35.4384	47.3328	35.3717
CAGCTGTCCCAGCAGCTGTC	75	+	1	-	43395191	GAGAAGAAGGTCACCATCCTGGAGCTGTTCCGCTCCCCCGCCTACCGCCAGCCCATCCTCATCGCTGTGGTGCTGCAGCTGTCCCAGCAAGCTGTCTGGCATCAACGCTGTGAGTGCCCCCACCCACCCTTCCTGTGCCCCAGCCAAGCCCTCTGGTCAAGTGTGCATGGTGAACAAGTCC	1	43395283	43395282	-	A	CATCGCTGTGGTGCTGCAGCTGTCCCAGCA[-/A]GCTGTCTGGCATCAACGCTGTGAGTGCCCC	GAGAAGAAGGTCACCATCCTGGAGCTGTTCCGCTCCCCCGCCTACCGCCAGCCCATCCTCATCGCTGTGGTGCTGCAGCTGTCCCAGCAGCTGTCTGGCATCAACGCTGTGAGTGCCCCCACCCACCCTTCCTGTGCCCCAGCCAAGCCCTCTGGTCAAGTGTGCATGGTGAACAAGTCC	17.1199	56.4581	35.5568	47.3459	35.4213
ACAGGCAGCTCGAAACTGTT	74	+	X	-	100609580	CTACTGGTCAGCAGAAGCTTTGTGCCTTTAACCTCTGTGCTGGGGACGGAGTCTCACTGGTCTCTGTTTGCACTACAGGCAGCTCGAAAACTGTTTGGTAAACGATCAAGGAGTTGTTAAAGTATCTGATTTCGGCCTGTCCAGGTGAGTGTGGCTTTTTCATCTTTCCCTCCAGAAGTAA	X	100609672	100609671	-	A	GTCTCTGTTTGCACTACAGGCAGCTCGAAA[-/A]CTGTTTGGTAAACGATCAAGGAGTTGTTAA	CTACTGGTCAGCAGAAGCTTTGTGCCTTTAACCTCTGTGCTGGGGACGGAGTCTCACTGGTCTCTGTTTGCACTACAGGCAGCTCGAAACTGTTTGGTAAACGATCAAGGAGTTGTTAAAGTATCTGATTTCGGCCTGTCCAGGTGAGTGTGGCTTTTTCATCTTTCCCTCCAGAAGTAA	17.2103	56.4472	38.5042	47.19	35.1874
GCCAGGTGGTGGAGAACATG	84	-	17	+	78082278	GGCCTGCAGGATACCCGTTCATGCCGCCATACTGGGGCCTGGGCTTCCACCTGTGCCGCTGGGGCTACTCCTCCACCGCTATCACCCGCCAAGGTGGTGGAGAACATGACCAGGGCCCACTTCCCCCTGGTGAGTTGGGGTGGTGGCAGGGGAGGCAAGGGGCTGGCCGGGACGCGTCTCC	17	78082370	78082369	+	A	GGGCTACTCCTCCACCGCTATCACCCGCCA[-/A]GGTGGTGGAGAACATGACCAGGGCCCACTT	GGCCTGCAGGATACCCGTTCATGCCGCCATACTGGGGCCTGGGCTTCCACCTGTGCCGCTGGGGCTACTCCTCCACCGCTATCACCCGCCAGGTGGTGGAGAACATGACCAGGGCCCACTTCCCCCTGGTGAGTTGGGGTGGTGGCAGGGGAGGCAAGGGGCTGGCCGGGACGCGTCTCC	17.2961	56.4322	38.2216	47.0168	34.9704
GGAATGTGGACCCCCCTGTC	73	+	17	-	72947622	TGCTGCCCAGCTCCTCCTGGTGCCTTGTCTGCAAGGTGCCCCAGCACCTGGGTAACCCCCCATTTCCTCCACAGGAATGTGGACCCCCCCTGTCTGGTACGACACCGACGTGAAGCTGTTTGAGATACAGCGGGTGTGAGGATGAAGCCGACGAGGGGCTCAGTCTAGGGGAAGGCAGGGC	17	72947714	72947713	-	C	CCATTTCCTCCACAGGAATGTGGACCCCCC[-/C]TGTCTGGTACGACACCGACGTGAAGCTGTT	TGCTGCCCAGCTCCTCCTGGTGCCTTGTCTGCAAGGTGCCCCAGCACCTGGGTAACCCCCCATTTCCTCCACAGGAATGTGGACCCCCCTGTCTGGTACGACACCGACGTGAAGCTGTTTGAGATACAGCGGGTGTGAGGATGAAGCCGACGAGGGGCTCAGTCTAGGGGAAGGCAGGGC	17.1378	56.4244	38.57	47.1969	35.2646
AAGGTGAAGAGCCTGCTGTG	74	+	12	+	111082734	CAGCCTCATTCAGTTGACTTCTTTTTCCTTCACCAAGACTGACTGGAGCTCTCCCGTGTCAGCTCGTAGCACAGAAGGTGAAGAGCCTGCTTGTGGGGCCAGGGCTTCCCAGATTACGTGGCCCCTTTTGGAAATTCCCAGGCCCAGGACATGCTGGACTGGGTGCCCATCCACTTCATCA	12	111082826	111082825	+	T	GCTCGTAGCACAGAAGGTGAAGAGCCTGCT[-/T]GTGGGGCCAGGGCTTCCCAGATTACGTGGC	CAGCCTCATTCAGTTGACTTCTTTTTCCTTCACCAAGACTGACTGGAGCTCTCCCGTGTCAGCTCGTAGCACAGAAGGTGAAGAGCCTGCTGTGGGGCCAGGGCTTCCCAGATTACGTGGCCCCTTTTGGAAATTCCCAGGCCCAGGACATGCTGGACTGGGTGCCCATCCACTTCATCA	17.0694	56.4149	38.6826	47.2324	35.3773
CAGGGCATTTTTTTACTGCA	75	+	10	-	78771699	CACCGTGGAGGAAATGTGGTACTCATTTCATTTGGGTGGATTATGAAACGTGTCAGTTTTTCCATTCTCTTTCTCCAGGGCATTTTTTTTACTGCAAGGCCTGTCATGATGACATCACAGATCCCAAAAGAATAAAAAAATGTGGCTGCAAACGGCGTAAGTAGTGTTTCTCTCCCTGTCC	10	78771791	78771790	-	T	TTCCATTCTCTTTCTCCAGGGCATTTTTTT[-/T]ACTGCAAGGCCTGTCATGATGACATCACAG	CACCGTGGAGGAAATGTGGTACTCATTTCATTTGGGTGGATTATGAAACGTGTCAGTTTTTCCATTCTCTTTCTCCAGGGCATTTTTTTACTGCAAGGCCTGTCATGATGACATCACAGATCCCAAAAGAATAAAAAAATGTGGCTGCAAACGGCGTAAGTAGTGTTTCTCTCCCTGTCC	15.6555	56.4043	38.3367	47.0574	35.0832
TCTGCCGTTACTGCCCTGTG	72	+	11	-	5248116	TGCTTCTGACACAACTGTGTTCACTAGCAACCTCAAACAGACACCATGGTGCATCTGACTCCTGAGGAGAAGTCTGCCGTTACTGCCCTTGTGGGGCAAGGTGAACGTGGATGAAGTTGGTGGTGAGGCCCTGGGCAGGTTGGTATCAAGGTTACAAGACAGGTTTAAGGAGACCAATAGA	11	5248208	5248207	-	T	TCCTGAGGAGAAGTCTGCCGTTACTGCCCT[-/T]GTGGGGCAAGGTGAACGTGGATGAAGTTGG	TGCTTCTGACACAACTGTGTTCACTAGCAACCTCAAACAGACACCATGGTGCATCTGACTCCTGAGGAGAAGTCTGCCGTTACTGCCCTGTGGGGCAAGGTGAACGTGGATGAAGTTGGTGGTGAGGCCCTGGGCAGGTTGGTATCAAGGTTACAAGACAGGTTTAAGGAGACCAATAGA	15.6624	56.3881	38.3537	47.0499	35.1109
CTCGCAGGAGTCTGACTGGA	75	+	16	+	2122159	CAAAGCAGAGCCTCAGATGCTAGCTTCCGCCTCTGTCTCTAGGGTCCAGAAGGCCCTGTCCTGACGCCTCCTCTCCTCGCAGGAGTCTGACCTGGAAGGTGCTGAAGCTGGTTCTGGGCAGGCTGCCTGAGTCCCTGCGCTATAAAGTGCTCATCTTTACTTCCCCTTGCAGTGTGGACCA	16	2122251	2122250	+	C	TGACGCCTCCTCTCCTCGCAGGAGTCTGAC[-/C]TGGAAGGTGCTGAAGCTGGTTCTGGGCAGG	CAAAGCAGAGCCTCAGATGCTAGCTTCCGCCTCTGTCTCTAGGGTCCAGAAGGCCCTGTCCTGACGCCTCCTCTCCTCGCAGGAGTCTGACTGGAAGGTGCTGAAGCTGGTTCTGGGCAGGCTGCCTGAGTCCCTGCGCTATAAAGTGCTCATCTTTACTTCCCCTTGCAGTGTGGACCA	15.6218	56.3834	38.5755	47.1424	35.316
TACAGGAGACCTCCCTGTAC	82	-	1	-	40542444	GTGTCATATCTGAGCTTCTTTCCTTTGCTTCTTCTGCAGTGGTTTGGATTTTACAGAAGTGGCCAAGCCAAGGAAACCATTCCCTTACAAGGAGACCTCCCTGTACACACAGGTAACTGGCAGGGAGTCTATCTTGGGAGGTTGGTGTTTTTTCAGCTCCCAGTTCCTGAAGCTGCTATGT	1	40542536	40542535	-	A	TGGCCAAGCCAAGGAAACCATTCCCTTACA[-/A]GGAGACCTCCCTGTACACACAGGTAACTGG	GTGTCATATCTGAGCTTCTTTCCTTTGCTTCTTCTGCAGTGGTTTGGATTTTACAGAAGTGGCCAAGCCAAGGAAACCATTCCCTTACAGGAGACCTCCCTGTACACACAGGTAACTGGCAGGGAGTCTATCTTGGGAGGTTGGTGTTTTTTCAGCTCCCAGTTCCTGAAGCTGCTATGT	15.6304	56.3832	38.5335	47.1257	35.2766
GCCTTCCTGAGGCACCTGGT	74	+	11	+	118963141	AGGACCAGGACATCTTGGATCTGGTGGGTGTGCTGCACGATCCCGAGACTCTGCTTCGCTGCATCGCTGAAAGGGCCTTCCTGAGGCACCTTGGTAGGGCCTGTGCTCCACCTGTGGAGGGCTGGGGACTTGGAGAGCTGGGAAAGGTGGCAGGGAAGATTTCTTACATGAATGCTCTGTA	11	118963233	118963232	+	T	CATCGCTGAAAGGGCCTTCCTGAGGCACCT[-/T]GGTAGGGCCTGTGCTCCACCTGTGGAGGGC	AGGACCAGGACATCTTGGATCTGGTGGGTGTGCTGCACGATCCCGAGACTCTGCTTCGCTGCATCGCTGAAAGGGCCTTCCTGAGGCACCTGGTAGGGCCTGTGCTCCACCTGTGGAGGGCTGGGGACTTGGAGAGCTGGGAAAGGTGGCAGGGAAGATTTCTTACATGAATGCTCTGTA	15.5943	56.3828	35.5213	47.1849	35.4483
ACAGGCCCTGGCTGCCTGTG	73	+	5	-	148406965	ACACAACCAAGCTCCTTGGCTTTCCTTCCCCAGGCTGGGGTGAAGTTTCTGCCTTGGCCTGCCCAATGCTCAGACAGGCCCTGGCTGCCCTGTGAGGAACTAGCAGACCGGAGCACCCAGAGGGCCCTGTGTCTCATCCTTTCCAAAGTGTACCTCGAGCACAGGTCTCCTGACGGTGCCA	5	148407057	148407056	-	C	TGCCCAATGCTCAGACAGGCCCTGGCTGCC[-/C]TGTGAGGAACTAGCAGACCGGAGCACCCAG	ACACAACCAAGCTCCTTGGCTTTCCTTCCCCAGGCTGGGGTGAAGTTTCTGCCTTGGCCTGCCCAATGCTCAGACAGGCCCTGGCTGCCTGTGAGGAACTAGCAGACCGGAGCACCCAGAGGGCCCTGTGTCTCATCCTTTCCAAAGTGTACCTCGAGCACAGGTCTCCTGACGGTGCCA	14.2492	56.3694	38.4138	47.0568	35.1815
TAGCTACCACACATACTGCC	72	+	12	-	49440352	GTGTATTGTGTGTGAGGTGTGTGGCCAGGCCTCCGACCCCTCACGCCTGCTGCTCTGTGATGACTGTGATATTAGCTACCACACATACTTGCCTGGACCCCCCACTGCTCACCGTCCCCAAGGGCGGCTGGAAGTGCAAGTGGTAAGGAGACTGGGATCTTCAGTGGAGCCCTGGGGCCTT	12	49440444	49440443	-	T	ATGACTGTGATATTAGCTACCACACATACT[-/T]GCCTGGACCCCCCACTGCTCACCGTCCCCA	GTGTATTGTGTGTGAGGTGTGTGGCCAGGCCTCCGACCCCTCACGCCTGCTGCTCTGTGATGACTGTGATATTAGCTACCACACATACTGCCTGGACCCCCCACTGCTCACCGTCCCCAAGGGCGGCTGGAAGTGCAAGTGGTAAGGAGACTGGGATCTTCAGTGGAGCCCTGGGGCCTT	14.2532	56.3648	38.4705	47.0747	35.2387
CACAGGTGCATCATAGCCGC	82	-	16	+	2138149	GGTGGGTCCAGGCGTGAGCTGGTGGGACAGGCCCAGGTGCCACCTGATAGTGAGCTCACCCCCTGCCTACGTCCCCAGATGGCCTCACAGGGTGCATCATAGCCGCTCCAACCCCACCGATATCTACCCCTCCAAGTGGATTGCCCGGCTCCGCCACATCAAGCGGCTCCGCCAGCGGGTA	16	2138241	2138240	+	G	CCTGCCTACGTCCCCAGATGGCCTCACAGG[-/G]TGCATCATAGCCGCTCCAACCCCACCGATA	GGTGGGTCCAGGCGTGAGCTGGTGGGACAGGCCCAGGTGCCACCTGATAGTGAGCTCACCCCCTGCCTACGTCCCCAGATGGCCTCACAGGTGCATCATAGCCGCTCCAACCCCACCGATATCTACCCCTCCAAGTGGATTGCCCGGCTCCGCCACATCAAGCGGCTCCGCCAGCGGGTA	14.2626	56.3468	38.4108	47.0264	35.2027
CCCAGGTCCAGGTGGGGAAG	83	-	5	+	149754542	GGTCAGAGCCGCCTCGGCCCCTGCCAAGGAGTCCCCCAGGAAAGGGGCTGCCCCAGCACCTCCTAGGAAAACAGGGCCTGCAGCCGCCCAGTGTCCAGGTGGGGAAGCAGGAGGAGGACTCAAGAAGCAGCAGCGAGGAGTCAGACAGTGACAGAGAGGCACTGGCAGCCATGAATGCAGC	5	149754634	149754633	+	T	CCTAGGAAAACAGGGCCTGCAGCCGCCCAG[-/T]GTCCAGGTGGGGAAGCAGGAGGAGGACTCA	GGTCAGAGCCGCCTCGGCCCCTGCCAAGGAGTCCCCCAGGAAAGGGGCTGCCCCAGCACCTCCTAGGAAAACAGGGCCTGCAGCCGCCCAGGTCCAGGTGGGGAAGCAGGAGGAGGACTCAAGAAGCAGCAGCGAGGAGTCAGACAGTGACAGAGAGGCACTGGCAGCCATGAATGCAGC	14.2661	56.3459	38.5051	47.0593	35.2953
CGCAGGCCGAGGGGGCTGCA	74	+	16	+	84179069	GCGACAGGTGGTGCAGCAGAGCTGGATTGCGCGCAGGAGCCCGGCGTGGAGGAGTCTGCGGGTGACCACGGGAGCGCAGGCCGAGGGGGCTTGCAAGGAAGGTGCCGACTGCCCCCCAGGGAGGGCGGTGGGCGAGGGGCAGACACGGCTAGGCGCTCCAGCCCCCTTCCCACACCACATA	16	84179161	84179160	+	T	GTGACCACGGGAGCGCAGGCCGAGGGGGCT[-/T]GCAAGGAAGGTGCCGACTGCCCCCCAGGGA	GCGACAGGTGGTGCAGCAGAGCTGGATTGCGCGCAGGAGCCCGGCGTGGAGGAGTCTGCGGGTGACCACGGGAGCGCAGGCCGAGGGGGCTGCAAGGAAGGTGCCGACTGCCCCCCAGGGAGGGCGGTGGGCGAGGGGCAGACACGGCTAGGCGCTCCAGCCCCCTTCCCACACCACATA	14.2753	56.343	35.6338	47.0986	35.5232
CCTTTGCAGTTGGCACTGAG	74	+	9	+	137644351	GCCACATCTCACGGCTCAGGCGCCAGCAAACCGGAGCACTGCTGCTGGGGCCCTGTCTCAGCGTGTCTCACTTTCCTTTGCAGTTGGCACTTGAGGGGACCAGCTGGCCCGATGGGTCTCACAGGGAGACCTGGCCCTGTGGTAAGTCATTGGCAAATCTGAGAGCTGGGCGTGGTGTGGG	9	137644443	137644442	+	T	CGTGTCTCACTTTCCTTTGCAGTTGGCACT[-/T]GAGGGGACCAGCTGGCCCGATGGGTCTCAC	GCCACATCTCACGGCTCAGGCGCCAGCAAACCGGAGCACTGCTGCTGGGGCCCTGTCTCAGCGTGTCTCACTTTCCTTTGCAGTTGGCACTGAGGGGACCAGCTGGCCCGATGGGTCTCACAGGGAGACCTGGCCCTGTGGTAAGTCATTGGCAAATCTGAGAGCTGGGCGTGGTGTGGG	14.2722	56.3311	38.4043	47.0021	35.2146
GGAGCGCGTGGGGCTCTGCC	74	+	21	+	47808669	GACGCCCTGCGCAGGCTGCTGGGTTTGTTTGGAGAGACGCTGAGGGCAGCCGTCACCCTGAGGAGCCGGATCGGGGAGCGCGTGGGGCTCTTGCCTGGATGACGCGGGCGCAGGCCTGGCCCTGTCGACAGGTGAGTGTGCCGGGACCAGCTGCCCAGCCCTGTGCTTGCAGCCCCTCTGT	21	47808761	47808760	+	T	GGAGCCGGATCGGGGAGCGCGTGGGGCTCT[-/T]GCCTGGATGACGCGGGCGCAGGCCTGGCCC	GACGCCCTGCGCAGGCTGCTGGGTTTGTTTGGAGAGACGCTGAGGGCAGCCGTCACCCTGAGGAGCCGGATCGGGGAGCGCGTGGGGCTCTGCCTGGATGACGCGGGCGCAGGCCTGGCCCTGTCGACAGGTGAGTGTGCCGGGACCAGCTGCCCAGCCCTGTGCTTGCAGCCCCTCTGT	14.2819	56.3311	38.6507	47.0644	35.4748
ACTGTTCTAGAAAAACTGGA	74	+	7	-	138447664	CTGTTGTGGGTAATGTATTTCAGGAATGTCATAGCACTTTCTGTTGGCTTACCTTCTTTTTCCTTCCTGCATAGACTGTTCTAGAAAAAACTGGAAGGAGAGTTACAGGAAGCCAACCAGAACCAGCAGGCCTTGAAACAAAGCTTCCTAGAACTGACAGAACTGAAATACCTCCTGAAGA	7	138447756	138447755	-	A	TTCCTTCCTGCATAGACTGTTCTAGAAAAA[-/A]CTGGAAGGAGAGTTACAGGAAGCCAACCAG	CTGTTGTGGGTAATGTATTTCAGGAATGTCATAGCACTTTCTGTTGGCTTACCTTCTTTTTCCTTCCTGCATAGACTGTTCTAGAAAAACTGGAAGGAGAGTTACAGGAAGCCAACCAGAACCAGCAGGCCTTGAAACAAAGCTTCCTAGAACTGACAGAACTGAAATACCTCCTGAAGA	14.2734	56.3285	38.3914	46.9936	35.2053
AACAGCCTGGGTCCCCTGAA	75	+	11	+	67257712	TGGATGGAGGGGGGTGTGGAGCCAGGGGGCCCAGGTCTACAGCTTCTCCCCGCTCCCTGCCCCCATACTCCCAGGAACAGCCTGGGTCCCCCTGAATGGATCCAGCTGGACCAGCAGATCACGCCGCTGCTGCTCAACTACTGCCAGTGCAAGCTGGTGGTCGAGGAGTACTACGAGGTGC	11	67257804	67257803	+	C	CCCATACTCCCAGGAACAGCCTGGGTCCCC[-/C]TGAATGGATCCAGCTGGACCAGCAGATCAC	TGGATGGAGGGGGGTGTGGAGCCAGGGGGCCCAGGTCTACAGCTTCTCCCCGCTCCCTGCCCCCATACTCCCAGGAACAGCCTGGGTCCCCTGAATGGATCCAGCTGGACCAGCAGATCACGCCGCTGCTGCTCAACTACTGCCAGTGCAAGCTGGTGGTCGAGGAGTACTACGAGGTGC	14.2754	56.3197	38.3056	46.9491	35.1328
CCTCATACAGCCCCCCTGGG	73	+	15	-	90190055	AGAGCTGGTGCGGCCAGGCTGGGGGGGCCCGCGGCTCCTGAATGGCCTGCCTCCCGGGTCCTTTGTGCCTCGACCTCATACAGCCCCCCCTGGGGGGTGCCCACGCCCATGTGCTGGGCATGGTGCCGCCTGCCTGCCTCCCTGGAGATGAAGTTGGCTCTGAGCAGAGGGGAGAGGTGAG	15	90190147	90190146	-	C	CCTTTGTGCCTCGACCTCATACAGCCCCCC[-/C]TGGGGGGTGCCCACGCCCATGTGCTGGGCA	AGAGCTGGTGCGGCCAGGCTGGGGGGGCCCGCGGCTCCTGAATGGCCTGCCTCCCGGGTCCTTTGTGCCTCGACCTCATACAGCCCCCCTGGGGGGTGCCCACGCCCATGTGCTGGGCATGGTGCCGCCTGCCTGCCTCCCTGGAGATGAAGTTGGCTCTGAGCAGAGGGGAGAGGTGAG	14.2891	56.3096	38.4656	46.9866	35.3057
CAACATTTTCAGCTTCTGGG	72	+	7	-	150644475	TGGCAGCGGTGGTGCGTCTACCCCGCTCACCCAGCTCTGCTCTCTGGCTGCAGGCGCCTTCTCAGGAGTGTCCAACATTTTCAGCTTCTTGGGGGGACAGTCGGGGCCGCCAGTACCAGGAGCTCCCTCGATGCCCCGCCCCCACCCCCAGCCTCCTCAACATCCCCCTCTCCAGCCCGGG	7	150644567	150644566	-	T	TCTCAGGAGTGTCCAACATTTTCAGCTTCT[-/T]GGGGGGACAGTCGGGGCCGCCAGTACCAGG	TGGCAGCGGTGGTGCGTCTACCCCGCTCACCCAGCTCTGCTCTCTGGCTGCAGGCGCCTTCTCAGGAGTGTCCAACATTTTCAGCTTCTGGGGGGACAGTCGGGGCCGCCAGTACCAGGAGCTCCCTCGATGCCCCGCCCCCACCCCCAGCCTCCTCAACATCCCCCTCTCCAGCCCGGG	14.2727	56.3065	38.0602	46.8254	34.9213
TGTTTCTGGATGATTCTAAG	72	+	16	-	2147642	CCTTGGCGCAGCTTGGACTCAAGACACTGTGCACCTCTCAGCAGGCCTTTGTTGGACAGATGAAGAGTGACTTGTTTCTGGATGATTCTTAAGAGGTGGGTTCCCTAGAGAAACCTCGAGCCCTGGTGCAGGTCACTGTGTCTGGGGTGCCGGGGGTGTGCGGGCTGCGTGTCCTTGCTGG	16	2147734	2147733	-	T	ATGAAGAGTGACTTGTTTCTGGATGATTCT[-/T]AAGAGGTGGGTTCCCTAGAGAAACCTCGAG	CCTTGGCGCAGCTTGGACTCAAGACACTGTGCACCTCTCAGCAGGCCTTTGTTGGACAGATGAAGAGTGACTTGTTTCTGGATGATTCTAAGAGGTGGGTTCCCTAGAGAAACCTCGAGCCCTGGTGCAGGTCACTGTGTCTGGGGTGCCGGGGGTGTGCGGGCTGCGTGTCCTTGCTGG	18.1708	56.2888	37.7811	47.8182	24.7335
TCCAGCTCCCCCCGCTCGCC	82	-	16	+	2134476	ACAGTCAGGGACCCTGGACGGGGAAAGTGCTGCCTGGTCGGCCTCGGGCGAAGACAGTCGGGGCCAGCCCGAGGGTCCCTTGCCTTCCAGCCTCCCCCCGCTCGCCCAGTGGCCTCCGGCCCCGAGGTTACACCATCTCCGACTCGGCCCCATCACGCAGGGGCAAGAGAGTAGAGAGGGA	16	2134568	2134567	+	C	GGCCAGCCCGAGGGTCCCTTGCCTTCCAGC[-/C]TCCCCCCGCTCGCCCAGTGGCCTCCGGCCC	ACAGTCAGGGACCCTGGACGGGGAAAGTGCTGCCTGGTCGGCCTCGGGCGAAGACAGTCGGGGCCAGCCCGAGGGTCCCTTGCCTTCCAGCTCCCCCCGCTCGCCCAGTGGCCTCCGGCCCCGAGGTTACACCATCTCCGACTCGGCCCCATCACGCAGGGGCAAGAGAGTAGAGAGGGA	14.3218	56.2877	35.796	46.9324	35.645
ACCTGCCCTCTCTTCCTGGG	72	+	1	-	46660184	GTGTCTGGGCCCCCATGGCCCTCATTCCTGCCTCCTGCCAGGTCCTGTCTTCGGGGAGAAACATTCTAAATCACCTGCCCTCTCTTCCTTGGGGGGACCCAGTCCTGCTGAAGACAGATGTGCCATTGAGCTCAGCAGAAGGTGGAGTTAGTGGAGCATGGATGGGGCAGGGCCTGGGCTG	1	46660276	46660275	-	T	AACATTCTAAATCACCTGCCCTCTCTTCCT[-/T]GGGGGGACCCAGTCCTGCTGAAGACAGATG	GTGTCTGGGCCCCCATGGCCCTCATTCCTGCCTCCTGCCAGGTCCTGTCTTCGGGGAGAAACATTCTAAATCACCTGCCCTCTCTTCCTGGGGGGACCCAGTCCTGCTGAAGACAGATGTGCCATTGAGCTCAGCAGAAGGTGGAGTTAGTGGAGCATGGATGGGGCAGGGCCTGGGCTG	14.2857	56.2872	38.1144	46.8307	34.9864
ACAAGGACTCTTTTTCTGGT	74	+	2	+	71817326	TTCCCTTGGTGAAGATGGGAACCGCTACCATCTACGCTGCTACATGTACCAGGCCCGGGACCTGGCTGCGATGGACAAGGACTCTTTTTCTTGGTAGGTGGGAGAGAGGCAGGAGAGTCAGAGACTGTGGGCTGAGATCTGGGAATGGAGACATCTGGCTTTCGGGCAACAAGGGGTGCTG	2	71817418	71817417	+	T	CTGGCTGCGATGGACAAGGACTCTTTTTCT[-/T]GGTAGGTGGGAGAGAGGCAGGAGAGTCAGA	TTCCCTTGGTGAAGATGGGAACCGCTACCATCTACGCTGCTACATGTACCAGGCCCGGGACCTGGCTGCGATGGACAAGGACTCTTTTTCTGGTAGGTGGGAGAGAGGCAGGAGAGTCAGAGACTGTGGGCTGAGATCTGGGAATGGAGACATCTGGCTTTCGGGCAACAAGGGGTGCTG	14.2917	56.2726	38.0768	46.7983	34.9652
TCCATGGGGCTGCAGCTGTA	75	+	1	-	2338139	CTGCCCGGAGAGGACCTGAGGGCCCGTGTTAGCTACAGGCTGCTGGGGGTCATCTCACTGCTGCACCTGGTGCTGTCCATGGGGCTGCAAGCTGTACGGTTTCAGGCAGCGGCAGCGAGCCAGGAAGGAGTGGAGGCTGCACCGCGGCCTGTCTCACCGCAGGTGCGTGCGGGGGCCACAC	1	2338231	2338230	-	A	GCTGCACCTGGTGCTGTCCATGGGGCTGCA[-/A]GCTGTACGGTTTCAGGCAGCGGCAGCGAGC	CTGCCCGGAGAGGACCTGAGGGCCCGTGTTAGCTACAGGCTGCTGGGGGTCATCTCACTGCTGCACCTGGTGCTGTCCATGGGGCTGCAGCTGTACGGTTTCAGGCAGCGGCAGCGAGCCAGGAAGGAGTGGAGGCTGCACCGCGGCCTGTCTCACCGCAGGTGCGTGCGGGGGCCACAC	14.3145	56.2584	38.2974	46.855	35.2016
GTGGGATGGGAATATCTAAC	74	+	6	+	112389411	TAGAAATCTCCCACTTATTTGGAAAAAAAAATGTCTTGTGCAAGCAACAAAATGGACTCCCTGCTCCAGAACATGTGGGATGGGAATATCTTAACAGGGTGACCAATGAAAACAGCAACTGTGAAATGAGAAAAGAGAAAAGACTGTGTTACATTCAGCCTTGCGACAGCAATATATTAAA	6	112389503	112389502	+	T	TGCTCCAGAACATGTGGGATGGGAATATCT[-/T]AACAGGGTGACCAATGAAAACAGCAACTGT	TAGAAATCTCCCACTTATTTGGAAAAAAAAATGTCTTGTGCAAGCAACAAAATGGACTCCCTGCTCCAGAACATGTGGGATGGGAATATCTAACAGGGTGACCAATGAAAACAGCAACTGTGAAATGAGAAAAGAGAAAAGACTGTGTTACATTCAGCCTTGCGACAGCAATATATTAAA	17.8415	56.2558	37.8678	47.8575	23.2769
TGCAGATACATGTCATGGAG	82	-	X	+	153792559	CCCAGCCAGAGGAGGAGCCCCCCCGAGGAGCCACCTGACTTCTGCTGTCCCAAGTGCCAGTATCAGGCCCCTGATATGGACACCCTGCAGACTACATGTCATGGAGTGCATTGAGTAGGGCCGGCCAGTGCAAGGCCACTGCCTGCCGAGGACGTGCCCGGGACCGTGCAGTCTGCGCTTT	X	153792651	153792650	+	C	ATCAGGCCCCTGATATGGACACCCTGCAGA[-/C]TACATGTCATGGAGTGCATTGAGTAGGGCC	CCCAGCCAGAGGAGGAGCCCCCCCGAGGAGCCACCTGACTTCTGCTGTCCCAAGTGCCAGTATCAGGCCCCTGATATGGACACCCTGCAGATACATGTCATGGAGTGCATTGAGTAGGGCCGGCCAGTGCAAGGCCACTGCCTGCCGAGGACGTGCCCGGGACCGTGCAGTCTGCGCTTT	14.3077	56.2531	38.1517	46.8031	35.0579
CTGGCCGATGAGATCCTGTG	73	+	11	-	17408619	CCTCGAGATCATCGTCATCCTGGAAGGCGTGGTGGAAACCACGGGCATCACCACCCAGGCCCGCACCTCCTACCTGGCCGATGAGATCCCTGTGGGGCCAGCGCTTTGTGCCCATTGTAGCTGAGGAGGACGGACGTTACTCTGTGGACTACTCCAAGTTTGGCAACACCGTCAAAGTGCC	11	17408711	17408710	-	C	CCCGCACCTCCTACCTGGCCGATGAGATCC[-/C]TGTGGGGCCAGCGCTTTGTGCCCATTGTAG	CCTCGAGATCATCGTCATCCTGGAAGGCGTGGTGGAAACCACGGGCATCACCACCCAGGCCCGCACCTCCTACCTGGCCGATGAGATCCTGTGGGGCCAGCGCTTTGTGCCCATTGTAGCTGAGGAGGACGGACGTTACTCTGTGGACTACTCCAAGTTTGGCAACACCGTCAAAGTGCC	14.3103	56.2529	38.1877	46.8148	35.0944
GAGCCGGGTCCTTGCCTGAG	72	+	7	-	16460803	CCGAGGCTAGCGGGGCTCGCCGTTCCGCCCGCAGCCATGGAGGCCGGGCCGCCGGGCAGCGCCAGGCCGGCGGAGCCGGGTCCTTGCCTTGAGTGGTCAGCGCGGCGCGGACCACACGGCTTCCGCCTCCCTGCAGAGCGTGGCCGGGACCGAGCCCGGGCGCCACCCGCAAGCCGTGGCA	7	16460895	16460894	-	T	CGCCAGGCCGGCGGAGCCGGGTCCTTGCCT[-/T]GAGTGGTCAGCGCGGCGCGGACCACACGGC	CCGAGGCTAGCGGGGCTCGCCGTTCCGCCCGCAGCCATGGAGGCCGGGCCGCCGGGCAGCGCCAGGCCGGCGGAGCCGGGTCCTTGCCTGAGTGGTCAGCGCGGCGCGGACCACACGGCTTCCGCCTCCCTGCAGAGCGTGGCCGGGACCGAGCCCGGGCGCCACCCGCAAGCCGTGGCA	14.3132	56.2518	38.2188	46.8228	35.1278
CCCAGCTCTACCTGCGCCCC	82	-	1	-	5934521	CAGGAGTGGAGGGACTTCAAGGGTGCTGCTGGCCTGCACACACCGGTGGAGGAGGACATGTTCCACCTGCGTGGCAGCCTGGCCCCCCACGCTCTACCTGCGCCCCCACGAGACCGCCCACGTCCCCTTCAAGTTCCAGAGCTTCTCTGCAGGGCAGCTGGCCATGGTGCAGGTGCGGGTG	1	5934613	5934612	-	C	GTTCCACCTGCGTGGCAGCCTGGCCCCCCA[-/C]GCTCTACCTGCGCCCCCACGAGACCGCCCA	CAGGAGTGGAGGGACTTCAAGGGTGCTGCTGGCCTGCACACACCGGTGGAGGAGGACATGTTCCACCTGCGTGGCAGCCTGGCCCCCCAGCTCTACCTGCGCCCCCACGAGACCGCCCACGTCCCCTTCAAGTTCCAGAGCTTCTCTGCAGGGCAGCTGGCCATGGTGCAGGTGCGGGTG	14.3518	56.2482	38.6074	46.8169	35.6304
ACCATGGAGCCCGTCCTGGG	74	+	17	+	42084906	GCAGCTTCGGACCAAGGAGAGGTCCCAGCCTGCCGCTCTCCCGCTGCGCCAGGTACAACGCCGCCGCCATTCTGACCATGGAGCCCGTCCTTGGGGGGCACCCCGTACCTGGACAAATTTGTGGTGAGCTCCAGCCGCCAGGGCCAAGGCTCCGGCCAGATGCTGTGGGAGTGCCTGCGGC	17	42084998	42084997	+	T	CGCCGCCATTCTGACCATGGAGCCCGTCCT[-/T]GGGGGGCACCCCGTACCTGGACAAATTTGT	GCAGCTTCGGACCAAGGAGAGGTCCCAGCCTGCCGCTCTCCCGCTGCGCCAGGTACAACGCCGCCGCCATTCTGACCATGGAGCCCGTCCTGGGGGGCACCCCGTACCTGGACAAATTTGTGGTGAGCTCCAGCCGCCAGGGCCAAGGCTCCGGCCAGATGCTGTGGGAGTGCCTGCGGC	14.3265	56.2381	38.2723	46.8124	35.2058
CCCAGCGAGCCTGTGCCCAG	82	-	12	-	114793643	CTATCCACAGCAGCAGGGCCTGGGTGCCTCCTACAGGACAGAGTCGGCACAGCGGCAAGCTTGCATGTATGCCAGCTCTGCGCCCCCCAAGCGAGCCTGTGCCCAGCCTAGAGGACATCAGCTGCAACACGTGGCCAAGCATGCCTTCCTACAGCAGCTGCACCGTCACCACCGTGCAGCC	12	114793735	114793734	-	A	CTTGCATGTATGCCAGCTCTGCGCCCCCCA[-/A]GCGAGCCTGTGCCCAGCCTAGAGGACATCA	CTATCCACAGCAGCAGGGCCTGGGTGCCTCCTACAGGACAGAGTCGGCACAGCGGCAAGCTTGCATGTATGCCAGCTCTGCGCCCCCCAGCGAGCCTGTGCCCAGCCTAGAGGACATCAGCTGCAACACGTGGCCAAGCATGCCTTCCTACAGCAGCTGCACCGTCACCACCGTGCAGCC	14.3491	56.2348	38.4798	46.8127	35.4722
TCCAGCCCAGCCCCGCCCCC	82	-	11	-	64577299	GTGCTCCTTTCCTTGGTGCTGGGCTTCGTGGAGCATTTTCTGGCTGTCAACCGCGTCATCCCTACCAACGTTCCCGAGCTCACCTTCCAAGCCCAGCCCCGCCCCCGACCCGCCTGGCGGCCTCACCTACTTTCCCGTGGCCGACCTGTCTATCATCGCCGCCCTCTATGCCCGCTTCACC	11	64577391	64577390	-	A	CCCTACCAACGTTCCCGAGCTCACCTTCCA[-/A]GCCCAGCCCCGCCCCCGACCCGCCTGGCGG	GTGCTCCTTTCCTTGGTGCTGGGCTTCGTGGAGCATTTTCTGGCTGTCAACCGCGTCATCCCTACCAACGTTCCCGAGCTCACCTTCCAGCCCAGCCCCGCCCCCGACCCGCCTGGCGGCCTCACCTACTTTCCCGTGGCCGACCTGTCTATCATCGCCGCCCTCTATGCCCGCTTCACC	14.3508	56.2337	38.486	46.8081	35.4842
TATAGGAAGGATGAGAATTC	84	-	1	+	100349644	ATTTTGTTAAAATGTTTTTATGTATTCCTAGGCAAAATTGAAGAAGTAGTTCTTGAAGCTAGAACTATTGAGAGAAACACGAAACCTTATAAGGAAGGATGAGAATTCAATCAATGGAACACCAGATATCACAGTAGAAATTAGAGAACATATTCAGGTATTTGGGACTCTCATCTTACTA	1	100349736	100349735	+	A	GAACTATTGAGAGAAACACGAAACCTTATA[-/A]GGAAGGATGAGAATTCAATCAATGGAACAC	ATTTTGTTAAAATGTTTTTATGTATTCCTAGGCAAAATTGAAGAAGTAGTTCTTGAAGCTAGAACTATTGAGAGAAACACGAAACCTTATAGGAAGGATGAGAATTCAATCAATGGAACACCAGATATCACAGTAGAAATTAGAGAACATATTCAGGTATTTGGGACTCTCATCTTACTA	17.443	56.2302	37.7862	47.7817	23.2174
TGGATGGCTTCCCCCCTGGG	75	+	1	+	150483381	ATCCAGAACCTGAGTCCTGGAATGCAGCCCAGCACTGCCAACAGGACCGGTCCCAAGGGGGCTGGGGCCACCGGCTGGATGGCTTCCCCCCCTGGGCGGCCTTCTCCAGACAATCTGAACCAAATCTGCCTTCCTAACCGTCAGCATGTGGTATATGGTCCCTGGAACCTACCACAGTCCA	1	150483473	150483472	+	C	CTGGGGCCACCGGCTGGATGGCTTCCCCCC[-/C]TGGGCGGCCTTCTCCAGACAATCTGAACCA	ATCCAGAACCTGAGTCCTGGAATGCAGCCCAGCACTGCCAACAGGACCGGTCCCAAGGGGGCTGGGGCCACCGGCTGGATGGCTTCCCCCCTGGGCGGCCTTCTCCAGACAATCTGAACCAAATCTGCCTTCCTAACCGTCAGCATGTGGTATATGGTCCCTGGAACCTACCACAGTCCA	14.3473	56.2094	38.2807	46.7531	35.2681
CACAGCAGCCGGCGGCACCC	84	-	17	+	70120010	AGCAGCAGGCGCCGCCGCCACCCCCGCAGCAGCCCCCACAGGCCCCGCCGGCCCCGCAGGCGCCCCCGCAGCCGCAGGCGGCGCCCCCACAAGCAGCCGGCGGCACCCCCGCAGCAGCCACAGGCGCACACGCTGACCACGCTGAGCAGCGAGCCGGGCCAGTCCCAGCGAACGCACATCA	17	70120102	70120101	+	A	GCCCCCGCAGCCGCAGGCGGCGCCCCCACA[-/A]GCAGCCGGCGGCACCCCCGCAGCAGCCACA	AGCAGCAGGCGCCGCCGCCACCCCCGCAGCAGCCCCCACAGGCCCCGCCGGCCCCGCAGGCGCCCCCGCAGCCGCAGGCGGCGCCCCCACAGCAGCCGGCGGCACCCCCGCAGCAGCCACAGGCGCACACGCTGACCACGCTGAGCAGCGAGCCGGGCCAGTCCCAGCGAACGCACATCA	14.3806	56.2088	38.5206	46.6945	35.6286
TTTATACTGGACAATTTTGC	82	-	6	-	65622404	GAATGCGACTCTGATCCATGCATGAATGGAGGTCTTTGTCATGAATCTACCATCCCTGGACAATTTGTATGTCTGTGCCCACCCCTTTAATACTGGACAATTTTGCCACCAACGCTATAACCTTTGTGACCTACTTCATAACCCTTGCAGAAACAACTCAACATGCTTAGCTTTGGTAGAC	6	65622496	65622495	-	A	ACAATTTGTATGTCTGTGCCCACCCCTTTA[-/A]TACTGGACAATTTTGCCACCAACGCTATAA	GAATGCGACTCTGATCCATGCATGAATGGAGGTCTTTGTCATGAATCTACCATCCCTGGACAATTTGTATGTCTGTGCCCACCCCTTTATACTGGACAATTTTGCCACCAACGCTATAACCTTTGTGACCTACTTCATAACCCTTGCAGAAACAACTCAACATGCTTAGCTTTGGTAGAC	17.428	56.2077	37.9084	47.8609	23.2952
ATTTTTGTGTTACAGCTGGA	72	+	14	-	88406232	TGCCACTCAAGAACCCCACTGAATTATATGATTCTGTGATTGAGATCTCAAAATTATATCTATTGGGATAATATTTTTGTGTTACAGCTTGGATGGATTATATATGCTTTAGGACGTGTTGAAGTTACAGCAAAAAAATGGTATACACTCACGTTAACTATTAAGGTAAGTATTGCTGATT	14	88406324	88406323	-	T	CTATTGGGATAATATTTTTGTGTTACAGCT[-/T]GGATGGATTATATATGCTTTAGGACGTGTT	TGCCACTCAAGAACCCCACTGAATTATATGATTCTGTGATTGAGATCTCAAAATTATATCTATTGGGATAATATTTTTGTGTTACAGCTGGATGGATTATATATGCTTTAGGACGTGTTGAAGTTACAGCAAAAAAATGGTATACACTCACGTTAACTATTAAGGTAAGTATTGCTGATT	14.3261	56.2052	38.0299	46.6924	34.9947
GGGGCTGTCGGGGGGCTGTT	74	+	19	-	30193776	CTCAGTGGGAACTTAAGTAAGGCCATCGCTTATGAATAAGACCCACTAATTGAACGATTCCATGTTTTCTAGGGGGGGCTGTCGGGGGGGCTGTTAGGTGCCTGGATGACAAGTGGACAGTTTAAGCCGGTTCCTCAGATCCTAATGGAGCTGCCCCCTGCCGAGCAACAGAGGCTCTTTA	19	30193868	30193867	-	G	CCATGTTTTCTAGGGGGGGCTGTCGGGGGG[-/G]CTGTTAGGTGCCTGGATGACAAGTGGACAG	CTCAGTGGGAACTTAAGTAAGGCCATCGCTTATGAATAAGACCCACTAATTGAACGATTCCATGTTTTCTAGGGGGGGCTGTCGGGGGGCTGTTAGGTGCCTGGATGACAAGTGGACAGTTTAAGCCGGTTCCTCAGATCCTAATGGAGCTGCCCCCTGCCGAGCAACAGAGGCTCTTTA	14.3477	56.2045	38.2508	46.7391	35.2417
AATTGGAATGAATTTCTATA	74	+	6	-	49421345	TTCTGCTCTATATTGTTAACTTTAATTAAATTCTGGACCTAACGTTACTATTTTAGGTTGTCTTTCTTCTGGGGAATTGGAATGAATTTTCTATATGGAAATAGCAAAGATGAGAGCTGGTAGAAGACTCTGGGCTCACTTAATAGAGAAAATGTTTCAGCCTAAAAACTCAAAATCTCTT	6	49421437	49421436	-	T	GTCTTTCTTCTGGGGAATTGGAATGAATTT[-/T]CTATATGGAAATAGCAAAGATGAGAGCTGG	TTCTGCTCTATATTGTTAACTTTAATTAAATTCTGGACCTAACGTTACTATTTTAGGTTGTCTTTCTTCTGGGGAATTGGAATGAATTTCTATATGGAAATAGCAAAGATGAGAGCTGGTAGAAGACTCTGGGCTCACTTAATAGAGAAAATGTTTCAGCCTAAAAACTCAAAATCTCTT	15.3215	56.2041	38.0173	47.9132	23.3585
GGCTCGCCTCCAGCCCTACA	73	+	11	-	116661526	GCGAGGCTCCTCGGCTCCCACAGGACCCGGTGGGCATGCGGCGGCAGCTGCAGGAGGAGTTGGAGGAGGTGAAGGCTCGCCTCCAGCCCCTACATGGCAGAGGCGCACGAGCTGGTGGGCTGGAATTTGGAGGGCTTGCGGCAGCAACTGAAGCCCTACACGATGGATCTGATGGAGCAGG	11	116661618	116661617	-	C	TTGGAGGAGGTGAAGGCTCGCCTCCAGCCC[-/C]TACATGGCAGAGGCGCACGAGCTGGTGGGC	GCGAGGCTCCTCGGCTCCCACAGGACCCGGTGGGCATGCGGCGGCAGCTGCAGGAGGAGTTGGAGGAGGTGAAGGCTCGCCTCCAGCCCTACATGGCAGAGGCGCACGAGCTGGTGGGCTGGAATTTGGAGGGCTTGCGGCAGCAACTGAAGCCCTACACGATGGATCTGATGGAGCAGG	15.2687	56.202	37.8714	47.815	23.2646
TGAGGAGGAAGTCTTCTACC	74	+	17	-	41245610	TATAAGCAGCAGTATAAGCAATATGGAACTCGAATTAAATATCCACAATTCAAAAGCACCTAAAAAGAATAGGCTGAGGAGGAAGTCTTTCTACCAGGCATATTCATGCGCTTGAACTAGTAGTCAGTAGAAATCTAAGCCCACCTAATTGTACTGAATTGCAAATTGATAGTTGTTCTAG	17	41245702	41245701	-	T	CTAAAAAGAATAGGCTGAGGAGGAAGTCTT[-/T]CTACCAGGCATATTCATGCGCTTGAACTAG	TATAAGCAGCAGTATAAGCAATATGGAACTCGAATTAAATATCCACAATTCAAAAGCACCTAAAAAGAATAGGCTGAGGAGGAAGTCTTCTACCAGGCATATTCATGCGCTTGAACTAGTAGTCAGTAGAAATCTAAGCCCACCTAATTGTACTGAATTGCAAATTGATAGTTGTTCTAG	15.2474	56.2	37.7594	47.7401	23.1924
TGTTGTGAGACGTGACTGCC	72	+	22	-	33673028	AAACTTCGCCAAGTGGCGGACCGCCACCACGCCTTACCGGGTTGAGTGGGAGGCCGATTTTGAGCCGTATGTTGTTGTGAGACGTGACTTGCCCGGAGTACGACCGGAGGTTTGTAGGCTTTGGCTGGAACAAAGTGGCTCATATCATGGAGCTGGATGTGCAGGTGAGAAGAACGGAGCA	22	33673120	33673119	-	T	TTGAGCCGTATGTTGTTGTGAGACGTGACT[-/T]GCCCGGAGTACGACCGGAGGTTTGTAGGCT	AAACTTCGCCAAGTGGCGGACCGCCACCACGCCTTACCGGGTTGAGTGGGAGGCCGATTTTGAGCCGTATGTTGTTGTGAGACGTGACTGCCCGGAGTACGACCGGAGGTTTGTAGGCTTTGGCTGGAACAAAGTGGCTCATATCATGGAGCTGGATGTGCAGGTGAGAAGAACGGAGCA	14.3371	56.196	38.0928	46.6945	35.0749
CGCGGCTGGCGCTGCCTGTG	75	+	16	-	2158407	GCTGCCAGCGGCCGGGGCGCCCAGCGCGTGTGGCCCTGCCCGGCGTGGACGTGAGCCGGCCTCGGCTGGTGCTGCCGCGGCTGGCGCTGACCTGTGGGGCACTACTGCTTTGTGTTTGTCGTGTCATTTGGGGACACGCCACTGACACAGAGCATCCAGGCCAATGTGACGGTGGCCCCCG	16	2158499	2158498	-	A	CCTCGGCTGGTGCTGCCGCGGCTGGCGCTG[-/A]CCTGTGGGGCACTACTGCTTTGTGTTTGTC	GCTGCCAGCGGCCGGGGCGCCCAGCGCGTGTGGCCCTGCCCGGCGTGGACGTGAGCCGGCCTCGGCTGGTGCTGCCGCGGCTGGCGCTGCCTGTGGGGCACTACTGCTTTGTGTTTGTCGTGTCATTTGGGGACACGCCACTGACACAGAGCATCCAGGCCAATGTGACGGTGGCCCCCG	14.3543	56.1888	38.2148	46.699	35.2302
CCCAGGTCATGGTGATCAAA	82	-	X	-	153296456	AAAAGTCCTGGGAAGCTCCTTGTCAAGATGCCTTTTCAAACTTCGCCAGGGGGCAAGGCTGAGGGGGGTGGGGCCACCACATCCACCCACGGTCATGGTGATCAAACGCCCCGGCAGGAAGCGAAAAGCTGAGGCCGACCCTCAGGCCATTCCCAAGAAACGGGGCCGAAAGCCGGGGAGT	X	153296548	153296547	-	C	TGAGGGGGGTGGGGCCACCACATCCACCCA[-/C]GGTCATGGTGATCAAACGCCCCGGCAGGAA	AAAAGTCCTGGGAAGCTCCTTGTCAAGATGCCTTTTCAAACTTCGCCAGGGGGCAAGGCTGAGGGGGGTGGGGCCACCACATCCACCCAGGTCATGGTGATCAAACGCCCCGGCAGGAAGCGAAAAGCTGAGGCCGACCCTCAGGCCATTCCCAAGAAACGGGGCCGAAAGCCGGGGAGT	14.3323	56.1831	37.9672	46.6374	34.9605
ACCAGGGCTGGATAACCTTG	84	-	6	+	26092999	TCACCATGAAGTGGCTGAAGGATAAGCAGCCAATGGATGCCAAGGAGTTCGAACCTAAAGACGTATTGCCCAATGGGGATGGGACCTACCAAGGGCTGGATAACCTTGGCTGTACCCCCTGGGGAAGAGCAGAGATATACGTGCCAGGTGGAGCACCCAGGCCTGGATCAGCCCCTCATTG	6	26093091	26093090	+	A	CGTATTGCCCAATGGGGATGGGACCTACCA[-/A]GGGCTGGATAACCTTGGCTGTACCCCCTGG	TCACCATGAAGTGGCTGAAGGATAAGCAGCCAATGGATGCCAAGGAGTTCGAACCTAAAGACGTATTGCCCAATGGGGATGGGACCTACCAGGGCTGGATAACCTTGGCTGTACCCCCTGGGGAAGAGCAGAGATATACGTGCCAGGTGGAGCACCCAGGCCTGGATCAGCCCCTCATTG	14.3533	56.181	38.1612	46.6753	35.1813
CCCAGAAGAGCGGCGGCTGG	83	-	11	+	2609945	AAGAAAAAAAAGTTCAAGCTGGACAAAGACAATGGGGTGACTCCTGGAGAGAAGATGCTCACAGTCCCCCATATCACGTGCGACCCCCCAGGAAGAGCGGCGGCTGGACCACTTCTCTGTCGACGGCTATGACAGTTCTGGTGAGAACCCCTCAGGCAGTTGGGGGCCGCGGGGCCGGGAA	11	2610037	2610036	+	G	CAGTCCCCCATATCACGTGCGACCCCCCAG[-/G]AAGAGCGGCGGCTGGACCACTTCTCTGTCG	AAGAAAAAAAAGTTCAAGCTGGACAAAGACAATGGGGTGACTCCTGGAGAGAAGATGCTCACAGTCCCCCATATCACGTGCGACCCCCCAGAAGAGCGGCGGCTGGACCACTTCTCTGTCGACGGCTATGACAGTTCTGGTGAGAACCCCTCAGGCAGTTGGGGGCCGCGGGGCCGGGAA	14.3289	56.1798	37.9117	46.6142	34.9081
CATAGGGACCTATGGCCAAA	84	-	11	+	88911489	CTTCGATTTGAGTGCCCCAGAGAAGGACAAATTTTTTGCCTACCTCACTTTAGCAAAGCATACCATCAGCTCAGACTATGTCATCCCCATATGGGACCTATGGCCAAATGAAAAATGGATCAACACCCATGTTTAACGACATCAATATTTATGACCTCTTTGTCTGGATGCATTATTATGT	11	88911581	88911580	+	T	ACCATCAGCTCAGACTATGTCATCCCCATA[-/T]GGGACCTATGGCCAAATGAAAAATGGATCA	CTTCGATTTGAGTGCCCCAGAGAAGGACAAATTTTTTGCCTACCTCACTTTAGCAAAGCATACCATCAGCTCAGACTATGTCATCCCCATAGGGACCTATGGCCAAATGAAAAATGGATCAACACCCATGTTTAACGACATCAATATTTATGACCTCTTTGTCTGGATGCATTATTATGT	14.7434	56.1754	37.8171	47.7549	23.2221
ACTATGCTGTTGTCTCTAAG	72	+	3	-	49136892	CCTACTTCTGGCTTTGCAATGCACTGGACGTCTATTGCCCTGTGCAGTGGGAGTATGGCCGCCTCAACCTGCACTATGCTGTTGTCTCTTAAGAGGAAGATCCTCCAGCTTGTAGCAACTGGTGCTGTGCGGTAGGTGCGGCTGTTTGGCTTATGAAAGGTTAATGGCATATGCTCCCAAA	3	49136984	49136983	-	T	CGCCTCAACCTGCACTATGCTGTTGTCTCT[-/T]AAGAGGAAGATCCTCCAGCTTGTAGCAACT	CCTACTTCTGGCTTTGCAATGCACTGGACGTCTATTGCCCTGTGCAGTGGGAGTATGGCCGCCTCAACCTGCACTATGCTGTTGTCTCTAAGAGGAAGATCCTCCAGCTTGTAGCAACTGGTGCTGTGCGGTAGGTGCGGCTGTTTGGCTTATGAAAGGTTAATGGCATATGCTCCCAAA	14.945	56.1706	37.5174	47.5643	23.0311
AGCTGGAGCCCACCCCTGGC	73	+	11	-	64574425	GCTGGGTGGCAGCCTGAATTATGATCCTTTCCTAGGTACCCCATGGCCTTAGGGAACCTGGCAGATCTAGAGGAGCTGGAGCCCACCCCCTGGCCGGCCAGACCCACTCACCCTCTACCACAAGGTGGGGGCATCTAAGGAGGGTGCAGAAGGGAGACCCTAACAGTGGCTGAGGCAGGGG	11	64574517	64574516	-	C	GGCAGATCTAGAGGAGCTGGAGCCCACCCC[-/C]TGGCCGGCCAGACCCACTCACCCTCTACCA	GCTGGGTGGCAGCCTGAATTATGATCCTTTCCTAGGTACCCCATGGCCTTAGGGAACCTGGCAGATCTAGAGGAGCTGGAGCCCACCCCTGGCCGGCCAGACCCACTCACCCTCTACCACAAGGTGGGGGCATCTAAGGAGGGTGCAGAAGGGAGACCCTAACAGTGGCTGAGGCAGGGG	14.3835	56.1665	38.3107	46.6213	35.4253
CATCGCCACCTCCCCCTGGA	75	+	4	+	88929332	CCGAGCGGGAGGCGGCGCCGGCGAGAGGACCAGGGCCCGCCGTGCCCCAGCCCAGTCGGCGGCGGGGACCCGCTGCATCGCCACCTCCCCCCTGGAAGGGCAGCCGCCCCGAGTGGCCTGGGCGGAGAGGCTGGTTCGCGGGCTGCGAGGTAAGAGCGCGCGACCCGCAGCGGCAGATGCA	4	88929424	88929423	+	C	GCGGGGACCCGCTGCATCGCCACCTCCCCC[-/C]TGGAAGGGCAGCCGCCCCGAGTGGCCTGGG	CCGAGCGGGAGGCGGCGCCGGCGAGAGGACCAGGGCCCGCCGTGCCCCAGCCCAGTCGGCGGCGGGGACCCGCTGCATCGCCACCTCCCCCTGGAAGGGCAGCCGCCCCGAGTGGCCTGGGCGGAGAGGCTGGTTCGCGGGCTGCGAGGTAAGAGCGCGCGACCCGCAGCGGCAGATGCA	14.3392	56.1656	37.9466	46.6002	34.9662
TCCAGAAACTCAAGCTCACC	82	-	12	-	114836329	GCTGAGCCCGCCATGCCTGGCCGCCTGTACGTGCACCCAGACTCCCCCGCCACCGGGGCGCATTGGATGAGGCAGCTCGTCTCCTTCCAAGAAACTCAAGCTCACCAACAACCACCTGGACCCATTTGGGCATGTGAGTACCGTGGCCTGGATTCCCCGCCTTGTCTCCCTCTTGTCCTCT	12	114836421	114836420	-	A	GCATTGGATGAGGCAGCTCGTCTCCTTCCA[-/A]GAAACTCAAGCTCACCAACAACCACCTGGA	GCTGAGCCCGCCATGCCTGGCCGCCTGTACGTGCACCCAGACTCCCCCGCCACCGGGGCGCATTGGATGAGGCAGCTCGTCTCCTTCCAGAAACTCAAGCTCACCAACAACCACCTGGACCCATTTGGGCATGTGAGTACCGTGGCCTGGATTCCCCGCCTTGTCTCCCTCTTGTCCTCT	14.3364	56.1646	37.9128	46.5885	34.932
GCTGTGGTCGAACTTCTGGG	74	+	1	+	12024193	GGGCAGCGACCTCCTACTGAGGTGCTCCCTTCCCTCAGGAACGTCATTGCCCCGCTGATGACCCGGCATGGGAGGCTGTGGTCGAACTTCTTGGGGGGCTCTCAGTGCAGATGGCTACTATGCCCGTTCCGAGGACTACGTGGACATTGTGCAGGGGCGGCGTGTGTGAGTACCTGCAGGG	1	12024285	12024284	+	T	CCCGGCATGGGAGGCTGTGGTCGAACTTCT[-/T]GGGGGGCTCTCAGTGCAGATGGCTACTATG	GGGCAGCGACCTCCTACTGAGGTGCTCCCTTCCCTCAGGAACGTCATTGCCCCGCTGATGACCCGGCATGGGAGGCTGTGGTCGAACTTCTGGGGGGCTCTCAGTGCAGATGGCTACTATGCCCGTTCCGAGGACTACGTGGACATTGTGCAGGGGCGGCGTGTGTGAGTACCTGCAGGG	14.3451	56.1628	37.9907	46.6056	35.0194
TTCTTTTCAGAATAAATACA	73	+	2	-	152581977	TTTTTTTTTATCAAATGGGGTGAGTATGTTGCCTGAAATTTTCACTGCTGTCTTGTTAGGCTAATATCTGATATTCTTTTCAGAATAAAATACAAGGAGAAGTTTGAGAAAACAAAAGGACAGCCATACGCCAGCACAACAGATACTCCAGAACTTCGCAGAATCAAAAAAGTACAAGATC	2	152582069	152582068	-	A	GCTAATATCTGATATTCTTTTCAGAATAAA[-/A]TACAAGGAGAAGTTTGAGAAAACAAAAGGA	TTTTTTTTTATCAAATGGGGTGAGTATGTTGCCTGAAATTTTCACTGCTGTCTTGTTAGGCTAATATCTGATATTCTTTTCAGAATAAATACAAGGAGAAGTTTGAGAAAACAAAAGGACAGCCATACGCCAGCACAACAGATACTCCAGAACTTCGCAGAATCAAAAAAGTACAAGATC	14.5944	56.1545	38.0388	47.8891	23.3603
CATAGGGAAGTATCAGTGTG	82	-	15	-	48779244	TGTTTGTTCTTCTTATTTTCCCGACAGACATCAATGAATGTGAGCTGAGTGCACACCTGTGCCCCAATGGCCGTTGCGTGAACCTCATAAGGGAAGTATCAGTGTGCCTGCAACCCTGGCTACCATTCAACTCCCGATAGGCTATTTTGTGTTGGTAAGTTCTTTTTTATTTTATTTTATT	15	48779336	48779335	-	A	TGCCCCAATGGCCGTTGCGTGAACCTCATA[-/A]GGGAAGTATCAGTGTGCCTGCAACCCTGGC	TGTTTGTTCTTCTTATTTTCCCGACAGACATCAATGAATGTGAGCTGAGTGCACACCTGTGCCCCAATGGCCGTTGCGTGAACCTCATAGGGAAGTATCAGTGTGCCTGCAACCCTGGCTACCATTCAACTCCCGATAGGCTATTTTGTGTTGGTAAGTTCTTTTTTATTTTATTTTATT	14.3383	56.1535	37.7224	47.6754	23.1557
CTGCATGAGGCACCACTATG	74	+	X	-	43817672	TCCCTGCTGGTGATAATGGGAGATACAGACAGTAAAACGGACAGCTCATTCATAATGGACTCGGACCCTCGACGCTGCATGAGGCACCAACTATGTGGATTCTATCAGTCACCCATTGTACAAGTGTAGCTCAAAGGTAAGACCAAGGTCTCTGTGAGGAGAGCATTTCCCTCAGAAACAG	X	43817764	43817763	-	A	CTCGGACCCTCGACGCTGCATGAGGCACCA[-/A]CTATGTGGATTCTATCAGTCACCCATTGTA	TCCCTGCTGGTGATAATGGGAGATACAGACAGTAAAACGGACAGCTCATTCATAATGGACTCGGACCCTCGACGCTGCATGAGGCACCACTATGTGGATTCTATCAGTCACCCATTGTACAAGTGTAGCTCAAAGGTAAGACCAAGGTCTCTGTGAGGAGAGCATTTCCCTCAGAAACAG	14.1607	56.1479	37.7509	47.6868	23.1717
AAGGAAGGAACTGTTCTACA	72	+	1	-	173878937	TGAATGTTTGTGTTCTTACTTTGTGATTCTCTTCCAGGGCCTGTGGAAGTCAAAGTTCAGCCCTGAGAACACAAGGAAGGAACTGTTCTTACAAGGCTGATGGAGAGTCGTGTTCAGCATCTATGATGTACCAGGAAGGCAAGTTCCGTTATCGGCGCGTGGCTGAAGGCACCCAGGTGCT	1	173879029	173879028	-	T	GCCCTGAGAACACAAGGAAGGAACTGTTCT[-/T]ACAAGGCTGATGGAGAGTCGTGTTCAGCAT	TGAATGTTTGTGTTCTTACTTTGTGATTCTCTTCCAGGGCCTGTGGAAGTCAAAGTTCAGCCCTGAGAACACAAGGAAGGAACTGTTCTACAAGGCTGATGGAGAGTCGTGTTCAGCATCTATGATGTACCAGGAAGGCAAGTTCCGTTATCGGCGCGTGGCTGAAGGCACCCAGGTGCT	13.4332	56.1348	37.9082	47.7619	23.264
AATTGATGATGTTCACTGGA	75	+	13	+	77570128	TACATTTCCCCATCTCCGACCTGAAATGGATGCCCCTTTCTGGTGTAATCAAGGCGCTGCCTGCTTTTTTGAGGGAATTGATGATGTTCACCTGGAAGGAAAATGGGACATTAGTTCAAGTAGCAACTATATCAGGTAAGTTGTGAAAATATAGCAATATTTGATCATTGCATCAAAAACC	13	77570220	77570219	+	C	TGCTTTTTTGAGGGAATTGATGATGTTCAC[-/C]TGGAAGGAAAATGGGACATTAGTTCAAGTA	TACATTTCCCCATCTCCGACCTGAAATGGATGCCCCTTTCTGGTGTAATCAAGGCGCTGCCTGCTTTTTTGAGGGAATTGATGATGTTCACTGGAAGGAAAATGGGACATTAGTTCAAGTAGCAACTATATCAGGTAAGTTGTGAAAATATAGCAATATTTGATCATTGCATCAAAAACC	14.3354	56.1336	37.7653	46.4805	34.833
CTTATGAAGGTCGCTGGGGA	82	-	12	-	33031366	GTAATTAGTCCTCAGCAAAGTTGAAATTTGATTTATGCCCCCTTTAAACTTTATTTCTCTCATGTGCAGGCTGGCACAACTGCCACTTAATGAAGGTCGCTGGGGAAGAGGAACAGCACAGTACAGCTCCCAGAAGTCCGTGGAAGAAAGGTCCTTGAGGCATCCTCTGAGGAGACTGGAG	12	33031458	33031457	-	A	TCATGTGCAGGCTGGCACAACTGCCACTTA[-/A]TGAAGGTCGCTGGGGAAGAGGAACAGCACA	GTAATTAGTCCTCAGCAAAGTTGAAATTTGATTTATGCCCCCTTTAAACTTTATTTCTCTCATGTGCAGGCTGGCACAACTGCCACTTATGAAGGTCGCTGGGGAAGAGGAACAGCACAGTACAGCTCCCAGAAGTCCGTGGAAGAAAGGTCCTTGAGGCATCCTCTGAGGAGACTGGAG	14.1353	56.1227	37.7076	47.6535	23.1424
GATAGGTCACCTTTGGCTCT	82	-	3	+	10188107	TCGGCCTCCCAAAGTGCTGGGATTACAGGTGTGGGCCACCGTGCCCAGCCACCGGTGTGGCTCTTTAACAACCTTTGCTTGTCCCGATAGGGTCACCTTTGGCTCTTCAGAGATGCAGGGACACACGATGGGCTTCTGGTTAACCAAACTGAATTATTTGTGCCATCTCTCAATGTTGACG	3	10188199	10188198	+	G	TCTTTAACAACCTTTGCTTGTCCCGATAGG[-/G]TCACCTTTGGCTCTTCAGAGATGCAGGGAC	TCGGCCTCCCAAAGTGCTGGGATTACAGGTGTGGGCCACCGTGCCCAGCCACCGGTGTGGCTCTTTAACAACCTTTGCTTGTCCCGATAGGTCACCTTTGGCTCTTCAGAGATGCAGGGACACACGATGGGCTTCTGGTTAACCAAACTGAATTATTTGTGCCATCTCTCAATGTTGACG	13.2355	56.1213	37.8854	47.7301	23.2442
GATAGCCCTGGACAAACCAT	84	-	5	+	112175476	TTTGAGAGTCGTTCGATTGCCAGCTCCGTTCAGAGTGAACCATGCAGTGGAATGGTAAGTGGCATTATAAGCCCCAGTGATCTTCCAGATAAGCCCTGGACAAACCATGCCACCAAGCAGAAGTAAAACACCTCCACCACCTCCTCAAACAGCTCAAACCAAGCGAGAAGTACCTAAAAAT	5	112175568	112175567	+	A	GCATTATAAGCCCCAGTGATCTTCCAGATA[-/A]GCCCTGGACAAACCATGCCACCAAGCAGAA	TTTGAGAGTCGTTCGATTGCCAGCTCCGTTCAGAGTGAACCATGCAGTGGAATGGTAAGTGGCATTATAAGCCCCAGTGATCTTCCAGATAGCCCTGGACAAACCATGCCACCAAGCAGAAGTAAAACACCTCCACCACCTCCTCAAACAGCTCAAACCAAGCGAGAAGTACCTAAAAAT	12.8649	56.1186	37.967	47.7694	23.2922
ACTAGTGGGGACATGATTTT	82	-	15	+	91312577	AAGGTAGTTCTTAATACATTGAGCAGTGTTGGCTTTTTATAGAAGGAAGCTCCAAGTAGTCTGAAAAGCAGTATTTTTTTTTCCAACTAGTTGGGGACATGATTTTCGTCAAGATTACAAAAGAATGAATATGCTTCGCCAGAAGTTTCCTTCTGTTCCGGTGATGGCTCTTACGGCCACA	15	91312669	91312668	+	T	TGAAAAGCAGTATTTTTTTTTCCAACTAGT[-/T]GGGGACATGATTTTCGTCAAGATTACAAAA	AAGGTAGTTCTTAATACATTGAGCAGTGTTGGCTTTTTATAGAAGGAAGCTCCAAGTAGTCTGAAAAGCAGTATTTTTTTTTCCAACTAGTGGGGACATGATTTTCGTCAAGATTACAAAAGAATGAATATGCTTCGCCAGAAGTTTCCTTCTGTTCCGGTGATGGCTCTTACGGCCACA	14.19	56.1154	37.6187	47.5764	23.0791
AACACAGGCATGACAATAGG	75	+	5	+	36985482	AAACTCCAAAGCAAAAAGGTGAGAGCCGCCCTGAAACTCCAAAGCAAAAAAATGAAGGGCGACCTGAAACACCAAAACACAGGCATGACAACTAGGAGGGATTCTGGAAAGCCATCTACAGAGAAAAAACCTGAAGTGTCTAAACATAAACAAGATACTAAATCTGACTCACCTCGGTTAA	5	36985574	36985573	+	C	ACCTGAAACACCAAAACACAGGCATGACAA[-/C]TAGGAGGGATTCTGGAAAGCCATCTACAGA	AAACTCCAAAGCAAAAAGGTGAGAGCCGCCCTGAAACTCCAAAGCAAAAAAATGAAGGGCGACCTGAAACACCAAAACACAGGCATGACAATAGGAGGGATTCTGGAAAGCCATCTACAGAGAAAAAACCTGAAGTGTCTAAACATAAACAAGATACTAAATCTGACTCACCTCGGTTAA	13.5035	56.114	37.8692	47.7359	23.2388
GGTTGTCTATCCCGTCTACC	72	+	16	-	2149594	CAGCACGGGGCATGTGTCCAGGCTGAGCCCGCTGAGCGTCGACACAGTCGCTGTTGGCCTGGTGTCCAGCGTGGTTGTCTATCCCGTCTTACCTGGCCATCCTTTTTCTCTTCCGGATGTCCCGGAGCAAGGTGGGCTGGGGCTGGGGACCCGGGAGTACTGGGAATGGAGCCTGGGCCTC	16	2149686	2149685	-	T	TGGTGTCCAGCGTGGTTGTCTATCCCGTCT[-/T]ACCTGGCCATCCTTTTTCTCTTCCGGATGT	CAGCACGGGGCATGTGTCCAGGCTGAGCCCGCTGAGCGTCGACACAGTCGCTGTTGGCCTGGTGTCCAGCGTGGTTGTCTATCCCGTCTACCTGGCCATCCTTTTTCTCTTCCGGATGTCCCGGAGCAAGGTGGGCTGGGGCTGGGGACCCGGGAGTACTGGGAATGGAGCCTGGGCCTC	12.7746	56.1059	38.0193	46.1755	23.3167
CAGCAGGGGGAGTTACTACC	74	+	7	-	2584587	TCGGCCTCCCAAAGTGCTGGGATTACAGGCTTCAGCCACTGCGCCTGGCCACCCTCACTTCTTTTTTTGCTTCCCAGCAGGGGGAGTTAACTACCAGGGCTCTTTGGGGAGCCAGGACCCCTCGGCCGAGCAACCTGGGCCGTCCCCACCGTGCGCAGCGGCTGGATCCAGGGCCTGCGCT	7	2584679	2584678	-	A	TCTTTTTTTGCTTCCCAGCAGGGGGAGTTA[-/A]CTACCAGGGCTCTTTGGGGAGCCAGGACCC	TCGGCCTCCCAAAGTGCTGGGATTACAGGCTTCAGCCACTGCGCCTGGCCACCCTCACTTCTTTTTTTGCTTCCCAGCAGGGGGAGTTACTACCAGGGCTCTTTGGGGAGCCAGGACCCCTCGGCCGAGCAACCTGGGCCGTCCCCACCGTGCGCAGCGGCTGGATCCAGGGCCTGCGCT	12.1358	56.1046	38.153	46.3093	23.3943
GCTAGTGTGCCCAACCATGA	82	-	2	-	145187385	AGGTTCTGAAACAGATGAGGAAGACAAGCTTCATATTGCTGAGGATGACGGTATTGCCAACCCTCTGGACCAGGAGACGAGTCCAGCTAAGTGTGCCCAACCATGAGTCCTCCCCACACGTGAGCCAAGCTCTGTTGCCAAGAGAGGAAGAGGAAGATGAAATAAGGGAGGGTGGAGTGGA	2	145187477	145187476	-	A	ACCCTCTGGACCAGGAGACGAGTCCAGCTA[-/A]GTGTGCCCAACCATGAGTCCTCCCCACACG	AGGTTCTGAAACAGATGAGGAAGACAAGCTTCATATTGCTGAGGATGACGGTATTGCCAACCCTCTGGACCAGGAGACGAGTCCAGCTAGTGTGCCCAACCATGAGTCCTCCCCACACGTGAGCCAAGCTCTGTTGCCAAGAGAGGAAGAGGAAGATGAAATAAGGGAGGGTGGAGTGGA	13.5943	56.0927	37.9787	46.1144	23.2849
TGATCACAGTCACTGCTAAC	75	+	4	-	151242294	TCCTCAAGTTTCCCTCCAACTCCCCTGTTACTCACGTGGCAGCCAACACCCAGCCTGGTTTGGCAACTCCCGCTGTGATCACAGTCACTTGCTAACAGGTTATTTGCGGTGAACAAATGGCACAACCTTCCTGGTAAGTAAAGAAATACCATTATAAGGCATGGTAACTGCTGAACACTGT	4	151242386	151242385	-	T	TTGGCAACTCCCGCTGTGATCACAGTCACT[-/T]GCTAACAGGTTATTTGCGGTGAACAAATGG	TCCTCAAGTTTCCCTCCAACTCCCCTGTTACTCACGTGGCAGCCAACACCCAGCCTGGTTTGGCAACTCCCGCTGTGATCACAGTCACTGCTAACAGGTTATTTGCGGTGAACAAATGGCACAACCTTCCTGGTAAGTAAAGAAATACCATTATAAGGCATGGTAACTGCTGAACACTGT	14.1801	56.0923	37.7841	45.9148	23.1697
CATAGGCCAAGGGTAAGCAG	82	-	15	-	48707649	GTGGCTCTGCGCAGGCCCCCTGCAGCTATGGCTGTTCCAATACCGAGGGCGGTTACCTGTGTGGCTGTCCACCTGGTTACTTCCGCATAAGGCCAAGGGTAAGCAGTGCTCTTCCTGGTCATGGTTGGAGATTCTTTCATTCGTAATATAATTAAGTATACTGAACTCAAAATTACCTGTC	15	48707741	48707740	-	A	TGTGGCTGTCCACCTGGTTACTTCCGCATA[-/A]GGCCAAGGGTAAGCAGTGCTCTTCCTGGTC	GTGGCTCTGCGCAGGCCCCCTGCAGCTATGGCTGTTCCAATACCGAGGGCGGTTACCTGTGTGGCTGTCCACCTGGTTACTTCCGCATAGGCCAAGGGTAAGCAGTGCTCTTCCTGGTCATGGTTGGAGATTCTTTCATTCGTAATATAATTAAGTATACTGAACTCAAAATTACCTGTC	14.3581	56.0875	37.7904	45.9154	23.1712
GAGAGGTGGCCTACTCTATC	72	+	12	-	53702668	GAACTTAGAGGTCCTGAGCTGTAATTTGCTTTTCTCTGGCTCAGAGTCTGGGAGGCCCAGATGTGGACTTGTGAGAGGTGGCCTACTCTTATCAGGGCGCTGTCAGGTAAGAGGGGACTCTGATTCACAGACACTGGGGAGGAGATGATTCCAATGGGCCCCTGATGCTCCCAAACCTGGC	12	53702760	53702759	-	T	GATGTGGACTTGTGAGAGGTGGCCTACTCT[-/T]ATCAGGGCGCTGTCAGGTAAGAGGGGACTC	GAACTTAGAGGTCCTGAGCTGTAATTTGCTTTTCTCTGGCTCAGAGTCTGGGAGGCCCAGATGTGGACTTGTGAGAGGTGGCCTACTCTATCAGGGCGCTGTCAGGTAAGAGGGGACTCTGATTCACAGACACTGGGGAGGAGATGATTCCAATGGGCCCCTGATGCTCCCAAACCTGGC	14.6194	56.081	37.8028	45.9193	23.7304
GCAGTAGTTTCACTTCTAGC	74	+	17	+	29559041	AAAGATTCATGGTCTCTAAATTTTTTTTTTTTTTTTTTTTTTTTTTCAGAGATTTGGACCAGGCAAGCATGGAAGCAGTAGTTTCACTTCTTAGCTGGTCTCCCTCTGCAGCCTGAAGAAGGAGATGGTGTGGAATTGATGGAAGCCAAATCACAGTTATTTCTTAAGTAAATTTCAGTCA	17	29559133	29559132	+	T	GGCAAGCATGGAAGCAGTAGTTTCACTTCT[-/T]AGCTGGTCTCCCTCTGCAGCCTGAAGAAGG	AAAGATTCATGGTCTCTAAATTTTTTTTTTTTTTTTTTTTTTTTTTCAGAGATTTGGACCAGGCAAGCATGGAAGCAGTAGTTTCACTTCTAGCTGGTCTCCCTCTGCAGCCTGAAGAAGGAGATGGTGTGGAATTGATGGAAGCCAAATCACAGTTATTTCTTAAGTAAATTTCAGTCA	14.5727	56.0786	37.9026	46.0161	23.7687
CTATGACGTCATTGCCTATC	74	+	9	+	133327624	AAAGGCTCCGTGGTTCTGGCCTACAGTGGCGGCCTGGACACCTCGTGCATCCTCGTGTGGCTGAAGGAACAAGGCTATGACGTCATTGCCTTATCTGGTGAGGGAGCGACCTGGGTGTCTGTCTTCCTGCGTGTCCTGCAACCTGTCCTGTCTGCCCCCTGCCAGCCTCTGTCTGGGTTGT	9	133327716	133327715	+	T	TGAAGGAACAAGGCTATGACGTCATTGCCT[-/T]ATCTGGTGAGGGAGCGACCTGGGTGTCTGT	AAAGGCTCCGTGGTTCTGGCCTACAGTGGCGGCCTGGACACCTCGTGCATCCTCGTGTGGCTGAAGGAACAAGGCTATGACGTCATTGCCTATCTGGTGAGGGAGCGACCTGGGTGTCTGTCTTCCTGCGTGTCCTGCAACCTGTCCTGTCTGCCCCCTGCCAGCCTCTGTCTGGGTTGT	14.8252	56.0759	37.8223	45.9317	23.7346
TCCAGGAGCTCCAGAATAAA	73	+	13	-	52511653	GCCTTCCTTTTGTCTTAGGTTGGCATCAACAAAGTCTTTGCAGAGGTGCTGCCTTCGCACAAGGTGGCCAAGGTCCAGGAGCTCCAGAAGTAAAGGGAAGAAAGTCGCCATGGTGGGGGATGGGGTCAATGACTCCCCGGCCTTGGCCCAGGCAGACATGGGTGTGGCCATTGGCACCGGC	13	52511745	52511744	-	G	CAAGGTGGCCAAGGTCCAGGAGCTCCAGAA[-/G]TAAAGGGAAGAAAGTCGCCATGGTGGGGGA	GCCTTCCTTTTGTCTTAGGTTGGCATCAACAAAGTCTTTGCAGAGGTGCTGCCTTCGCACAAGGTGGCCAAGGTCCAGGAGCTCCAGAATAAAGGGAAGAAAGTCGCCATGGTGGGGGATGGGGTCAATGACTCCCCGGCCTTGGCCCAGGCAGACATGGGTGTGGCCATTGGCACCGGC	13.1837	56.0758	38.0984	46.2356	23.355
GATAGGGTAATTAATCCTTC	82	-	1	-	68896875	TGAGTTTCCTCAAATCAATTACCAGAAGTATTGTGGGAAACCTTACACATATGCGTATGGACTTGGCTTGAATCACTTTGTTCCAGATAAGGGTAATTAATCCTTCTTACTAATATTTGAACAGTGCTTTGAGTATATGCTAGTCAAGTAAAGCATATTGACTGATTGCTTGATTGATTTT	1	68896967	68896966	-	A	GACTTGGCTTGAATCACTTTGTTCCAGATA[-/A]GGGTAATTAATCCTTCTTACTAATATTTGA	TGAGTTTCCTCAAATCAATTACCAGAAGTATTGTGGGAAACCTTACACATATGCGTATGGACTTGGCTTGAATCACTTTGTTCCAGATAGGGTAATTAATCCTTCTTACTAATATTTGAACAGTGCTTTGAGTATATGCTAGTCAAGTAAAGCATATTGACTGATTGCTTGATTGATTTT	15.2091	56.0691	37.7517	45.851	23.7012
CTCTTGTATGTTGTCCTACA	73	+	6	-	51524193	CACTCTGGTTCAGTCAGCTTCCTTATTGCTGAATGAATCTATTGGTGCCAACTATTTCAACATCATGGATAACCTCTTGTATGTTGTCCCTACAAGGAGAGGAGCCCATTGAAATACGCTCAGGTGTTTCCATTCACTTGGCCCTCACTGTGATGGTTTCAGTCTTAGAAAAAGGCTGGGA	6	51524285	51524284	-	C	ACATCATGGATAACCTCTTGTATGTTGTCC[-/C]TACAAGGAGAGGAGCCCATTGAAATACGCT	CACTCTGGTTCAGTCAGCTTCCTTATTGCTGAATGAATCTATTGGTGCCAACTATTTCAACATCATGGATAACCTCTTGTATGTTGTCCTACAAGGAGAGGAGCCCATTGAAATACGCTCAGGTGTTTCCATTCACTTGGCCCTCACTGTGATGGTTTCAGTCTTAGAAAAAGGCTGGGA	15.6539	56.0651	37.4343	45.5225	23.5686
CTTATAGCTTCTCTGGTGAG	82	-	X	+	153608054	ACTCGTAGGCTTTACGAGAAGAAGATCTTCGAGTACGAGACCCAGAGGCGGCGGCTCTCGCCCCCCAGCTCGTCCGCCGCCTCCTCTTATAAGCTTCTCTGGTGAGAGCCTCGCCTGTGGGGACAGCCTGGGACGCGGGGAGGATGGGGTCGCGAGGGTGTGGCAGGGGGGCCGGTCGAGA	X	153608146	153608145	+	A	CCCCCAGCTCGTCCGCCGCCTCCTCTTATA[-/A]GCTTCTCTGGTGAGAGCCTCGCCTGTGGGG	ACTCGTAGGCTTTACGAGAAGAAGATCTTCGAGTACGAGACCCAGAGGCGGCGGCTCTCGCCCCCCAGCTCGTCCGCCGCCTCCTCTTATAGCTTCTCTGGTGAGAGCCTCGCCTGTGGGGACAGCCTGGGACGCGGGGAGGATGGGGTCGCGAGGGTGTGGCAGGGGGGCCGGTCGAGA	14.1651	56.0645	38.034	46.152	23.8236
GTTTTGCGCTTTTTTCTATT	74	+	6	-	51524380	CAGTGTCTACTTTCTATTCTATCTTACCCATCAGGCAAATCACCAAAGTCTGCTTCATGGATCAAACTCCTCAAGTTTTGCGCTTTTTTTCTATTGGGGAACAAAAGTACCTCCAAGCTTCTCTTGGCTGTATTCTACCATGAGCTCCAGAGCCCCCACGTCTTCTTAGGGGAAAGTTTTA	6	51524472	51524471	-	T	GATCAAACTCCTCAAGTTTTGCGCTTTTTT[-/T]CTATTGGGGAACAAAAGTACCTCCAAGCTT	CAGTGTCTACTTTCTATTCTATCTTACCCATCAGGCAAATCACCAAAGTCTGCTTCATGGATCAAACTCCTCAAGTTTTGCGCTTTTTTCTATTGGGGAACAAAAGTACCTCCAAGCTTCTCTTGGCTGTATTCTACCATGAGCTCCAGAGCCCCCACGTCTTCTTAGGGGAAAGTTTTA	17.2959	56.0595	38.0644	45.8153	23.6855
TTTATACAGAAAGATGTGGA	83	-	5	+	112175747	ATACTTTATTACATTTTGCCACGGAAAGTACTCCAGATGGATTTTCTTGTTCATCCAGCCTGAGTGCTCTGAGCCTCGATGAGCCATTTATTACAGAAAGATGTGGAATTAAGAATAATGCCTCCAGTTCAGGAAAATGACAATGGGAATGAAACAGAATCAGAGCAGCCTAAAGAATCAA	5	112175839	112175838	+	T	GAGTGCTCTGAGCCTCGATGAGCCATTTAT[-/T]ACAGAAAGATGTGGAATTAAGAATAATGCC	ATACTTTATTACATTTTGCCACGGAAAGTACTCCAGATGGATTTTCTTGTTCATCCAGCCTGAGTGCTCTGAGCCTCGATGAGCCATTTATACAGAAAGATGTGGAATTAAGAATAATGCCTCCAGTTCAGGAAAATGACAATGGGAATGAAACAGAATCAGAGCAGCCTAAAGAATCAA	14.9719	56.0583	37.7436	45.8523	23.7027
AGTAGGGGCTGGTGACAGTC	84	-	2	+	47703545	TGGGGTGATAGTACTCATGGCCCAAATTGGGTGTTTTGTGCCATGTGAGTCAGCAGAAGTGTCCATTGTGGACTGCATCTTAGCCCGAGTAAGGGGCTGGTGACAGTCAATTGAAAGGAGTCTCCACGTTCATGGCTGAAATGTTGGAAACTGCTTCTATCCTCAGGTAAGTGCATCTCCT	2	47703637	47703636	+	A	TCCATTGTGGACTGCATCTTAGCCCGAGTA[-/A]GGGGCTGGTGACAGTCAATTGAAAGGAGTC	TGGGGTGATAGTACTCATGGCCCAAATTGGGTGTTTTGTGCCATGTGAGTCAGCAGAAGTGTCCATTGTGGACTGCATCTTAGCCCGAGTAGGGGCTGGTGACAGTCAATTGAAAGGAGTCTCCACGTTCATGGCTGAAATGTTGGAAACTGCTTCTATCCTCAGGTAAGTGCATCTCCT	17.6092	56.0516	38.1063	45.8512	23.6983
AATATTGAAGACAAAATATT	73	+	17	-	41246078	CTTACTGGCCAGTGATCCTCATGAGGCTTTAATATGTAAAAGTGAAAGAGTTCACTCCAAATCAGTAGAGAGTAATATTGAAGACAAAAATATTTGGGAAAACCTATCGGAAGAAGGCAAGCCTCCCCAACTTAAGCCATGTAACTGAAAATCTAATTATAGGAGCATTTGTTACTGAGCC	17	41246170	41246169	-	A	AATCAGTAGAGAGTAATATTGAAGACAAAA[-/A]TATTTGGGAAAACCTATCGGAAGAAGGCAA	CTTACTGGCCAGTGATCCTCATGAGGCTTTAATATGTAAAAGTGAAAGAGTTCACTCCAAATCAGTAGAGAGTAATATTGAAGACAAAATATTTGGGAAAACCTATCGGAAGAAGGCAAGCCTCCCCAACTTAAGCCATGTAACTGAAAATCTAATTATAGGAGCATTTGTTACTGAGCC	15.3603	56.0458	38.2338	46.0077	23.7621
AGATTGTTACCGACTCTATC	74	+	2	+	47656935	GAAGATTTACTTCGTCGATTCCCAGATCTTAACCGACTTGCCAAGAAGTTTCAAAGACAAGCAGCAAACTTACAAGATTGTTACCGACTCTTATCAGGGTATAAATCAACTACCTAATGTTATACAGGCTCTGGAAAAACATGAAGGTAACAAGTGATTTTGTTTTTTTGTTTTCCTTCAA	2	47657027	47657026	+	T	CAGCAAACTTACAAGATTGTTACCGACTCT[-/T]ATCAGGGTATAAATCAACTACCTAATGTTA	GAAGATTTACTTCGTCGATTCCCAGATCTTAACCGACTTGCCAAGAAGTTTCAAAGACAAGCAGCAAACTTACAAGATTGTTACCGACTCTATCAGGGTATAAATCAACTACCTAATGTTATACAGGCTCTGGAAAAACATGAAGGTAACAAGTGATTTTGTTTTTTTGTTTTCCTTCAA	17.8983	56.0457	37.9659	47.3358	23.6336
AGTAGGAGACAAACTTAATG	83	-	11	+	34470687	AAAGGTTTGATTGTGCTAACTCTCCTGCACTTTCTTTCTGTGTTCCTGTAGAAAGCTGATGTCCTGACCACTGGAGCTGGTAACCCAGTAGCGAGACAAACTTAATGTTATTACAGTAGGGCCCCGTGGGCCCCTTCTTGTTCAGGATGTGGTTTTCACTGATGAAATGGCTCATTTTGAC	11	34470779	34470778	+	C	TCCTGACCACTGGAGCTGGTAACCCAGTAG[-/C]GAGACAAACTTAATGTTATTACAGTAGGGC	AAAGGTTTGATTGTGCTAACTCTCCTGCACTTTCTTTCTGTGTTCCTGTAGAAAGCTGATGTCCTGACCACTGGAGCTGGTAACCCAGTAGGAGACAAACTTAATGTTATTACAGTAGGGCCCCGTGGGCCCCTTCTTGTTCAGGATGTGGTTTTCACTGATGAAATGGCTCATTTTGAC	17.8987	56.0443	38.1018	45.8358	23.691
TATATCTTAACTCTCAGAAA	82	-	15	+	48580536	ATAAAGCTATTCATTTCCTTCCATTTAGATATACTCATTGTGTCATAATTTATTCTTTATTCCAGGGTTAACACTTCTTATCCCCTATATCCTTAACTCTCAGAAAAAAATGGAAAGACTGTAAATTAAGAATCTATGTGGGAGGGAAGATCAACCGCATTGAAGAAGAAAAAATTGTGTA	15	48580628	48580627	+	C	CCAGGGTTAACACTTCTTATCCCCTATATC[-/C]TTAACTCTCAGAAAAAAATGGAAAGACTGT	ATAAAGCTATTCATTTCCTTCCATTTAGATATACTCATTGTGTCATAATTTATTCTTTATTCCAGGGTTAACACTTCTTATCCCCTATATCTTAACTCTCAGAAAAAAATGGAAAGACTGTAAATTAAGAATCTATGTGGGAGGGAAGATCAACCGCATTGAAGAAGAAAAAATTGTGTA	17.1117	56.0426	38.2921	46.0655	23.7837
CGCCGCGCGCCCCCCCTACC	75	+	9	+	100616678	GCACGACGCGGCGGCTGCCGCAGCCGCCGCCGCCGCCGCCGCCGCCGCCGCCGCCATCTTCCCAGGCGCGGTGCCCGCCGCGCGCCCCCCCCTACCCGGGCGCCGTCTATGCAGGCTACGCGCCGCCGTCGCTGGCCGCGCCGCCTCCAGTCTACTACCCCGCGGCGTCGCCCGGCCCTTG	9	100616770	100616769	+	C	CCAGGCGCGGTGCCCGCCGCGCGCCCCCCC[-/C]TACCCGGGCGCCGTCTATGCAGGCTACGCG	GCACGACGCGGCGGCTGCCGCAGCCGCCGCCGCCGCCGCCGCCGCCGCCGCCGCCATCTTCCCAGGCGCGGTGCCCGCCGCGCGCCCCCCCTACCCGGGCGCCGTCTATGCAGGCTACGCGCCGCCGTCGCTGGCCGCGCCGCCTCCAGTCTACTACCCCGCGGCGTCGCCCGGCCCTTG	18.3825	56.0398	37.8678	48.2578	23.3746
TGAGAGACTACATTTATAAT	72	+	21	-	34950536	TGCACCCTAACACTCTGGAGCAACTTAGTCAAATACCGTTACTTGGGAAATCATCTTTACGGAATGTGGTGCTGAGAGACTACATTTATTAATTGGAGATCCTGAACACCAAAGTAAGCCTAAAAGGAATCTTTGAGGAAAAAAGCCTTCTAGCAAGGAAATTCAAGATTCTTGAAGTTGA	21	34950628	34950627	-	T	CGGAATGTGGTGCTGAGAGACTACATTTAT[-/T]AATTGGAGATCCTGAACACCAAAGTAAGCC	TGCACCCTAACACTCTGGAGCAACTTAGTCAAATACCGTTACTTGGGAAATCATCTTTACGGAATGTGGTGCTGAGAGACTACATTTATAATTGGAGATCCTGAACACCAAAGTAAGCCTAAAAGGAATCTTTGAGGAAAAAAGCCTTCTAGCAAGGAAATTCAAGATTCTTGAAGTTGA	17.355	56.0394	38.1828	45.9427	23.7352
GATATGTCTTGGTCAAGTTC	84	-	13	+	32900602	CTATAAAAAATAAACTATTTTCTTTCCTCCCAGGGTCGTCAGACACCAAAACATATTTCTGAAAGTCTAGGAGCTGAGGTGGATCCTGATAATGTCTTGGTCAAGTTCTTTAGCTACACCACCCACCCTTAGTTCTACTGTGCTCATAGGTAATAATAGCAAATGTGTATTTACAAGAAAG	13	32900694	32900693	+	A	AAAGTCTAGGAGCTGAGGTGGATCCTGATA[-/A]TGTCTTGGTCAAGTTCTTTAGCTACACCAC	CTATAAAAAATAAACTATTTTCTTTCCTCCCAGGGTCGTCAGACACCAAAACATATTTCTGAAAGTCTAGGAGCTGAGGTGGATCCTGATATGTCTTGGTCAAGTTCTTTAGCTACACCACCCACCCTTAGTTCTACTGTGCTCATAGGTAATAATAGCAAATGTGTATTTACAAGAAAG	17.4325	56.0378	38.1848	45.9425	23.7347
CCTATTGTGGGGGGTAACAA	84	-	X	+	48547017	GTTACAGCTATGTGTTATACCCCCTCCACAGAGCCACTTCCGCCGCCCCCACCGCCATCTCGAGGAGGGAACCAGCTCCCCCGGCCCCCTAATTGTGGGGGGTAACAAGGGTCGTTCTGGTCCACTGCCCCCTGTACCTTTGGGGATTGCCCCACCCCCACCAACACCCCGGGGACCCCCA	X	48547109	48547108	+	A	GAGGAGGGAACCAGCTCCCCCGGCCCCCTA[-/A]TTGTGGGGGGTAACAAGGGTCGTTCTGGTC	GTTACAGCTATGTGTTATACCCCCTCCACAGAGCCACTTCCGCCGCCCCCACCGCCATCTCGAGGAGGGAACCAGCTCCCCCGGCCCCCTATTGTGGGGGGTAACAAGGGTCGTTCTGGTCCACTGCCCCCTGTACCTTTGGGGATTGCCCCACCCCCACCAACACCCCGGGGACCCCCA	17.9187	56.0313	37.8269	45.5357	23.5731
GCTATGGCCTTTGGGAGAAA	84	-	2	+	203329564	AAGATCCGTATCAGCAAGACCTTGGGATAGGTGAGAGTAGAATCTCTCATGAAAATGGGACAATATTATGCTCGAAAGGTAGCACCTGCTAATGGCCTTTGGGAGAAATCAAAAGGGGACATAAATCTTGTAAAACAAGGCAAGTGATACTTTCCTTACCTGAAATGACTGTGTTTTATAC	2	203329656	203329655	+	A	AATATTATGCTCGAAAGGTAGCACCTGCTA[-/A]TGGCCTTTGGGAGAAATCAAAAGGGGACAT	AAGATCCGTATCAGCAAGACCTTGGGATAGGTGAGAGTAGAATCTCTCATGAAAATGGGACAATATTATGCTCGAAAGGTAGCACCTGCTATGGCCTTTGGGAGAAATCAAAAGGGGACATAAATCTTGTAAAACAAGGCAAGTGATACTTTCCTTACCTGAAATGACTGTGTTTTATAC	18.076	56.0228	38.1179	47.4052	23.6947
GTTCAGGTTTTCCTAATATC	72	+	7	-	56084933	TGTATTACTCAGTGTTGGGTATTTTGTATTTTATTTTGCAGGGAGCTGGTAAGTCGCCTACAGGAGCGAAATGTTCAGGTTTTCCTAATTATCTGGTGGCTTTAGGAGTATTGTAGAGCATGTTGCTTCAAAGCTCAATATCCCAGCAACCAATGTATTTGCCAATAGGCTGAAATTCTAC	7	56085025	56085024	-	T	ACAGGAGCGAAATGTTCAGGTTTTCCTAAT[-/T]ATCTGGTGGCTTTAGGAGTATTGTAGAGCA	TGTATTACTCAGTGTTGGGTATTTTGTATTTTATTTTGCAGGGAGCTGGTAAGTCGCCTACAGGAGCGAAATGTTCAGGTTTTCCTAATATCTGGTGGCTTTAGGAGTATTGTAGAGCATGTTGCTTCAAAGCTCAATATCCCAGCAACCAATGTATTTGCCAATAGGCTGAAATTCTAC	18.1282	56.0214	38.0699	47.3805	23.6738
GGCCTGGCAGAGGACATATG	72	+	9	-	98241198	CGAGCACTTCAAGGGGTACGAGTATGTCTCACACATCAACTGGAACGAGGACAAAGCGGCAGCCATCCTGGAGGCCTGGCAGAGGACATTATGTGGAGGTAAACCCACCTTCGAATCGGCGTGCAGACTCGCTGGTTATGCAATTCTTCATTTTCACCATTATTTAAAACATTTCTTTCCA	9	98241290	98241289	-	T	CAGCCATCCTGGAGGCCTGGCAGAGGACAT[-/T]ATGTGGAGGTAAACCCACCTTCGAATCGGC	CGAGCACTTCAAGGGGTACGAGTATGTCTCACACATCAACTGGAACGAGGACAAAGCGGCAGCCATCCTGGAGGCCTGGCAGAGGACATATGTGGAGGTAAACCCACCTTCGAATCGGCGTGCAGACTCGCTGGTTATGCAATTCTTCATTTTCACCATTATTTAAAACATTTCTTTCCA	18.41	56.0122	38.1328	48.5892	23.692
TCCATGTCCCTGCCCAGGTA	83	-	11	+	118963628	CTGTTTTCTTCCCCAGCTGTACCTGACTGGAGGAGTCTGGAGTCTAGACGGCTCAGATAGCATACAAGAGACCATGCAGGCTACCATCCATTGTCCCTGCCCAGGTACCAAAGCTGGAGGGCGAGGGGGTAATAAACAAGAGTGCATATAATCTCTTGTTCTCACCAAATCCCACCTCCTT	11	118963720	118963719	+	T	ATACAAGAGACCATGCAGGCTACCATCCAT[-/T]GTCCCTGCCCAGGTACCAAAGCTGGAGGGC	CTGTTTTCTTCCCCAGCTGTACCTGACTGGAGGAGTCTGGAGTCTAGACGGCTCAGATAGCATACAAGAGACCATGCAGGCTACCATCCATGTCCCTGCCCAGGTACCAAAGCTGGAGGGCGAGGGGGTAATAAACAAGAGTGCATATAATCTCTTGTTCTCACCAAATCCCACCTCCTT	14.7929	55.4294	42.6935	51.0377	36.2517
ACCATCACCCACTGAGTCTA	82	-	X	+	13779173	ATTCTTGCCTTGGTTCTTTCTGCACCTTAGGTCTGGGCAGATCACACATTGCTTCCCCCAGTCCTTGTCCTGACAGAATGCCCCTACCATCTACCCACTGAGTCTAGGCACAGCCTCTCCATCCCTCCTGTCTCCAGCCCTCCGGAGCAGAAAGTGGGGTAAGTATAACGTTCTGATTGAT	X	13779265	13779264	+	T	TCCTTGTCCTGACAGAATGCCCCTACCATC[-/T]ACCCACTGAGTCTAGGCACAGCCTCTCCAT	ATTCTTGCCTTGGTTCTTTCTGCACCTTAGGTCTGGGCAGATCACACATTGCTTCCCCCAGTCCTTGTCCTGACAGAATGCCCCTACCATCACCCACTGAGTCTAGGCACAGCCTCTCCATCCCTCCTGTCTCCAGCCCTCCGGAGCAGAAAGTGGGGTAAGTATAACGTTCTGATTGAT	14.7878	55.4171	42.6756	50.9897	36.3124
ATCCCACAGACTGATATGGC	75	+	17	+	29508706	CATGTGGTTCTTTATTTATAGGCATTTTGGAACTGGGTAGAAAATTATCCAGATGAATTTACAAAACTGTACCAGATCCCACAGACTGATAATGGCTGGTAAGGATACGATTGATTTTTTTTTTTTTTTTGTCTTTTAAATGCCTACTTGTGACATAAAAACCTATCATCGTTTTCCAAGT	17	29508798	29508797	+	A	CAAAACTGTACCAGATCCCACAGACTGATA[-/A]TGGCTGGTAAGGATACGATTGATTTTTTTT	CATGTGGTTCTTTATTTATAGGCATTTTGGAACTGGGTAGAAAATTATCCAGATGAATTTACAAAACTGTACCAGATCCCACAGACTGATATGGCTGGTAAGGATACGATTGATTTTTTTTTTTTTTTTGTCTTTTAAATGCCTACTTGTGACATAAAAACCTATCATCGTTTTCCAAGT	17.2646	55.4085	40.7012	47.9827	34.7048
GTGCGGGCACACAATATGGC	72	+	11	-	47356560	CTGCAGGGGCTGACAGAGCACACATCGATACTGGTGAAGGACCTGCCCACGGGGGCCCGGCTGCTTTTCCGAGTGCGGGCACACAATATTGGCAGGGCCTGGAGCCCCTGTTACCACCACGGAGCCGGTGACAGTGCAGGAGATCCTGCGTGAGTGCCCCTTTGTGCAGTCACAAGACCCG	11	47356652	47356651	-	T	GCTGCTTTTCCGAGTGCGGGCACACAATAT[-/T]GGCAGGGCCTGGAGCCCCTGTTACCACCAC	CTGCAGGGGCTGACAGAGCACACATCGATACTGGTGAAGGACCTGCCCACGGGGGCCCGGCTGCTTTTCCGAGTGCGGGCACACAATATGGCAGGGCCTGGAGCCCCTGTTACCACCACGGAGCCGGTGACAGTGCAGGAGATCCTGCGTGAGTGCCCCTTTGTGCAGTCACAAGACCCG	17.2398	55.4018	40.7508	48.4886	34.7914
TTTTCTGTTGGGGGCATGAT	75	+	1	-	43396673	ACATGGGTCCACCGCTATGGGGAGAGCATCCTGCCCACCACGCTCACCACGCTCTGGTCCCTCTCAGTGGCCATCTTTTCTGTTGGGGGGCATGATTGGCTCCTTCTCTGTGGGCCTTTTCGTTAACCGCTTTGGCCGGTAAGTAGGAGAGGTCCTGGCACTGCCCTTGGAGGGCCCATGC	1	43396765	43396764	-	G	CCTCTCAGTGGCCATCTTTTCTGTTGGGGG[-/G]CATGATTGGCTCCTTCTCTGTGGGCCTTTT	ACATGGGTCCACCGCTATGGGGAGAGCATCCTGCCCACCACGCTCACCACGCTCTGGTCCCTCTCAGTGGCCATCTTTTCTGTTGGGGGCATGATTGGCTCCTTCTCTGTGGGCCTTTTCGTTAACCGCTTTGGCCGGTAAGTAGGAGAGGTCCTGGCACTGCCCTTGGAGGGCCCATGC	16.8908	55.3038	40.7472	46.7237	35.0422
CTCATGACAACCCACTGAGA	84	-	12	+	110777371	TGACCTCTGGAGTCAAACAGAAGATCATGTCTGTCATTCGAGAGTGGGGTAGTGGCAGCGACACACTGCGATGCCTGGCCCTGGCCACTCAATGACAACCCACTGAGAAGAGAAGAAATGCACCTTGAGGACTCTGCCAACTTTATTAAATATGAGGTTAGCTAATGAAAAGTTTCTTTGT	12	110777463	110777462	+	A	CACACTGCGATGCCTGGCCCTGGCCACTCA[-/A]TGACAACCCACTGAGAAGAGAAGAAATGCA	TGACCTCTGGAGTCAAACAGAAGATCATGTCTGTCATTCGAGAGTGGGGTAGTGGCAGCGACACACTGCGATGCCTGGCCCTGGCCACTCATGACAACCCACTGAGAAGAGAAGAAATGCACCTTGAGGACTCTGCCAACTTTATTAAATATGAGGTTAGCTAATGAAAAGTTTCTTTGT	16.8969	55.2928	40.6399	46.5022	35.4059
GGAAGGAGCTGAGGAATGAC	72	+	6	-	162864265	TCTTCCAGCTCAAGGAGGTGGTTGCTAAGCGACAGGGGGTTCCGGCTGACCAGTTGCGTGTGATTTTCGCAGGGAAGGAGCTGAGGAATTGACTGGACTGTGCAGGTGAGTCTCCCTTGGCGGCCGTTCTTGGGATGCCGCCAGCTCCATTGCTCATGCCGCCTGCGCTGCCAATCTGACA	6	162864357	162864356	-	T	GTGATTTTCGCAGGGAAGGAGCTGAGGAAT[-/T]GACTGGACTGTGCAGGTGAGTCTCCCTTGG	TCTTCCAGCTCAAGGAGGTGGTTGCTAAGCGACAGGGGGTTCCGGCTGACCAGTTGCGTGTGATTTTCGCAGGGAAGGAGCTGAGGAATGACTGGACTGTGCAGGTGAGTCTCCCTTGGCGGCCGTTCTTGGGATGCCGCCAGCTCCATTGCTCATGCCGCCTGCGCTGCCAATCTGACA	16.7682	55.2571	40.6335	47.5713	35.4936
CTGAAGAGCACCCCCATGCA	74	+	7	-	42004724	ACTGTCTCAACAGGCAGCCAGTGGCCCCTGGTGCACTCGACGGTGCCTGTGGTGCCGGGATTCAAGCCTCAAAGCTGAAGAGCACCCCCCATGCAAGGGAGCGGGGGCCAGCTGAATTTCGGCCTGCCGGTAGCGCCAAATGAGTCAGCTGGCAGCATGGTGAATGGCATGCAGAACCAGG	7	42004816	42004815	-	C	ATTCAAGCCTCAAAGCTGAAGAGCACCCCC[-/C]ATGCAAGGGAGCGGGGGCCAGCTGAATTTC	ACTGTCTCAACAGGCAGCCAGTGGCCCCTGGTGCACTCGACGGTGCCTGTGGTGCCGGGATTCAAGCCTCAAAGCTGAAGAGCACCCCCATGCAAGGGAGCGGGGGCCAGCTGAATTTCGGCCTGCCGGTAGCGCCAAATGAGTCAGCTGGCAGCATGGTGAATGGCATGCAGAACCAGG	16.8149	55.253	40.5398	47.4421	35.329
ACTACGGCCCCCGTGATGGG	72	+	9	-	97873680	AGATGGTGGCAGAGCAATTACTGATGTCGGCAGCCGAACCCCCCACGGCCCTGCTGTGGCTCTTGGCCTTCTACTACGGCCCCCGTGATTGGGAGGCAGCAGAGAGCACAGACTATGGTGGGTAGCAGGCCCCACTGCATGTGTTTGGGGTGGGCTCTGGGGGGCTGAGAGGAGCTTGCAG	9	97873772	97873771	-	T	CTCTTGGCCTTCTACTACGGCCCCCGTGAT[-/T]GGGAGGCAGCAGAGAGCACAGACTATGGTG	AGATGGTGGCAGAGCAATTACTGATGTCGGCAGCCGAACCCCCCACGGCCCTGCTGTGGCTCTTGGCCTTCTACTACGGCCCCCGTGATGGGAGGCAGCAGAGAGCACAGACTATGGTGGGTAGCAGGCCCCACTGCATGTGTTTGGGGTGGGCTCTGGGGGGCTGAGAGGAGCTTGCAG	16.8186	55.2442	40.491	47.3733	35.2618
GCCCTGCACGCAAATGTGAG	74	+	16	+	2138051	TGGAGGGCCTTGTGGACACCAGCGTGGCCAAGATCGTGTCTGACCGCAACCTGCCCTTCGTGGCCCGCCAGATGGCCCTGCACGCAAATGTTGAGTGGGGGTGGGTCCAGGCGTGAGCTGGTGGGACAGGCCCAGGTGCCACCTGATAGTGAGCTCACCCCCTGCCTACGTCCCCAGATGG	16	2138143	2138142	+	T	GGCCCGCCAGATGGCCCTGCACGCAAATGT[-/T]GAGTGGGGGTGGGTCCAGGCGTGAGCTGGT	TGGAGGGCCTTGTGGACACCAGCGTGGCCAAGATCGTGTCTGACCGCAACCTGCCCTTCGTGGCCCGCCAGATGGCCCTGCACGCAAATGTGAGTGGGGGTGGGTCCAGGCGTGAGCTGGTGGGACAGGCCCAGGTGCCACCTGATAGTGAGCTCACCCCCTGCCTACGTCCCCAGATGG	17.5292	55.24	40.7452	48.4821	34.7838
CCCGCGCAGTACTCGGTGTG	73	+	16	-	2165286	GTCAGGGCCAGGGCTACCCGGGGCCCCCTATGCGCTATGGAGAGAGTTCCTCTTCTCCGTTCCCGCGGGGCCCCCCGCGCAGTACTCGGGTGTGTGGCCCTGACCTGGGTCTGTTCCCTGCATCTCCTCAGGCCACCTTCCTGTCTGCTGCCCAGGGTCTGGGTCTGTGCACCAGACACAC	16	2165378	2165377	-	G	TTCCCGCGGGGCCCCCCGCGCAGTACTCGG[-/G]TGTGTGGCCCTGACCTGGGTCTGTTCCCTG	GTCAGGGCCAGGGCTACCCGGGGCCCCCTATGCGCTATGGAGAGAGTTCCTCTTCTCCGTTCCCGCGGGGCCCCCCGCGCAGTACTCGGTGTGTGGCCCTGACCTGGGTCTGTTCCCTGCATCTCCTCAGGCCACCTTCCTGTCTGCTGCCCAGGGTCTGGGTCTGTGCACCAGACACAC	17.512	55.2383	40.9148	48.6658	35.0425
TACCAGCAGATTGATATGAG	73	+	X	-	76763850	GACTTATCAACAAGCAACACTGGGTCACCTCATGATGCCAAAGCCCCCAAATTTGATCATGAATCCTTCTAACTACCAGCAGATTGATAATGAGAGGAATGTATCAGCCAGTGGCTGGTGGTATGCAGCCACCACCATTACAGCGTGCACCACCCCCAATGAGAAGCAAAAATCCAGGACC	X	76763942	76763941	-	A	TGAATCCTTCTAACTACCAGCAGATTGATA[-/A]TGAGAGGAATGTATCAGCCAGTGGCTGGTG	GACTTATCAACAAGCAACACTGGGTCACCTCATGATGCCAAAGCCCCCAAATTTGATCATGAATCCTTCTAACTACCAGCAGATTGATATGAGAGGAATGTATCAGCCAGTGGCTGGTGGTATGCAGCCACCACCATTACAGCGTGCACCACCCCCAATGAGAAGCAAAAATCCAGGACC	16.7138	55.2174	40.5135	47.4019	35.3732
CCCACCTGTCTCTGACCAAC	82	-	16	-	23614793	TGAAAGATCACTGTGCAGCAGCAATCTTGACTTCTGGAACAATTGCCATTTGGGACTTACTTCTCGGTCAGTGTACTGCCCTCCTCCCAACCTGTCTCTGACCAACATTGGTCTTTTGTGAAATGGTCGGGTACAGACTCTCATTTGCTGGCTGGACAAAAAGATGGAAATATATTTGTAT	16	23614885	23614884	-	A	CTTCTCGGTCAGTGTACTGCCCTCCTCCCA[-/A]CCTGTCTCTGACCAACATTGGTCTTTTGTG	TGAAAGATCACTGTGCAGCAGCAATCTTGACTTCTGGAACAATTGCCATTTGGGACTTACTTCTCGGTCAGTGTACTGCCCTCCTCCCACCTGTCTCTGACCAACATTGGTCTTTTGTGAAATGGTCGGGTACAGACTCTCATTTGCTGGCTGGACAAAAAGATGGAAATATATTTGTAT	17.4126	55.2164	42.5852	49.6861	35.3831
AACATGCCAAAAGCTGTGTA	82	-	5	+	37006481	AAGGTTATGGAGAGACCTTATTATGGAGAGAGTTACAAAATCAGCGGATGCTTGTCTTACAACTATCAACATTATGACATCCCCTAACATGGCCAAAAGCTGTGTACATTGAGGATGTAATTGAAAGAGTTATACAGTACACTAAATTTCATTTGCAGAATACACTTTATCCTCAGTATGA	5	37006573	37006572	+	G	ACTATCAACATTATGACATCCCCTAACATG[-/G]CCAAAAGCTGTGTACATTGAGGATGTAATT	AAGGTTATGGAGAGACCTTATTATGGAGAGAGTTACAAAATCAGCGGATGCTTGTCTTACAACTATCAACATTATGACATCCCCTAACATGCCAAAAGCTGTGTACATTGAGGATGTAATTGAAAGAGTTATACAGTACACTAAATTTCATTTGCAGAATACACTTTATCCTCAGTATGA	16.732	55.2159	40.4855	47.3637	35.3202
AGCCTCTGAACCTGTATGCA	72	+	7	-	150646008	CTGGATGCCGCCCCCCGGGGCTGAGCTCCCTGTCCTCTCCATGGCCTCCAGGGAAGAATGACATCTTTGGGGAGCCTCTGAACCTGTATTGCAAGGCCTGGCAAGTCGAACGGGGATGTGCGGGCCCTCACCTACTGTGACCTACACAAGATCCATCGGGACGACCTGCTGGAGGTGCTGG	7	150646100	150646099	-	T	GACATCTTTGGGGAGCCTCTGAACCTGTAT[-/T]GCAAGGCCTGGCAAGTCGAACGGGGATGTG	CTGGATGCCGCCCCCCGGGGCTGAGCTCCCTGTCCTCTCCATGGCCTCCAGGGAAGAATGACATCTTTGGGGAGCCTCTGAACCTGTATGCAAGGCCTGGCAAGTCGAACGGGGATGTGCGGGCCCTCACCTACTGTGACCTACACAAGATCCATCGGGACGACCTGCTGGAGGTGCTGG	16.7602	55.2118	38.6065	47.2944	35.2321
AACACATAATAGAAGATGAA	83	-	5	+	112174362	AATAAATTATAGTCTTAAATATTCAGATGAGCAGTTGAACTCTGGAAGGCAAAGTCCTTCACAGAATGAAAGATGGGCAAGACCCAAACACCATAATAGAAGATGAAATAAAACAAAGTGAGCAAAGACAATCAAGGAATCAAAGTACAACTTATCCTGTTTATACTGAGAGCACTGATGA	5	112174454	112174453	+	C	CAGAATGAAAGATGGGCAAGACCCAAACAC[-/C]ATAATAGAAGATGAAATAAAACAAAGTGAG	AATAAATTATAGTCTTAAATATTCAGATGAGCAGTTGAACTCTGGAAGGCAAAGTCCTTCACAGAATGAAAGATGGGCAAGACCCAAACACATAATAGAAGATGAAATAAAACAAAGTGAGCAAAGACAATCAAGGAATCAAAGTACAACTTATCCTGTTTATACTGAGAGCACTGATGA	17.4135	55.2108	40.8572	48.5806	35.0269
CAAGGAGAACAAGGAGTGAA	74	+	X	+	107834778	TATCTTACTCAGGTGATGAGATATGTGAACCAGGCCCTCCAGGCCCCCCAGGATCTCCAGGTGATAAAGGACTCCAAGGAGAACAAGGAGTTGAAAGGTTTGATCTCCAAACATATTCATTCCTTCATTTTCTTCATTCTTTCAAATCATCAGCAAAATCCCCTGTATCCTCCATCACACC	X	107834870	107834869	+	T	TGATAAAGGACTCCAAGGAGAACAAGGAGT[-/T]GAAAGGTTTGATCTCCAAACATATTCATTC	TATCTTACTCAGGTGATGAGATATGTGAACCAGGCCCTCCAGGCCCCCCAGGATCTCCAGGTGATAAAGGACTCCAAGGAGAACAAGGAGTGAAAGGTTTGATCTCCAAACATATTCATTCCTTCATTTTCTTCATTCTTTCAAATCATCAGCAAAATCCCCTGTATCCTCCATCACACC	17.3966	55.2091	40.9336	48.6571	35.1582
AAGGGTTGTAGGGGGGTGTG	75	+	6	+	161157898	TTTCCCACCTTGTGCCACAGCGGCCCCTTCATTTGATTGTGGGAAGCCTCAAGTGGAGCCGAAGAAATGTCCTGGAAGGGTTGTAGGGGGGGTGTGTGGCCCACCCACATTCCTGGCCCTGGCAAGTCAGTCTTAGAACAAGGTAAGAACAGGCCCAGAAACGATTTATACTGTCCCTCCA	6	161157990	161157989	+	G	AAGAAATGTCCTGGAAGGGTTGTAGGGGGG[-/G]TGTGTGGCCCACCCACATTCCTGGCCCTGG	TTTCCCACCTTGTGCCACAGCGGCCCCTTCATTTGATTGTGGGAAGCCTCAAGTGGAGCCGAAGAAATGTCCTGGAAGGGTTGTAGGGGGGTGTGTGGCCCACCCACATTCCTGGCCCTGGCAAGTCAGTCTTAGAACAAGGTAAGAACAGGCCCAGAAACGATTTATACTGTCCCTCCA	17.3638	55.2016	40.9458	48.6603	35.2051
CCCATCACCGTCAAGGTCAT	84	-	2	+	71839713	ACCTGGAGACTTCCCAGAGGGGGATTCAGGCCAGTGCGTTCTTCCTCCTCCACCCAGATGCTGCCCAGGGAGGAGCTCTACTGCCCCCCCAATCACCGTCAAGGTCATCGATAACCGCCAGTTTGGCCGCCGGCCTGTGGTGGGCCAGTGTACCATCCGCTCCCTGGAGAGCTTCCTGTGT	2	71839805	71839804	+	A	TGCCCAGGGAGGAGCTCTACTGCCCCCCCA[-/A]TCACCGTCAAGGTCATCGATAACCGCCAGT	ACCTGGAGACTTCCCAGAGGGGGATTCAGGCCAGTGCGTTCTTCCTCCTCCACCCAGATGCTGCCCAGGGAGGAGCTCTACTGCCCCCCCATCACCGTCAAGGTCATCGATAACCGCCAGTTTGGCCGCCGGCCTGTGGTGGGCCAGTGTACCATCCGCTCCCTGGAGAGCTTCCTGTGT	16.6421	55.1956	40.507	47.3892	35.4316
GACACTGCTGCTGCCCCGTC	82	-	9	+	34648741	CCATTCTGTCTTCCTAGGAACGTCTGGTCCTAACCAGTGAGCACTGGTTAGTACTGGTCCCCTTCTGGGCAACATGGCCCTACCAGACACTTGCTGCTGCCCCGTCGGCATGTGCGGCGGCTACCTGAGCTGACCCCTGCTGAGCGTGATGGTCAGTCTCCCAAGTAGGATCCTGGGGCTA	9	34648833	34648832	+	T	CTTCTGGGCAACATGGCCCTACCAGACACT[-/T]GCTGCTGCCCCGTCGGCATGTGCGGCGGCT	CCATTCTGTCTTCCTAGGAACGTCTGGTCCTAACCAGTGAGCACTGGTTAGTACTGGTCCCCTTCTGGGCAACATGGCCCTACCAGACACTGCTGCTGCCCCGTCGGCATGTGCGGCGGCTACCTGAGCTGACCCCTGCTGAGCGTGATGGTCAGTCTCCCAAGTAGGATCCTGGGGCTA	17.3196	55.1786	40.7285	46.6437	34.8946
CTAGCCTCAAGAAAAATGTC	75	+	4	+	88964434	TCATTGCAACTTATAGTGGAGCTGGCTATTATCTGGATTTGTCAAGAACAAGAGAGGAAACAGCTGCACAAGTTGCTAGCCTCAAGAAAAAATGTCTGGCTGGACCGAGGAACCAGGGCAACTTTTATTGACTTCTCAGTGTACAACGCCAACATTAACCTGTTCTGTGTGGTCAGGTGTG	4	88964526	88964525	+	A	AGCTGCACAAGTTGCTAGCCTCAAGAAAAA[-/A]TGTCTGGCTGGACCGAGGAACCAGGGCAAC	TCATTGCAACTTATAGTGGAGCTGGCTATTATCTGGATTTGTCAAGAACAAGAGAGGAAACAGCTGCACAAGTTGCTAGCCTCAAGAAAAATGTCTGGCTGGACCGAGGAACCAGGGCAACTTTTATTGACTTCTCAGTGTACAACGCCAACATTAACCTGTTCTGTGTGGTCAGGTGTG	16.7888	55.177	38.3166	47.0917	35.0301
TTTATGCTGAACCTTGTGCT	73	+	19	-	13446547	ACAGAGCAACGATGCCTCAGGGAACACTTGGAACTGGTTGTACTTCATCCCCCTCATCATCATCGGCTCCTTTTTTATGCTGAACCTTGGTGCTGGGTGTGCTGTCAGGGTAAGTTTCTGCTACTCCCCACCCCATCCCACTCACTCCTCTTTGCTAACTTCTTTCCAAGTAGAGGCCATT	19	13446639	13446638	-	G	TCATCGGCTCCTTTTTTATGCTGAACCTTG[-/G]TGCTGGGTGTGCTGTCAGGGTAAGTTTCTG	ACAGAGCAACGATGCCTCAGGGAACACTTGGAACTGGTTGTACTTCATCCCCCTCATCATCATCGGCTCCTTTTTTATGCTGAACCTTGTGCTGGGTGTGCTGTCAGGGTAAGTTTCTGCTACTCCCCACCCCATCCCACTCACTCCTCTTTGCTAACTTCTTTCCAAGTAGAGGCCATT	17.2	55.1516	40.7743	46.7717	35.0661
GAACTGCAGCCCCGCGTGGG	72	+	19	-	1401326	ATCGAGGTCGGGTCGCCGTCCAGCCTGCAGCATGAGCGCCCCCAGCGCGACCCCCATCTTCGCGCCCGGCGAGAACTGCAGCCCCGCGTTGGGGGGCGGCGCCCGCGGCCTACGACGCAGCGGACACGCACCTGCGCATCCTGGGCAAGCCGGTGATGGAGCGCTGGGAGACCCCCTATAT	19	1401418	1401417	-	T	TCGCGCCCGGCGAGAACTGCAGCCCCGCGT[-/T]GGGGGGCGGCGCCCGCGGCCTACGACGCAG	ATCGAGGTCGGGTCGCCGTCCAGCCTGCAGCATGAGCGCCCCCAGCGCGACCCCCATCTTCGCGCCCGGCGAGAACTGCAGCCCCGCGTGGGGGGCGGCGCCCGCGGCCTACGACGCAGCGGACACGCACCTGCGCATCCTGGGCAAGCCGGTGATGGAGCGCTGGGAGACCCCCTATAT	17.1101	55.1417	40.8791	48.504	35.3492
TACTGCAATGTGGTCATGCA	72	+	X	-	132887604	GGCCGAATGCTCACCAGAATGTGGTACTGCTCTTACTGCCAGGGACTGATGATGGTTAAACCCTGTGGCGGTTACTGCAATGTGGTCATTGCAAGGCTGTATGGCAGGTGTGGTGGAGATTGACAAGTACTGGAGAGAATACATTCTGTCCCTTGAAGAACTTGTGAATGGCATGTACAGA	X	132887696	132887695	-	T	ACCCTGTGGCGGTTACTGCAATGTGGTCAT[-/T]GCAAGGCTGTATGGCAGGTGTGGTGGAGAT	GGCCGAATGCTCACCAGAATGTGGTACTGCTCTTACTGCCAGGGACTGATGATGGTTAAACCCTGTGGCGGTTACTGCAATGTGGTCATGCAAGGCTGTATGGCAGGTGTGGTGGAGATTGACAAGTACTGGAGAGAATACATTCTGTCCCTTGAAGAACTTGTGAATGGCATGTACAGA	16.5934	55.1416	38.6381	47.2218	35.3301
CAGCGACTCTTTGAGATGCT	75	+	X	+	48542263	GGAAGGCCCGGGGGCCGAGGAGCACCAGCGGTTCAGCAGAACATACCCTCCACCCTCCTCCAGGACCACGAGAACCAGCGACTCTTTGAGACTGCTTGGACGAAAATGCTTGGTGAGCTGGGGATCTCCTGCCCCCGCCCCGTCCCCACCGTTTCTTCCTCTTCCTCTCCTCCTTCTCTCT	X	48542355	48542354	+	C	AGGACCACGAGAACCAGCGACTCTTTGAGA[-/C]TGCTTGGACGAAAATGCTTGGTGAGCTGGG	GGAAGGCCCGGGGGCCGAGGAGCACCAGCGGTTCAGCAGAACATACCCTCCACCCTCCTCCAGGACCACGAGAACCAGCGACTCTTTGAGATGCTTGGACGAAAATGCTTGGTGAGCTGGGGATCTCCTGCCCCCGCCCCGTCCCCACCGTTTCTTCCTCTTCCTCTCCTCCTTCTCTCT	15.1442	55.1194	38.604	47.1744	35.3256
CACATTCTCTTTTTACATGT	82	-	13	+	32915155	TACTTTGAAACAGAAGCAGTAGAAATTGCTAAAGCTTTTATGGAAGATGATGAACTGACAGATTCTAAACTGCCAAGTCATGCCACACATTTCTCTTTTTACATGTCCCGAAAATGAGGAAATGGTTTTGTCAAATTCAAGAATTGGAAAAAGAAGAGGAGAGCCCCTTATCTTAGTGGGT	13	32915247	32915246	+	T	ATTCTAAACTGCCAAGTCATGCCACACATT[-/T]CTCTTTTTACATGTCCCGAAAATGAGGAAA	TACTTTGAAACAGAAGCAGTAGAAATTGCTAAAGCTTTTATGGAAGATGATGAACTGACAGATTCTAAACTGCCAAGTCATGCCACACATTCTCTTTTTACATGTCCCGAAAATGAGGAAATGGTTTTGTCAAATTCAAGAATTGGAAAAAGAAGAGGAGAGCCCCTTATCTTAGTGGGT	15.1941	55.1122	38.3724	47.061	35.1255
GTCACCAAACTCTGTATGGC	73	+	X	-	127185547	CCTGGTGGTGGACAGTGGAGATGGGGTCACTTGCACTGTCCCCATCTTTGAGGGTTACTCCCTGCCTCACGCAGTCACCAAACTCTGTAATGGCAGGGAGGGACATCACAGAGCACCTCACCCGGCTCCTCTTTGCTAGCGGGTTTAACTTCCCTTGCATACTCAACAAGGCCGTGGTAAA	X	127185639	127185638	-	A	CCCTGCCTCACGCAGTCACCAAACTCTGTA[-/A]TGGCAGGGAGGGACATCACAGAGCACCTCA	CCTGGTGGTGGACAGTGGAGATGGGGTCACTTGCACTGTCCCCATCTTTGAGGGTTACTCCCTGCCTCACGCAGTCACCAAACTCTGTATGGCAGGGAGGGACATCACAGAGCACCTCACCCGGCTCCTCTTTGCTAGCGGGTTTAACTTCCCTTGCATACTCAACAAGGCCGTGGTAAA	13.8168	55.1057	38.2256	46.9791	35.0061
CCCATGTGGACTTTGGTAAC	82	-	11	-	6638451	GAGTTTCATCACTATGTGGGAGGACCTACGGAAACCCATGTTGTAAGGTCCCCACATCCCTACCAGCTTCCACAGGCCTTGGCCCCCCAATGTGGACTTTGGTAACACCTATGGGGTGAATGGGGGTTGGGGCACACAGATCCAGGGGCTGAGGAAGTTTAGATGCCATTGGGGACTGGGG	11	6638543	6638542	-	A	CTACCAGCTTCCACAGGCCTTGGCCCCCCA[-/A]TGTGGACTTTGGTAACACCTATGGGGTGAA	GAGTTTCATCACTATGTGGGAGGACCTACGGAAACCCATGTTGTAAGGTCCCCACATCCCTACCAGCTTCCACAGGCCTTGGCCCCCCATGTGGACTTTGGTAACACCTATGGGGTGAATGGGGGTTGGGGCACACAGATCCAGGGGCTGAGGAAGTTTAGATGCCATTGGGGACTGGGG	13.8205	55.0992	38.2531	46.9874	35.0343
CGGTCTGACCCTCACATGTG	73	+	19	-	36339130	CTCCCTGCCAGGGACTGCATGGCGGTCACATCTCCATGTCCAACCTGACATTCCTGGCGCGGCGGGAGGACAACGGTCTGACCCTCACAATGTGAGGCCTTCAGTGAAGCCTTCACCAAGGAGACCTTCAAGAAGTCGCTCATCCTGAACGTAAAATGTGAGCCCCTGCCCTGGCCCAGCA	19	36339222	36339221	-	A	CGGCGGGAGGACAACGGTCTGACCCTCACA[-/A]TGTGAGGCCTTCAGTGAAGCCTTCACCAAG	CTCCCTGCCAGGGACTGCATGGCGGTCACATCTCCATGTCCAACCTGACATTCCTGGCGCGGCGGGAGGACAACGGTCTGACCCTCACATGTGAGGCCTTCAGTGAAGCCTTCACCAAGGAGACCTTCAAGAAGTCGCTCATCCTGAACGTAAAATGTGAGCCCCTGCCCTGGCCCAGCA	13.8296	55.0846	38.3204	47.0055	35.1051
GACACGGCCCCCCGCAGCCC	83	-	16	+	23391889	AGCGGCGAGCCCAAGCCAGCTACGCTGGCCCACCGCCCACCGTGGCCGAGCTGGTGGAGGCCCACACCAACTTTGGCTTCCAGCCTGACACCGGCCCCCCGCAGCCCCAACACTGGGCCCTACCCCAGTGAGCAGGCCCTGCCCATCCCAGGCACCCCGCCCCCCAACTATGACTCCCTGC	16	23391981	23391980	+	C	CCACACCAACTTTGGCTTCCAGCCTGACAC[-/C]GGCCCCCCGCAGCCCCAACACTGGGCCCTA	AGCGGCGAGCCCAAGCCAGCTACGCTGGCCCACCGCCCACCGTGGCCGAGCTGGTGGAGGCCCACACCAACTTTGGCTTCCAGCCTGACACGGCCCCCCGCAGCCCCAACACTGGGCCCTACCCCAGTGAGCAGGCCCTGCCCATCCCAGGCACCCCGCCCCCCAACTATGACTCCCTGC	16.9623	55.0768	40.6424	47.5773	35.5865
ACCTTCACGCTCACGGTGCT	75	+	16	-	2156450	ACCACCACATCCACGGGCAGTGCAGGCATGCGACTGGTGCTGCGGCGGGGCGTGCTGCGGGACGGCGAGGGATACACCTTCACGCTCACAGGTGCTGGGCCGCTCTGGCGAGGAGGAGGGCTGCGCCTCCATCCGCCTGTCCCCCAACCGCCCGCCGCTGGGGGGCTCTTGCCGCCTCTTC	16	2156542	2156541	-	A	GGACGGCGAGGGATACACCTTCACGCTCAC[-/A]GGTGCTGGGCCGCTCTGGCGAGGAGGAGGG	ACCACCACATCCACGGGCAGTGCAGGCATGCGACTGGTGCTGCGGCGGGGCGTGCTGCGGGACGGCGAGGGATACACCTTCACGCTCACGGTGCTGGGCCGCTCTGGCGAGGAGGAGGGCTGCGCCTCCATCCGCCTGTCCCCCAACCGCCCGCCGCTGGGGGGCTCTTGCCGCCTCTTC	16.9592	55.0701	40.6136	47.5379	35.5471
CCAAGGACAAGAGGCATGTC	72	+	17	-	48263622	AGACTGGTGAGACCTGCGTGTACCCCACTCAGCCCAGTGTGGCCCAGAAGAACTGGTACATCAGCAAGAACCCCAAGGACAAGAGGCATTGTCTGGTTCGGCGAGAGCATGACCGATGGATTCCAGGTGCGTGAGCTGGACCTCAGAGCCAGTGTTAGGAGATGGGCTAGCCCAGTGCTCA	17	48263714	48263713	-	T	ATCAGCAAGAACCCCAAGGACAAGAGGCAT[-/T]GTCTGGTTCGGCGAGAGCATGACCGATGGA	AGACTGGTGAGACCTGCGTGTACCCCACTCAGCCCAGTGTGGCCCAGAAGAACTGGTACATCAGCAAGAACCCCAAGGACAAGAGGCATGTCTGGTTCGGCGAGAGCATGACCGATGGATTCCAGGTGCGTGAGCTGGACCTCAGAGCCAGTGTTAGGAGATGGGCTAGCCCAGTGCTCA	13.8454	55.0592	38.3606	46.9917	35.1676
TGCCCATGGTGAGTGGTGAC	75	+	2	-	166848119	CTCAGTTTGCAGCTGCGCTTGAACCGCCTCTCAATCTGCCACAACCAAACAAACTCCAGCTCATTGCCATGGATTTGCCCATGGTGAGTTGGTGACCGGATCCACTGTCTTGATATCTTATTTGCTTTTACAAAGCGGGTTCTAGGAGAGAGTGGAGAGATGGATGCTCTACGAATACAGA	2	166848211	166848210	-	T	CTCATTGCCATGGATTTGCCCATGGTGAGT[-/T]GGTGACCGGATCCACTGTCTTGATATCTTA	CTCAGTTTGCAGCTGCGCTTGAACCGCCTCTCAATCTGCCACAACCAAACAAACTCCAGCTCATTGCCATGGATTTGCCCATGGTGAGTGGTGACCGGATCCACTGTCTTGATATCTTATTTGCTTTTACAAAGCGGGTTCTAGGAGAGAGTGGAGAGATGGATGCTCTACGAATACAGA	17.0259	55.0521	40.4594	47.3276	35.2762
CTCATGTTTAGCAGATGTAC	84	-	5	+	112175347	GAATTTTCTTCAGGAGCGAAATCTCCCTCCAAAAGTGGTGCTCAGACACCCAAAAGTCCACCTGAACACTATGTTCAGGAGACCCCACTCAATGTTTAGCAGATGTACTTCTGTCAGTTCACTTGATAGTTTTGAGAGTCGTTCGATTGCCAGCTCCGTTCAGAGTGAACCATGCAGTGGA	5	112175439	112175438	+	A	CTGAACACTATGTTCAGGAGACCCCACTCA[-/A]TGTTTAGCAGATGTACTTCTGTCAGTTCAC	GAATTTTCTTCAGGAGCGAAATCTCCCTCCAAAAGTGGTGCTCAGACACCCAAAAGTCCACCTGAACACTATGTTCAGGAGACCCCACTCATGTTTAGCAGATGTACTTCTGTCAGTTCACTTGATAGTTTTGAGAGTCGTTCGATTGCCAGCTCCGTTCAGAGTGAACCATGCAGTGGA	13.8471	55.0454	38.1784	46.8963	35.0139
TACACCAACCCCTCCAAGTG	82	-	16	+	2125791	TACCGCAGCTCTGGCCAGGCTGCCGCACCTCTACAGGAACTTTGCCGCGGAGCAGTATGCCAGTGTGTTCGCCATCTCCCTGCCGTACACCCAACCCCTCCAAGTGAGTGGTCGCCCCAGGCCCTGTGCCTCCCAGCCGTGGCCCCCGCTAGGCCTTGCGGCAGAAAGCCCCGGCAGCCTT	16	2125883	2125882	+	C	AGTGTGTTCGCCATCTCCCTGCCGTACACC[-/C]AACCCCTCCAAGTGAGTGGTCGCCCCAGGC	TACCGCAGCTCTGGCCAGGCTGCCGCACCTCTACAGGAACTTTGCCGCGGAGCAGTATGCCAGTGTGTTCGCCATCTCCCTGCCGTACACCAACCCCTCCAAGTGAGTGGTCGCCCCAGGCCCTGTGCCTCCCAGCCGTGGCCCCCGCTAGGCCTTGCGGCAGAAAGCCCCGGCAGCCTT	16.8715	55.0409	40.5734	47.4752	35.5811
GACATCATCATCAAGGCGCT	84	-	16	+	2124206	ATGGTCTACTGCCTGGAGCAGGGCCTCATCCACCGCTGTGCCAGCCAGTGCGTCGTGGCCTTGTCCATCTGCAGCGTGGAGATGCCTGACAATCATCATCAAGGCGCTGCCTGTTCTGGTGGTGAAGCTCACGCACATCTCAGCCACAGCCAGCATGGCCGTCCCACTGCTGGAGTTCCTG	16	2124298	2124297	+	A	TGTCCATCTGCAGCGTGGAGATGCCTGACA[-/A]TCATCATCAAGGCGCTGCCTGTTCTGGTGG	ATGGTCTACTGCCTGGAGCAGGGCCTCATCCACCGCTGTGCCAGCCAGTGCGTCGTGGCCTTGTCCATCTGCAGCGTGGAGATGCCTGACATCATCATCAAGGCGCTGCCTGTTCTGGTGGTGAAGCTCACGCACATCTCAGCCACAGCCAGCATGGCCGTCCCACTGCTGGAGTTCCTG	13.8548	55.0389	38.2824	46.9337	35.116
CCCCGGCCCCCTATTGTGGG	74	+	X	+	48547021	CAGCTATGTGTTATACCCCCTCCACAGAGCCACTTCCGCCGCCCCCACCGCCATCTCGAGGAGGGAACCAGCTCCCCCGGCCCCCTATTGTTGGGGGGTAACAAGGGTCGTTCTGGTCCACTGCCCCCTGTACCTTTGGGGATTGCCCCACCCCCACCAACACCCCGGGGACCCCCACCCC	X	48547113	48547112	+	T	AGGGAACCAGCTCCCCCGGCCCCCTATTGT[-/T]GGGGGGTAACAAGGGTCGTTCTGGTCCACT	CAGCTATGTGTTATACCCCCTCCACAGAGCCACTTCCGCCGCCCCCACCGCCATCTCGAGGAGGGAACCAGCTCCCCCGGCCCCCTATTGTGGGGGGTAACAAGGGTCGTTCTGGTCCACTGCCCCCTGTACCTTTGGGGATTGCCCCACCCCCACCAACACCCCGGGGACCCCCACCCC	17.0355	55.0366	38.5295	47.2349	35.1832
AGCATGCAACTGCCCCCTGC	82	-	1	-	209961705	CAAGGATAACATCGTTGCTCAGCTGAAGCAGCTGTACCGCATCCTTCAAACCCAGGAGAGCTGGCAGCCCATGCAGCCCACCCCCAGCAATGCAACTGCCCCCTGCCCTGCCTCCCCAGTAATTGTGAATGCCATCTTCTTCCTTCTCTTTTTTATAATATTGTACATATGGATTTTTTTA	1	209961797	209961796	-	A	GCTGGCAGCCCATGCAGCCCACCCCCAGCA[-/A]TGCAACTGCCCCCTGCCCTGCCTCCCCAGT	CAAGGATAACATCGTTGCTCAGCTGAAGCAGCTGTACCGCATCCTTCAAACCCAGGAGAGCTGGCAGCCCATGCAGCCCACCCCCAGCATGCAACTGCCCCCTGCCCTGCCTCCCCAGTAATTGTGAATGCCATCTTCTTCCTTCTCTTTTTTATAATATTGTACATATGGATTTTTTTA	13.8778	55.0366	35.782	47.0113	35.6156
CCCACAAGTCTAAAATCGTA	83	-	12	+	110778657	CACAGGCCGGGAGTTTGATGAACTCAACCCCTCCGCCCAGCGAGACGCCTGCCTGAACGCCCGCTGTTTTGCTCGAGTTGAACCCTCCCACCAAGTCTAAAATCGTAGAATTTCTTCAGTCTTTTGATGAGATTACAGCTATGGTGAGCATGTTTGAACATGTACAGGTGACTCAGGCTAC	12	110778749	110778748	+	C	CGCTGTTTTGCTCGAGTTGAACCCTCCCAC[-/C]AAGTCTAAAATCGTAGAATTTCTTCAGTCT	CACAGGCCGGGAGTTTGATGAACTCAACCCCTCCGCCCAGCGAGACGCCTGCCTGAACGCCCGCTGTTTTGCTCGAGTTGAACCCTCCCACAAGTCTAAAATCGTAGAATTTCTTCAGTCTTTTGATGAGATTACAGCTATGGTGAGCATGTTTGAACATGTACAGGTGACTCAGGCTAC	17.0172	55.0314	38.5481	47.24	35.2024
AACATATGTCTTCAAGCAGT	82	-	5	+	112174831	TTAAAATATGCCACAGATATTCCTTCATCACAGAAACAGTCATTTTCATTCTCAAAGAGTTCATCTGGACAAAGCAGTAAAACCGAACATAATGTCTTCAAGCAGTGAGAATACGTCCACACCTTCATCTAATGCCAAGAGGCAGAATCAGCTCCATCCAAGTTCTGCACAGAGTAGAAGT	5	112174923	112174922	+	A	CATCTGGACAAAGCAGTAAAACCGAACATA[-/A]TGTCTTCAAGCAGTGAGAATACGTCCACAC	TTAAAATATGCCACAGATATTCCTTCATCACAGAAACAGTCATTTTCATTCTCAAAGAGTTCATCTGGACAAAGCAGTAAAACCGAACATATGTCTTCAAGCAGTGAGAATACGTCCACACCTTCATCTAATGCCAAGAGGCAGAATCAGCTCCATCCAAGTTCTGCACAGAGTAGAAGT	13.8701	55.0049	38.1788	46.849	35.054
GACAGATGTGGATGAATGCC	75	+	15	-	48826302	GGACAAATTATCACATTTTATTCTGCAATGAATTTCATATGAGTTTTTTTTTTTTCTCTCTGTCTTCTGTAATCTGACAGATGTGGATGGAATGCCAGGCCATCCCCGGGCTCTGTCAGGGAGGAAATTGCATTAATACTGTTGGGTCTTTTGAGTGCAAATGCCCTGCTGGACACAAACT	15	48826394	48826393	-	G	CTGTCTTCTGTAATCTGACAGATGTGGATG[-/G]AATGCCAGGCCATCCCCGGGCTCTGTCAGG	GGACAAATTATCACATTTTATTCTGCAATGAATTTCATATGAGTTTTTTTTTTTTCTCTCTGTCTTCTGTAATCTGACAGATGTGGATGAATGCCAGGCCATCCCCGGGCTCTGTCAGGGAGGAAATTGCATTAATACTGTTGGGTCTTTTGAGTGCAAATGCCCTGCTGGACACAAACT	13.8681	55.0006	38.0971	46.8105	34.9812
TTGGCGAGCATCTACATGCT	75	+	X	-	154130274	GGTTTTTATAAGGTGTTTTTGAGACAGTGGAAATGTTACCATCCAAAGCTGGAATTTGGCGGGTGGAATGCCTTATTGGCGAGCATCTAACATGCTGGGATGAGCACACTTTTTCTGGTGTACAGCAATAGTGAGTAGCAATGTGGGCAGAGGTTCCCTACCTACTCAGCCTACTTCTTTA	X	154130366	154130365	-	A	CGGGTGGAATGCCTTATTGGCGAGCATCTA[-/A]CATGCTGGGATGAGCACACTTTTTCTGGTG	GGTTTTTATAAGGTGTTTTTGAGACAGTGGAAATGTTACCATCCAAAGCTGGAATTTGGCGGGTGGAATGCCTTATTGGCGAGCATCTACATGCTGGGATGAGCACACTTTTTCTGGTGTACAGCAATAGTGAGTAGCAATGTGGGCAGAGGTTCCCTACCTACTCAGCCTACTTCTTTA	13.886	54.9817	38.2092	46.8269	35.1118
GTCACAACACCCTGGGGAGC	82	-	15	-	48707824	TGGCTGCTGCCACACATGCCGCTTCTTATTTTGCCTGCAGATGAAAACGAATGCCTCAGCGCTCACATCTGCGGAGGAGCCTCCTGTCAACAACACCCTGGGGAGCTACAAGTGCATGTGTCCCGCCGGCTTCCAGTATGAACAGTTCAGTGGAGGATGCCAAGACATCAATGAATGTGGC	15	48707916	48707915	-	A	CGCTCACATCTGCGGAGGAGCCTCCTGTCA[-/A]CAACACCCTGGGGAGCTACAAGTGCATGTG	TGGCTGCTGCCACACATGCCGCTTCTTATTTTGCCTGCAGATGAAAACGAATGCCTCAGCGCTCACATCTGCGGAGGAGCCTCCTGTCACAACACCCTGGGGAGCTACAAGTGCATGTGTCCCGCCGGCTTCCAGTATGAACAGTTCAGTGGAGGATGCCAAGACATCAATGAATGTGGC	16.9081	54.9782	38.5436	47.1752	35.249
TTCCAGTGTGTCACCATGGA	73	+	X	-	49084650	CCGCGGGCGCTGGCCAGGGCCCAATGGAGGCATCACCAACTTTGACAACTTCTTCTTCGCCATGCTGACAGTCTTCCAGTGTGTCACCACTGGAAGGCTGGACCGATGTGCTCTACTGGGTGAGGTGGACTGTGGGCACAGAGCTCAAAGGCTGCACCTGCCTTTCCTCCCTGACACTCAC	X	49084742	49084741	-	C	CCATGCTGACAGTCTTCCAGTGTGTCACCA[-/C]TGGAAGGCTGGACCGATGTGCTCTACTGGG	CCGCGGGCGCTGGCCAGGGCCCAATGGAGGCATCACCAACTTTGACAACTTCTTCTTCGCCATGCTGACAGTCTTCCAGTGTGTCACCATGGAAGGCTGGACCGATGTGCTCTACTGGGTGAGGTGGACTGTGGGCACAGAGCTCAAAGGCTGCACCTGCCTTTCCTCCCTGACACTCAC	13.8791	54.9749	38.0432	46.7575	34.9562
TACCCGCAAAGGCAAGTGCC	72	+	1	-	27877133	TGCCCTGCCAGGCCCAGGCCCGGTCTCAGTCCCAGAGTTGAAGCCGGAATCTTCCCAGACCCCAGTGGTCTCTACCCGCAAAGGCAAGTTGCCGGGGCGTGCGGCGCATGGTGGTGAAGATGGCCAAGATCCCCGTATCGCTGGGGCGGCGGAACAAGACCACATACAAAGTGTCTTCCTT	1	27877225	27877224	-	T	CCCCAGTGGTCTCTACCCGCAAAGGCAAGT[-/T]GCCGGGGCGTGCGGCGCATGGTGGTGAAGA	TGCCCTGCCAGGCCCAGGCCCGGTCTCAGTCCCAGAGTTGAAGCCGGAATCTTCCCAGACCCCAGTGGTCTCTACCCGCAAAGGCAAGTGCCGGGGCGTGCGGCGCATGGTGGTGAAGATGGCCAAGATCCCCGTATCGCTGGGGCGGCGGAACAAGACCACATACAAAGTGTCTTCCTT	15.3796	54.9664	38.6763	47.214	35.3843
AGCCGCCTGCCTACGATGGC	72	+	11	-	47359168	CAGACGTGCCAGACGCACCTGCGGCCCCCAAGATCAGCAACGTGGGAGAGGACTCCTGCACAGTACAGTGGGAGCCGCCTGCCTACGATTGGCGGGCAGCCCATCCTGGGTGAGTGCAAGGGCACCGGATGGAGGTGTGAGGGCGCCAAACAGATCCGAGGGAAGGTGGTGTGGGGATGCC	11	47359260	47359259	-	T	ACAGTACAGTGGGAGCCGCCTGCCTACGAT[-/T]GGCGGGCAGCCCATCCTGGGTGAGTGCAAG	CAGACGTGCCAGACGCACCTGCGGCCCCCAAGATCAGCAACGTGGGAGAGGACTCCTGCACAGTACAGTGGGAGCCGCCTGCCTACGATGGCGGGCAGCCCATCCTGGGTGAGTGCAAGGGCACCGGATGGAGGTGTGAGGGCGCCAAACAGATCCGAGGGAAGGTGGTGTGGGGATGCC	13.9004	54.9593	38.2112	46.7902	35.1458
GTTTTCCAGAGTGAAGTGCC	75	+	3	+	37091892	CCCAGTGCACATCCCATCAGCCAGGACACCAGTGTATGTTGGGATGCAAACAGGGAGGCTTATGACATCTAATGTGTTTTCCAGAGTGAAGGTGCCTGGCTCCATTCCAAACTCCTGGAAGTGGACTGTGGAACACATTGTCTATAAAGCCTTGCGCTCACACATTCTGCCTCCTAAACAT	3	37091984	37091983	+	G	ATGACATCTAATGTGTTTTCCAGAGTGAAG[-/G]TGCCTGGCTCCATTCCAAACTCCTGGAAGT	CCCAGTGCACATCCCATCAGCCAGGACACCAGTGTATGTTGGGATGCAAACAGGGAGGCTTATGACATCTAATGTGTTTTCCAGAGTGAAGTGCCTGGCTCCATTCCAAACTCCTGGAAGTGGACTGTGGAACACATTGTCTATAAAGCCTTGCGCTCACACATTCTGCCTCCTAAACAT	15.4521	54.9538	38.3543	47.0543	35.1081
CCTGCCTCTAAAAAAATGCA	75	+	5	+	176675184	GAACTAATGCCTCACAGGACGGCCACAAGCCCCAAGGAGACTGTTGAGGAAGGTGTAGAACACGATCCCGGGATGCCTGCCTCTAAAAAAAATGCAGGGTGAACGCGGTGGAGGAGCTGCACTCAAGGAGAATGTCTGTCAGGTAGAGAAATGTTTGCCCACTTGTGTTTTCATTGCATGT	5	176675276	176675275	+	A	ACGATCCCGGGATGCCTGCCTCTAAAAAAA[-/A]TGCAGGGTGAACGCGGTGGAGGAGCTGCAC	GAACTAATGCCTCACAGGACGGCCACAAGCCCCAAGGAGACTGTTGAGGAAGGTGTAGAACACGATCCCGGGATGCCTGCCTCTAAAAAAATGCAGGGTGAACGCGGTGGAGGAGCTGCACTCAAGGAGAATGTCTGTCAGGTAGAGAAATGTTTGCCCACTTGTGTTTTCATTGCATGT	13.8882	54.9526	38.0001	46.7123	34.9388
ACCACACATCTTTTTGTGAA	74	+	2	-	179583337	TGTTTGAGGTGCAGCCATTAGAAAGTGGAGACTATTCTTGCCTCGTTACAAATGATGCTGGCAGTGCTTCCTGTACCACACATCTTTTTTGTGAAAGGTTTGCTCTTTCCCCCAATATATACATCTTTTAAAATTTCTCTTAAGTCTTCATTAGAAGGCAAGAATTTTACCCACATGTTTT	2	179583429	179583428	-	T	GGCAGTGCTTCCTGTACCACACATCTTTTT[-/T]GTGAAAGGTTTGCTCTTTCCCCCAATATAT	TGTTTGAGGTGCAGCCATTAGAAAGTGGAGACTATTCTTGCCTCGTTACAAATGATGCTGGCAGTGCTTCCTGTACCACACATCTTTTTGTGAAAGGTTTGCTCTTTCCCCCAATATATACATCTTTTAAAATTTCTCTTAAGTCTTCATTAGAAGGCAAGAATTTTACCCACATGTTTT	15.4292	54.9441	38.5075	47.1135	35.2538
ACCCCCACCTGCATGGTGCC	75	+	17	+	18049129	GGGGACTGGAAGGAACAACTTTCTGAGATGCCCAGGAGACTCTGTTCGTGGCCCAGATCCTGCGCTTCATGGGCGACCCCCACCTGCATGGGTGCCCGGGAGAACATCTTCGGGAACTACATCGTGCAGAAGGGGCTGGCGGTGCCTGAGCTGCGGGATGAGATCCTGGCACAGCTGGCCA	17	18049221	18049220	+	G	GCGCTTCATGGGCGACCCCCACCTGCATGG[-/G]TGCCCGGGAGAACATCTTCGGGAACTACAT	GGGGACTGGAAGGAACAACTTTCTGAGATGCCCAGGAGACTCTGTTCGTGGCCCAGATCCTGCGCTTCATGGGCGACCCCCACCTGCATGGTGCCCGGGAGAACATCTTCGGGAACTACATCGTGCAGAAGGGGCTGGCGGTGCCTGAGCTGCGGGATGAGATCCTGGCACAGCTGGCCA	15.4017	54.9434	38.647	47.1643	35.388
CGAGAACCAGAAGCCGTGAG	74	+	7	+	75611551	TACGAGCTTGTGGTCCACACCGACATAGATGCGGCCAAGGTGTACATGGGGGAGATGGGCCGGCTGAAGAGCTACGAGAACCAGAAGCCGTTGAGTGGAGGGAGCGTGGCTTGGGGCAGACGGCTCTATGGCCACTGGTGCACCCCAGGCTCAGTCTGCCGTGTATCCCCATATCCCCACA	7	75611643	75611642	+	T	GGCTGAAGAGCTACGAGAACCAGAAGCCGT[-/T]GAGTGGAGGGAGCGTGGCTTGGGGCAGACG	TACGAGCTTGTGGTCCACACCGACATAGATGCGGCCAAGGTGTACATGGGGGAGATGGGCCGGCTGAAGAGCTACGAGAACCAGAAGCCGTGAGTGGAGGGAGCGTGGCTTGGGGCAGACGGCTCTATGGCCACTGGTGCACCCCAGGCTCAGTCTGCCGTGTATCCCCATATCCCCACA	14.0741	54.9158	38.5621	47.089	35.3429
GTCACCTCAGGCATGTCCCT	82	-	6	+	45514600	GTTCCCAAGCATTTCATCCCTCACTGAGAGCCGCTTCTCCAACCCACGAATGCACTATCCAGCCACCTTTACTTACACCCCGCCAGTCACCCTCAGGCATGTCCCTCGGTATGTCCGCCACCACTCACTACCACACCTACCTGCCACCACCCTACCCCGGCTCTTCCCAAAGCCAGAGTGG	6	45514692	45514691	+	C	GCCACCTTTACTTACACCCCGCCAGTCACC[-/C]TCAGGCATGTCCCTCGGTATGTCCGCCACC	GTTCCCAAGCATTTCATCCCTCACTGAGAGCCGCTTCTCCAACCCACGAATGCACTATCCAGCCACCTTTACTTACACCCCGCCAGTCACCTCAGGCATGTCCCTCGGTATGTCCGCCACCACTCACTACCACACCTACCTGCCACCACCCTACCCCGGCTCTTCCCAAAGCCAGAGTGG	14.0886	54.8998	38.6524	47.0773	35.4663
CGCATCAAAGTGACGACCAG	82	-	11	+	57379272	ACAGGCTCTCAGCCCTTCTGTTTTCAAGGCCATCATGGAGAAACTGGAGATGTCCAAGTTCCAGCCCACTCTCCTAACACTACCCCGCATCCAAAGTGACGACCAGCCAGGATATGCTCTCAATCATGGAGAAATTGGGTGAGCTCTGGCAGCTTAGGGTTACTCCCAGGCCATCAGAGGA	11	57379364	57379363	+	C	CAGCCCACTCTCCTAACACTACCCCGCATC[-/C]AAAGTGACGACCAGCCAGGATATGCTCTCA	ACAGGCTCTCAGCCCTTCTGTTTTCAAGGCCATCATGGAGAAACTGGAGATGTCCAAGTTCCAGCCCACTCTCCTAACACTACCCCGCATCAAAGTGACGACCAGCCAGGATATGCTCTCAATCATGGAGAAATTGGGTGAGCTCTGGCAGCTTAGGGTTACTCCCAGGCCATCAGAGGA	13.9099	54.8988	37.9261	46.6051	34.9349
ACTGTGGTTACTGTCATGGC	74	+	6	+	45399555	TTCTGATGTGCCATTATTGCTGCTGTGTTTCCTGTTTTATGTAGGTGGTAGCCCTCGGAGAGGTACCAGATGGGACTGTGGTTACTGTCATTGGCGGGTAACGATGAAAATTATTCTGCTGAGCTCCGGAATGCCTCTGCTGTTATGAAAAACCAAGTAGCAAGGTTCAACGATCTGAGAT	6	45399647	45399646	+	T	GGTACCAGATGGGACTGTGGTTACTGTCAT[-/T]GGCGGGTAACGATGAAAATTATTCTGCTGA	TTCTGATGTGCCATTATTGCTGCTGTGTTTCCTGTTTTATGTAGGTGGTAGCCCTCGGAGAGGTACCAGATGGGACTGTGGTTACTGTCATGGCGGGTAACGATGAAAATTATTCTGCTGAGCTCCGGAATGCCTCTGCTGTTATGAAAAACCAAGTAGCAAGGTTCAACGATCTGAGAT	13.9107	54.8974	37.9269	46.6028	34.938
TCATCAACTTAGGCGGTGAG	74	+	16	+	29825697	TCTGGGCCGGGTAGCCAAGCTCTTAAGCATCGTGGCGCTGGTGGGGGGAGTCCTCATCATCATCGCCTCCTGCGTCATCAACTTAGGCGGTTGAGTGGGGGCTTGGGACAGGCAGGGGAGGAATGGAAGGGTTGGCAAGGGCAGCTTTACTAACCCCTGCCCCTGCTCTCTCCTGTCTGTC	16	29825789	29825788	+	T	ATCGCCTCCTGCGTCATCAACTTAGGCGGT[-/T]GAGTGGGGGCTTGGGACAGGCAGGGGAGGA	TCTGGGCCGGGTAGCCAAGCTCTTAAGCATCGTGGCGCTGGTGGGGGGAGTCCTCATCATCATCGCCTCCTGCGTCATCAACTTAGGCGGTGAGTGGGGGCTTGGGACAGGCAGGGGAGGAATGGAAGGGTTGGCAAGGGCAGCTTTACTAACCCCTGCCCCTGCTCTCTCCTGTCTGTC	14.0922	54.8971	35.5999	47.0743	35.5146
TTCACGTTTGAAGCCTTCTT	82	-	17	-	56285413	ACAAGGAGAACAGATTCCAAGGGAGGCCTTGCCCACCCTATGACACTCCTTTTTATAGGACAAGGTGGCTCACTTCTCCTACCCATTCAACGTTTGAAGCCTTCTTCCTCCATGAGGATGAATCTTCTGGTGAGTAGCTCAGCAGTTGATCCTGGGCCTTGGTTCCCCTCAAGCAGTGCTG	17	56285505	56285504	-	A	ACAAGGTGGCTCACTTCTCCTACCCATTCA[-/A]CGTTTGAAGCCTTCTTCCTCCATGAGGATG	ACAAGGAGAACAGATTCCAAGGGAGGCCTTGCCCACCCTATGACACTCCTTTTTATAGGACAAGGTGGCTCACTTCTCCTACCCATTCACGTTTGAAGCCTTCTTCCTCCATGAGGATGAATCTTCTGGTGAGTAGCTCAGCAGTTGATCCTGGGCCTTGGTTCCCCTCAAGCAGTGCTG	14.0821	54.8951	38.3895	46.9976	35.1996
CCCACAGTGGACTGGGAAAA	82	-	20	-	10630831	CAGACATTGATGACTGTTCTCCTAATAACTGTTCCCACGGGGGCACCTGCCAGGACCTGGTTAACGGATTTAAGTGTGTGTGCCCCCCAACAGTGGACTGGGAAAACGTGCCAGTTAGGTAAGAACATCCCTGTGACTGTAATTTTTATACCAAGGTTGGCTTTGATTGTCAAAGCCATTA	20	10630923	10630922	-	A	GTTAACGGATTTAAGTGTGTGTGCCCCCCA[-/A]CAGTGGACTGGGAAAACGTGCCAGTTAGGT	CAGACATTGATGACTGTTCTCCTAATAACTGTTCCCACGGGGGCACCTGCCAGGACCTGGTTAACGGATTTAAGTGTGTGTGCCCCCCACAGTGGACTGGGAAAACGTGCCAGTTAGGTAAGAACATCCCTGTGACTGTAATTTTTATACCAAGGTTGGCTTTGATTGTCAAAGCCATTA	14.0812	54.8945	38.3525	46.9826	35.1649
TCGAGAATTGAAAAAATGGG	75	+	X	+	149783025	CAGAAATACTGACTACTGTATTTTTGTCCATTACAGGATTCTTCTCTAATACTTGATGTTCCTCTGGGTGTGATCTCGAGAATTGAAAAAAATGGGAGGCGCGACAAGTAGAGGAGAAAATTCCTATGGTCTAGATATTACTTGTAAAGTAAGAGATTCGATACTTTCTTATGCAAAGAAC	X	149783117	149783116	+	A	CTCTGGGTGTGATCTCGAGAATTGAAAAAA[-/A]TGGGAGGCGCGACAAGTAGAGGAGAAAATT	CAGAAATACTGACTACTGTATTTTTGTCCATTACAGGATTCTTCTCTAATACTTGATGTTCCTCTGGGTGTGATCTCGAGAATTGAAAAAATGGGAGGCGCGACAAGTAGAGGAGAAAATTCCTATGGTCTAGATATTACTTGTAAAGTAAGAGATTCGATACTTTCTTATGCAAAGAAC	13.9066	54.8934	37.8618	46.5751	34.8768
TGTTTCTGTATCTCTGTGAG	75	+	X	+	37660458	TATCTATTACCACTTAATGTATCTCATTTTCATTTTTGCTCTGATTACAGACTTGGAAATGGATAGTGGGTCCCATGTTTCTGTATCTCTGGTGAGAGGTTGGTGCGGTTTTGGCGATCTCAACAGAAGGTGGTCATCACCAAGGTACTGATTGGTTTAGTAATTACTAGTGGTCAGTGTC	X	37660550	37660549	+	G	GATAGTGGGTCCCATGTTTCTGTATCTCTG[-/G]TGAGAGGTTGGTGCGGTTTTGGCGATCTCA	TATCTATTACCACTTAATGTATCTCATTTTCATTTTTGCTCTGATTACAGACTTGGAAATGGATAGTGGGTCCCATGTTTCTGTATCTCTGTGAGAGGTTGGTGCGGTTTTGGCGATCTCAACAGAAGGTGGTCATCACCAAGGTACTGATTGGTTTAGTAATTACTAGTGGTCAGTGTC	14.0828	54.888	38.2891	46.9484	35.1123
CAGGACGGGGAGGGAATGTG	72	+	21	-	38137368	GGCCCTGGCATGACGTGTGTCTGCGTCTGTCCACGTGGCAAGGTAGCATGTTTCCCACTGTGGCCTGTGTTCCAGGACGGGGAGGGAATTGTGTGGCTGAGCCCTGTGGGATGTGCTCTTTCTACTCTGCTCATCTCCATTCCACTGAGATCCCAGCTGGGACAGAGGATCCCGTTTGTCC	21	38137460	38137459	-	T	GTGGCCTGTGTTCCAGGACGGGGAGGGAAT[-/T]GTGTGGCTGAGCCCTGTGGGATGTGCTCTT	GGCCCTGGCATGACGTGTGTCTGCGTCTGTCCACGTGGCAAGGTAGCATGTTTCCCACTGTGGCCTGTGTTCCAGGACGGGGAGGGAATGTGTGGCTGAGCCCTGTGGGATGTGCTCTTTCTACTCTGCTCATCTCCATTCCACTGAGATCCCAGCTGGGACAGAGGATCCCGTTTGTCC	13.9277	54.8811	38.0157	46.5899	35.0665
CCCACTGTCCACCCCTCAGA	84	-	20	+	44641892	GGTCCTCGCCCTGAACCTGAGCCACGGCCTCCAACCACCACCACACCGCAGCCCACGGCTCCCCCGACGGTCTGCCCCACCGGACCCCCCAACTGTCCACCCCTCAGAGCGCCCCACAGCTGGCCCCACAGGTCCCCCCTCAGCTGGCCCCACAGGTCCCCCCACTGCTGGCCCTTCTACG	20	44641984	44641983	+	A	CCCCGACGGTCTGCCCCACCGGACCCCCCA[-/A]CTGTCCACCCCTCAGAGCGCCCCACAGCTG	GGTCCTCGCCCTGAACCTGAGCCACGGCCTCCAACCACCACCACACCGCAGCCCACGGCTCCCCCGACGGTCTGCCCCACCGGACCCCCCACTGTCCACCCCTCAGAGCGCCCCACAGCTGGCCCCACAGGTCCCCCCTCAGCTGGCCCCACAGGTCCCCCCACTGCTGGCCCTTCTACG	14.1346	54.8663	36.365	46.8511	35.9275
CCCATGGATACACTGGCCCT	82	-	1	-	149895469	TTACTAACTTTTCTTTTACTCTTTGCAGGTCACCCAGGTCCTATGCCTCCGCATGGTATGCGTGGACCTCCTCCACTGATGCCCCCCCAATGGATACACTGGCCCTCCACGACCCCCACCCTATGGCTACCAGCGGGGGCCTCTCCCTCCACCCAGACCCACTCCCCGGCCACCAGTTCCC	1	149895561	149895560	-	A	GCGTGGACCTCCTCCACTGATGCCCCCCCA[-/A]TGGATACACTGGCCCTCCACGACCCCCACC	TTACTAACTTTTCTTTTACTCTTTGCAGGTCACCCAGGTCCTATGCCTCCGCATGGTATGCGTGGACCTCCTCCACTGATGCCCCCCCATGGATACACTGGCCCTCCACGACCCCCACCCTATGGCTACCAGCGGGGGCCTCTCCCTCCACCCAGACCCACTCCCCGGCCACCAGTTCCC	13.0423	54.8494	37.8606	46.4737	34.9662
CCCACATCTTTGCCATTGCT	83	-	11	+	76866975	GGCTGTGAACCCCTACCAGCTGCTCTCCATCTACTCGCCAGAGCACATCCGCCAGTATACCAACAAGAAGATTGGGGAGATGCCCCCCCACCATCTTTGCCATTGCTGACAACTGCTACTTCAACATGAAACGCAACAGCCGAGACCAGTGCTGCATCATCAGGTGGGCGGCCCAGCACCT	11	76867067	76867066	+	C	AACAAGAAGATTGGGGAGATGCCCCCCCAC[-/C]ATCTTTGCCATTGCTGACAACTGCTACTTC	GGCTGTGAACCCCTACCAGCTGCTCTCCATCTACTCGCCAGAGCACATCCGCCAGTATACCAACAAGAAGATTGGGGAGATGCCCCCCCACATCTTTGCCATTGCTGACAACTGCTACTTCAACATGAAACGCAACAGCCGAGACCAGTGCTGCATCATCAGGTGGGCGGCCCAGCACCT	14.1154	54.8379	38.3023	46.8809	35.1859
GCGGCTGCATCATCAGTGGC	74	+	1	+	153234132	CGGAAGCGGCTGCTTCTCCAGCGGCGGGGGCGGCGGGAGCTCCGGCTGCGGCGGCGGCTCCTCCGGGATTGGCAGCGGCTGCATCATCAGTTGGCGGGGGCTCCGTCTGCGGAGGTGGTTCCTCTGGAGGCGGCGGCGGCGGCTCCTCCGTGGGTGGCTCCGGGAGTGGCAAGGGCGTCCC	1	153234224	153234223	+	T	TCCGGGATTGGCAGCGGCTGCATCATCAGT[-/T]GGCGGGGGCTCCGTCTGCGGAGGTGGTTCC	CGGAAGCGGCTGCTTCTCCAGCGGCGGGGGCGGCGGGAGCTCCGGCTGCGGCGGCGGCTCCTCCGGGATTGGCAGCGGCTGCATCATCAGTGGCGGGGGCTCCGTCTGCGGAGGTGGTTCCTCTGGAGGCGGCGGCGGCGGCTCCTCCGTGGGTGGCTCCGGGAGTGGCAAGGGCGTCCC	14.1152	54.8358	38.2768	46.87	35.1624
CAGCCGGCACCATCTGTGGG	72	+	17	-	63532500	CTTGTTTAGTGCCCAAAGCACAAAAAAGGCCTACCCCTTGGAGTCTGCCCGCTCGTCTCCAGGCGAACGAGCCAGCCGGCACCATCTGTTGGGGGGGCAACAGCGGGCACCCCCGCACCACCCCCCGTGCCCACCTGTTCACCCAGGACCCTGCGATGCCTCCCCTGACCCCACCCAACAC	17	63532592	63532591	-	T	CAGGCGAACGAGCCAGCCGGCACCATCTGT[-/T]GGGGGGGCAACAGCGGGCACCCCCGCACCA	CTTGTTTAGTGCCCAAAGCACAAAAAAGGCCTACCCCTTGGAGTCTGCCCGCTCGTCTCCAGGCGAACGAGCCAGCCGGCACCATCTGTGGGGGGGCAACAGCGGGCACCCCCGCACCACCCCCCGTGCCCACCTGTTCACCCAGGACCCTGCGATGCCTCCCCTGACCCCACCCAACAC	14.1165	54.8294	38.2322	46.8462	35.1252
GCCACTCTCTAGCATCCTGG	82	-	15	-	72645341	AGTTCTTTATCAACAAGACTGAGATTGAGGACTTTCCCCGCTTTCCTCACCGGGGCTTGCTGTTGGATACATCTCGCCATTACCTGCCAACTCTCTAGCATCCTGGACACTCTGGTAACCAGGCCTTAAGGCCTTCTTCACACTTAAGAGTTCTAGGGTGATGGAGCAACGGACAGACCAA	15	72645433	72645432	-	A	CTGTTGGATACATCTCGCCATTACCTGCCA[-/A]CTCTCTAGCATCCTGGACACTCTGGTAACC	AGTTCTTTATCAACAAGACTGAGATTGAGGACTTTCCCCGCTTTCCTCACCGGGGCTTGCTGTTGGATACATCTCGCCATTACCTGCCACTCTCTAGCATCCTGGACACTCTGGTAACCAGGCCTTAAGGCCTTCTTCACACTTAAGAGTTCTAGGGTGATGGAGCAACGGACAGACCAA	14.1445	54.7959	38.2987	46.8008	35.2498
TGCAGTGCCTTTTTAGTGCA	75	+	X	-	32591654	AAAAGACACGGGGGGATATTAAATTGGAAAAGTAAAGATTTATGTTTATTTATTCCTTGGAATTCTTTAATGTCTTGCAGTGCCTTTTTTAGTGCATGGCTTTCAGAAAAAGAAGATGCAGTGAACAAGATTCACACAACTGGCTTTAAAGATCAAAATGAAATGTTATCAAGTCTTCAAA	X	32591746	32591745	-	T	GAATTCTTTAATGTCTTGCAGTGCCTTTTT[-/T]AGTGCATGGCTTTCAGAAAAAGAAGATGCA	AAAAGACACGGGGGGATATTAAATTGGAAAAGTAAAGATTTATGTTTATTTATTCCTTGGAATTCTTTAATGTCTTGCAGTGCCTTTTTAGTGCATGGCTTTCAGAAAAAGAAGATGCAGTGAACAAGATTCACACAACTGGCTTTAAAGATCAAAATGAAATGTTATCAAGTCTTCAAA	14.1337	54.7952	38.1676	46.7717	35.1053
GCCCATCCTGGGTGAGTGCA	75	+	11	-	47359146	GGCCCCCAAGATCAGCAACGTGGGAGAGGACTCCTGCACAGTACAGTGGGAGCCGCCTGCCTACGATGGCGGGCAGCCCATCCTGGGTGGAGTGCAAGGGCACCGGATGGAGGTGTGAGGGCGCCAAACAGATCCGAGGGAAGGTGGTGTGGGGATGCCTGGGTTCCAGACCAGAGCTGCC	11	47359238	47359237	-	G	CCTACGATGGCGGGCAGCCCATCCTGGGTG[-/G]AGTGCAAGGGCACCGGATGGAGGTGTGAGG	GGCCCCCAAGATCAGCAACGTGGGAGAGGACTCCTGCACAGTACAGTGGGAGCCGCCTGCCTACGATGGCGGGCAGCCCATCCTGGGTGAGTGCAAGGGCACCGGATGGAGGTGTGAGGGCGCCAAACAGATCCGAGGGAAGGTGGTGTGGGGATGCCTGGGTTCCAGACCAGAGCTGCC	14.1553	54.762	38.1703	46.7084	35.164
CCCACGTGCTCTCCTCAGGT	82	-	17	-	17119616	GTCCGCATCATCCCATACAGCAGCCAGTACGAGGAGGCCTATCGGTGCAACTTCCTGGGGCTCAGCCCGCACGTGCAGATCCCCCCCCAACGTGCTCTCCTCAGGTGCGTGCCCCCGCGGGCTGTGGGGCCATGCCCTGCGCTGAGGTTCCCCACGCCTCAGGCCCAAAGTGGAACCAGAT	17	17119708	17119707	-	A	GCTCAGCCCGCACGTGCAGATCCCCCCCCA[-/A]CGTGCTCTCCTCAGGTGCGTGCCCCCGCGG	GTCCGCATCATCCCATACAGCAGCCAGTACGAGGAGGCCTATCGGTGCAACTTCCTGGGGCTCAGCCCGCACGTGCAGATCCCCCCCCACGTGCTCTCCTCAGGTGCGTGCCCCCGCGGGCTGTGGGGCCATGCCCTGCGCTGAGGTTCCCCACGCCTCAGGCCCAAAGTGGAACCAGAT	14.1689	54.743	38.1833	46.6642	35.22
CCCTGCCCAAGGGGGGTGAA	75	+	17	+	18025334	CATGGCCACCATGGCACCGCTGGGGAACACTGCCCCAAGCCGCAGCCCCCTTGGCGCCCATCAGGGCCCCAGAGCCCCTGCCCAAGGGGGGGTGAACGGCGCCAGGCAGCCCCTGGGCGTTTTGCTGTGGTCATGCCTCGTGTGCAGAAGCTGAGCTCTTTCCAGCGAGTTGGGCCTGCAA	17	18025426	18025425	+	G	CAGGGCCCCAGAGCCCCTGCCCAAGGGGGG[-/G]TGAACGGCGCCAGGCAGCCCCTGGGCGTTT	CATGGCCACCATGGCACCGCTGGGGAACACTGCCCCAAGCCGCAGCCCCCTTGGCGCCCATCAGGGCCCCAGAGCCCCTGCCCAAGGGGGGTGAACGGCGCCAGGCAGCCCCTGGGCGTTTTGCTGTGGTCATGCCTCGTGTGCAGAAGCTGAGCTCTTTCCAGCGAGTTGGGCCTGCAA	14.1711	54.7302	38.135	46.627	35.1901
TGTCGCCGCATCGGCATCTT	74	+	12	+	110778530	TGAAGCTGTGCCGGCAAGCAGGCATCCGGGTCATCATGATCACTGGGGACAACAAGGGCACTGCTGTGGCCATCTGTCGCCGCATCGGCATTCTTCGGGCAGGATGAGGACGTGACGTCAAAAGCTTTCACAGGCCGGGAGTTTGATGAACTCAACCCCTCCGCCCAGCGAGACGCCTGCC	12	110778622	110778621	+	T	TGCTGTGGCCATCTGTCGCCGCATCGGCAT[-/T]CTTCGGGCAGGATGAGGACGTGACGTCAAA	TGAAGCTGTGCCGGCAAGCAGGCATCCGGGTCATCATGATCACTGGGGACAACAAGGGCACTGCTGTGGCCATCTGTCGCCGCATCGGCATCTTCGGGCAGGATGAGGACGTGACGTCAAAAGCTTTCACAGGCCGGGAGTTTGATGAACTCAACCCCTCCGCCCAGCGAGACGCCTGCC	11.2311	54.5938	26.5009	34.6992	16.4642
GAGATTCTGTCTGAGAGTGT	82	-	16	+	29824794	CCAACCAGACCCCCGGCCAGATTCCCAGCCTACCCCCAAGCCAGCCCTTCAACCAGAGCTCCCTACCCAGGAGGACCCCACCCCTGAGATTTCTGTCTGAGAGTGTAGGGGAAAAGCAAGAGAATGGGGCAGTGGTGCCCCTGCAGGCTGGTGATGGGGAAGAGGGCCCAGCCCCTGAGCC	16	29824886	29824885	+	T	CCTACCCAGGAGGACCCCACCCCTGAGATT[-/T]CTGTCTGAGAGTGTAGGGGAAAAGCAAGAG	CCAACCAGACCCCCGGCCAGATTCCCAGCCTACCCCCAAGCCAGCCCTTCAACCAGAGCTCCCTACCCAGGAGGACCCCACCCCTGAGATTCTGTCTGAGAGTGTAGGGGAAAAGCAAGAGAATGGGGCAGTGGTGCCCCTGCAGGCTGGTGATGGGGAAGAGGGCCCAGCCCCTGAGCC	11.2266	54.5825	26.446	34.6237	16.4311
GTGTGGGAACGACCTCTCTC	72	+	X	-	100652964	ACTAACAGGGCCACTTATCACTAGTTGCTAAGCAACCACACTTTCTTGGTTTTTCAGGGAGACAACTTTGAAGTGTGGGAACGACCTCTTCTCAGGCTTAGCCTGGGCTGTAGCTATGATAAACCGGCAGGAGATTGGTGGACCTCGCTCTTATACCATCGCAGTTGCTTCCCTGGGTAAA	X	100653056	100653055	-	T	AGACAACTTTGAAGTGTGGGAACGACCTCT[-/T]CTCAGGCTTAGCCTGGGCTGTAGCTATGAT	ACTAACAGGGCCACTTATCACTAGTTGCTAAGCAACCACACTTTCTTGGTTTTTCAGGGAGACAACTTTGAAGTGTGGGAACGACCTCTCTCAGGCTTAGCCTGGGCTGTAGCTATGATAAACCGGCAGGAGATTGGTGGACCTCGCTCTTATACCATCGCAGTTGCTTCCCTGGGTAAA	13.6907	53.9094	22.5626	31.6839	16.5538
CTTCACCCTGTACCCCTCCC	73	+	1	-	6012728	TCACTGTTTCAGGCGACGCTCTCCGAAAGCCTCGCCTCCAGAAGCCCATCACGGGGCACTTGGATGACTTATTCTTCACCCTGTACCCCCTCCCTGGAGAAGTTTGAGGAAGAGCTGCTGGAGCTCCACGTCCAGGACCACTTCCAGGAGGTGTGGAGTCAGAAGCGTGATGGGGGGCAGG	1	6012820	6012819	-	C	TTGGATGACTTATTCTTCACCCTGTACCCC[-/C]TCCCTGGAGAAGTTTGAGGAAGAGCTGCTG	TCACTGTTTCAGGCGACGCTCTCCGAAAGCCTCGCCTCCAGAAGCCCATCACGGGGCACTTGGATGACTTATTCTTCACCCTGTACCCCTCCCTGGAGAAGTTTGAGGAAGAGCTGCTGGAGCTCCACGTCCAGGACCACTTCCAGGAGGTGTGGAGTCAGAAGCGTGATGGGGGGCAGG	6.84123	53.4787	22.6846	32.0136	14.3383
GGGAGCTCTGGGACTGGAGG	82	-	4	-	155507555	GACGGAAAGCCCCAGGAACCCTAGCAGTGCTGGAAGCTGGAACTCTGGGAGCTCTGGACCTGGAAGTACTGGAAACCGAAACCCTGGGAAGCTCTGGGACTGGAGGGACTGCAACCTGGAAACCTGGGAGCTCTGGACCTGGAAGTACTGGAAGCTGGAACTCTGGGAGCTCTGGAACTGG	4	155507647	155507646	-	A	CTGGAAGTACTGGAAACCGAAACCCTGGGA[-/A]GCTCTGGGACTGGAGGGACTGCAACCTGGA	GACGGAAAGCCCCAGGAACCCTAGCAGTGCTGGAAGCTGGAACTCTGGGAGCTCTGGACCTGGAAGTACTGGAAACCGAAACCCTGGGAGCTCTGGGACTGGAGGGACTGCAACCTGGAAACCTGGGAGCTCTGGACCTGGAAGTACTGGAAGCTGGAACTCTGGGAGCTCTGGAACTGG	11.4081	53.4176	22.6222	31.8662	14.3242
CGGAGCTGAGGAAATCTCTG	72	+	X	-	32459219	ATACTTGGAGAAAGCAAACAAGTGGCTAAATGAAGTAGAATTTAAACTTAAAACCACTGAAAACATTCCTGGCGGAGCTGAGGAAATCTTCTGAGGTGCTAGATGTAAGTTGTAAATTAAGCCAAATGATGATAATTTATATGCAGTATTAAAAGAGGTCAAGTACCAAATAGAAGACAAA	X	32459311	32459310	-	T	AAAACATTCCTGGCGGAGCTGAGGAAATCT[-/T]CTGAGGTGCTAGATGTAAGTTGTAAATTAA	ATACTTGGAGAAAGCAAACAAGTGGCTAAATGAAGTAGAATTTAAACTTAAAACCACTGAAAACATTCCTGGCGGAGCTGAGGAAATCTCTGAGGTGCTAGATGTAAGTTGTAAATTAAGCCAAATGATGATAATTTATATGCAGTATTAAAAGAGGTCAAGTACCAAATAGAAGACAAA	11.4277	53.4098	22.5906	31.8075	14.3121
TGACCGCAACCTGCCCTTCG	75	+	16	+	2138016	CTGGGCCTGGCGTGACCACCAAGTCTCCCCAGACATGGAGGGCCTTGTGGACACCAGCGTGGCCAAGATCGTGTCTGACCGCAACCTGCCCCTTCGTGGCCCGCCAGATGGCCCTGCACGCAAATGTGAGTGGGGGTGGGTCCAGGCGTGAGCTGGTGGGACAGGCCCAGGTGCCACCTGA	16	2138108	2138107	+	C	GCCAAGATCGTGTCTGACCGCAACCTGCCC[-/C]TTCGTGGCCCGCCAGATGGCCCTGCACGCA	CTGGGCCTGGCGTGACCACCAAGTCTCCCCAGACATGGAGGGCCTTGTGGACACCAGCGTGGCCAAGATCGTGTCTGACCGCAACCTGCCCTTCGTGGCCCGCCAGATGGCCCTGCACGCAAATGTGAGTGGGGGTGGGTCCAGGCGTGAGCTGGTGGGACAGGCCCAGGTGCCACCTGA	8.65212	53.1044	24.2622	35.8409	14.7735
AAGAAAATGCTACGGCTTGA	73	+	X	+	70443790	CCTGCAGCTCATCCTAGTTTCCACCCCAGCTCTCCTCGTGGCCATGCACGTGGCTCACCAGCAACACATAGAGAAGAAAATGCTACGGCTTTGAGGGCCATGGGGACCCCCTACACCTGGAGGAGGTGAAGAGGCACAAGGTCCACATCTCAGGGACACTGTGGTGGACCTATGTCATCAG	X	70443882	70443881	+	T	CAACACATAGAGAAGAAAATGCTACGGCTT[-/T]GAGGGCCATGGGGACCCCCTACACCTGGAG	CCTGCAGCTCATCCTAGTTTCCACCCCAGCTCTCCTCGTGGCCATGCACGTGGCTCACCAGCAACACATAGAGAAGAAAATGCTACGGCTTGAGGGCCATGGGGACCCCCTACACCTGGAGGAGGTGAAGAGGCACAAGGTCCACATCTCAGGGACACTGTGGTGGACCTATGTCATCAG	8.66453	53.1041	24.4053	35.9742	14.9014
CTCAAAACCTGGTCTCTTAC	72	+	5	+	176638116	AATTCAGTACATTGCTAATGATGTTGAAAGATATGCATGATAGTAAGACGAAGGAGCAGCGGTTGATGACTGCTCAAAACCTGGTCTCTTAACCGGAGTCCTGGTCGTGGGGACTGTTCTACTAATAGTCCTGTAGGAGTCTCTAAGGTTTTGGTTTCAGGAGGCTCCACACACAATTCAG	5	176638208	176638207	+	A	GTTGATGACTGCTCAAAACCTGGTCTCTTA[-/A]CCGGAGTCCTGGTCGTGGGGACTGTTCTAC	AATTCAGTACATTGCTAATGATGTTGAAAGATATGCATGATAGTAAGACGAAGGAGCAGCGGTTGATGACTGCTCAAAACCTGGTCTCTTACCGGAGTCCTGGTCGTGGGGACTGTTCTACTAATAGTCCTGTAGGAGTCTCTAAGGTTTTGGTTTCAGGAGGCTCCACACACAATTCAG	8.65068	53.102	24.3622	35.9268	14.8685
TTTTTTCTTCTAGTCCTTCT	75	+	7	+	107338398	TGGGCTCTTTAGTAGCTGTTGTTTTTAACTTTTTATTCCAAAATACGGCTGTTCCAAAAAATCTTGACCTTGATATTTTTTCTTCTAGTCCCTTCTTGGAATGGCCTTGGAAGCATCCCTAGCACAGATATCTACAAAAGTACCAAGAATTACAAAAACGTAAGTACCTTTGTGAGACATT	7	107338490	107338489	+	C	TCTTGACCTTGATATTTTTTCTTCTAGTCC[-/C]TTCTTGGAATGGCCTTGGAAGCATCCCTAG	TGGGCTCTTTAGTAGCTGTTGTTTTTAACTTTTTATTCCAAAATACGGCTGTTCCAAAAAATCTTGACCTTGATATTTTTTCTTCTAGTCCTTCTTGGAATGGCCTTGGAAGCATCCCTAGCACAGATATCTACAAAAGTACCAAGAATTACAAAAACGTAAGTACCTTTGTGAGACATT	8.64829	53.1019	24.3439	35.9089	14.8527
AAAAGGTTTTGTGGGCTGTC	82	-	1	-	216258114	AATGGCACATAAAATTAATTGCTTGAAAATAATCTTTCAAAATATATATTTCTTGATATCTATAAACTCCTGCAGAGATAATCCAAAAAAGGTTTTGTGGGCTGTCTCAAGGATGTACATTTTATGAAGAATTACAATCCGTCAGCTATTTGGGAACCTCTGGATTGGCAGAGTTCTGAAG	1	216258206	216258205	-	A	CTATAAACTCCTGCAGAGATAATCCAAAAA[-/A]GGTTTTGTGGGCTGTCTCAAGGATGTACAT	AATGGCACATAAAATTAATTGCTTGAAAATAATCTTTCAAAATATATATTTCTTGATATCTATAAACTCCTGCAGAGATAATCCAAAAAGGTTTTGTGGGCTGTCTCAAGGATGTACATTTTATGAAGAATTACAATCCGTCAGCTATTTGGGAACCTCTGGATTGGCAGAGTTCTGAAG	8.66689	53.1007	24.5766	36.1278	15.0586
GAAAGAGGAAATTCCATGTC	84	-	14	+	75471466	AGGCTCTGGAGCACATTCACTCCAATGAGGTGATCATGACCATTGGCTTCTCCCGAACAGTAGAGGCCTTCCTCAAAGAGGCTGCCCGAAAAGAGGAAATTCCATGTCATTGTAGCAGAGTGTGCTCCTTTCTGCCAGGTAAGGAGACTGCTGGAGTTGCTACTAAGAAAAATGAAAAATG	14	75471558	75471557	+	A	AGAGGCCTTCCTCAAAGAGGCTGCCCGAAA[-/A]GAGGAAATTCCATGTCATTGTAGCAGAGTG	AGGCTCTGGAGCACATTCACTCCAATGAGGTGATCATGACCATTGGCTTCTCCCGAACAGTAGAGGCCTTCCTCAAAGAGGCTGCCCGAAAGAGGAAATTCCATGTCATTGTAGCAGAGTGTGCTCCTTTCTGCCAGGTAAGGAGACTGCTGGAGTTGCTACTAAGAAAAATGAAAAATG	8.63383	53.0995	24.3097	35.868	14.8289
AAAAGAAAAGACCCCTTAAC	84	-	2	+	32339636	CAAATGTTTGCTTGTCTTTATGTTCAGCTACAATTTTCTAATCACAATGGTTTTACTTTTTCCTTGTCAGAAAGTGGAGCTGTTCCAAAAAAGAAAAGACCCCTTAACACACACTAGTAATTCACTGCCTCGTTCAAAAACAGTTATGAAAACTGGATCTGCAGGCCTTTCAGGCCACCAT	2	32339728	32339727	+	A	CCTTGTCAGAAAGTGGAGCTGTTCCAAAAA[-/A]GAAAAGACCCCTTAACACACACTAGTAATT	CAAATGTTTGCTTGTCTTTATGTTCAGCTACAATTTTCTAATCACAATGGTTTTACTTTTTCCTTGTCAGAAAGTGGAGCTGTTCCAAAAAGAAAAGACCCCTTAACACACACTAGTAATTCACTGCCTCGTTCAAAAACAGTTATGAAAACTGGATCTGCAGGCCTTTCAGGCCACCAT	8.60794	53.0973	24.1636	35.7176	14.7088
CTAAGAAGGGCAGTAAGGAG	85	-	1	-	55223613	TTGGCTGCTGCCATTGAAGTCCTCTCTACAGAAGACTGTGTCCGCTGGCCCAGCCTACTGGCCCCTTACCAAGCCTGCCTCATCCCCCCCTAAGAAGGGCAGTAAGGAGCAGGCGGCCTCCGAGCTCATAGGGCAGCTGTACGACCACATCACAGAGGCAGTGCCTCAGCTTCACGGGGAG	1	55223705	55223704	-	C	GGCCCCTTACCAAGCCTGCCTCATCCCCCC[-/C]TAAGAAGGGCAGTAAGGAGCAGGCGGCCTC	TTGGCTGCTGCCATTGAAGTCCTCTCTACAGAAGACTGTGTCCGCTGGCCCAGCCTACTGGCCCCTTACCAAGCCTGCCTCATCCCCCCTAAGAAGGGCAGTAAGGAGCAGGCGGCCTCCGAGCTCATAGGGCAGCTGTACGACCACATCACAGAGGCAGTGCCTCAGCTTCACGGGGAG	8.01968	53.0973	24.5884	36.1331	15.0735
TGGCCCCTCTGCCCCCTTCC	73	+	8	-	145699963	TCCTGCAGGCACAGGGAACAGTGGGGAGGAGGCGGTGCCCACCCCACCCCTTCCCTCTTCTGAGAGGCCTCTGTGGCCCCTCTGCCCCCCTTCCTGGCCCCACGAGAGTGGAGGGGGAGACTGTGCAGGGGGGAGCCATCGGGCCCTCAACCCTCTCCCCAGAGCCTAGGGCCTGGCCTCT	8	145700055	145700054	-	C	CTGAGAGGCCTCTGTGGCCCCTCTGCCCCC[-/C]TTCCTGGCCCCACGAGAGTGGAGGGGGAGA	TCCTGCAGGCACAGGGAACAGTGGGGAGGAGGCGGTGCCCACCCCACCCCTTCCCTCTTCTGAGAGGCCTCTGTGGCCCCTCTGCCCCCTTCCTGGCCCCACGAGAGTGGAGGGGGAGACTGTGCAGGGGGGAGCCATCGGGCCCTCAACCCTCTCCCCAGAGCCTAGGGCCTGGCCTCT	8.54656	53.0971	23.6515	35.2637	14.2276
ATACACAGAAGGGGCCTTGT	73	+	10	-	55591057	AAGGAGGACGCATTCTGGAGATCCGGACTCCAGAGGCAGTGACCAGCATTAAAAAGAGAGGAGAAAGTCTAGGATACACAGAAGGGGCCCTTGTTGGCTCTGGCCTTCATCATCATCCTCTGCTGCATTCCTGCCATCTTGGTGGTTTTGGTCAGCTACAGACAGTAAGTATTCAAGGATG	10	55591149	55591148	-	C	GGAGAAAGTCTAGGATACACAGAAGGGGCC[-/C]TTGTTGGCTCTGGCCTTCATCATCATCCTC	AAGGAGGACGCATTCTGGAGATCCGGACTCCAGAGGCAGTGACCAGCATTAAAAAGAGAGGAGAAAGTCTAGGATACACAGAAGGGGCCTTGTTGGCTCTGGCCTTCATCATCATCCTCTGCTGCATTCCTGCCATCTTGGTGGTTTTGGTCAGCTACAGACAGTAAGTATTCAAGGATG	7.99569	53.0962	24.2802	35.8289	14.8113
AGAAGAGGATAAAAATGAAG	85	-	8	-	133644971	CAGTAATTGAACCACAAATCAGAGAGCAGGAAAAAGATCACTGTCTTAAACGAGCCAAACTCAAGGAAGAGGCTCAGAGGAAACACCAAAGAAGAGGATAAAAATGAAGACAAGAGAAGTAACGCAGGCTTTGATGGACGTTGGTACACAGACATCAATGCTACTCTGTATGTAAATTATT	8	133645063	133645062	-	A	CTCAAGGAAGAGGCTCAGAGGAAACACCAA[-/A]GAAGAGGATAAAAATGAAGACAAGAGAAGT	CAGTAATTGAACCACAAATCAGAGAGCAGGAAAAAGATCACTGTCTTAAACGAGCCAAACTCAAGGAAGAGGCTCAGAGGAAACACCAAGAAGAGGATAAAAATGAAGACAAGAGAAGTAACGCAGGCTTTGATGGACGTTGGTACACAGACATCAATGCTACTCTGTATGTAAATTATT	7.98348	53.0961	24.1217	35.6718	14.6764
GTAAGTGTGAATATTTATAC	86	-	2	+	189866988	TTCACTGTGACTAAGGAGGATATTTTTCTCTTCAGGGTGAGAGAGGTGAAACTGGCCCTCCAGGACCTGCTGGTTTCCCTGGTGCTCCTGTTAAGTGTGAATATTTATACATACATGTCCCATAGCCCAGGATCTCTATCTTGCTGAAAAATTACAAAAGTATAGTCAAGTTTGGTTTCTA	2	189867080	189867079	+	T	AGGACCTGCTGGTTTCCCTGGTGCTCCTGT[-/T]AAGTGTGAATATTTATACATACATGTCCCA	TTCACTGTGACTAAGGAGGATATTTTTCTCTTCAGGGTGAGAGAGGTGAAACTGGCCCTCCAGGACCTGCTGGTTTCCCTGGTGCTCCTGTAAGTGTGAATATTTATACATACATGTCCCATAGCCCAGGATCTCTATCTTGCTGAAAAATTACAAAAGTATAGTCAAGTTTGGTTTCTA	7.9721	53.0916	24.2926	35.8281	14.8319
ATCTTTTACAGATTTCTTTT	71	+	15	+	73009036	AATATGATTAAAATGTGGGACTAGTAGGGTTAGTCTTCTAAGAATTTTGAGGTAATAATTATGGAAAATATATCTTTTACAGATTTCTTTTAGGGAAAACATAAAGCTGCCATTGAAGTATATAATGAAGCAGCTAAACTCAACCAGAAAGATTGGGTAAGTAGAGAACTTTCAGTTCTTT	15	73009128	73009127	+	A	TGGAAAATATATCTTTTACAGATTTCTTTT[-/A]GGGAAAACATAAAGCTGCCATTGAAGTATA	AATATGATTAAAATGTGGGACTAGTAGGGTTAGTCTTCTAAGAATTTTGAGGTAATAATTATGGAAAATATATCTTTTACAGATTTCTTTTGGGAAAACATAAAGCTGCCATTGAAGTATATAATGAAGCAGCTAAACTCAACCAGAAAGATTGGGTAAGTAGAGAACTTTCAGTTCTTT	7.96774	53.091	24.2786	35.8122	14.8214
GGAAGTGCTGGGATACCAAT	86	-	8	+	61655147	CTCAGGGAACTTATGCCTCTCCACCTCCCATGTCACCCATGAAAGCAATGAGTAATCCAGCAGGCACTCCTCCTCCACAAGTCAGGCCGGGGAAGTGCTGGGATACCAATGGAAGTTGGCAGTTATCCAAATATGCCCCATCCTCAGCCATCTCACCAGCCCCCTGGTGCCATGGGAATCG	8	61655239	61655238	+	G	AGGCACTCCTCCTCCACAAGTCAGGCCGGG[-/G]AAGTGCTGGGATACCAATGGAAGTTGGCAG	CTCAGGGAACTTATGCCTCTCCACCTCCCATGTCACCCATGAAAGCAATGAGTAATCCAGCAGGCACTCCTCCTCCACAAGTCAGGCCGGGAAGTGCTGGGATACCAATGGAAGTTGGCAGTTATCCAAATATGCCCCATCCTCAGCCATCTCACCAGCCCCCTGGTGCCATGGGAATCG	7.92126	53.0833	24.1708	35.6812	14.7483
GCTCAAACATTCAAACTTCC	74	+	3	-	49160796	GCACTAAGTGGTCTGGAGCGAGATAGGCTTGCACTTAATCTCACACTGCGGCAGCTCGACCAGCATCTTGACTTGCTCAAACATTCAAAACTTCCTGGGTGAGTTGTTAGCCAACTAGGCAGGTGGACCAGGGTCAGTCTTCAGCTGACTGTCTGCCTCTGCCCAATTTAGGTGCCTATGA	3	49160888	49160887	-	A	CCAGCATCTTGACTTGCTCAAACATTCAAA[-/A]CTTCCTGGGTGAGTTGTTAGCCAACTAGGC	GCACTAAGTGGTCTGGAGCGAGATAGGCTTGCACTTAATCTCACACTGCGGCAGCTCGACCAGCATCTTGACTTGCTCAAACATTCAAACTTCCTGGGTGAGTTGTTAGCCAACTAGGCAGGTGGACCAGGGTCAGTCTTCAGCTGACTGTCTGCCTCTGCCCAATTTAGGTGCCTATGA	7.9276	53.0803	24.3718	35.8847	14.9156
CTGCAGAGGCCCTTTCTTCA	74	+	12	-	49436439	AGGATGTTCTGGGCTCTGAACGAGAACAGCATCTGGGTTGTGGAACCCCTGGCCTAGAAGGCAGCCGTACGCCACTGCAGAGGCCCTTTTCTTCAAGGTAATACAGGTGGGAGTGGTCTGAAGACTGACATAACCAAGCTTGCCTCCAGGATGGGCCAGTTGCTCTTTTCTCTGATCCTGT	12	49436531	49436530	-	T	GGCAGCCGTACGCCACTGCAGAGGCCCTTT[-/T]CTTCAAGGTAATACAGGTGGGAGTGGTCTG	AGGATGTTCTGGGCTCTGAACGAGAACAGCATCTGGGTTGTGGAACCCCTGGCCTAGAAGGCAGCCGTACGCCACTGCAGAGGCCCTTTCTTCAAGGTAATACAGGTGGGAGTGGTCTGAAGACTGACATAACCAAGCTTGCCTCCAGGATGGGCCAGTTGCTCTTTTCTCTGATCCTGT	7.92025	53.0793	24.3401	35.8497	14.8915
CGAAGGCAGACAGGGAGAGA	84	-	9	+	137709559	CCGAGCTCGTCCCTCCACCCCTGCAGGCCACACTCACCACCTGCTGTTCTCTTGCTTCTTTCAGGGTCCCCCAGGCCCCGCAGGCCCCGAAAGGCAGACAGGGAGAGAAAGGGGCCAAGGTAACGTGTTTTGGAGCCAGGCTGTGACCGCGTAGACCTCCCCCAGGGGAGCCCAGAGGGTG	9	137709651	137709650	+	A	CAGGGTCCCCCAGGCCCCGCAGGCCCCGAA[-/A]GGCAGACAGGGAGAGAAAGGGGCCAAGGTA	CCGAGCTCGTCCCTCCACCCCTGCAGGCCACACTCACCACCTGCTGTTCTCTTGCTTCTTTCAGGGTCCCCCAGGCCCCGCAGGCCCCGAAGGCAGACAGGGAGAGAAAGGGGCCAAGGTAACGTGTTTTGGAGCCAGGCTGTGACCGCGTAGACCTCCCCCAGGGGAGCCCAGAGGGTG	7.88004	53.0774	24.0233	35.5097	14.6423
TCTGAACACTATTATCTTCA	75	+	1	-	173872973	TGGCCGTTCGCTAAACCCCAACAGGGTGACTTTCAAGGCCAACAGGCCTTTCCTGGTTTTTATAAGAGAAGTTCCTCTGAACACTATTAATCTTCATGGGCAGAGTAGCCAACCCTTGTGTTAAGTAAAATGTTCTTATTCTTTGCACCTCTTCCTATTTTTGGTTTGTGAACAGAAGTAA	1	173873065	173873064	-	A	TTATAAGAGAAGTTCCTCTGAACACTATTA[-/A]TCTTCATGGGCAGAGTAGCCAACCCTTGTG	TGGCCGTTCGCTAAACCCCAACAGGGTGACTTTCAAGGCCAACAGGCCTTTCCTGGTTTTTATAAGAGAAGTTCCTCTGAACACTATTATCTTCATGGGCAGAGTAGCCAACCCTTGTGTTAAGTAAAATGTTCTTATTCTTTGCACCTCTTCCTATTTTTGGTTTGTGAACAGAAGTAA	7.88109	53.0715	24.2592	35.7493	14.8383
TCAAGCATGAAAGAAAAAGC	84	-	5	+	149747369	TCATCTGGCTCCTTTAGCAGATGTTTGTTTCTTGCAGCCCCAAGACTAGCATCTACCAACTCCTCAGTCCTGGGGGCGGACTTGCCATCAAAGCATGAAAGAAAAAGCCAAGGTGAGTGGGACTGCCTTCCAAGCTATTGCCTATGGGATTTAAGGTGCCTGGTAGGGGACAGTCTTACAT	5	149747461	149747460	+	A	CCTCAGTCCTGGGGGCGGACTTGCCATCAA[-/A]GCATGAAAGAAAAAGCCAAGGTGAGTGGGA	TCATCTGGCTCCTTTAGCAGATGTTTGTTTCTTGCAGCCCCAAGACTAGCATCTACCAACTCCTCAGTCCTGGGGGCGGACTTGCCATCAAGCATGAAAGAAAAAGCCAAGGTGAGTGGGACTGCCTTCCAAGCTATTGCCTATGGGATTTAAGGTGCCTGGTAGGGGACAGTCTTACAT	7.86898	53.0705	24.1831	35.6653	14.7803
TGCCAAGTGCATGTTCTTCA	74	+	12	-	49420283	CAGCGAACTGGTGCCACCAGCAGCTGCAATCGCATGCGTTGCCCCAATGTCTACCATTTTGCTTGTGCCATCCGTGCCAAGTGCATGTTTCTTCAAGGACAAGACCATGCTGTGTCCAATGCATAAGATCAAGGGGCCCTGTGAGCAAGAGCTGAGCTCTTTTGCTGTCTTCCGGCGGGTC	12	49420375	49420374	-	T	TGCTTGTGCCATCCGTGCCAAGTGCATGTT[-/T]CTTCAAGGACAAGACCATGCTGTGTCCAAT	CAGCGAACTGGTGCCACCAGCAGCTGCAATCGCATGCGTTGCCCCAATGTCTACCATTTTGCTTGTGCCATCCGTGCCAAGTGCATGTTCTTCAAGGACAAGACCATGCTGTGTCCAATGCATAAGATCAAGGGGCCCTGTGAGCAAGAGCTGAGCTCTTTTGCTGTCTTCCGGCGGGTC	7.85982	53.0666	24.2299	35.7087	14.8223
CAAAGGTGTTATTTTTACTT	85	-	3	-	145795561	CAACTTACCCAATGCTTCTCTTCATTTTAGACTTTACAAAGGGAAAAAGACTCCCCTACTCCGGAAACATTCCAAATGCTCAGCCCCCCCAAAGGTGTTATTTTTACTTATTTTATTTATTTTTGTTTATTTAATATTTGATATAGTATATTGCCTAGTAGTAAAGTTTCTTTAAGGGCCT	3	145795653	145795652	-	C	TCCGGAAACATTCCAAATGCTCAGCCCCCC[-/C]AAAGGTGTTATTTTTACTTATTTTATTTAT	CAACTTACCCAATGCTTCTCTTCATTTTAGACTTTACAAAGGGAAAAAGACTCCCCTACTCCGGAAACATTCCAAATGCTCAGCCCCCCAAAGGTGTTATTTTTACTTATTTTATTTATTTTTGTTTATTTAATATTTGATATAGTATATTGCCTAGTAGTAAAGTTTCTTTAAGGGCCT	7.88502	53.066	24.4589	35.9554	15.0016
TCAAGTCATTTGTTAAAACT	82	-	17	-	41244496	TTCAGAGGCAACGAAACTGGACTCATTACTCCAAATAAACATGGACTTTTACAAAACCCATATCGTATACCACCACTTTTTCCCATCAAAGTCATTTGTTAAAACTAAATGTAAGAAAAATCTGCTAGAGGAAAACTTTGAGGAACATTCAATGTCACCTGAAAGAGAAATGGGAAATGAG	17	41244588	41244587	-	A	ATATCGTATACCACCACTTTTTCCCATCAA[-/A]GTCATTTGTTAAAACTAAATGTAAGAAAAA	TTCAGAGGCAACGAAACTGGACTCATTACTCCAAATAAACATGGACTTTTACAAAACCCATATCGTATACCACCACTTTTTCCCATCAAGTCATTTGTTAAAACTAAATGTAAGAAAAATCTGCTAGAGGAAAACTTTGAGGAACATTCAATGTCACCTGAAAGAGAAATGGGAAATGAG	7.81769	53.0595	24.0652	35.5145	14.7062
AGAAGCCAAATATGAGACTT	84	-	X	-	154159488	TAAAATACAAAATGTCTCCTCTAGTGATTTGTTGATGCTCTTGCGACAGAGTCCTACTCCACATGGGCTATCCTTATCTGATCTCCAAGGAAGCCAAATATGAGACTTTTTCTGATGATCCATCACCTGGAGCAATAGACAGTAATAACAGCCTGTCTGAAATGACACACTTCAGGCCACA	X	154159580	154159579	-	G	CACATGGGCTATCCTTATCTGATCTCCAAG[-/G]AAGCCAAATATGAGACTTTTTCTGATGATC	TAAAATACAAAATGTCTCCTCTAGTGATTTGTTGATGCTCTTGCGACAGAGTCCTACTCCACATGGGCTATCCTTATCTGATCTCCAAGAAGCCAAATATGAGACTTTTTCTGATGATCCATCACCTGGAGCAATAGACAGTAATAACAGCCTGTCTGAAATGACACACTTCAGGCCACA	7.8445	53.0392	23.8013	35.1768	14.5409
CGGCTGCCTGGGGGTCTTCG	75	+	12	-	65152856	CCCAGGTCGGCTCCGGCGGGGCAGCCCCCGCCACCTGCCCTCCTGCAGCCCAGCGCTGCTACTGCTGGTGCTGGGCGGCTGCCTGGGGGGTCTTCGGGGTGGCTGCGGGAACCCGGAGGCCCAACGTGGTGCTGCTCCTCACGGACGACCAGGACGAAGTGCTCGGCGGCATGGTAACTCT	12	65152948	65152947	-	G	TACTGCTGGTGCTGGGCGGCTGCCTGGGGG[-/G]TCTTCGGGGTGGCTGCGGGAACCCGGAGGC	CCCAGGTCGGCTCCGGCGGGGCAGCCCCCGCCACCTGCCCTCCTGCAGCCCAGCGCTGCTACTGCTGGTGCTGGGCGGCTGCCTGGGGGTCTTCGGGGTGGCTGCGGGAACCCGGAGGCCCAACGTGGTGCTGCTCCTCACGGACGACCAGGACGAAGTGCTCGGCGGCATGGTAACTCT	7.81192	53.0387	22.7613	33.9569	13.8027
GAACTTGGTGGACCCCTTTG	75	+	2	+	71755410	TGTGTCCCTCTTCCCAGTGGACGATGCCGTGATGGACAACGTGAAACAGATCTTTGGCTTCGAGAGTAACAAGAAGAACTTGGTGGACCCCCTTTGTGGAGGTCAGCTTTGCGGGGAAAATGGTAAGGAGCAAGGGAGCAGGAGGGTTCTCTCGGGAGGGGACTTTCTGGTGCCCTGTGGA	2	71755502	71755501	+	C	GAGAGTAACAAGAAGAACTTGGTGGACCCC[-/C]TTTGTGGAGGTCAGCTTTGCGGGGAAAATG	TGTGTCCCTCTTCCCAGTGGACGATGCCGTGATGGACAACGTGAAACAGATCTTTGGCTTCGAGAGTAACAAGAAGAACTTGGTGGACCCCTTTGTGGAGGTCAGCTTTGCGGGGAAAATGGTAAGGAGCAAGGGAGCAGGAGGGTTCTCTCGGGAGGGGACTTTCTGGTGCCCTGTGGA	7.84897	53.0319	23.9037	35.2833	14.6242
TCAGAAGACCAGGACCTCCA	75	+	X	-	153297893	CTGCTCACTTGTTCTGCAGACTGGCATGTTCTCTGTGATACTTACATACTTGTTTAACACTTCAGGGAAGAAAAGTCAGAAGACCAGGAACCTCCAGGGCCTCAAGGACAAACCCCTCAAGTTTAAAAAGGTGAAGAAAGATAAGAAAGAAGAGAAAGAGGGCAAGCATGAGCCCGTGCAG	X	153297985	153297984	-	A	CTTCAGGGAAGAAAAGTCAGAAGACCAGGA[-/A]CCTCCAGGGCCTCAAGGACAAACCCCTCAA	CTGCTCACTTGTTCTGCAGACTGGCATGTTCTCTGTGATACTTACATACTTGTTTAACACTTCAGGGAAGAAAAGTCAGAAGACCAGGACCTCCAGGGCCTCAAGGACAAACCCCTCAAGTTTAAAAAGGTGAAGAAAGATAAGAAAGAAGAGAAAGAGGGCAAGCATGAGCCCGTGCAG	6.7626	52.9146	22.5961	31.8653	14.298
CCGGCTCCTGCTCCTCTTAG	73	+	17	-	48278747	GGACGCTAACCCCCTCCCCAGCCACAAAGAGTCTACATGTCTAGGGTCTAGACATGTTCAGCTTTGTGGACCTCCGGCTCCTGCTCCTCCTTAGCGGCCACCGCCCTCCTGACGCACGGCCAAGAGGAAGGCCAAGTCGAGGGCCAAGACGAAGACAGTAAGTCCCAAACTTTTGGGAGTG	17	48278839	48278838	-	C	AGCTTTGTGGACCTCCGGCTCCTGCTCCTC[-/C]TTAGCGGCCACCGCCCTCCTGACGCACGGC	GGACGCTAACCCCCTCCCCAGCCACAAAGAGTCTACATGTCTAGGGTCTAGACATGTTCAGCTTTGTGGACCTCCGGCTCCTGCTCCTCTTAGCGGCCACCGCCCTCCTGACGCACGGCCAAGAGGAAGGCCAAGTCGAGGGCCAAGACGAAGACAGTAAGTCCCAAACTTTTGGGAGTG	11.0855	52.7285	23.4952	34.5989	14.31
TCAAGCGCGGTGCGCGCCTC	86	-	14	+	29237252	GCTGGACCCGTCGAGCGACGACGTGTTCATCGGCGGCACCACGGGCAAGCTGCGGCGCCGCTCCACCACCTCGCGGGCCAAGCTGGCCTTCCAAGCGCGGTGCGCGCCTCACCTCCACCGGCCTCACCTTCATGGACCGCGCCGGCTCCCTCTACTGGCCCATGTCGCCCTTCCTGTCCCT	14	29237344	29237343	+	C	TCCACCACCTCGCGGGCCAAGCTGGCCTTC[-/C]AAGCGCGGTGCGCGCCTCACCTCCACCGGC	GCTGGACCCGTCGAGCGACGACGTGTTCATCGGCGGCACCACGGGCAAGCTGCGGCGCCGCTCCACCACCTCGCGGGCCAAGCTGGCCTTCAAGCGCGGTGCGCGCCTCACCTCCACCGGCCTCACCTTCATGGACCGCGCCGGCTCCCTCTACTGGCCCATGTCGCCCTTCCTGTCCCT	10.4769	52.7214	23.539	34.6806	14.3257
CCAAGAAGAGCGCCAAGAAG	86	-	6	+	26156968	GCCTAAGGCTAAAAAGGCAGGCGCGGCCAAGGCCAAGAAGCCAGCAGGAGCGGCGAAGAAGCCCAAGAAGGCGACGGGGGCGGCCACCCCCCAAGAAGAGCGCCAAGAAGACCCCAAAGAAGGCGAAGAAGCCGGCTGCAGCTGCTGGAGCCAAAAAAGCGAAAAGCCCGAAAAAGGCGAA	6	26157060	26157059	+	C	CCCAAGAAGGCGACGGGGGCGGCCACCCCC[-/C]AAGAAGAGCGCCAAGAAGACCCCAAAGAAG	GCCTAAGGCTAAAAAGGCAGGCGCGGCCAAGGCCAAGAAGCCAGCAGGAGCGGCGAAGAAGCCCAAGAAGGCGACGGGGGCGGCCACCCCCAAGAAGAGCGCCAAGAAGACCCCAAAGAAGGCGAAGAAGCCGGCTGCAGCTGCTGGAGCCAAAAAAGCGAAAAGCCCGAAAAAGGCGAA	10.4769	52.721	23.4797	34.5958	14.2909
CCAAGACACATATGACCCAC	86	-	6	+	29911815	ATTCTCAAGATGGCCACATGCGTGCTGGTGGAGTGTCCCATGACAGATGCAAAATGCCTGAATTTTCTGACTCTTCCCGTCAGACCCCCCCCAAGACACATATGACCCACCACCCCATCTCTGACCATGAGGCCACCCTGAGGTGCTGGGCCCTGGGCTTCTACCCTGCGGAGATCACACT	6	29911907	29911906	+	C	ATTTTCTGACTCTTCCCGTCAGACCCCCCC[-/C]AAGACACATATGACCCACCACCCCATCTCT	ATTCTCAAGATGGCCACATGCGTGCTGGTGGAGTGTCCCATGACAGATGCAAAATGCCTGAATTTTCTGACTCTTCCCGTCAGACCCCCCCAAGACACATATGACCCACCACCCCATCTCTGACCATGAGGCCACCCTGAGGTGCTGGGCCCTGGGCTTCTACCCTGCGGAGATCACACT	10.4937	52.7162	23.8367	35.128	14.4891
CAAAGACACACGTGACCCAC	85	-	6	-	31323271	TTCTCAGGCTGGTCACATGGGTGGTCCTAGGGTGTCCCATGAAAGATGCAAAGCGCCTGAATTTTCTGACTCTTCCCATCAGACCCCCCCAAAGACACACGTGACCCACCACCCCATCTCTGACCATGAGGCCACCCTGAGGTGCTGGGCCCTGGGTTTCTACCCTGCGGAGATCACACTG	6	31323363	31323362	-	C	AATTTTCTGACTCTTCCCATCAGACCCCCC[-/C]AAAGACACACGTGACCCACCACCCCATCTC	TTCTCAGGCTGGTCACATGGGTGGTCCTAGGGTGTCCCATGAAAGATGCAAAGCGCCTGAATTTTCTGACTCTTCCCATCAGACCCCCCAAAGACACACGTGACCCACCACCCCATCTCTGACCATGAGGCCACCCTGAGGTGCTGGGCCCTGGGTTTCTACCCTGCGGAGATCACACTG	10.494	52.716	23.829	35.1173	14.4844
CCAAGAACAACCATGAGACC	86	-	11	+	76873876	CAGCTGCCCCTCCACTCCCCAGGGCACAGACACCACCATGTTACACAAGCTGAACTCCCAGCACAAGCTCAACGCCAACTACATCCCCCCCCAAGAACAACCATGAGACCCAGTTTGGCATCAACCATTTTGCAGGCATCGTCTACTATGAGACCCAAGGTACAGAGGGCTGCCGGCTGTC	11	76873968	76873967	+	C	CACAAGCTCAACGCCAACTACATCCCCCCC[-/C]AAGAACAACCATGAGACCCAGTTTGGCATC	CAGCTGCCCCTCCACTCCCCAGGGCACAGACACCACCATGTTACACAAGCTGAACTCCCAGCACAAGCTCAACGCCAACTACATCCCCCCCAAGAACAACCATGAGACCCAGTTTGGCATCAACCATTTTGCAGGCATCGTCTACTATGAGACCCAAGGTACAGAGGGCTGCCGGCTGTC	10.4991	52.7131	23.6378	34.8487	14.3699
CCAAGCGCAACGCCTTCTAC	84	-	20	-	62103521	CGCTGCTGATCGCCGGCTCCGAGGCCCCCAAGCGCGGCAGCATCCTCAGCAAACCTCGCGCGGGCGGCGCGGGCGCCGGGAAGCCCCCCCAAGCGCAACGCCTTCTACCGCAAGCTGCAGAATTTCCTCTACAACGTGCTGGAGCGGCCGCGCGGCTGGGCGTTCATCTACCACGCCTACG	20	62103613	62103612	-	C	GCGGGCGGCGCGGGCGCCGGGAAGCCCCCC[-/C]AAGCGCAACGCCTTCTACCGCAAGCTGCAG	CGCTGCTGATCGCCGGCTCCGAGGCCCCCAAGCGCGGCAGCATCCTCAGCAAACCTCGCGCGGGCGGCGCGGGCGCCGGGAAGCCCCCCAAGCGCAACGCCTTCTACCGCAAGCTGCAGAATTTCCTCTACAACGTGCTGGAGCGGCCGCGCGGCTGGGCGTTCATCTACCACGCCTACG	10.5017	52.7128	23.7313	34.9863	14.4225
TAAAGAGCAGAGCCACAGCC	84	-	16	+	2134574	GCTCGCCCAGTGGCCTCCGGCCCCGAGGTTACACCATCTCCGACTCGGCCCCATCACGCAGGGGCAAGAGAGTAGAGAGGGACGCCTTAAAAGAGCAGAGCCACAGCCTCCAATGCAGAGAAAGTGCCAGGCATCAACCCCAGGTGGGCCTCTTGCTTCCGGGCGGGGCTCCTGACACCTC	16	2134666	2134665	+	A	GGGCAAGAGAGTAGAGAGGGACGCCTTAAA[-/A]GAGCAGAGCCACAGCCTCCAATGCAGAGAA	GCTCGCCCAGTGGCCTCCGGCCCCGAGGTTACACCATCTCCGACTCGGCCCCATCACGCAGGGGCAAGAGAGTAGAGAGGGACGCCTTAAAGAGCAGAGCCACAGCCTCCAATGCAGAGAAAGTGCCAGGCATCAACCCCAGGTGGGCCTCTTGCTTCCGGGCGGGGCTCCTGACACCTC	10.5062	52.71	23.5554	34.7385	14.318
CCAAGGTCACTCAGGCCCTG	82	-	7	-	2583297	CCCTGCCTGCCGGGGGGTGACTGGCCCGCGTGTGCCCAGAAGATCATGGATCACGTTGAAGAGTCCTTGTGCTCCGCGGCCACCCCCAAAGGTCACTCAGGCCCTGAACGTCCTGACCACGACCTTCGGGCGCTGCCAGAGCCCCTGGACGGAAGCCCTGTGGGTGCGGCTGAGTCCCCGC	7	2583389	2583388	-	A	AGAGTCCTTGTGCTCCGCGGCCACCCCCAA[-/A]GGTCACTCAGGCCCTGAACGTCCTGACCAC	CCCTGCCTGCCGGGGGGTGACTGGCCCGCGTGTGCCCAGAAGATCATGGATCACGTTGAAGAGTCCTTGTGCTCCGCGGCCACCCCCAAGGTCACTCAGGCCCTGAACGTCCTGACCACGACCTTCGGGCGCTGCCAGAGCCCCTGGACGGAAGCCCTGTGGGTGCGGCTGAGTCCCCGC	10.508	52.7091	23.5223	34.6929	14.2978
CCAAGTGAGTGGTCGCCCCA	83	-	16	+	2125803	GGCCAGGCTGCCGCACCTCTACAGGAACTTTGCCGCGGAGCAGTATGCCAGTGTGTTCGCCATCTCCCTGCCGTACACCAACCCCTCCAAGGTGAGTGGTCGCCCCAGGCCCTGTGCCTCCCAGCCGTGGCCCCCGCTAGGCCTTGCGGCAGAAAGCCCCGGCAGCCTTTGTCCCCAAGGC	16	2125895	2125894	+	G	ATCTCCCTGCCGTACACCAACCCCTCCAAG[-/G]TGAGTGGTCGCCCCAGGCCCTGTGCCTCCC	GGCCAGGCTGCCGCACCTCTACAGGAACTTTGCCGCGGAGCAGTATGCCAGTGTGTTCGCCATCTCCCTGCCGTACACCAACCCCTCCAAGTGAGTGGTCGCCCCAGGCCCTGTGCCTCCCAGCCGTGGCCCCCGCTAGGCCTTGCGGCAGAAAGCCCCGGCAGCCTTTGTCCCCAAGGC	8.95419	52.7072	23.2528	34.3021	14.1435
CCAAGACATCGCGGGCCGTG	84	-	2	+	220313417	CGCACGAGTCCCTGCGCGCCACGCTGCAGCGTGCCCCATCCCCTCGAGAGCCCGGCGAGCCCCCGCTCTTCTCTCGGCCCTCCACCCCCAAAGACATCGCGGGCCGTGAGCCCCGCCGCCGCCCAGCCGCCCTCTCCGAGCAGCGCGGAGAAGCCGGGGGACGAGCCTGGGAGGCCCAGGA	2	220313509	220313508	+	A	CCCGCTCTTCTCTCGGCCCTCCACCCCCAA[-/A]GACATCGCGGGCCGTGAGCCCCGCCGCCGC	CGCACGAGTCCCTGCGCGCCACGCTGCAGCGTGCCCCATCCCCTCGAGAGCCCGGCGAGCCCCCGCTCTTCTCTCGGCCCTCCACCCCCAAGACATCGCGGGCCGTGAGCCCCGCCGCCGCCCAGCCGCCCTCTCCGAGCAGCGCGGAGAAGCCGGGGGACGAGCCTGGGAGGCCCAGGA	8.98232	52.7042	23.457	34.6133	14.2534
CCAAGATCTCCTTCCCGTGG	86	-	22	+	30057183	GGATCCACAGAATAAAAAGGGCACAGAGCTGCTGCTTGGAGTGGATGCCCTGGGGCTTCACATTTATGACCCTGAGAACAGACTGACCCCCGAAGATCTCCTTCCCGTGGAATGAAATCCGAAACATCTCGTACAGTGACAAGGAGGTAGGACATGTGTGTACTGCAGATGGGTCCAGCAG	22	30057275	30057274	+	G	ATTTATGACCCTGAGAACAGACTGACCCCC[-/G]AAGATCTCCTTCCCGTGGAATGAAATCCGA	GGATCCACAGAATAAAAAGGGCACAGAGCTGCTGCTTGGAGTGGATGCCCTGGGGCTTCACATTTATGACCCTGAGAACAGACTGACCCCCAAGATCTCCTTCCCGTGGAATGAAATCCGAAACATCTCGTACAGTGACAAGGAGGTAGGACATGTGTGTACTGCAGATGGGTCCAGCAG	8.99471	52.7038	23.581	34.7977	14.3219
CAAAGGCTAAGAGCTTGAGC	84	-	2	+	16085830	CTCCCTACGTGGAGAGTGAGGATGCACCCCCACAGAAGAAGATAAAGAGCGAGGCGTCCCCACGTCCGCTCAAGAGTGTCATCCCCCCAAAAGGCTAAGAGCTTGAGCCCCCGAAACTCTGACTCGGAGGACAGTGAGCGTCGCAGAAACCACAACATCCTGGAGCGCCAGCGCCGCAACG	2	16085922	16085921	+	A	ACGTCCGCTCAAGAGTGTCATCCCCCCAAA[-/A]GGCTAAGAGCTTGAGCCCCCGAAACTCTGA	CTCCCTACGTGGAGAGTGAGGATGCACCCCCACAGAAGAAGATAAAGAGCGAGGCGTCCCCACGTCCGCTCAAGAGTGTCATCCCCCCAAAGGCTAAGAGCTTGAGCCCCCGAAACTCTGACTCGGAGGACAGTGAGCGTCGCAGAAACCACAACATCCTGGAGCGCCAGCGCCGCAACG	8.97904	52.7021	23.3764	34.5016	14.205
GCAAGGGGGACAGTGGAGGC	84	-	13	+	113773032	TGCAGCAGTCACGGAAGGTGGGAGACTCCCCAAATATCACGGAGTACATGTTCTGTGCCGGCTACTCGGATGGCAGCAAGGACTCCTGCAAAGGGGGACAGTGGAGGCCCACATGCCACCCACTACCGGGGCACGTGGTACCTGACGGGCATCGTCAGCTGGGGCCAGGGCTGCGCAACCG	13	113773124	113773123	+	A	CTACTCGGATGGCAGCAAGGACTCCTGCAA[-/A]GGGGGACAGTGGAGGCCCACATGCCACCCA	TGCAGCAGTCACGGAAGGTGGGAGACTCCCCAAATATCACGGAGTACATGTTCTGTGCCGGCTACTCGGATGGCAGCAAGGACTCCTGCAAGGGGGACAGTGGAGGCCCACATGCCACCCACTACCGGGGCACGTGGTACCTGACGGGCATCGTCAGCTGGGGCCAGGGCTGCGCAACCG	8.98495	52.7018	23.4264	34.5767	14.2323
CCAAGAAGCCTGCCCCAACT	86	-	1	+	186276080	GGAGCCTGCACCCACCACCACCAAGGAGCCTGCACCCACCACCACCAAGTCTGCACCCACCACTCCCAAGGAGCCTGCACCCACCACCCCCCAAGAAGCCTGCCCCAACTACCCCCAAGGAGCCTGCACCCACCACTCCCAAGGAGCCTACACCCACCACTCCCAAGGAGCCTGCACCCAC	1	186276172	186276171	+	C	ACTCCCAAGGAGCCTGCACCCACCACCCCC[-/C]AAGAAGCCTGCCCCAACTACCCCCAAGGAG	GGAGCCTGCACCCACCACCACCAAGGAGCCTGCACCCACCACCACCAAGTCTGCACCCACCACTCCCAAGGAGCCTGCACCCACCACCCCCAAGAAGCCTGCCCCAACTACCCCCAAGGAGCCTGCACCCACCACTCCCAAGGAGCCTACACCCACCACTCCCAAGGAGCCTGCACCCAC	9.04732	52.7014	24.2026	35.7279	14.6614
AAAAGAGAAAAGAAAATCTC	84	-	8	+	100523513	TTCAGCACAAGCTTTTGATATTGTTCTTTATTTTCCTTTACTTAATGCCATTGCAAGTATATTTCAAGCAAAACTACCAAAGACCCAAAAAAGAGAAAAGAAAATCTCCTGGTCAGCCCATGAGGACCCATACACTGACATCCCGCAATTTACCTTTGATTTATGTCAACACAAGTGTAAT	8	100523605	100523604	+	A	TTTCAAGCAAAACTACCAAAGACCCAAAAA[-/A]GAGAAAAGAAAATCTCCTGGTCAGCCCATG	TTCAGCACAAGCTTTTGATATTGTTCTTTATTTTCCTTTACTTAATGCCATTGCAAGTATATTTCAAGCAAAACTACCAAAGACCCAAAAAGAGAAAAGAAAATCTCCTGGTCAGCCCATGAGGACCCATACACTGACATCCCGCAATTTACCTTTGATTTATGTCAACACAAGTGTAAT	9.04133	52.7014	24.103	35.5803	14.6064
TAAAGACCGAGCGCAAAAGA	84	-	5	+	176638455	GCAACTGTGGACGATCAAAGCCTTCATCCAAATTGCGAGATGCTTTTTCAGCCCAAATGGTAAAGAACACAGTGAACCGTAAAGCCTTAAAAGACCGAGCGCAAAAGAAAACTGAATCAGCTTCCAAGTGTGACTCTTGATGCTGTACTGCAGGGAGACCGAGAACGTGGAGGTTCATTGA	5	176638547	176638546	+	A	AAAGAACACAGTGAACCGTAAAGCCTTAAA[-/A]GACCGAGCGCAAAAGAAAACTGAATCAGCT	GCAACTGTGGACGATCAAAGCCTTCATCCAAATTGCGAGATGCTTTTTCAGCCCAAATGGTAAAGAACACAGTGAACCGTAAAGCCTTAAAGACCGAGCGCAAAAGAAAACTGAATCAGCTTCCAAGTGTGACTCTTGATGCTGTACTGCAGGGAGACCGAGAACGTGGAGGTTCATTGA	8.99056	52.6993	23.4306	34.5932	14.23
TTCCTTGGTGCTGGGCTTCG	71	+	11	-	64577362	CGCTCCATCGACGACGTGGTGCGCCTGTTTGCTGCCGAGCTGGGCCGAGAGGAGCCGGACCTGGTGCTCCTTTCCTTGGTGCTGGGCTTACGTGGAGCATTTTCTGGCTGTCAACCGCGTCATCCCTACCAACGTTCCCGAGCTCACCTTCCAGCCCAGCCCCGCCCCCGACCCGCCTGGC	11	64577454	64577453	-	A	CCTGGTGCTCCTTTCCTTGGTGCTGGGCTT[-/A]CGTGGAGCATTTTCTGGCTGTCAACCGCGT	CGCTCCATCGACGACGTGGTGCGCCTGTTTGCTGCCGAGCTGGGCCGAGAGGAGCCGGACCTGGTGCTCCTTTCCTTGGTGCTGGGCTTCGTGGAGCATTTTCTGGCTGTCAACCGCGTCATCCCTACCAACGTTCCCGAGCTCACCTTCCAGCCCAGCCCCGCCCCCGACCCGCCTGGC	9.01121	52.6983	23.6124	34.8677	14.3283
GGTTCTATGAATGGACTTCA	71	+	X	-	100652794	CCTGGGTAAAGGAGTGGCCTGTAATCCTGCCTGCTTCATCACACAGCTCCTCCCTGTGAAAAGGAAGCTAGGGTTCTATGAATGGACTTTCAAGGTTAAGAAGTCACATAAATCCCACAGGCACTGTTTTGCTTCAGCTAGAAAATACAATGCAGATGTCATTAAAAGACTTACTTTAAAA	X	100652886	100652885	-	T	AAAGGAAGCTAGGGTTCTATGAATGGACTT[-/T]CAAGGTTAAGAAGTCACATAAATCCCACAG	CCTGGGTAAAGGAGTGGCCTGTAATCCTGCCTGCTTCATCACACAGCTCCTCCCTGTGAAAAGGAAGCTAGGGTTCTATGAATGGACTTCAAGGTTAAGAAGTCACATAAATCCCACAGGCACTGTTTTGCTTCAGCTAGAAAATACAATGCAGATGTCATTAAAAGACTTACTTTAAAA	8.97441	52.6982	23.2806	34.374	14.1454
TATGCTTGTAAACACCTTGG	75	+	9	-	135802576	TGTGTAAGGTAAATTTAGGATGTTAAGGGGAATAAGTATCATCCATTGCCCTTTTCTTGATTTAGACCGTGGCCCTATGCTTGTAAACAACCTTGGTGGATTATTACCTGGAAACCAGCTCTCAGCCGGCATTGCACATCCTGACCACCTTGCAAGAGCCACATGACAAGGTAATGGCTGA	9	135802668	135802667	-	A	ATTTAGACCGTGGCCCTATGCTTGTAAACA[-/A]CCTTGGTGGATTATTACCTGGAAACCAGCT	TGTGTAAGGTAAATTTAGGATGTTAAGGGGAATAAGTATCATCCATTGCCCTTTTCTTGATTTAGACCGTGGCCCTATGCTTGTAAACACCTTGGTGGATTATTACCTGGAAACCAGCTCTCAGCCGGCATTGCACATCCTGACCACCTTGCAAGAGCCACATGACAAGGTAATGGCTGA	8.96282	52.6981	23.1919	34.2419	14.0965
ACAAGCTGGTCAGGACGTAC	82	-	16	-	2328870	GCTCGGCTCCGGGGCATCCCTGAGCGCCACATCGGGGCCTGCGTGGAGAACACTCTGCGGGGCCTGCTGCTGGAGCCACATGCCAACAAAGCTGGTCAGGACGTACAGGTGCACCTCCCGAGCCCTGGCCCTTCCCAGAGTGGAGTCAGAATCAAGGTCCCCATAGCATAGAGCTGGGAGT	16	2328962	2328961	-	A	GGGCCTGCTGCTGGAGCCACATGCCAACAA[-/A]GCTGGTCAGGACGTACAGGTGCACCTCCCG	GCTCGGCTCCGGGGCATCCCTGAGCGCCACATCGGGGCCTGCGTGGAGAACACTCTGCGGGGCCTGCTGCTGGAGCCACATGCCAACAAGCTGGTCAGGACGTACAGGTGCACCTCCCGAGCCCTGGCCCTTCCCAGAGTGGAGTCAGAATCAAGGTCCCCATAGCATAGAGCTGGGAGT	8.98761	52.698	23.3861	34.5325	14.203
GGAGGGGGAGCGAGACTTCG	74	+	20	-	43254168	TCCCTACTCCTCTCCTCACACAGAGGGGACCTCACCCCAGACGAGGTGGTGGCCCTAGTGGGCCAGGGCCTGCAGGAGGGGGAGCGAGAACTTCGGGGTCAAGGCCCGGTCCATCCTGTGCTGCATGCGCCACCAGCCCAGTGAGTAGGATCACCGCCCTGCCCAGGGCCGCCCGTCTCAC	20	43254260	43254259	-	A	GGGCCAGGGCCTGCAGGAGGGGGAGCGAGA[-/A]CTTCGGGGTCAAGGCCCGGTCCATCCTGTG	TCCCTACTCCTCTCCTCACACAGAGGGGACCTCACCCCAGACGAGGTGGTGGCCCTAGTGGGCCAGGGCCTGCAGGAGGGGGAGCGAGACTTCGGGGTCAAGGCCCGGTCCATCCTGTGCTGCATGCGCCACCAGCCCAGTGAGTAGGATCACCGCCCTGCCCAGGGCCGCCCGTCTCAC	9.01093	52.6979	23.603	34.8552	14.3224
CGGGAGTCCCAAAGACTTGT	73	+	X	+	49855040	CAGTATGACTGTGGAAGATGTAGAGACCATAATCAGTGAAACCACTTACAGTGGCTTCCCAGTGGTGGTATCCCGGGAGTCCCAAAGACTTTGTGGGCTTTGTCCTCCGAAGAGATCTCATTATTTCAATTGGTAAGGATTTCAGAAAGGGGATAGTGGAATCCACTGTGGAACTCAATAA	X	49855132	49855131	+	T	GTGGTGGTATCCCGGGAGTCCCAAAGACTT[-/T]GTGGGCTTTGTCCTCCGAAGAGATCTCATT	CAGTATGACTGTGGAAGATGTAGAGACCATAATCAGTGAAACCACTTACAGTGGCTTCCCAGTGGTGGTATCCCGGGAGTCCCAAAGACTTGTGGGCTTTGTCCTCCGAAGAGATCTCATTATTTCAATTGGTAAGGATTTCAGAAAGGGGATAGTGGAATCCACTGTGGAACTCAATAA	8.96604	52.6971	23.2088	34.2712	14.1041
GTTCAACAAGGATGGCTTCC	73	+	17	+	78082472	ACGGTCCCGTGTTGTGGCTGCAGGACGTCCAGTGGAACGACCTGGACTACATGGACTCCCGGAGGGACTTCACGTTCAACAAGGATGGCTTTCCGGGACTTCCCGGCCATGGTGCAGGAGCTGCACCAGGGCGGCCGGCGCTACATGATGATCGTGGTGTGTGCCCCCACACTGTGGGTCT	17	78082564	78082563	+	T	GAGGGACTTCACGTTCAACAAGGATGGCTT[-/T]CCGGGACTTCCCGGCCATGGTGCAGGAGCT	ACGGTCCCGTGTTGTGGCTGCAGGACGTCCAGTGGAACGACCTGGACTACATGGACTCCCGGAGGGACTTCACGTTCAACAAGGATGGCTTCCGGGACTTCCCGGCCATGGTGCAGGAGCTGCACCAGGGCGGCCGGCGCTACATGATGATCGTGGTGTGTGCCCCCACACTGTGGGTCT	9.0004	52.6971	23.4881	34.6884	14.2573
CTATCACCGCAAATACTTTA	72	+	3	+	193384061	ATCTTAGTTACTTAATATTTCAGTTGGAATGCAATGATGTGGTCTTGTTTTGGCGTATACAGCGCATGCTTGCTATCACCGCAAATACTTTTAAGGCAACAACTTACAAATACTGAAGGTAAGCCACATAGGGACTGCAGTCTTATTTTGACATTAAAAAATAATAGTGGTAATATCCATA	3	193384153	193384152	+	T	GCGCATGCTTGCTATCACCGCAAATACTTT[-/T]AAGGCAACAACTTACAAATACTGAAGGTAA	ATCTTAGTTACTTAATATTTCAGTTGGAATGCAATGATGTGGTCTTGTTTTGGCGTATACAGCGCATGCTTGCTATCACCGCAAATACTTTAAGGCAACAACTTACAAATACTGAAGGTAAGCCACATAGGGACTGCAGTCTTATTTTGACATTAAAAAATAATAGTGGTAATATCCATA	8.99897	52.6954	23.4581	34.6518	14.2372
CCAAGGTCTTCTTAGTTGGG	86	-	X	-	49050680	GTTCTGAGGGGCTGGGCCACACCTGCCCACCTCTGTTTGCAGGCTGCACCAAGTGTACTTTGATGCACCCACCTGCCGAGGGGGCACCAACCAAGGTCTTCTTAGTTGGGGACTACTCCTCGTCAGCCGAATTCTTTGTCACCGTGGCCGTGTTTGCCTTCCTCTACTCCATGGGGGCTCT	X	49050772	49050771	-	A	TTGATGCACCCACCTGCCGAGGGGGCACCA[-/A]CCAAGGTCTTCTTAGTTGGGGACTACTCCT	GTTCTGAGGGGCTGGGCCACACCTGCCCACCTCTGTTTGCAGGCTGCACCAAGTGTACTTTGATGCACCCACCTGCCGAGGGGGCACCACCAAGGTCTTCTTAGTTGGGGACTACTCCTCGTCAGCCGAATTCTTTGTCACCGTGGCCGTGTTTGCCTTCCTCTACTCCATGGGGGCTCT	8.9645	52.695	23.1906	34.2523	14.0905
GTAAGATGCGAAAGGAAATG	86	-	X	-	32398660	TTAAAGAGTAAACTAAATTACATTTCATTATAATTCTTTTCAGGTAACAGAAAGAAAGCAACAGTTGGAGAAATGCTTGAAATTGTCCCCGTAAGATGCGAAAGGAAATGAATGTCTTGACAGAATGGCTGGCAGCTACAGATATGGAATTGACAAAGAGATCAGCAGTTGAAGGAATGCC	X	32398752	32398751	-	C	AACAGTTGGAGAAATGCTTGAAATTGTCCC[-/C]GTAAGATGCGAAAGGAAATGAATGTCTTGA	TTAAAGAGTAAACTAAATTACATTTCATTATAATTCTTTTCAGGTAACAGAAAGAAAGCAACAGTTGGAGAAATGCTTGAAATTGTCCCGTAAGATGCGAAAGGAAATGAATGTCTTGACAGAATGGCTGGCAGCTACAGATATGGAATTGACAAAGAGATCAGCAGTTGAAGGAATGCC	8.97001	52.695	23.2292	34.3105	14.1115
GACTGTGGTGCCGTACTTGG	71	+	19	+	1222996	AAACATCCTCCGGCTGAAGCACCAGTGCCCATCCCACCGAGCCCAGACACCAAGGACCGGTGGCGCAGCATGACTGTGGTGCCGTACTTGGGAGGACCTGCACGGCGCGGACGAGGACGAGGACCTCTTCGACATCGAGGATGACATCATCTACACTCAGGACTTCACGGTGCCCGGTGAG	19	1223088	1223087	+	G	GGCGCAGCATGACTGTGGTGCCGTACTTGG[-/G]AGGACCTGCACGGCGCGGACGAGGACGAGG	AAACATCCTCCGGCTGAAGCACCAGTGCCCATCCCACCGAGCCCAGACACCAAGGACCGGTGGCGCAGCATGACTGTGGTGCCGTACTTGGAGGACCTGCACGGCGCGGACGAGGACGAGGACCTCTTCGACATCGAGGATGACATCATCTACACTCAGGACTTCACGGTGCCCGGTGAG	8.98238	52.6949	23.3206	34.4481	14.1611
CAAAAACTTGAGGAGCTTAT	71	+	15	-	44918518	TTGCCAGCGCCATTTTAAACAACAAAATACCAGAGGCACAGACTTTCTTCAGGATTGATAGTCATTCTGCTCAAAAACTTGAGGAGCTTTATTGGCATAGGCCTAAATTTGGTCTTTGACAATTTAAAAAAGAACAATATAAAGGAAGCCTCTGAACTTTTGAAGAATATGGTGAGTGGTG	15	44918610	44918609	-	T	AGTCATTCTGCTCAAAAACTTGAGGAGCTT[-/T]ATTGGCATAGGCCTAAATTTGGTCTTTGAC	TTGCCAGCGCCATTTTAAACAACAAAATACCAGAGGCACAGACTTTCTTCAGGATTGATAGTCATTCTGCTCAAAAACTTGAGGAGCTTATTGGCATAGGCCTAAATTTGGTCTTTGACAATTTAAAAAAGAACAATATAAAGGAAGCCTCTGAACTTTTGAAGAATATGGTGAGTGGTG	8.98201	52.6948	23.3174	34.4438	14.1591
ACAGTTCCGCCAAACCTTGC	73	+	X	+	135741349	CCATTTATAGCCAGCCTCTGCCTAAAGTCCCCCGGTAGATTCGAGAGAATCTTACTCAGAGCTGCAAATACCCACAGTTCCGCCAAACCTTTGCGGGCAACAATCCATTCACTTGGGAGGAGTATTTGAATTGCAACCAGGTGCTTCGGTGTTTGTCAATGTGACTGATCCAAGCCAAGTG	X	135741441	135741440	+	T	CTGCAAATACCCACAGTTCCGCCAAACCTT[-/T]GCGGGCAACAATCCATTCACTTGGGAGGAG	CCATTTATAGCCAGCCTCTGCCTAAAGTCCCCCGGTAGATTCGAGAGAATCTTACTCAGAGCTGCAAATACCCACAGTTCCGCCAAACCTTGCGGGCAACAATCCATTCACTTGGGAGGAGTATTTGAATTGCAACCAGGTGCTTCGGTGTTTGTCAATGTGACTGATCCAAGCCAAGTG	8.97373	52.6943	23.2549	34.3523	14.1241
GGAAGCCTCCTGGGACTGTC	86	-	11	-	64572001	GTCCAAGCCAGAGGAGCCCCCGCCGCCCAAGAAGCCAGCACTGGACAAGGGCCTGGGCACCGGCCAGGGTGCAGTGTCAGGACCCCCCCCGGAAGCCTCCTGGGACTGTCGCTGGCACAGCCCGAGGCCCTGAAGGTGGCAGCACGGCTCAGGTGCCAGCACCCACAGCATCACCACCGCC	11	64572093	64572092	-	C	CCGGCCAGGGTGCAGTGTCAGGACCCCCCC[-/C]GGAAGCCTCCTGGGACTGTCGCTGGCACAG	GTCCAAGCCAGAGGAGCCCCCGCCGCCCAAGAAGCCAGCACTGGACAAGGGCCTGGGCACCGGCCAGGGTGCAGTGTCAGGACCCCCCCGGAAGCCTCCTGGGACTGTCGCTGGCACAGCCCGAGGCCCTGAAGGTGGCAGCACGGCTCAGGTGCCAGCACCCACAGCATCACCACCGCC	9.01808	52.694	23.621	34.9021	14.323
CCAAGTACCTGCAGTCTGGC	84	-	3	-	138664897	GCAAGGGGCTCTTCGGGGCCGGAGGCGCCGCAGGCGGGTGCGGCGTGGCGGGCGCCGGGGCCGACGGCTACGGCTACCTGGCGCCCCCCCAAGTACCTGCAGTCTGGCTTCCTCAACAACTCGTGGCCGCTACCGCAGCCTCCCTCACCCATGCCCTATGCCTCCTGCCAGATGGCGGCAG	3	138664989	138664988	-	C	GCCGACGGCTACGGCTACCTGGCGCCCCCC[-/C]AAGTACCTGCAGTCTGGCTTCCTCAACAAC	GCAAGGGGCTCTTCGGGGCCGGAGGCGCCGCAGGCGGGTGCGGCGTGGCGGGCGCCGGGGCCGACGGCTACGGCTACCTGGCGCCCCCCAAGTACCTGCAGTCTGGCTTCCTCAACAACTCGTGGCCGCTACCGCAGCCTCCCTCACCCATGCCCTATGCCTCCTGCCAGATGGCGGCAG	9.00293	52.6936	23.4831	34.698	14.2468
CCAAGACGTGCTCCCAGGAC	84	-	19	+	11215811	GCGGCAGCGTCCCCGGCTATAGAATGGGCTGGTGTTGGGAGACTTCACACGGTGATGGTGGTCTCGGCCCATCCATCCCTGCAGCCCCCAAAGACGTGCTCCCAGGACGAGTTTCGCTGCCACGATGGGAAGTGCATCTCTCGGCAGTTCGTCTGTGACTCAGACCGGGACTGCTTGGACG	19	11215903	11215902	+	A	TCTCGGCCCATCCATCCCTGCAGCCCCCAA[-/A]GACGTGCTCCCAGGACGAGTTTCGCTGCCA	GCGGCAGCGTCCCCGGCTATAGAATGGGCTGGTGTTGGGAGACTTCACACGGTGATGGTGGTCTCGGCCCATCCATCCCTGCAGCCCCCAAGACGTGCTCCCAGGACGAGTTTCGCTGCCACGATGGGAAGTGCATCTCTCGGCAGTTCGTCTGTGACTCAGACCGGGACTGCTTGGACG	9.00051	52.693	23.4618	34.6694	14.2338
TCAAGGTGAGTGAGGGGCCG	82	-	16	+	2136782	CGCTGCGACAAGAAGCGCCACCTGGGCAACGACTTTGTGTCCATTGTCTACAATGACTCCGGTGAGGACTTCAAGCTTGGCACCATCAAGGGTGAGTGAGGGGCCGTCAGTGAGGCTGGGCCCCAGGCAGGTGCCCACTGCTGTGTCCCGGGTTGGTGGCAGGTCCTCCTCCCTGAGCTTC	16	2136874	2136873	+	G	GTGAGGACTTCAAGCTTGGCACCATCAAGG[-/G]TGAGTGAGGGGCCGTCAGTGAGGCTGGGCC	CGCTGCGACAAGAAGCGCCACCTGGGCAACGACTTTGTGTCCATTGTCTACAATGACTCCGGTGAGGACTTCAAGCTTGGCACCATCAAGGTGAGTGAGGGGCCGTCAGTGAGGCTGGGCCCCAGGCAGGTGCCCACTGCTGTGTCCCGGGTTGGTGGCAGGTCCTCCTCCCTGAGCTTC	8.9524	52.6929	23.1139	34.1463	14.0449
GGAAGTACGTCATGGGCCAC	86	-	2	-	25384439	GTGCATCCGGGCCTGCAAGCCCGACCTCTCGGCCGAGACTCCCATGTTCCCGGGAAATGGCGACGAGCAGCCTCTGACCGAGAACCCCCCGGAAGTACGTCATGGGCCACTTCCGCTGGGACCGATTCGGCCGCCGCAACAGCAGCAGCAGCGGCAGCAGCGGCGCAGGGCAGAAGCGCGA	2	25384531	25384530	-	C	GCGACGAGCAGCCTCTGACCGAGAACCCCC[-/C]GGAAGTACGTCATGGGCCACTTCCGCTGGG	GTGCATCCGGGCCTGCAAGCCCGACCTCTCGGCCGAGACTCCCATGTTCCCGGGAAATGGCGACGAGCAGCCTCTGACCGAGAACCCCCGGAAGTACGTCATGGGCCACTTCCGCTGGGACCGATTCGGCCGCCGCAACAGCAGCAGCAGCGGCAGCAGCGGCGCAGGGCAGAAGCGCGA	8.97171	52.6928	23.2425	34.3413	14.1141
TTAAGGTTCATGAAAACACT	84	-	8	-	65536927	TTTCCTTGTAGGAGACCCGGTGAGCCTCCATTGATAAAAGGTTGGCTTCCTTATCTTGGAGTGGTCCTGAACTTACGAAAAGACCCCTTTAAGGTTCATGAAAACACTTCAAAAGCAACATGGTGACACTTTCACAGTTCTTCTTGGTGGTAAGAAGCACTTCTATTAATACCTTATATAT	8	65537019	65537018	-	T	AGTGGTCCTGAACTTACGAAAAGACCCCTT[-/T]AAGGTTCATGAAAACACTTCAAAAGCAACA	TTTCCTTGTAGGAGACCCGGTGAGCCTCCATTGATAAAAGGTTGGCTTCCTTATCTTGGAGTGGTCCTGAACTTACGAAAAGACCCCTTAAGGTTCATGAAAACACTTCAAAAGCAACATGGTGACACTTTCACAGTTCTTCTTGGTGGTAAGAAGCACTTCTATTAATACCTTATATAT	8.9602	52.6927	23.1649	34.2245	14.072
TTAAGACTCGTGAAGCTATT	84	-	X	-	154194231	ATAAAAGTCAATATTTGAACAATGGCCCTCAGCGGATTGGTAGGAAGTACAAAAAAGTCCGATTTATGGCATACACAGATGAAACCTTTTAAGACTCGTGAAGCTATTCAGCATGAATCAGGAATCTTGGGACCTTTACTTTATGGGGAAGTTGGAGACACACTGTTGGTAAGTTGAAGAA	X	154194323	154194322	-	T	CGATTTATGGCATACACAGATGAAACCTTT[-/T]AAGACTCGTGAAGCTATTCAGCATGAATCA	ATAAAAGTCAATATTTGAACAATGGCCCTCAGCGGATTGGTAGGAAGTACAAAAAAGTCCGATTTATGGCATACACAGATGAAACCTTTAAGACTCGTGAAGCTATTCAGCATGAATCAGGAATCTTGGGACCTTTACTTTATGGGGAAGTTGGAGACACACTGTTGGTAAGTTGAAGAA	8.96985	52.6925	23.2307	34.325	14.1071
TCAAGAGGCTGAGCAGCTTA	84	-	8	-	145738255	CCCAGCCTGCACCTGCACCTGCACCAGGCCGCCCTCGGAGCAGGAAGGGGCCGTGGGTGGGGAGAGGCCTGTGCCCAAGTACCCCCCTCCAAGAGGCTGAGCAGCTTAGCCACCAAGCAGCCCCAGGACCCAGAAGGGTCTGCATGGGCCATGAGCGGGCACTCCCAATACAGCTTACCGT	8	145738347	145738346	-	C	GGGAGAGGCCTGTGCCCAAGTACCCCCCTC[-/C]AAGAGGCTGAGCAGCTTAGCCACCAAGCAG	CCCAGCCTGCACCTGCACCTGCACCAGGCCGCCCTCGGAGCAGGAAGGGGCCGTGGGTGGGGAGAGGCCTGTGCCCAAGTACCCCCCTCAAGAGGCTGAGCAGCTTAGCCACCAAGCAGCCCCAGGACCCAGAAGGGTCTGCATGGGCCATGAGCGGGCACTCCCAATACAGCTTACCGT	8.9518	52.6925	23.1122	34.1458	14.0432
CCAAGAAGCGGTACTACTGT	86	-	6	+	33405419	CATCATGCCCACCCCACCATGCCAGGACAACAGCCGCCGGGTAGACAATGTGCTAAAGCTGTGGATCATAGAGGCCCGGGAGCTGCCCCCCCAAGAAGCGGTACTACTGTGAGCTCTGCCTGGATGACATGCTGTATGCACGCACCACCTCCAAGCCCCGCTCTGCCTCTGGGGACACCGT	6	33405511	33405510	+	C	TGGATCATAGAGGCCCGGGAGCTGCCCCCC[-/C]AAGAAGCGGTACTACTGTGAGCTCTGCCTG	CATCATGCCCACCCCACCATGCCAGGACAACAGCCGCCGGGTAGACAATGTGCTAAAGCTGTGGATCATAGAGGCCCGGGAGCTGCCCCCCAAGAAGCGGTACTACTGTGAGCTCTGCCTGGATGACATGCTGTATGCACGCACCACCTCCAAGCCCCGCTCTGCCTCTGGGGACACCGT	8.95507	52.6914	23.1394	34.1921	14.0556
CCAAGGCCCTGCTCAAGCCC	86	-	2	+	241808224	GGCTTTGGCCAAGGCCAGTGCAGCCCCAGGTTCCCGAGCGGCAGGTTGGGTGCGGACCATGGCCTCTCACAAGCTGCTGGTGACCCCCCCCCAAGGCCCTGCTCAAGCCCCTCTCCATCCCCAACCAGCTCCTGCTGGGGCCTGGTCCTTCCAACCTGCCTCCTCGCATCATGGCAGCCGG	2	241808316	241808315	+	C	GCCTCTCACAAGCTGCTGGTGACCCCCCCC[-/C]AAGGCCCTGCTCAAGCCCCTCTCCATCCCC	GGCTTTGGCCAAGGCCAGTGCAGCCCCAGGTTCCCGAGCGGCAGGTTGGGTGCGGACCATGGCCTCTCACAAGCTGCTGGTGACCCCCCCCAAGGCCCTGCTCAAGCCCCTCTCCATCCCCAACCAGCTCCTGCTGGGGCCTGGTCCTTCCAACCTGCCTCCTCGCATCATGGCAGCCGG	9.09272	52.6912	24.4782	36.1989	14.7814
AAAAGGCTTTTCATATAATG	84	-	13	+	32914530	AGTATTGTTTAAAAGTAACGAACATTCAGACCAGCTCACAAGAGAAGAAAATACTGCTATACGTACTCCAGAACATTTAATATCCCAAAAAAGGCTTTTCATATAATGTGGTAAATTCATCTGCTTTCTCTGGATTTAGTACAGCAAGTGGAAAGCAAGTTTCCATTTTAGAAAGTTCCTT	13	32914622	32914621	+	A	CGTACTCCAGAACATTTAATATCCCAAAAA[-/A]GGCTTTTCATATAATGTGGTAAATTCATCT	AGTATTGTTTAAAAGTAACGAACATTCAGACCAGCTCACAAGAGAAGAAAATACTGCTATACGTACTCCAGAACATTTAATATCCCAAAAAGGCTTTTCATATAATGTGGTAAATTCATCTGCTTTCTCTGGATTTAGTACAGCAAGTGGAAAGCAAGTTTCCATTTTAGAAAGTTCCTT	8.9528	52.6911	23.1276	34.1758	14.0486
ACAAGCCATCTCGGCACAGC	82	-	13	-	52508888	GACAGGTGGCGGGACTCCCCCAGGGCCACACCATGGGACCAGGTCAGCTATGTCAGCCAGGTGTCGCTGTCCTCCCTGACGTCCGACAAAGCCATCTCGGCACAGCGCTGCAGCAGACGATGATGGGGACAAGTGGTCTCTGCTCCTGAATGGCAGGGATGAGGAGCAGTACATCTGATGA	13	52508980	52508979	-	A	GGTGTCGCTGTCCTCCCTGACGTCCGACAA[-/A]GCCATCTCGGCACAGCGCTGCAGCAGACGA	GACAGGTGGCGGGACTCCCCCAGGGCCACACCATGGGACCAGGTCAGCTATGTCAGCCAGGTGTCGCTGTCCTCCCTGACGTCCGACAAGCCATCTCGGCACAGCGCTGCAGCAGACGATGATGGGGACAAGTGGTCTCTGCTCCTGAATGGCAGGGATGAGGAGCAGTACATCTGATGA	8.98367	52.6908	23.3396	34.4983	14.1621
TGACTGTAACAAAGGCTTCA	74	+	20	-	10627521	GTGCGGTATATTTCCTCCAACGTCTGTGGTCCTCACGGGAAGTGCAAGAGTCAGTCGGGAGGCAAATTCACCTGTGACTGTAACAAAGGGCTTCACGGGAACATACTGCCATGAAAGTAAGACTCCCTCATCCGGGAATGGACCAGTGCTCCCCAGCCTGCCCCTGCCCCTGCCTCTGCCC	20	10627613	10627612	-	G	AGGCAAATTCACCTGTGACTGTAACAAAGG[-/G]CTTCACGGGAACATACTGCCATGAAAGTAA	GTGCGGTATATTTCCTCCAACGTCTGTGGTCCTCACGGGAAGTGCAAGAGTCAGTCGGGAGGCAAATTCACCTGTGACTGTAACAAAGGCTTCACGGGAACATACTGCCATGAAAGTAAGACTCCCTCATCCGGGAATGGACCAGTGCTCCCCAGCCTGCCCCTGCCCCTGCCTCTGCCC	8.97177	52.6906	23.2574	34.3758	14.117
CCAAGGAGGCAGAGGAGCCA	86	-	20	+	18522867	AGTACAGTGGGCTCTGTGACCGTGTTTGAGTTGCGCCTATAACAGACAAGGTTATGGCCTCTCATCCTACAGCACAACACCCCGATCCCCCCAAGGAGGCAGAGGAGCCATCCAGTTTGTCACGCATTATCAGCACTCCAGCACCCAGAGACGCATCCGCGTGACCACCATCGCCCGAAAG	20	18522959	18522958	+	C	TCATCCTACAGCACAACACCCCGATCCCCC[-/C]AAGGAGGCAGAGGAGCCATCCAGTTTGTCA	AGTACAGTGGGCTCTGTGACCGTGTTTGAGTTGCGCCTATAACAGACAAGGTTATGGCCTCTCATCCTACAGCACAACACCCCGATCCCCCAAGGAGGCAGAGGAGCCATCCAGTTTGTCACGCATTATCAGCACTCCAGCACCCAGAGACGCATCCGCGTGACCACCATCGCCCGAAAG	8.9444	52.6902	23.0849	34.1154	14.0238
GTAAGTGCCCCGCCCCCCCG	86	-	19	+	1220627	TCCCCGGCTTTCCAGCCGCCCGAGATTGCCAACGGCCTGGACACCTTCTCCGGCTTCAAGGTGGACATCTGGTCGGCTGGGGTCACCCTGTTAAGTGCCCCGCCCCCCCGGGCACTCACCACACGCACACTCCGAGGGGCCTCTGCGTCTTGGGCAGCTGCCGGCCTGTGGGCGCAGGGCG	19	1220719	1220718	+	T	TGGACATCTGGTCGGCTGGGGTCACCCTGT[-/T]AAGTGCCCCGCCCCCCCGGGCACTCACCAC	TCCCCGGCTTTCCAGCCGCCCGAGATTGCCAACGGCCTGGACACCTTCTCCGGCTTCAAGGTGGACATCTGGTCGGCTGGGGTCACCCTGTAAGTGCCCCGCCCCCCCGGGCACTCACCACACGCACACTCCGAGGGGCCTCTGCGTCTTGGGCAGCTGCCGGCCTGTGGGCGCAGGGCG	9.00564	52.6894	23.5274	34.7903	14.2593
ACAAGCCTGCTCCCGTGGGG	85	-	1	-	209823346	TGGGGTGGCCAGTGAGGTCCCTTTTTTTCTGGACTGCTCCATCACACATCCCTGTGATTTCAGCCCTGCCTGGCCTCCTGCATGCCCAAACAAGCCTGCTCCCGTGGGGCCTGCTATCCACCTGTTGGGGACCTGCTTGTTGGGAGGACCCGGTTTCTCCGAGCTTCATCTACCTGTGGAC	1	209823438	209823437	-	A	TCAGCCCTGCCTGGCCTCCTGCATGCCCAA[-/A]CAAGCCTGCTCCCGTGGGGCCTGCTATCCA	TGGGGTGGCCAGTGAGGTCCCTTTTTTTCTGGACTGCTCCATCACACATCCCTGTGATTTCAGCCCTGCCTGGCCTCCTGCATGCCCAACAAGCCTGCTCCCGTGGGGCCTGCTATCCACCTGTTGGGGACCTGCTTGTTGGGAGGACCCGGTTTCTCCGAGCTTCATCTACCTGTGGAC	9.01236	52.6891	23.5886	34.8846	14.2914
CAAAGAACCGTAAGAATTTA	85	-	19	-	10270976	AGCACTATCTGGGTGTAAAACACTCTCTTAGCCTTTAATCCTCTTTTGTTTTCCCTGTGTAGGAGGAGAAGAGACGCAAAACGACCCCCCAAAGAACCGTAAGAATTTATTCTTGACATTATCGAAAGCAGATGGTAATGTTAAAATGATGGTTCTAGAACAAAAGGGAAGGGGTTTCAGT	19	10271068	10271067	-	C	TAGGAGGAGAAGAGACGCAAAACGACCCCC[-/C]AAAGAACCGTAAGAATTTATTCTTGACATT	AGCACTATCTGGGTGTAAAACACTCTCTTAGCCTTTAATCCTCTTTTGTTTTCCCTGTGTAGGAGGAGAAGAGACGCAAAACGACCCCCAAAGAACCGTAAGAATTTATTCTTGACATTATCGAAAGCAGATGGTAATGTTAAAATGATGGTTCTAGAACAAAAGGGAAGGGGTTTCAGT	8.99468	52.6889	23.4475	34.6737	14.2147
TAAAGGTATGTACAGTTAAA	84	-	1	+	236577507	TGATCTTACATGGCATTTAAAAATAATTCTCCTCTTTTGTTGGTTTCTACAGTCAGACAAATATCCCATTCAAGATACGGAACTCCCTAAAAGGTATGTACAGTTAAAATAACTACTTGAACATGTGATTATTTTAATATTGTGAACAAAGCACTAGTCGACCTAATTTTTCATTATTTAA	1	236577599	236577598	+	A	TATCCCATTCAAGATACGGAACTCCCTAAA[-/A]GGTATGTACAGTTAAAATAACTACTTGAAC	TGATCTTACATGGCATTTAAAAATAATTCTCCTCTTTTGTTGGTTTCTACAGTCAGACAAATATCCCATTCAAGATACGGAACTCCCTAAAGGTATGTACAGTTAAAATAACTACTTGAACATGTGATTATTTTAATATTGTGAACAAAGCACTAGTCGACCTAATTTTTCATTATTTAA	8.94623	52.6887	23.1163	34.1721	14.037
ACAAGATCAAACACCGCATT	84	-	6	+	129835533	ACAATGGTGCGGGCAGATTCACTGCTGTCTATGATGCTGGGGTTCCAGGGCATTTGTGTGATGGACAATGGCATAAAGTCACTGCCAACAAAGATCAAACACCGCATTGAGCTCACAGTCGATGGGAACCAGGTGGAAGCCCAAAGCCCAAACCCAGCATCTACATCAGCTGACACAAATG	6	129835625	129835624	+	A	TGGACAATGGCATAAAGTCACTGCCAACAA[-/A]GATCAAACACCGCATTGAGCTCACAGTCGA	ACAATGGTGCGGGCAGATTCACTGCTGTCTATGATGCTGGGGTTCCAGGGCATTTGTGTGATGGACAATGGCATAAAGTCACTGCCAACAAGATCAAACACCGCATTGAGCTCACAGTCGATGGGAACCAGGTGGAAGCCCAAAGCCCAAACCCAGCATCTACATCAGCTGACACAAATG	8.99257	52.6882	23.4438	34.6729	14.2105
GGAAGTCTTTACACATGTAG	84	-	X	-	15349893	TGATGTCTAAACCGTCTCAGCATGGCCTGTAGAGGAGGAGCTGGGAATGGCCACCGTGCCTCAGCTACACTCTCTCGGGTTAGCCCTGGGAAGTCTTTACACATGTAGAACCCGTACCCATAATATATGCATGGTATCTGACTTTTTCTACCCAAATATGGGAGGCGTGGAAAGCCACATT	X	15349985	15349984	-	G	CTCAGCTACACTCTCTCGGGTTAGCCCTGG[-/G]AAGTCTTTACACATGTAGAACCCGTACCCA	TGATGTCTAAACCGTCTCAGCATGGCCTGTAGAGGAGGAGCTGGGAATGGCCACCGTGCCTCAGCTACACTCTCTCGGGTTAGCCCTGGAAGTCTTTACACATGTAGAACCCGTACCCATAATATATGCATGGTATCTGACTTTTTCTACCCAAATATGGGAGGCGTGGAAAGCCACATT	8.94167	52.6876	23.1091	34.1681	14.0302
GAACCCTCAGGCAAGCTTAG	73	+	11	+	36597837	GGTTGTACACCTCCAAATACCTCCAGAAGTTTATGAATGCTCATAATGCATTAAAAACCTCTGGGTTTACCATGAACCCTCAGGCAAGCTTTAGGGGACCCATTAGGCATAGAGGACTCTCTGGAAAGCCAAGATTCAATGGAATTTTAAGTAGGGCAACCACTTATGAGTTGGTTTTTGC	11	36597929	36597928	+	T	TGGGTTTACCATGAACCCTCAGGCAAGCTT[-/T]AGGGGACCCATTAGGCATAGAGGACTCTCT	GGTTGTACACCTCCAAATACCTCCAGAAGTTTATGAATGCTCATAATGCATTAAAAACCTCTGGGTTTACCATGAACCCTCAGGCAAGCTTAGGGGACCCATTAGGCATAGAGGACTCTCTGGAAAGCCAAGATTCAATGGAATTTTAAGTAGGGCAACCACTTATGAGTTGGTTTTTGC	8.96095	52.687	23.2455	34.3811	14.1006
CCAAGCCTCAACCCTGGCGC	86	-	5	+	149775825	CCACATTCTCTCTCCATAGGTGGAAAAGAGGCTGCTTCAGGCACCACACCTCAGAAGTCCCGGAAGCCCAAGAAAGGGGCTGGGAACCCCCCAAGCCTCAACCCTGGCGCTGCAAAGCAACATCACCCAGTGCCTCCTGGGCCAACCCTGGCCCCTGAATGAGGCCCAGGTGCAGGCCTCA	5	149775917	149775916	+	C	GGAAGCCCAAGAAAGGGGCTGGGAACCCCC[-/C]AAGCCTCAACCCTGGCGCTGCAAAGCAACA	CCACATTCTCTCTCCATAGGTGGAAAAGAGGCTGCTTCAGGCACCACACCTCAGAAGTCCCGGAAGCCCAAGAAAGGGGCTGGGAACCCCCAAGCCTCAACCCTGGCGCTGCAAAGCAACATCACCCAGTGCCTCCTGGGCCAACCCTGGCCCCTGAATGAGGCCCAGGTGCAGGCCTCA	9.01886	52.6864	23.7075	35.0844	14.3458
GCAAGCGGTCCAGCAGCCTT	83	-	3	+	122003401	CACCATCGAGGAGGTGCGTTGCAGCACCGCAGCTCACGCTTTCAAGGTGGCTGCCCGGGCCACGCTGCGCCGCAGCAACGTCTCCCGCAAGGCGGTCCAGCAGCCTTGGAGGCTCCACGGGATCCACCCCCTCCTCCTCCATCAGCAGCAAGAGCAACAGCGAAGACCCATTCCCACAGCC	3	122003493	122003492	+	G	ACGCTGCGCCGCAGCAACGTCTCCCGCAAG[-/G]CGGTCCAGCAGCCTTGGAGGCTCCACGGGA	CACCATCGAGGAGGTGCGTTGCAGCACCGCAGCTCACGCTTTCAAGGTGGCTGCCCGGGCCACGCTGCGCCGCAGCAACGTCTCCCGCAAGCGGTCCAGCAGCCTTGGAGGCTCCACGGGATCCACCCCCTCCTCCTCCATCAGCAGCAAGAGCAACAGCGAAGACCCATTCCCACAGCC	8.98448	52.686	23.4405	34.6853	14.201
CAAAGCTCTGAATTTACATA	84	-	7	+	117251644	AATTTTCACTCATCTTGTTACAAGCTTAAAAGGACTATGGACACTTCGTGCCTTCGGACGGCAGCCTTACTTTGAAACTCTGTTCCACAAAAGCTCTGAATTTACATACTGCCAACTGGTTCTTGTACCTGTCAACACTGCGCTGGTTCCAAATGAGAATAGAAATGATTTTTGTCATCTT	7	117251736	117251735	+	A	CAGCCTTACTTTGAAACTCTGTTCCACAAA[-/A]GCTCTGAATTTACATACTGCCAACTGGTTC	AATTTTCACTCATCTTGTTACAAGCTTAAAAGGACTATGGACACTTCGTGCCTTCGGACGGCAGCCTTACTTTGAAACTCTGTTCCACAAAGCTCTGAATTTACATACTGCCAACTGGTTCTTGTACCTGTCAACACTGCGCTGGTTCCAAATGAGAATAGAAATGATTTTTGTCATCTT	8.95006	52.6859	23.2036	34.3253	14.075
AAAAGTTCAGAATGAAGACG	86	-	12	-	33003775	TGCCACATCAAAATTAATATTAGAAATATGCATCTGCTTCTTCCCCAGGTTAACCAGCTTCGTGGCATCCTCAAGCTTCTGCAGCTCCTTAAAAGTTCAGAATGAAGACGTTCAGCGAGCTGTGTGTGGGGCCTTGAGAAACTTAGTATTTGAAGACAATGACAACAAATTGGAGGTGGCT	12	33003867	33003866	-	T	TCGTGGCATCCTCAAGCTTCTGCAGCTCCT[-/T]AAAAGTTCAGAATGAAGACGTTCAGCGAGC	TGCCACATCAAAATTAATATTAGAAATATGCATCTGCTTCTTCCCCAGGTTAACCAGCTTCGTGGCATCCTCAAGCTTCTGCAGCTCCTAAAAGTTCAGAATGAAGACGTTCAGCGAGCTGTGTGTGGGGCCTTGAGAAACTTAGTATTTGAAGACAATGACAACAAATTGGAGGTGGCT	8.93596	52.6856	23.1238	34.205	14.0321
GTAAGAATCTCATTGCCAGC	84	-	20	-	10630145	GGTTGAACTTCATTTCTCATGCTCATCCCCATCTCCTTTCAGATGCAAATGAATGTGAGGCCAAACCTTGTGTAAACGCCAAATCCTGTTAAGAATCTCATTGCCAGCTACTACTGCGACTGTCTTCCCGGCTGGATGGGTCAGAATTGTGACATAAGTGAGTGACTTTGTTTCCATTTTG	20	10630237	10630236	-	T	GCCAAACCTTGTGTAAACGCCAAATCCTGT[-/T]AAGAATCTCATTGCCAGCTACTACTGCGAC	GGTTGAACTTCATTTCTCATGCTCATCCCCATCTCCTTTCAGATGCAAATGAATGTGAGGCCAAACCTTGTGTAAACGCCAAATCCTGTAAGAATCTCATTGCCAGCTACTACTGCGACTGTCTTCCCGGCTGGATGGGTCAGAATTGTGACATAAGTGAGTGACTTTGTTTCCATTTTG	8.93971	52.6855	23.1503	34.2466	14.0456
GCAAGAAACCAGGCTGCCCA	82	-	5	+	176719008	GGAAAGCGCAGGACCCAGGGTGAAATCACAAAGGAGCGAGAAGATGAGTGTTTTAGTTGTGGGGATGCTGGCCAGCTCGTCTCCTGCAAGATAACCAGGCTGCCCAAAAGTTTACCACGCAGACTGTCTCAATCTGACCAAGCGACCAGCAGGTTGGTGCCAAAATCCATTTGTACCGCTA	5	176719100	176719099	+	T	GGGATGCTGGCCAGCTCGTCTCCTGCAAGA[-/T]AACCAGGCTGCCCAAAAGTTTACCACGCAG	GGAAAGCGCAGGACCCAGGGTGAAATCACAAAGGAGCGAGAAGATGAGTGTTTTAGTTGTGGGGATGCTGGCCAGCTCGTCTCCTGCAAGAAACCAGGCTGCCCAAAAGTTTACCACGCAGACTGTCTCAATCTGACCAAGCGACCAGCAGGTTGGTGCCAAAATCCATTTGTACCGCTA	8.93815	52.6855	23.1416	34.2334	14.0409
TTAAGAGAGCTCTTGACGAT	86	-	13	+	103514581	GGAGAGTGAAAATCGAAGGCAGGCCCGTGGGAGGAACGCACCTGCTGCTGTAGACGAAGGCTCCATATCACCCCGGACTCTTTCAGCCATTTAAGAGAGCTCTTGACGATGACGAAGATGTAAAAGTGTGTGCTGGGGATGATGTGCAGACGGGAGGGCCAGGAGCAGAAGAAATGCGTAT	13	103514673	103514672	+	T	TCCATATCACCCCGGACTCTTTCAGCCATT[-/T]AAGAGAGCTCTTGACGATGACGAAGATGTA	GGAGAGTGAAAATCGAAGGCAGGCCCGTGGGAGGAACGCACCTGCTGCTGTAGACGAAGGCTCCATATCACCCCGGACTCTTTCAGCCATTAAGAGAGCTCTTGACGATGACGAAGATGTAAAAGTGTGTGCTGGGGATGATGTGCAGACGGGAGGGCCAGGAGCAGAAGAAATGCGTAT	8.92922	52.6853	23.0935	34.1608	14.0151
GGAAGCTGCACGGGGACTGC	86	-	12	-	6166995	GTGTGGGAATTACAATGGCAACCAGGGCGACGACTTCCTTACCCCCTCTGGGCTGGCGGAGCCCCGGGTGGAGGACTTCGGGAACGCCTTGGAAGCTGCACGGGGACTGCCAGGACCTGCAGAAGCAGCACAGCGATCCCTGCGCCCTCAACCCGCGCATGAGTATGTGAACCCGGGGGCA	12	6167087	6167086	-	T	AGCCCCGGGTGGAGGACTTCGGGAACGCCT[-/T]GGAAGCTGCACGGGGACTGCCAGGACCTGC	GTGTGGGAATTACAATGGCAACCAGGGCGACGACTTCCTTACCCCCTCTGGGCTGGCGGAGCCCCGGGTGGAGGACTTCGGGAACGCCTGGAAGCTGCACGGGGACTGCCAGGACCTGCAGAAGCAGCACAGCGATCCCTGCGCCCTCAACCCGCGCATGAGTATGTGAACCCGGGGGCA	8.97382	52.6852	23.3902	34.6161	14.1711
CAAAGCATGAAGTTCACTTC	83	-	3	+	37061758	CCCACTATCTAAGGTAATTGTTCTCTCTTATTTTCCTGACAGTTTAGAAATCAGTCCCCAGAATGTGGATGTTAATGTGCACCCCACAAAGACATGAAGTTCACTTCCTGCACGAGGAGAGCATCCTGGAGCGGGTGCAGCAGCACATCGAGAGCAAGCTCCTGGGCTCCAATTCCTCCAG	3	37061850	37061849	+	A	AATGTGGATGTTAATGTGCACCCCACAAAG[-/A]CATGAAGTTCACTTCCTGCACGAGGAGAGC	CCCACTATCTAAGGTAATTGTTCTCTCTTATTTTCCTGACAGTTTAGAAATCAGTCCCCAGAATGTGGATGTTAATGTGCACCCCACAAAGCATGAAGTTCACTTCCTGCACGAGGAGAGCATCCTGGAGCGGGTGCAGCAGCACATCGAGAGCAAGCTCCTGGGCTCCAATTCCTCCAG	8.94775	52.6849	23.2221	34.3621	14.0811
CCGCTACCAGCTGACCTTGT	72	+	17	+	40695877	GGGCAGCTGGCTAGAGCAGGCCCGAGCAGCGGCAGTCAGTGAGGCCGAGGCCGATTTCTACGAGCAGAACAGCCGCTACCAGCTGACCTTGGTGGGGGCCAGAAGGCAACATCCTGGACTATGCCAACAAGCAGCTGGCGGGGTTGGTGGCCAACTACTACACCCCTCGCTGGCGGCTTTT	17	40695969	40695968	+	G	GAGCAGAACAGCCGCTACCAGCTGACCTTG[-/G]TGGGGGCCAGAAGGCAACATCCTGGACTAT	GGGCAGCTGGCTAGAGCAGGCCCGAGCAGCGGCAGTCAGTGAGGCCGAGGCCGATTTCTACGAGCAGAACAGCCGCTACCAGCTGACCTTGTGGGGGCCAGAAGGCAACATCCTGGACTATGCCAACAAGCAGCTGGCGGGGTTGGTGGCCAACTACTACACCCCTCGCTGGCGGCTTTT	8.92088	52.6846	23.0656	34.1229	13.9983
TCATGTCACCATGGTCTTCC	71	+	16	-	2159509	GGGCAGCTGGCCACGGGCACCAATGTGAGCTGGTGCTGGGCTGTGCCCGGCGGCAGCAGCAAGCGTGGCCCTCATGTCACCATGGTCTTTCCCGGATGCTGGCACCTTCTCCATCCGGCTCAATGCCTCCAACGCAGTCAGCTGGGTCTCAGCCACGTACAACCTCACGGCGGAGGAGCCC	16	2159601	2159600	-	T	CAAGCGTGGCCCTCATGTCACCATGGTCTT[-/T]CCCGGATGCTGGCACCTTCTCCATCCGGCT	GGGCAGCTGGCCACGGGCACCAATGTGAGCTGGTGCTGGGCTGTGCCCGGCGGCAGCAGCAAGCGTGGCCCTCATGTCACCATGGTCTTCCCGGATGCTGGCACCTTCTCCATCCGGCTCAATGCCTCCAACGCAGTCAGCTGGGTCTCAGCCACGTACAACCTCACGGCGGAGGAGCCC	8.95245	52.6846	23.2669	34.4341	14.1032
AAAAGGTAAGAAGAAATGAG	82	-	9	-	135776885	AACATGATTGCGGAGCTGCGGATAGAACTGAAGAAGGCCAACAACAAGGTGTGTCACACTGAGCTGCTGCTCAGTCAGGTTTCCCAAAAAGGTAAGAAGAAATGAGGCAGACCTGAATCTGCTGAAACACCATTTGCTAACATTCTTCCTTCAGACAGGTTAAAGAAATAGATTACTTGAG	9	135776977	135776976	-	A	TGAGCTGCTGCTCAGTCAGGTTTCCCAAAA[-/A]GGTAAGAAGAAATGAGGCAGACCTGAATCT	AACATGATTGCGGAGCTGCGGATAGAACTGAAGAAGGCCAACAACAAGGTGTGTCACACTGAGCTGCTGCTCAGTCAGGTTTCCCAAAAGGTAAGAAGAAATGAGGCAGACCTGAATCTGCTGAAACACCATTTGCTAACATTCTTCCTTCAGACAGGTTAAAGAAATAGATTACTTGAG	8.94092	52.6843	23.1998	34.333	14.0672
CTAAGAGCCTTATCTCGATT	84	-	2	-	166866168	TCATTGGTCAGTTTAACAGCAAATGCCTTGGGTTACTCAGAACTTGGAGCCATCAAATCTCTCAGGACACTAAGAGCTCTGAGACCTCTTAAGAGCCTTATCTCGATTTGAAGGGATGAGGGTAAGAAAAATGAAAGAACCTGAAGTATTGTATATAGCCAAAATTAAACTAAATTAAATT	2	166866260	166866259	-	T	TCTCAGGACACTAAGAGCTCTGAGACCTCT[-/T]AAGAGCCTTATCTCGATTTGAAGGGATGAG	TCATTGGTCAGTTTAACAGCAAATGCCTTGGGTTACTCAGAACTTGGAGCCATCAAATCTCTCAGGACACTAAGAGCTCTGAGACCTCTAAGAGCCTTATCTCGATTTGAAGGGATGAGGGTAAGAAAAATGAAAGAACCTGAAGTATTGTATATAGCCAAAATTAAACTAAATTAAATT	8.95513	52.6843	23.2957	34.4807	14.1173
CCAGTGCTCTGGCAACTTCA	71	+	11	+	88911316	GGGCCTCAATTTCCCTTCACAGGGGTGGATGACCGGGAGTCGTGGCCTTCCGTCTTTTATAATAGGACCTGCCAGTGCTCTGGCAACTTCAATGGGATTCAACTGTGGAAACTGCAAGTTTGGCTTTTGGGGACCAAACTGCACAGAGAGACGACTCTTGGTGAGAAGAAACATCTTCGAT	11	88911408	88911407	+	A	ATAGGACCTGCCAGTGCTCTGGCAACTTCA[-/A]TGGGATTCAACTGTGGAAACTGCAAGTTTG	GGGCCTCAATTTCCCTTCACAGGGGTGGATGACCGGGAGTCGTGGCCTTCCGTCTTTTATAATAGGACCTGCCAGTGCTCTGGCAACTTCATGGGATTCAACTGTGGAAACTGCAAGTTTGGCTTTTGGGGACCAAACTGCACAGAGAGACGACTCTTGGTGAGAAGAAACATCTTCGAT	8.93734	52.6841	23.1865	34.3147	14.0593
TTAAGCCCAATGAGAACACA	82	-	2	-	88890395	TTAAGGTGGAATTTCAGTGTTGGCCACTTTGAACTTCGGTATATTCCAGACATGGAAACGAGAGCCGGATTTATTGAAAGCACCTTTAAAGCCCAATGAGAACACAGAAGAGTCTAAAATTATTTCAGATGTGGAAGAACAGGAAGCTGCCATAATGGACATAGTGATAAAGGTTTCGGTT	2	88890487	88890486	-	A	GAGAGCCGGATTTATTGAAAGCACCTTTAA[-/A]GCCCAATGAGAACACAGAAGAGTCTAAAAT	TTAAGGTGGAATTTCAGTGTTGGCCACTTTGAACTTCGGTATATTCCAGACATGGAAACGAGAGCCGGATTTATTGAAAGCACCTTTAAGCCCAATGAGAACACAGAAGAGTCTAAAATTATTTCAGATGTGGAAGAACAGGAAGCTGCCATAATGGACATAGTGATAAAGGTTTCGGTT	8.92289	52.6839	23.1038	34.1884	14.0156
CTGGGCCCAGCAGACCTTCC	73	+	10	+	43601851	TCGATGCAGACGTGGTACCTGCATCAGGGGAGCTGGTGAGGCGGTACACAAGCACGCTGCTCCCCGGGGACACCTGGGCCCAGCAGACCTTTCCGGGTGGAACACTGGCCCAACGAGACCTCGGTCCAGGCCAACGGCAGCTTCGTGCGGGCGACCGTACATGACTATAGTAAGAGGGGCT	10	43601943	43601942	+	T	CCCCGGGGACACCTGGGCCCAGCAGACCTT[-/T]CCGGGTGGAACACTGGCCCAACGAGACCTC	TCGATGCAGACGTGGTACCTGCATCAGGGGAGCTGGTGAGGCGGTACACAAGCACGCTGCTCCCCGGGGACACCTGGGCCCAGCAGACCTTCCGGGTGGAACACTGGCCCAACGAGACCTCGGTCCAGGCCAACGGCAGCTTCGTGCGGGCGACCGTACATGACTATAGTAAGAGGGGCT	8.92375	52.6829	23.1547	34.2775	14.0376
CAAAGAGACCAGTCAAGCTG	85	-	2	-	21245641	CAGATGAACACCAACTTCTTCCACGAGTCGGGTCTGGAGGCTCATGTTGCCCTAAAAGCTGGGAAGCTGAAGTTTATCATTCCTTCCCCCAAAGAGACCAGTCAAGCTGCTCAGTGGAGGGTAATTCTTTCAGCCAAGTCTGCCTAGCCAGTTTGAAAGAGAGAACAGAGAATGTACCTGC	2	21245733	21245732	-	C	TGGGAAGCTGAAGTTTATCATTCCTTCCCC[-/C]AAAGAGACCAGTCAAGCTGCTCAGTGGAGG	CAGATGAACACCAACTTCTTCCACGAGTCGGGTCTGGAGGCTCATGTTGCCCTAAAAGCTGGGAAGCTGAAGTTTATCATTCCTTCCCCAAAGAGACCAGTCAAGCTGCTCAGTGGAGGGTAATTCTTTCAGCCAAGTCTGCCTAGCCAGTTTGAAAGAGAGAACAGAGAATGTACCTGC	8.91475	52.6827	23.108	34.2068	14.0127
AAAAGAAAGCCGTGAAGGAG	82	-	X	-	153296333	AAAGCTGAGGCCGACCCTCAGGCCATTCCCAAGAAACGGGGCCGAAAGCCGGGGAGTGTGGTGGCAGCCGCTGCCGCCGAGGCCAAAAAAGAAAGCCGTGAAGGAGTCTTCTATCCGATCTGTGCAGGAGACCGTACTCCCCATCAAGAAGCGCAAGACCCGGGAGACGGTCAGCATCGAG	X	153296425	153296424	-	A	GGTGGCAGCCGCTGCCGCCGAGGCCAAAAA[-/A]GAAAGCCGTGAAGGAGTCTTCTATCCGATC	AAAGCTGAGGCCGACCCTCAGGCCATTCCCAAGAAACGGGGCCGAAAGCCGGGGAGTGTGGTGGCAGCCGCTGCCGCCGAGGCCAAAAAGAAAGCCGTGAAGGAGTCTTCTATCCGATCTGTGCAGGAGACCGTACTCCCCATCAAGAAGCGCAAGACCCGGGAGACGGTCAGCATCGAG	8.96573	52.6823	23.4752	34.7767	14.202
TCAAGCAAATAGATCTCCAT	82	-	X	-	154157770	CACAGATAGACTACAATGAGAAGGAGAAAGGGGCCATTACTCAGTCTCCCTTATCAGATTGCCTTACGAGGAGTCATAGCATCCCTCAAAGCAAATAGATCTCCATTACCCATTGCAAAGGTATCATCATTTCCATCTATTAGACCTATATATCTGACCAGGGTCCTATTCCAAGACAACT	X	154157862	154157861	-	A	TGCCTTACGAGGAGTCATAGCATCCCTCAA[-/A]GCAAATAGATCTCCATTACCCATTGCAAAG	CACAGATAGACTACAATGAGAAGGAGAAAGGGGCCATTACTCAGTCTCCCTTATCAGATTGCCTTACGAGGAGTCATAGCATCCCTCAAGCAAATAGATCTCCATTACCCATTGCAAAGGTATCATCATTTCCATCTATTAGACCTATATATCTGACCAGGGTCCTATTCCAAGACAACT	8.9125	52.6818	23.1451	34.2754	14.0272
TCAAGGGTAAGTAAGAATTG	82	-	2	-	230666878	CAGCCACAGCTGCCACTCATGCTGCAGCTGACTTGGGATCACCCAGCTTGCAGCACAGCAGGGATGATTCTTTAGATCTCAGCCCTCAAAGGGTAAGTAAGAATTGTGTTGTGATTTTTATTTCTTTGCTGTTAGCGCTGCTTTGGTACCTAAGAATCATATAGGGAGTAAAATGGTAACA	2	230666970	230666969	-	A	AGGGATGATTCTTTAGATCTCAGCCCTCAA[-/A]GGGTAAGTAAGAATTGTGTTGTGATTTTTA	CAGCCACAGCTGCCACTCATGCTGCAGCTGACTTGGGATCACCCAGCTTGCAGCACAGCAGGGATGATTCTTTAGATCTCAGCCCTCAAGGGTAAGTAAGAATTGTGTTGTGATTTTTATTTCTTTGCTGTTAGCGCTGCTTTGGTACCTAAGAATCATATAGGGAGTAAAATGGTAACA	8.86092	52.6817	22.8527	33.8143	13.8789
CCCCCCTTCTTAGAGCTTAA	73	+	2	+	48030568	GTGCCTGGCTAACTATAGTCGAGGGGGTGATGGTCCTATGTGTCGCCCAGTAATTCTGTTGCCGGAAGATACCCCCCCCTTCTTAGAGCTTTAAAGGATCACGCCATCCTTGCATTACGAAGACTTTTTTTGGAGATGATTTTATTCCTAATGACATTCTAATAGGCTGTGAGGAAGAGGA	2	48030660	48030659	+	T	CCGGAAGATACCCCCCCCTTCTTAGAGCTT[-/T]AAAGGATCACGCCATCCTTGCATTACGAAG	GTGCCTGGCTAACTATAGTCGAGGGGGTGATGGTCCTATGTGTCGCCCAGTAATTCTGTTGCCGGAAGATACCCCCCCCTTCTTAGAGCTTAAAGGATCACGCCATCCTTGCATTACGAAGACTTTTTTTGGAGATGATTTTATTCCTAATGACATTCTAATAGGCTGTGAGGAAGAGGA	8.87752	52.6813	22.9625	33.9936	13.9322
ATGATCCCTTGCTGACTTAC	72	+	1	+	156106682	GACCTTCCTCTTCCCTATCTTCCCGGCAGGACCAGTCCATGGGCAATTGGCAGATCAAGCGCCAGAATGGAGATGATCCCTTGCTGACTTAACCGGTTCCCACCAAAGTTCACCCTGAAGGCTGGGCAGGTGGTGACGGTGAGTGGCAGGGCGCTTGGGACTCTGGGGAGGCCTTGGGTGG	1	156106774	156106773	+	A	CCAGAATGGAGATGATCCCTTGCTGACTTA[-/A]CCGGTTCCCACCAAAGTTCACCCTGAAGGC	GACCTTCCTCTTCCCTATCTTCCCGGCAGGACCAGTCCATGGGCAATTGGCAGATCAAGCGCCAGAATGGAGATGATCCCTTGCTGACTTACCGGTTCCCACCAAAGTTCACCCTGAAGGCTGGGCAGGTGGTGACGGTGAGTGGCAGGGCGCTTGGGACTCTGGGGAGGCCTTGGGTGG	8.88173	52.6811	22.9998	34.0555	13.9499
TCACAACAACCAACACTTTA	72	+	17	+	29528083	CTCAAGAGGCAGTCAGCCTGCAGATGTGGATCTAATGATTGACTGCCTTGTTTCTTGCTTTCGTATAAGCCCTCACAACAACCAACACTTTTAAGGTGAGAGCATTGGTTTTTATCTAACTATATTTACTGATGCTGTTATCCTTTATAAACAAAAAGACTATAGAGATTAATAGGTTCAC	17	29528175	29528174	+	T	CGTATAAGCCCTCACAACAACCAACACTTT[-/T]AAGGTGAGAGCATTGGTTTTTATCTAACTA	CTCAAGAGGCAGTCAGCCTGCAGATGTGGATCTAATGATTGACTGCCTTGTTTCTTGCTTTCGTATAAGCCCTCACAACAACCAACACTTTAAGGTGAGAGCATTGGTTTTTATCTAACTATATTTACTGATGCTGTTATCCTTTATAAACAAAAAGACTATAGAGATTAATAGGTTCAC	8.85409	52.6808	22.8601	33.8355	13.8789
GTATGAATTACTTTACTTGG	75	+	3	-	93615392	GATTTTCTTGTTGTTTATTTGGTTTCTTTTATTCCAGGTTGTTTCAGTGTGCCTTCCCTTGAACCTTGACACAAAGTATGAATTACTTTTACTTGGCGGAGCAGTTTGCAGGGGTTGTTTTATATTTAAAATTTCGTTTGCCAGAAATCAGCAGGTGAGGAACCAATACCAATGATAATTT	3	93615484	93615483	-	T	TGAACCTTGACACAAAGTATGAATTACTTT[-/T]ACTTGGCGGAGCAGTTTGCAGGGGTTGTTT	GATTTTCTTGTTGTTTATTTGGTTTCTTTTATTCCAGGTTGTTTCAGTGTGCCTTCCCTTGAACCTTGACACAAAGTATGAATTACTTTACTTGGCGGAGCAGTTTGCAGGGGTTGTTTTATATTTAAAATTTCGTTTGCCAGAAATCAGCAGGTGAGGAACCAATACCAATGATAATTT	8.83469	52.68	22.805	33.7565	13.8478
TGAAGGAGTCTTCTATCCGA	84	-	X	-	153296323	CCGACCCTCAGGCCATTCCCAAGAAACGGGGCCGAAAGCCGGGGAGTGTGGTGGCAGCCGCTGCCGCCGAGGCCAAAAAGAAAGCCGTGGAAGGAGTCTTCTATCCGATCTGTGCAGGAGACCGTACTCCCCATCAAGAAGCGCAAGACCCGGGAGACGGTCAGCATCGAGGTCAAGGAAG	X	153296415	153296414	-	G	GCTGCCGCCGAGGCCAAAAAGAAAGCCGTG[-/G]AAGGAGTCTTCTATCCGATCTGTGCAGGAG	CCGACCCTCAGGCCATTCCCAAGAAACGGGGCCGAAAGCCGGGGAGTGTGGTGGCAGCCGCTGCCGCCGAGGCCAAAAAGAAAGCCGTGAAGGAGTCTTCTATCCGATCTGTGCAGGAGACCGTACTCCCCATCAAGAAGCGCAAGACCCGGGAGACGGTCAGCATCGAGGTCAAGGAAG	8.8705	52.6799	23.0124	34.0917	13.9493
GTAAGTTTGACGCCAGCCTG	84	-	X	-	31198393	TATGACATCTGCCAAAGCTGCTTTTTTTCTGGTCGAGTTGCAAAAGGCCATAAAATGCACTATCCCATGGTGGAATATTGCACTCCGGTTAAGTTTGACGCCAGCCTGACGTGAGAGTTAGTTCACCTGGGATAAATTTCAGTTTTGTACAATACTGCAGATCATGTATAATGCTGTGATT	X	31198485	31198484	-	T	CTATCCCATGGTGGAATATTGCACTCCGGT[-/T]AAGTTTGACGCCAGCCTGACGTGAGAGTTA	TATGACATCTGCCAAAGCTGCTTTTTTTCTGGTCGAGTTGCAAAAGGCCATAAAATGCACTATCCCATGGTGGAATATTGCACTCCGGTAAGTTTGACGCCAGCCTGACGTGAGAGTTAGTTCACCTGGGATAAATTTCAGTTTTGTACAATACTGCAGATCATGTATAATGCTGTGATT	8.8536	52.6797	22.928	33.9595	13.9064
GGAAGGCCGGCGGCGGGGCC	84	-	11	-	64572118	ACTGGCCCAGGTGCGGCAGAAGGTGCGCATAGTGAGCCGAGAGGCCGAGGCGGCCGAGGCCGAGGAGCCGTGGGGCGAGGAAGCCCGGGGAAGGCCGGCGGCGGGGCCCACGGCGGGAGTCCAAGCCAGAGGAGCCCCCGCCGCCCAAGAAGCCAGCACTGGACAAGGGCCTGGGCACCGG	11	64572210	64572209	-	G	CCGAGGAGCCGTGGGGCGAGGAAGCCCGGG[-/G]AAGGCCGGCGGCGGGGCCCACGGCGGGAGT	ACTGGCCCAGGTGCGGCAGAAGGTGCGCATAGTGAGCCGAGAGGCCGAGGCGGCCGAGGCCGAGGAGCCGTGGGGCGAGGAAGCCCGGGAAGGCCGGCGGCGGGGCCCACGGCGGGAGTCCAAGCCAGAGGAGCCCCCGCCGCCCAAGAAGCCAGCACTGGACAAGGGCCTGGGCACCGG	8.96768	52.6796	23.6921	35.8901	14.2962
CCAAGTATGCCAGTTCATTA	84	-	X	-	154159196	GTTTCTAGTACATCAAATAATCTGATTTCAACAATTCCATCAGACAATTTGGCAGCAGGTACTGATAATACAAGTTCCTTAGGACCCCCCAAGTATGCCAGTTCATTATGATAGTCAATTAGATACCACTCTATTTGGCAAAAAGTCATCTCCCCTTACTGAGTCTGGTGGACCTCTGAGC	X	154159288	154159287	-	C	TACTGATAATACAAGTTCCTTAGGACCCCC[-/C]AAGTATGCCAGTTCATTATGATAGTCAATT	GTTTCTAGTACATCAAATAATCTGATTTCAACAATTCCATCAGACAATTTGGCAGCAGGTACTGATAATACAAGTTCCTTAGGACCCCCAAGTATGCCAGTTCATTATGATAGTCAATTAGATACCACTCTATTTGGCAAAAAGTCATCTCCCCTTACTGAGTCTGGTGGACCTCTGAGC	8.85496	52.6796	22.945	33.9887	13.914
GCCCAACAAGGACCCCTTTG	72	+	6	+	157511237	CTCCATGACTCCAAACGCCCCCTACCAGCAGGGCATGAGCATGCCCGATGTGATGGGCAGGATGCCCTATGAGCCCAACAAGGACCCCTTTTGGGGGAATGAGAAAAGGTACGTGTAGAGGGGCCTCCACCCGGCCATGGACCAGTGGGCATTCTACTCTCTGCCGTTCCACAACAGTTCA	6	157511329	157511328	+	T	ATGCCCTATGAGCCCAACAAGGACCCCTTT[-/T]GGGGGAATGAGAAAAGGTACGTGTAGAGGG	CTCCATGACTCCAAACGCCCCCTACCAGCAGGGCATGAGCATGCCCGATGTGATGGGCAGGATGCCCTATGAGCCCAACAAGGACCCCTTTGGGGGAATGAGAAAAGGTACGTGTAGAGGGGCCTCCACCCGGCCATGGACCAGTGGGCATTCTACTCTCTGCCGTTCCACAACAGTTCA	8.82488	52.679	22.8184	33.7921	13.8488
CCAAGGAGGCCGAGAAGAAG	86	-	16	+	86601462	CAAGGAGAAGGAGGAGCGGGCCCACCTCAAGGAGCCGCCCCCGGCGGCGTCCAAGGGCGCCCCGGCCACCCCCCACCTAGCGGACGCCCCCCAAGGAGGCCGAGAAGAAGGTGGTGATCAAGAGCGAGGCGGCGTCCCCGGCGCTGCCGGTCATCACCAAGGTGGAGACGCTGAGCCCCGA	16	86601554	86601553	+	C	CCGGCCACCCCCCACCTAGCGGACGCCCCC[-/C]AAGGAGGCCGAGAAGAAGGTGGTGATCAAG	CAAGGAGAAGGAGGAGCGGGCCCACCTCAAGGAGCCGCCCCCGGCGGCGTCCAAGGGCGCCCCGGCCACCCCCCACCTAGCGGACGCCCCCAAGGAGGCCGAGAAGAAGGTGGTGATCAAGAGCGAGGCGGCGTCCCCGGCGCTGCCGGTCATCACCAAGGTGGAGACGCTGAGCCCCGA	8.84509	52.6789	22.9413	33.9937	13.9075
GTAAGTCCTGCTTTTGATCA	86	-	21	-	44492003	CCCCTGTGGATCCGGCCCGATGCTCCGAGCAGGTGCACCTGGCAGCTGGGCCGGCCTGCCTCCGAGTCCCCACATCACCACACTGCCCCCGTAAGTCCTGCTTTTGATCACAAGAGGGCTGATCCATAACCTGGAGGGCAGGAGTTTGTTACCTGGACACCACACAGCCAGGAGGACATGA	21	44492095	44492094	-	C	CTCCGAGTCCCCACATCACCACACTGCCCC[-/C]GTAAGTCCTGCTTTTGATCACAAGAGGGCT	CCCCTGTGGATCCGGCCCGATGCTCCGAGCAGGTGCACCTGGCAGCTGGGCCGGCCTGCCTCCGAGTCCCCACATCACCACACTGCCCCGTAAGTCCTGCTTTTGATCACAAGAGGGCTGATCCATAACCTGGAGGGCAGGAGTTTGTTACCTGGACACCACACAGCCAGGAGGACATGA	8.83759	52.6782	22.9553	34.0288	13.909
TAAAGAAACAAAGTCCAAAA	82	-	17	-	41244778	TCAAAGCGCCAGTCATTTGCTCCGTTTTCAAATCCAGGAAATGCAGAAGAGGAATGTGCAACATTCTCTGCCCACTCTGGGTCCTTAAAAGAAACAAAGTCCAAAAGTCACTTTTGAATGTGAACAAAAGGAAGAAAATCAAGGAAAGAATGAGTCTAATATCAAGCCTGTACAGACAGTT	17	41244870	41244869	-	A	AACATTCTCTGCCCACTCTGGGTCCTTAAA[-/A]GAAACAAAGTCCAAAAGTCACTTTTGAATG	TCAAAGCGCCAGTCATTTGCTCCGTTTTCAAATCCAGGAAATGCAGAAGAGGAATGTGCAACATTCTCTGCCCACTCTGGGTCCTTAAAGAAACAAAGTCCAAAAGTCACTTTTGAATGTGAACAAAAGGAAGAAAATCAAGGAAAGAATGAGTCTAATATCAAGCCTGTACAGACAGTT	8.8723	52.6779	22.9036	33.9499	13.882
CCAAGGACCTGTTTGACTGG	84	-	22	-	38519077	ACCTGCTGTGCCTGGATGGAGGAGGAGTGAAAGGCCTCATCATCATCCAGCTCCTCATCGCCATCGAGAAGGCCTCGGGTGTGGCCACCCAAGGACCTGTTTGACTGGGTGGCGGGCACCAGCACTGGAGGCATCCTGGCCCTGGCCATTCTGCACAGTGAGGGCGGCCCCTGGGGATGGG	22	38519169	38519168	-	C	GCCATCGAGAAGGCCTCGGGTGTGGCCACC[-/C]AAGGACCTGTTTGACTGGGTGGCGGGCACC	ACCTGCTGTGCCTGGATGGAGGAGGAGTGAAAGGCCTCATCATCATCCAGCTCCTCATCGCCATCGAGAAGGCCTCGGGTGTGGCCACCAAGGACCTGTTTGACTGGGTGGCGGGCACCAGCACTGGAGGCATCCTGGCCCTGGCCATTCTGCACAGTGAGGGCGGCCCCTGGGGATGGG	8.87663	52.6778	22.9416	34.0145	13.899
GTAAGTTTGGAGGCACAAGG	84	-	16	-	23646915	AGTAGTCAGCACCTTGAACACATTCCTCCTAAAGGTAGCAGTGAACTTACTACTCACGACCTAAAAAACATTAGATTTACTTCACCTGTTAAGTTTGGAGGCACAAGGCAAAAAAATGACTGTCTCTACAGATAACCTCCTTGTAAATAAAGCTATAAGTAAAAGTGGCCAACTGCCCACA	16	23647007	23647006	-	T	CCTAAAAAACATTAGATTTACTTCACCTGT[-/T]AAGTTTGGAGGCACAAGGCAAAAAAATGAC	AGTAGTCAGCACCTTGAACACATTCCTCCTAAAGGTAGCAGTGAACTTACTACTCACGACCTAAAAAACATTAGATTTACTTCACCTGTAAGTTTGGAGGCACAAGGCAAAAAAATGACTGTCTCTACAGATAACCTCCTTGTAAATAAAGCTATAAGTAAAAGTGGCCAACTGCCCACA	8.84171	52.6774	22.8239	33.8294	13.8398
GAATGATGCATCCCACTTGC	73	+	17	+	45364379	ACATGGCTGAATTTGTTTTGTCTCCTCTGCCTTTGTTTTTTGTTTTCTTTTAACAGGAAAAGATTGGCTGGAGGAATGATGCATCCCACTTTGCTGGTGTTTACCACTGATGCCAAGACTCATATAGCATTGGACGGAAGGCTGGCAGGCATTGTCCAGCCTAATGACGGGCAGTGTCATG	17	45364471	45364470	+	T	GATTGGCTGGAGGAATGATGCATCCCACTT[-/T]GCTGGTGTTTACCACTGATGCCAAGACTCA	ACATGGCTGAATTTGTTTTGTCTCCTCTGCCTTTGTTTTTTGTTTTCTTTTAACAGGAAAAGATTGGCTGGAGGAATGATGCATCCCACTTGCTGGTGTTTACCACTGATGCCAAGACTCATATAGCATTGGACGGAAGGCTGGCAGGCATTGTCCAGCCTAATGACGGGCAGTGTCATG	8.84442	52.6771	22.8708	33.9124	13.8594
GCAAGCCACGCCACGCGTGT	84	-	16	+	2120390	AGGGTGCTGTCTTAGGACTGCGTTTTCACCTCCTGCGCCGTGGTGAGCTGCGTCCTCTCTCTGCAGACCAAGCTGTACACCCTGCCTGCAAAGCCACGCCACGCGTGTGTATGAGATGCTGGTCAGCCACATTCAGCTCCACTACAAGCACAGCTACACCCTGCCAATCGCGAGCAGCATC	16	2120482	2120481	+	A	TGCAGACCAAGCTGTACACCCTGCCTGCAA[-/A]GCCACGCCACGCGTGTGTATGAGATGCTGG	AGGGTGCTGTCTTAGGACTGCGTTTTCACCTCCTGCGCCGTGGTGAGCTGCGTCCTCTCTCTGCAGACCAAGCTGTACACCCTGCCTGCAAGCCACGCCACGCGTGTGTATGAGATGCTGGTCAGCCACATTCAGCTCCACTACAAGCACAGCTACACCCTGCCAATCGCGAGCAGCATC	8.87826	52.6771	24.6642	36.3559	13.948
CCAAGACCTTCCTCAAGAAA	84	-	X	-	53224363	TGGGCCGGGACCTACCTGTGGGGCTGGAGGAGCTGAGACAGCTAGAGCTACAGGTACTGACAGCGCACTCCTGGAGGGAGAAGGCCTCCCAAGACCTTCCTCAAGAAAAATTCTTGCTACACGCTGCTGGAGGTGAGGCCTGGGACCTTGACCTACAGCGTCTCTTAACGCCTGCCCTGGC	X	53224455	53224454	-	C	ACAGCGCACTCCTGGAGGGAGAAGGCCTCC[-/C]AAGACCTTCCTCAAGAAAAATTCTTGCTAC	TGGGCCGGGACCTACCTGTGGGGCTGGAGGAGCTGAGACAGCTAGAGCTACAGGTACTGACAGCGCACTCCTGGAGGGAGAAGGCCTCCAAGACCTTCCTCAAGAAAAATTCTTGCTACACGCTGCTGGAGGTGAGGCCTGGGACCTTGACCTACAGCGTCTCTTAACGCCTGCCCTGGC	8.8556	52.6768	24.6507	36.3194	13.9058
AGAAGCATCCTAAAACTTGG	85	-	X	-	154194696	GATGATGATCTTACTGATTCTGAAATGGATGTGGTCAGGTTTGATGATGACAACTCTCCTTCCTTTATCCAAATTCGCTCAGTTGCCAAAGAAGCATCCTAAAACTTGGGTACATTACATTGCTGCTGAAGAGGAGGACTGGGACTATGCTCCCTTAGTCCTCGCCCCCGATGACAGGTAA	X	154194788	154194787	-	A	TTCCTTTATCCAAATTCGCTCAGTTGCCAA[-/A]GAAGCATCCTAAAACTTGGGTACATTACAT	GATGATGATCTTACTGATTCTGAAATGGATGTGGTCAGGTTTGATGATGACAACTCTCCTTCCTTTATCCAAATTCGCTCAGTTGCCAAGAAGCATCCTAAAACTTGGGTACATTACATTGCTGCTGAAGAGGAGGACTGGGACTATGCTCCCTTAGTCCTCGCCCCCGATGACAGGTAA	8.83497	52.6768	22.8754	36.3032	13.8579
CCCTAATGATTTTGACTTCA	73	+	X	-	153296719	CCCAGGGAAAAGCCTTTCGCTCTAAAGTGGAGTTGATTGCGTACTTCGAAAAGGTAGGCGACACATCCCTGGACCCTAATGATTTTGACCTTCACGGTAACTGGGAGAGGGAGCCCCTCCCGGCGAGAGCAGAAACCACCTAAGAAGCCCAAATCTCCCAAAGCTCCAGGAACTGGCAGAG	X	153296811	153296810	-	C	GACACATCCCTGGACCCTAATGATTTTGAC[-/C]TTCACGGTAACTGGGAGAGGGAGCCCCTCC	CCCAGGGAAAAGCCTTTCGCTCTAAAGTGGAGTTGATTGCGTACTTCGAAAAGGTAGGCGACACATCCCTGGACCCTAATGATTTTGACTTCACGGTAACTGGGAGAGGGAGCCCCTCCCGGCGAGAGCAGAAACCACCTAAGAAGCCCAAATCTCCCAAAGCTCCAGGAACTGGCAGAG	8.81032	52.6766	22.7737	33.7617	13.8097
GTAAGTTTTCTCTGAAATGC	86	-	22	+	32445912	GACCCTTTCCTCCTCAGGCTATGTTTTCCACCAATCGTGGGACTGTTGGAGGCTTCTTCCTGGCAGGCCGAAGTATGGTGTGGTGGCCGGTTAAGTTTTCTCTGAAATGCTATTTACATAACTGCTTAACTGATACTCCCTTTAGGAACTCATTTTCTTCTTGGCTTTGGGTGGTGGTGAT	22	32446004	32446003	+	T	GGCAGGCCGAAGTATGGTGTGGTGGCCGGT[-/T]AAGTTTTCTCTGAAATGCTATTTACATAAC	GACCCTTTCCTCCTCAGGCTATGTTTTCCACCAATCGTGGGACTGTTGGAGGCTTCTTCCTGGCAGGCCGAAGTATGGTGTGGTGGCCGGTAAGTTTTCTCTGAAATGCTATTTACATAACTGCTTAACTGATACTCCCTTTAGGAACTCATTTTCTTCTTGGCTTTGGGTGGTGGTGAT	8.79541	52.6763	24.6638	36.2727	13.7934
CAAAGATCTCATGTTAAGTG	85	-	17	-	41245215	TTAAAGAATTTGTCAATCCTAGCCTTCCAAGAGAAGAAAAAGAAGAGAAACTAGAAACAGTTAAAGTGTCTAATAATGCTGAAGACCCCCAAAGATCTCATGTTAAGTGGAGAAAGGGTTTTGCAAACTGAAAGATCTGTAGAGAGTAGCAGTATTTCATTGGTACCTGGTACTGATTATG	17	41245307	41245306	-	C	GTTAAAGTGTCTAATAATGCTGAAGACCCC[-/C]AAAGATCTCATGTTAAGTGGAGAAAGGGTT	TTAAAGAATTTGTCAATCCTAGCCTTCCAAGAGAAGAAAAAGAAGAGAAACTAGAAACAGTTAAAGTGTCTAATAATGCTGAAGACCCCAAAGATCTCATGTTAAGTGGAGAAAGGGTTTTGCAAACTGAAAGATCTGTAGAGAGTAGCAGTATTTCATTGGTACCTGGTACTGATTATG	8.792	52.6762	24.647	36.2581	15.0729
ATCTTGGGACCTTTACTTTA	73	+	X	-	154194182	CAAAAAAGTCCGATTTATGGCATACACAGATGAAACCTTTAAGACTCGTGAAGCTATTCAGCATGAATCAGGAATCTTGGGACCTTTACCTTTATGGGGAAGTTGGAGACACACTGTTGGTAAGTTGAAGAAAAGATTTAAGGTCAGGTAAGAAGAAAAAGTCTGGAGAGTTTTGAGTTTC	X	154194274	154194273	-	C	AGCATGAATCAGGAATCTTGGGACCTTTAC[-/C]TTTATGGGGAAGTTGGAGACACACTGTTGG	CAAAAAAGTCCGATTTATGGCATACACAGATGAAACCTTTAAGACTCGTGAAGCTATTCAGCATGAATCAGGAATCTTGGGACCTTTACTTTATGGGGAAGTTGGAGACACACTGTTGGTAAGTTGAAGAAAAGATTTAAGGTCAGGTAAGAAGAAAAAGTCTGGAGAGTTTTGAGTTTC	8.78363	52.6756	24.5771	36.2014	15.0047
CCAAGCACAGGAAGGGACGA	86	-	19	+	1468408	AGCAGCTGCCACGCGGGAGGCCTCGTCCGAGTCCGACTCCATCCTGTCCTTCGTATCCGGGCTGTCAGTGGGATCCACCCTACAGCCCCCCCAAGCACAGGAAGGGACGACAGGCGGAGGGAGAAATGGGCAGTGCCCGGCGGCCAGAGAAAAGGGGCGCAGCCTCAGTCAAGACCAGCGG	19	1468500	1468499	+	C	CTGTCAGTGGGATCCACCCTACAGCCCCCC[-/C]AAGCACAGGAAGGGACGACAGGCGGAGGGA	AGCAGCTGCCACGCGGGAGGCCTCGTCCGAGTCCGACTCCATCCTGTCCTTCGTATCCGGGCTGTCAGTGGGATCCACCCTACAGCCCCCCAAGCACAGGAAGGGACGACAGGCGGAGGGAGAAATGGGCAGTGCCCGGCGGCCAGAGAAAAGGGGCGCAGCCTCAGTCAAGACCAGCGG	8.78142	52.6756	24.5739	36.1973	15.0028
GCCATTTGGGACTTACTTCT	74	+	16	-	23614823	TGTATGCTATCAGGTTCCTGGAAGGTGACGTGAAAGATCACTGTGCAGCAGCAATCTTGACTTCTGGAACAATTGCCATTTGGGACTTAACTTCTCGGTCAGTGTACTGCCCTCCTCCCACCTGTCTCTGACCAACATTGGTCTTTTGTGAAATGGTCGGGTACAGACTCTCATTTGCTGG	16	23614915	23614914	-	A	ACTTCTGGAACAATTGCCATTTGGGACTTA[-/A]CTTCTCGGTCAGTGTACTGCCCTCCTCCCA	TGTATGCTATCAGGTTCCTGGAAGGTGACGTGAAAGATCACTGTGCAGCAGCAATCTTGACTTCTGGAACAATTGCCATTTGGGACTTACTTCTCGGTCAGTGTACTGCCCTCCTCCCACCTGTCTCTGACCAACATTGGTCTTTTGTGAAATGGTCGGGTACAGACTCTCATTTGCTGG	8.75283	52.6752	24.5671	36.17	15.0121
AGCAGTACAGCCTCTCTTAC	72	+	7	+	117170891	TCTCAGGGTATTTTATGAGAAATAAATGAAATTTAATTTCTCTGTTTTTCCCCTTTTGTAGGAAGTCACCAAAGCAGTACAGCCTCTCTTAACTGGGAAGAATCATAGCTTCCTATGACCCGGATAACAAGGAGGAACGCTCTATCGCGATTTATCTAGGCATAGGCTTATGCCTTCTCTT	7	117170983	117170982	+	A	GAAGTCACCAAAGCAGTACAGCCTCTCTTA[-/A]CTGGGAAGAATCATAGCTTCCTATGACCCG	TCTCAGGGTATTTTATGAGAAATAAATGAAATTTAATTTCTCTGTTTTTCCCCTTTTGTAGGAAGTCACCAAAGCAGTACAGCCTCTCTTACTGGGAAGAATCATAGCTTCCTATGACCCGGATAACAAGGAGGAACGCTCTATCGCGATTTATCTAGGCATAGGCTTATGCCTTCTCTT	8.73353	52.6749	24.5545	36.1466	15.0095
CCAAGAAGCCGGAGAGCAGC	86	-	21	+	45707334	CCTGCCCACCGGCACTCACCCCCACTGAGAGGGGAGGCCAGGCTGCCCCCAGCTCCCCCATTCAGGCTCTCAACTGAAGGCCAAGCCCCCCCAAGAAGCCGGAGAGCAGCGCAGAGCAGCAGCGCCTTCCACTCGGGAACGGTGAGCGGGGCCCAGTGGGAGCGCCTCCCTTCTCCCTGGC	21	45707426	45707425	+	C	TCAGGCTCTCAACTGAAGGCCAAGCCCCCC[-/C]AAGAAGCCGGAGAGCAGCGCAGAGCAGCAG	CCTGCCCACCGGCACTCACCCCCACTGAGAGGGGAGGCCAGGCTGCCCCCAGCTCCCCCATTCAGGCTCTCAACTGAAGGCCAAGCCCCCCAAGAAGCCGGAGAGCAGCGCAGAGCAGCAGCGCCTTCCACTCGGGAACGGTGAGCGGGGCCCAGTGGGAGCGCCTCCCTTCTCCCTGGC	8.74991	52.6748	24.493	36.1109	14.9389
AGGAGCTCTGCGAGCCTTGC	72	+	16	+	2106672	TCTGCTACAACTGCCTGCCGGCTGAGAGCCTCCCGCTGTTCATCGTTACCCTCTGTCGCACCATCAACGTCAAGGAGCTCTGCGAGCCTTGGCTGGAAGGTGGGGTTTCTGAAACTGCTCTGGAAGGTTCCTGAGAGCACATGGATGGGACAAGGGCCATCCTGTCTCCCATGAATGGTTG	16	2106764	2106763	+	G	CATCAACGTCAAGGAGCTCTGCGAGCCTTG[-/G]CTGGAAGGTGGGGTTTCTGAAACTGCTCTG	TCTGCTACAACTGCCTGCCGGCTGAGAGCCTCCCGCTGTTCATCGTTACCCTCTGTCGCACCATCAACGTCAAGGAGCTCTGCGAGCCTTGCTGGAAGGTGGGGTTTCTGAAACTGCTCTGGAAGGTTCCTGAGAGCACATGGATGGGACAAGGGCCATCCTGTCTCCCATGAATGGTTG	8.7365	52.6747	24.4953	36.1017	14.9492
CAAAGGCCCGCTTCCTGCGG	85	-	19	-	15271655	GTCTCCCCGCAGGAGCGGCCCCCGCCTTACCTGGCAGTCCCAGGACATGGCGAGGAGTACCCGGCGGCTGGGGCACACAGCAGCCCCCCCAAAGGCCCGCTTCCTGCGGGTTCCCAGTGAGCACCCTTACCTGACCCCATCCCCCGAATCCCCTGAGCACTGGGCCAGCCCCTCACCTCCC	19	15271747	15271746	-	C	CCCGGCGGCTGGGGCACACAGCAGCCCCCC[-/C]AAAGGCCCGCTTCCTGCGGGTTCCCAGTGA	GTCTCCCCGCAGGAGCGGCCCCCGCCTTACCTGGCAGTCCCAGGACATGGCGAGGAGTACCCGGCGGCTGGGGCACACAGCAGCCCCCCAAAGGCCCGCTTCCTGCGGGTTCCCAGTGAGCACCCTTACCTGACCCCATCCCCCGAATCCCCTGAGCACTGGGCCAGCCCCTCACCTCCC	8.68239	52.6735	24.2401	35.8492	14.7314
TCACTATCACGGGGCCTGCC	75	+	12	-	49447246	AGAGGAGGCTCGCTGTGCAGTGTGTGAGGGGCCAGGGGAGTTGTGTGACCTGTTCTTCTGTACCAGCTGTGGGCATCACTATCACGGGGGCCTGCCTGGACACTGCTCTGACTGCCCGCAAACGTGCTGGCTGGCAGTGCCCTGAATGCAAAGTGTGCCAAGCCTGCAGGTAGGAATGGAA	12	49447338	49447337	-	G	GTACCAGCTGTGGGCATCACTATCACGGGG[-/G]CCTGCCTGGACACTGCTCTGACTGCCCGCA	AGAGGAGGCTCGCTGTGCAGTGTGTGAGGGGCCAGGGGAGTTGTGTGACCTGTTCTTCTGTACCAGCTGTGGGCATCACTATCACGGGGCCTGCCTGGACACTGCTCTGACTGCCCGCAAACGTGCTGGCTGGCAGTGCCCTGAATGCAAAGTGTGCCAAGCCTGCAGGTAGGAATGGAA	18.0418	52.4377	37.3113	46.8189	28.5658
GACAAACACTTTAGCCATTA	82	-	5	+	112170693	CACATTGCACTGAGAATAAAGCTGATATATGTGCTGTAGATGGTGCACTTGCATTTTTGGTTGGCACTCTTACTTACCGGAGCCAGACAAAACACTTTAGCCATTATTGAAAGTGGAGGTGGGATATTACGGAATGTGTCCAGCTTGATAGCTACAAATGAGGACCACAGGTATATATAGA	5	112170785	112170784	+	A	TGGCACTCTTACTTACCGGAGCCAGACAAA[-/A]CACTTTAGCCATTATTGAAAGTGGAGGTGG	CACATTGCACTGAGAATAAAGCTGATATATGTGCTGTAGATGGTGCACTTGCATTTTTGGTTGGCACTCTTACTTACCGGAGCCAGACAAACACTTTAGCCATTATTGAAAGTGGAGGTGGGATATTACGGAATGTGTCCAGCTTGATAGCTACAAATGAGGACCACAGGTATATATAGA	15.5965	52.1209	40.8525	48.1852	34.9124
TCCTCTTATACAAAATTGAA	74	+	13	-	23915094	GTGAGAAAGAGAAAAGAATTATTCAAGAATTGGCAATATTCAAGCGCATTAACCATTCTTCTGATCAGGGAATTTCCTCTTATACAAAAATTGAAAGGTTGTAAAGTCTTACACCATACTGCCAAACTCCCAGCAGATCTGCGACTTTCTATTTCAGTAATAGACAGTAGTGATGAAGCTA	13	23915186	23915185	-	A	TCTGATCAGGGAATTTCCTCTTATACAAAA[-/A]TTGAAAGGTTGTAAAGTCTTACACCATACT	GTGAGAAAGAGAAAAGAATTATTCAAGAATTGGCAATATTCAAGCGCATTAACCATTCTTCTGATCAGGGAATTTCCTCTTATACAAAATTGAAAGGTTGTAAAGTCTTACACCATACTGCCAAACTCCCAGCAGATCTGCGACTTTCTATTTCAGTAATAGACAGTAGTGATGAAGCTA	15.5338	52.1015	40.8304	48.571	34.9254
TGCAAAGCAGGGGCTGCAGG	83	-	17	+	78078634	GTCCCCCCCAACAGCCGCTTCGATTGCGCCCCTGACAAGGCCATCACCCAGGAACAGTGCGAGGCCCGCGGCTGTTGCTACATCCCTGCAATAGCAGGGGCTGCAGGGAGCCCAGATGGGGCAGCCCTGGTGCTTCTTCCCACCCAGCTACCCCAGCTACAAGCTGGAGAACCTGAGCTCC	17	78078726	78078725	+	T	AGGCCCGCGGCTGTTGCTACATCCCTGCAA[-/T]AGCAGGGGCTGCAGGGAGCCCAGATGGGGC	GTCCCCCCCAACAGCCGCTTCGATTGCGCCCCTGACAAGGCCATCACCCAGGAACAGTGCGAGGCCCGCGGCTGTTGCTACATCCCTGCAAAGCAGGGGCTGCAGGGAGCCCAGATGGGGCAGCCCTGGTGCTTCTTCCCACCCAGCTACCCCAGCTACAAGCTGGAGAACCTGAGCTCC	15.5383	52.0998	40.7113	48.4408	34.7471
GCCAACACTAAGAAGTTGCT	74	+	17	+	29679336	CCTATCCAACTGTCGGCCAGACCAGTCCCCGAGCCAGGAAATCCATGAGCCTGGACATGGGGCAACCTTCTCAGGCCAACACTAAGAAGTTTGCTTGGTTAGTTTATCTAAATTATGTAGATTTTTTTTATTATTTAAAAAAATAGATATTTTTACTCTTGGAAAATTATTTGAAATTTCA	17	29679428	29679427	+	T	GCAACCTTCTCAGGCCAACACTAAGAAGTT[-/T]GCTTGGTTAGTTTATCTAAATTATGTAGAT	CCTATCCAACTGTCGGCCAGACCAGTCCCCGAGCCAGGAAATCCATGAGCCTGGACATGGGGCAACCTTCTCAGGCCAACACTAAGAAGTTGCTTGGTTAGTTTATCTAAATTATGTAGATTTTTTTTATTATTTAAAAAAATAGATATTTTTACTCTTGGAAAATTATTTGAAATTTCA	15.4483	52.073	40.7477	48.4616	34.8647
ACCTTCAGACCCCCCCACTA	73	+	5	-	1403073	TGGCACCGCCGGCTGAGAGCTGCCTGACCTCCGTATCTGCTGGTTGCAGTTCGTGGTCGTGGTCAGCATTGTGACCTTCAGACCCCCCCCACTACGGAGCCTACATCTTCCCCGACTGGGCCAACGCGCTGGGCTGGGTCATCGCCACATCCTCCATGGCCATGGTGCCCATCTATGCGGC	5	1403165	1403164	-	C	TGGTCAGCATTGTGACCTTCAGACCCCCCC[-/C]ACTACGGAGCCTACATCTTCCCCGACTGGG	TGGCACCGCCGGCTGAGAGCTGCCTGACCTCCGTATCTGCTGGTTGCAGTTCGTGGTCGTGGTCAGCATTGTGACCTTCAGACCCCCCCACTACGGAGCCTACATCTTCCCCGACTGGGCCAACGCGCTGGGCTGGGTCATCGCCACATCCTCCATGGCCATGGTGCCCATCTATGCGGC	6.05197	52.0495	16.0756	20.8123	8.26583
GCCAAGAGGTAAGGGTGGGT	83	-	19	+	11230815	AACCGCCTCACAGGTTCCGATGTCAACTTGTTGGCTGAAAACCTACTGTCCCCAGAGGATATGGTTCTCTTCCACAACCTCACCCAGCCAAAGAGGTAAGGGTGGGTCAGCCCCACCCCCCCAACCTTGAAACCTCCTTGTGGAAACTCTGGAATGTTCTGGAAATTTCTGGAATCTTCTG	19	11230907	11230906	+	A	TGGTTCTCTTCCACAACCTCACCCAGCCAA[-/A]GAGGTAAGGGTGGGTCAGCCCCACCCCCCC	AACCGCCTCACAGGTTCCGATGTCAACTTGTTGGCTGAAAACCTACTGTCCCCAGAGGATATGGTTCTCTTCCACAACCTCACCCAGCCAAGAGGTAAGGGTGGGTCAGCCCCACCCCCCCAACCTTGAAACCTCCTTGTGGAAACTCTGGAATGTTCTGGAAATTTCTGGAATCTTCTG	15.406	52.0476	40.5742	46.3206	35.2207
AGGTGAAACCTGCCTCTACC	83	-	5	+	149754840	TCCCCTCACTCACATTCTCCTTCTGGACTCCCTCCCTAATCTTGTCCTTTGTGTCTCCCAGGTGAAGCCCTTGGGGAAAAGCCCCCAGGTGGAAACCTGCCTCTACCATGGGCATGGGGCCCTTGGGGAAAGGCGCCGGCCCAGTGCCACCCGGGAAGGTGGGGCCTGCAACCCCCTCAGC	5	149754932	149754931	+	G	GTGAAGCCCTTGGGGAAAAGCCCCCAGGTG[-/G]AAACCTGCCTCTACCATGGGCATGGGGCCC	TCCCCTCACTCACATTCTCCTTCTGGACTCCCTCCCTAATCTTGTCCTTTGTGTCTCCCAGGTGAAGCCCTTGGGGAAAAGCCCCCAGGTGAAACCTGCCTCTACCATGGGCATGGGGCCCTTGGGGAAAGGCGCCGGCCCAGTGCCACCCGGGAAGGTGGGGCCTGCAACCCCCTCAGC	10.5295	52.0206	19.3451	23.1381	10.7081
TGAAAGTGGCTTTTTTTGGC	74	+	1	+	12052651	AGAACAGGTTCTGGACGTCAAAGGTTACCTATCCAAAGTGAGAGGCATCAGTGAGGTGCTGGCTCGGAGGCACATGAAAGTGGCTTTTTTTTGGCCGGTAAGTCCTTGAGGCACCCACCCTTTCTTTCTTCCTGGCTAGGAGGGAGGGAGGCACTTTGTGCAAGGTCACAGAACGTTCCAG	1	12052743	12052742	+	T	GCTCGGAGGCACATGAAAGTGGCTTTTTTT[-/T]GGCCGGTAAGTCCTTGAGGCACCCACCCTT	AGAACAGGTTCTGGACGTCAAAGGTTACCTATCCAAAGTGAGAGGCATCAGTGAGGTGCTGGCTCGGAGGCACATGAAAGTGGCTTTTTTTGGCCGGTAAGTCCTTGAGGCACCCACCCTTTCTTTCTTCCTGGCTAGGAGGGAGGGAGGCACTTTGTGCAAGGTCACAGAACGTTCCAG	15.3182	52.0117	40.5221	47.4186	35.2067
GACAGTACCAGCCCCCACTG	73	+	X	-	53966747	AGAAATATATCAAGAAGAAGCCTTTGCTGAAGGAGGTAGAACAGCCTCGCCCTCAAGACTCCAATCTCAGTCTGACAGTACCAGCCCCCCACTGTGGCTGCCACACCACAACTTGTCACCTCCTCCTCACCCCTGCCTCCTCCTGAGCCTAAACAAGAGGCCCTGTCAGGAAGTCTCGCTG	X	53966839	53966838	-	C	TCCAATCTCAGTCTGACAGTACCAGCCCCC[-/C]ACTGTGGCTGCCACACCACAACTTGTCACC	AGAAATATATCAAGAAGAAGCCTTTGCTGAAGGAGGTAGAACAGCCTCGCCCTCAAGACTCCAATCTCAGTCTGACAGTACCAGCCCCCACTGTGGCTGCCACACCACAACTTGTCACCTCCTCCTCACCCCTGCCTCCTCCTGAGCCTAAACAAGAGGCCCTGTCAGGAAGTCTCGCTG	12.1685	52.0051	19.2643	23.0596	10.6411
GGGACCCCGAGGACTCACGG	72	+	3	-	48607477	TCTGATTTCCAACCTCTGAGTCAATGAACCTAATGTCACCATCCAGGGTGAAGATGGCCGCCCCGGCCAGGAGGGACCCCGAGGACTCAACGGTGGGTCCCGCTGGGGAAAGTGACAGTGCTGTGACTTCAGTCCCCTGCCTGTGCCCTTTGTACCCCAGGACTCTCTGCCATCCTCCCTA	3	48607569	48607568	-	A	GCCCCGGCCAGGAGGGACCCCGAGGACTCA[-/A]CGGTGGGTCCCGCTGGGGAAAGTGACAGTG	TCTGATTTCCAACCTCTGAGTCAATGAACCTAATGTCACCATCCAGGGTGAAGATGGCCGCCCCGGCCAGGAGGGACCCCGAGGACTCACGGTGGGTCCCGCTGGGGAAAGTGACAGTGCTGTGACTTCAGTCCCCTGCCTGTGCCCTTTGTACCCCAGGACTCTCTGCCATCCTCCCTA	12.1767	52.0037	19.2677	23.0612	10.6445
ACGTGTCAGCAGCTGTGGCC	84	-	X	+	153171654	TTCATGCCAGTCTGGTGCCAGGGCCATCAGAGAGGCCTGGGGGGCGCCGCAGGGGACGCCGGACAGGCAGCCCCGGTGAGGGAGCCCACGTTGTCAGCAGCTGTGGCCAAGACTGTGAGGATGACGCTAGTGATTGTGGTCGTCTATGTGCTGTGCTGGGCACCCTTCTTCCTGGTGCAGC	X	153171746	153171745	+	T	GACAGGCAGCCCCGGTGAGGGAGCCCACGT[-/T]GTCAGCAGCTGTGGCCAAGACTGTGAGGAT	TTCATGCCAGTCTGGTGCCAGGGCCATCAGAGAGGCCTGGGGGGCGCCGCAGGGGACGCCGGACAGGCAGCCCCGGTGAGGGAGCCCACGTGTCAGCAGCTGTGGCCAAGACTGTGAGGATGACGCTAGTGATTGTGGTCGTCTATGTGCTGTGCTGGGCACCCTTCTTCCTGGTGCAGC	12.201	52.0032	19.2982	23.0863	10.6714
CAGTGTATCGGCTAGCCTAT	82	-	13	+	49033735	ATAATTAGAGCGATTTCATGATTTGAAAAAAATCTACTTGTAATTCAAAATGAACAGTAAAAATGACTAATTTTTCTTATTCCCACAGTGTTATCGGCTAGCCTATCTCCGGCTAAATACACTTTGTGAACGCCTTCTGTCTGAGCACCCAGAATTAGAACATATCATCTGGACCCTTTTC	13	49033827	49033826	+	T	AATGACTAATTTTTCTTATTCCCACAGTGT[-/T]ATCGGCTAGCCTATCTCCGGCTAAATACAC	ATAATTAGAGCGATTTCATGATTTGAAAAAAATCTACTTGTAATTCAAAATGAACAGTAAAAATGACTAATTTTTCTTATTCCCACAGTGTATCGGCTAGCCTATCTCCGGCTAAATACACTTTGTGAACGCCTTCTGTCTGAGCACCCAGAATTAGAACATATCATCTGGACCCTTTTC	12.3408	51.9935	19.4093	23.1721	10.7713
ACGTGAGTGTGTTCCCTCCA	82	-	9	-	130591872	CCCCGAGAGGTGCTTCTGGTCCTCAGTGTAAACAGCAGTGTCTTCCTGCATCTCCAGGCCCTGGGAATCCCACTGCACTTGGCCTACGTTGAGTGTGTTCCCTCCAACCCCAGGCTGAGGCTCTGGCCATGGGAGGTCCCTACTGTCCATCTCTGTGGGTCAGGGTCTCCCACCCCAGCGG	9	130591964	130591963	-	T	CCTGGGAATCCCACTGCACTTGGCCTACGT[-/T]GAGTGTGTTCCCTCCAACCCCAGGCTGAGG	CCCCGAGAGGTGCTTCTGGTCCTCAGTGTAAACAGCAGTGTCTTCCTGCATCTCCAGGCCCTGGGAATCCCACTGCACTTGGCCTACGTGAGTGTGTTCCCTCCAACCCCAGGCTGAGGCTCTGGCCATGGGAGGTCCCTACTGTCCATCTCTGTGGGTCAGGGTCTCCCACCCCAGCGG	12.3282	51.9886	19.3316	23.1028	10.7051
GGAGAGCAGAGTCAACACGG	74	+	5	-	60240674	GCCGGTGTGAGGACACGATATGCTGGGGTTTTTGTCCGCACGCCAAACGGGTTTGGAGGACCCTCTTCGCCTTCGGAGAGCAGAGTCAAACACGGAGGTAAAGAAAACCTTACTTTTTGGCTAACAGGCCAGTTAGAATCTGGACCAATGACTGTAAGCTTTGCCCCACACTTTCCCGTCT	5	60240766	60240765	-	A	ACCCTCTTCGCCTTCGGAGAGCAGAGTCAA[-/A]CACGGAGGTAAAGAAAACCTTACTTTTTGG	GCCGGTGTGAGGACACGATATGCTGGGGTTTTTGTCCGCACGCCAAACGGGTTTGGAGGACCCTCTTCGCCTTCGGAGAGCAGAGTCAACACGGAGGTAAAGAAAACCTTACTTTTTGGCTAACAGGCCAGTTAGAATCTGGACCAATGACTGTAAGCTTTGCCCCACACTTTCCCGTCT	12.2292	51.985	19.1352	22.9346	7.27876
CTCTTATCTTGCAGACACGT	74	+	1	+	161293315	CTATCCCTTCACCCCTAAAAATAGAGAAGTTGATATACTAAAGTTGATCTCTAAATGTGTATTGATTTTTGATTCTCTTATCTTGCAGACAACGTTGGTCGTCATTGCCTCCGAGCCCACTTTAGCCCTCAGCTCTGTATCAGAAAGTAAGTTTCTAAGTCTGGAGATTATTTATTTATTT	1	161293407	161293406	+	A	TTGATTTTTGATTCTCTTATCTTGCAGACA[-/A]CGTTGGTCGTCATTGCCTCCGAGCCCACTT	CTATCCCTTCACCCCTAAAAATAGAGAAGTTGATATACTAAAGTTGATCTCTAAATGTGTATTGATTTTTGATTCTCTTATCTTGCAGACACGTTGGTCGTCATTGCCTCCGAGCCCACTTTAGCCCTCAGCTCTGTATCAGAAAGTAAGTTTCTAAGTCTGGAGATTATTTATTTATTT	12.393	51.9846	19.3646	23.1274	10.7351
CCGTGTTGGAGACCTGGTGA	82	-	1	-	155260355	AGTGATGGGATTACAGGTGTGAGCCACCACACCTGTCCAATGATTTGTTTTCTTTCCCTCCCCCAGGAAAGCTCCGTGGCTTCCTCCGTAGTTGGAGACCTGGTGATTGTGGTGACAGGCTGGCGACCTGGCTCCGGCTACACCAACATCATGCGGGTGCTAAGCATATCCTGAGACGCCC	1	155260447	155260446	-	A	CCCCCAGGAAAGCTCCGTGGCTTCCTCCGT[-/A]GTTGGAGACCTGGTGATTGTGGTGACAGGC	AGTGATGGGATTACAGGTGTGAGCCACCACACCTGTCCAATGATTTGTTTTCTTTCCCTCCCCCAGGAAAGCTCCGTGGCTTCCTCCGTGTTGGAGACCTGGTGATTGTGGTGACAGGCTGGCGACCTGGCTCCGGCTACACCAACATCATGCGGGTGCTAAGCATATCCTGAGACGCCC	12.3648	51.9822	19.2791	23.053	10.6615
CACTTTTGGAAACATCACCC	75	+	10	+	85956288	AGACCCTGAGGGAGACCCCATCTCCTACCACATCAGCTTTGACCCCAGCACTAGAAGCGTCTTTTCTGTTGACCCCACTTTTGGAAACATCCACCCTGGTTGAAGAGCTGGACAGAGAGGTATGGGGAGGTGTGGGGAGTGCTGCGGGGCCACTGCCTGTAGACAGACCTCGGTGGGCTGA	10	85956380	85956379	+	C	TTTTCTGTTGACCCCACTTTTGGAAACATC[-/C]ACCCTGGTTGAAGAGCTGGACAGAGAGGTA	AGACCCTGAGGGAGACCCCATCTCCTACCACATCAGCTTTGACCCCAGCACTAGAAGCGTCTTTTCTGTTGACCCCACTTTTGGAAACATCACCCTGGTTGAAGAGCTGGACAGAGAGGTATGGGGAGGTGTGGGGAGTGCTGCGGGGCCACTGCCTGTAGACAGACCTCGGTGGGCTGA	12.3831	51.9814	19.2927	23.0639	10.6736
CCGCTCCGATGTACTCACGC	72	+	19	-	18709171	CATCCCCAAGGACCTGGCTCTCTTTACGCCCTATGAGATCTGGGTGGAGGCCACCAACCGCCTGGGCTCTGCCCGCTCCGATGTACTCAACGCTGGATATCCTGGATGTGGGTGAGCCCCCAGTGTCTGCTAGGCCCCTCCCTCGGCACCAGCCCCACCCACCGAGCATCCCGAGGGGTCC	19	18709263	18709262	-	A	GCCTGGGCTCTGCCCGCTCCGATGTACTCA[-/A]CGCTGGATATCCTGGATGTGGGTGAGCCCC	CATCCCCAAGGACCTGGCTCTCTTTACGCCCTATGAGATCTGGGTGGAGGCCACCAACCGCCTGGGCTCTGCCCGCTCCGATGTACTCACGCTGGATATCCTGGATGTGGGTGAGCCCCCAGTGTCTGCTAGGCCCCTCCCTCGGCACCAGCCCCACCCACCGAGCATCCCGAGGGGTCC	12.3418	51.9776	14.6905	18.9684	7.26805
AGCCACGTACAACCTCACGG	72	+	16	-	2159432	CACCATGGTCTTCCCGGATGCTGGCACCTTCTCCATCCGGCTCAATGCCTCCAACGCAGTCAGCTGGGTCTCAGCCACGTACAACCTCAACGGCGGAGGAGCCCATCGTGGGCCTGGTGCTGTGGGCCAGCAGCAAGGTGGTGGCGCCCGGGCAGCTGGTCCATTTTCAGATCCTGCTGGC	16	2159524	2159523	-	A	TCAGCTGGGTCTCAGCCACGTACAACCTCA[-/A]CGGCGGAGGAGCCCATCGTGGGCCTGGTGC	CACCATGGTCTTCCCGGATGCTGGCACCTTCTCCATCCGGCTCAATGCCTCCAACGCAGTCAGCTGGGTCTCAGCCACGTACAACCTCACGGCGGAGGAGCCCATCGTGGGCCTGGTGCTGTGGGCCAGCAGCAAGGTGGTGGCGCCCGGGCAGCTGGTCCATTTTCAGATCCTGCTGGC	12.4809	51.9764	19.3381	23.0983	7.2485
GCGTGTCTGGGAACTGTCCA	82	-	1	-	173883770	ATCCCATGTGCATTTACCGCTCCCCGGAGAAGAAGGCAACTGAGGATGAGGGCTCAGAACAGAAGATCCCGGAGGCCACCAACCGGCGTTGTCTGGGAACTGTCCAAGGCCAATTCCCGCTTTGCTACCACTTTCTATCAGCACCTGGCAGATTCCAAGAATGACAATGATAACATTTTCC	1	173883862	173883861	-	T	CAGAAGATCCCGGAGGCCACCAACCGGCGT[-/T]GTCTGGGAACTGTCCAAGGCCAATTCCCGC	ATCCCATGTGCATTTACCGCTCCCCGGAGAAGAAGGCAACTGAGGATGAGGGCTCAGAACAGAAGATCCCGGAGGCCACCAACCGGCGTGTCTGGGAACTGTCCAAGGCCAATTCCCGCTTTGCTACCACTTTCTATCAGCACCTGGCAGATTCCAAGAATGACAATGATAACATTTTCC	12.4339	51.9759	14.6521	18.9257	7.25593
CGGTGAGCGCCCTGTGCCCC	84	-	12	+	121435379	CTACCAGCAGCCGCTCATGCCACCTGTGCAGAGCCATGTGACCCAGAGCCCCTTCATGGCCACCATGGCTCAGCTGCAGAGCCCCCACGGTTGAGCGCCCTGTGCCCCACACAGCAGGAGATGATGATAGAGGTTGGCTGTCAATGGATGCAGGGGAAAGGGGTGCCTGGCAGGCATTGCA	12	121435471	121435470	+	T	ACCATGGCTCAGCTGCAGAGCCCCCACGGT[-/T]GAGCGCCCTGTGCCCCACACAGCAGGAGAT	CTACCAGCAGCCGCTCATGCCACCTGTGCAGAGCCATGTGACCCAGAGCCCCTTCATGGCCACCATGGCTCAGCTGCAGAGCCCCCACGGTGAGCGCCCTGTGCCCCACACAGCAGGAGATGATGATAGAGGTTGGCTGTCAATGGATGCAGGGGAAAGGGGTGCCTGGCAGGCATTGCA	12.1399	51.9736	14.8294	19.1232	7.31019
CATTCTTCGACTAGCCACTG	75	+	3	+	37090003	GCAGGAAGGGAACCTGATTGGATTACCCCTTCTGATTGACAACTATGTGCCCCCTTTGGAGGGACTGCCTATCTTCATTCTTCGACTAGCCCACTGAGGTCAGTGATCAAGCAGATACTAAGCATTTCGGTACATGCATGTGTGCTGGAGGGAAAGGGCAAATGACCACCCTTTGATCTGG	3	37090095	37090094	+	C	GGACTGCCTATCTTCATTCTTCGACTAGCC[-/C]ACTGAGGTCAGTGATCAAGCAGATACTAAG	GCAGGAAGGGAACCTGATTGGATTACCCCTTCTGATTGACAACTATGTGCCCCCTTTGGAGGGACTGCCTATCTTCATTCTTCGACTAGCCACTGAGGTCAGTGATCAAGCAGATACTAAGCATTTCGGTACATGCATGTGTGCTGGAGGGAAAGGGCAAATGACCACCCTTTGATCTGG	12.461	51.9718	14.6616	18.9354	7.25706
CTCCCCTGAAAAAACCACTC	75	+	17	-	59926511	GTTCCAGTTTTCTTCTAGAAAAATTGCCTACCTGTAAGTTATTTATGCTGTTTTTTTTAAATTACTTATATAAGACTCCCCTGAAAAAAACCACTCTGGCTGCAAAGTTATCTGCTAAGAAACAGGCATCCATATACAGAGATGAAAATGATGATTTTCAAGTAGAGAAGAAAAGAATTCG	17	59926603	59926602	-	A	AATTACTTATATAAGACTCCCCTGAAAAAA[-/A]CCACTCTGGCTGCAAAGTTATCTGCTAAGA	GTTCCAGTTTTCTTCTAGAAAAATTGCCTACCTGTAAGTTATTTATGCTGTTTTTTTTAAATTACTTATATAAGACTCCCCTGAAAAAACCACTCTGGCTGCAAAGTTATCTGCTAAGAAACAGGCATCCATATACAGAGATGAAAATGATGATTTTCAAGTAGAGAAGAAAAGAATTCG	12.523	51.9706	14.636	18.9071	7.24925
TCCCACTGCAGGAAACACTG	74	+	17	+	29554213	ATTTGCTGTTGTATTTGCTTAGGAAGAGCAGCACTTCAGAAAAGAGTGATGGCACTGCTGAGGCGCATTGAGCATCCCACTGCAGGAAACAACTGAGGTATGCCCTTAGCAACAGAAACACCCCTCCCAGGCGCCCACCCTCAATTTGGAAGCCTCTTGTTACATATGTGTGATCAGGAAT	17	29554305	29554304	+	A	GGCGCATTGAGCATCCCACTGCAGGAAACA[-/A]CTGAGGTATGCCCTTAGCAACAGAAACACC	ATTTGCTGTTGTATTTGCTTAGGAAGAGCAGCACTTCAGAAAAGAGTGATGGCACTGCTGAGGCGCATTGAGCATCCCACTGCAGGAAACACTGAGGTATGCCCTTAGCAACAGAAACACCCCTCCCAGGCGCCCACCCTCAATTTGGAAGCCTCTTGTTACATATGTGTGATCAGGAAT	12.5935	51.9637	14.6515	18.9225	7.25052
TCAACTGCGGCCCCCCACTG	73	+	19	-	45730834	GAGCGATTCCATGAGAACCCAGCAGTCCGGGAGATGCTACCTGACACCTATATCAGCAAGACCATCGCCCTGGTCAACTGCGGCCCCCCCACTGAGGTGAGGGCATCCATGGTGTGATGGAGGGAGGACCAATCCAAGGTGGAAGCTGACCTGGGATGCCCGGATCCTGGGTGGGGATTGC	19	45730926	45730925	-	C	GACCATCGCCCTGGTCAACTGCGGCCCCCC[-/C]ACTGAGGTGAGGGCATCCATGGTGTGATGG	GAGCGATTCCATGAGAACCCAGCAGTCCGGGAGATGCTACCTGACACCTATATCAGCAAGACCATCGCCCTGGTCAACTGCGGCCCCCCACTGAGGTGAGGGCATCCATGGTGTGATGGAGGGAGGACCAATCCAAGGTGGAAGCTGACCTGGGATGCCCGGATCCTGGGTGGGGATTGC	12.6485	51.9622	14.6323	18.9013	7.24456
AGAGATGCAGGGACACACGA	74	+	3	+	10188140	GGCCACCGTGCCCAGCCACCGGTGTGGCTCTTTAACAACCTTTGCTTGTCCCGATAGGTCACCTTTGGCTCTTCAGAGATGCAGGGACACAACGATGGGCTTCTGGTTAACCAAACTGAATTATTTGTGCCATCTCTCAATGTTGACGGACAGCCTATTTTTGCCAATATCACACTGCCAG	3	10188232	10188231	+	A	CCTTTGGCTCTTCAGAGATGCAGGGACACA[-/A]CGATGGGCTTCTGGTTAACCAAACTGAATT	GGCCACCGTGCCCAGCCACCGGTGTGGCTCTTTAACAACCTTTGCTTGTCCCGATAGGTCACCTTTGGCTCTTCAGAGATGCAGGGACACACGATGGGCTTCTGGTTAACCAAACTGAATTATTTGTGCCATCTCTCAATGTTGACGGACAGCCTATTTTTGCCAATATCACACTGCCAG	12.5918	51.9621	14.6707	18.9431	7.25502
ACGTGCAGCCGGGCAAGGCT	82	-	17	+	70119643	CTTGTTGATTTTCTCGTGCTTGTTCTTTTATTGTCCACAGGGCAATCCCAGGGCCCACCGACCCCACCCACCACCCCCAAAACCGACGTGCCAGCCGGGCAAGGCTGACCTGAAGCGAGAGGGGCGCCCCTTGCCAGAGGGGGGCAGACAGCCCCCTATCGACTTCCGCGACGTGGACATC	17	70119735	70119734	+	C	CCCCACCCACCACCCCCAAAACCGACGTGC[-/C]AGCCGGGCAAGGCTGACCTGAAGCGAGAGG	CTTGTTGATTTTCTCGTGCTTGTTCTTTTATTGTCCACAGGGCAATCCCAGGGCCCACCGACCCCACCCACCACCCCCAAAACCGACGTGCAGCCGGGCAAGGCTGACCTGAAGCGAGAGGGGCGCCCCTTGCCAGAGGGGGGCAGACAGCCCCCTATCGACTTCCGCGACGTGGACATC	12.6127	51.9611	14.6685	18.9405	7.25389
CACTACAACGGCTGGATCTG	74	+	22	-	43089134	TCCTCAACGGCGCGTTCCTGGCCTTCGAGCGCCGGCACGAGTTCATGGCGCTGTGCATGCGGGACTTCGTGGACCACTACAACGGCTGGGATCTGGGGTCACCAGGGCCCGCAGCTGCTCACGCGGGTCTTCAAGAAGTGGTGTTCCATCCGCAGCCTGGCCGAGAGCCGCGCCTGCCGCG	22	43089226	43089225	-	G	CGGGACTTCGTGGACCACTACAACGGCTGG[-/G]ATCTGGGGTCACCAGGGCCCGCAGCTGCTC	TCCTCAACGGCGCGTTCCTGGCCTTCGAGCGCCGGCACGAGTTCATGGCGCTGTGCATGCGGGACTTCGTGGACCACTACAACGGCTGGATCTGGGGTCACCAGGGCCCGCAGCTGCTCACGCGGGTCTTCAAGAAGTGGTGTTCCATCCGCAGCCTGGCCGAGAGCCGCGCCTGCCGCG	10.6482	51.9608	22.614	31.8108	14.3353
CGTGGGCAATGACACCACTT	73	+	13	-	52524099	CTAAGAAACCCGGAAGCACTGTAATTGCGGGGTCTATAAATGCACATGGCTCTGTGCTCATTAAAGCTACCCACGTGGGCAATGACACCTACTTTGGCTCAGATTGTGAAACTGGTGGAAGAGGCTCAGATGTCAAAGGTAATGAAGAAATTTTTAAAACTAACTTCATCTTTCTCGTTTT	13	52524191	52524190	-	T	ATTAAAGCTACCCACGTGGGCAATGACACC[-/T]ACTTTGGCTCAGATTGTGAAACTGGTGGAA	CTAAGAAACCCGGAAGCACTGTAATTGCGGGGTCTATAAATGCACATGGCTCTGTGCTCATTAAAGCTACCCACGTGGGCAATGACACCACTTTGGCTCAGATTGTGAAACTGGTGGAAGAGGCTCAGATGTCAAAGGTAATGAAGAAATTTTTAAAACTAACTTCATCTTTCTCGTTTT	12.7169	51.9606	14.6039	18.8702	7.23629
ACGTGCCCCGCGCCTCCGTG	84	-	22	+	24236599	CAGCGGCGGCCGCGGCGCGTGCGTCTGTGCCTCTGCGCGGGTCTCCTGGTCCTTCTGCCATCATGCCGATGTTCATCGTAAACACCAACGTTGCCCCGCGCCTCCGTGCCGGACGGGTTCCTCTCCGAGCTCACCCAGCAGCTGGCGCAGGCCACCGGCAAGCCCCCCCAGGTTTGCCGGG	22	24236691	24236690	+	T	CATGCCGATGTTCATCGTAAACACCAACGT[-/T]GCCCCGCGCCTCCGTGCCGGACGGGTTCCT	CAGCGGCGGCCGCGGCGCGTGCGTCTGTGCCTCTGCGCGGGTCTCCTGGTCCTTCTGCCATCATGCCGATGTTCATCGTAAACACCAACGTGCCCCGCGCCTCCGTGCCGGACGGGTTCCTCTCCGAGCTCACCCAGCAGCTGGCGCAGGCCACCGGCAAGCCCCCCCAGGTTTGCCGGG	12.6136	51.9601	14.6803	18.9532	7.25663
GGAGAGGACGACGTTCACTC	72	+	14	-	57270927	TGAGAAACTGCTCCCCCACCCTAAAGGGCCCTGGGCTTCTTGTCCCGCAGCCACCCCCCGGAAACAGCGCCGGGAGAGGACGACGTTCAACTCGGGCGCAGCTAGATGTGCTGGAAGCACTGTTTGCCAAGACCCGGTACCCAGACATCTTCATGCGAGAGGAGGTGGCACTGAAAATCAA	14	57271019	57271018	-	A	GGAAACAGCGCCGGGAGAGGACGACGTTCA[-/A]CTCGGGCGCAGCTAGATGTGCTGGAAGCAC	TGAGAAACTGCTCCCCCACCCTAAAGGGCCCTGGGCTTCTTGTCCCGCAGCCACCCCCCGGAAACAGCGCCGGGAGAGGACGACGTTCACTCGGGCGCAGCTAGATGTGCTGGAAGCACTGTTTGCCAAGACCCGGTACCCAGACATCTTCATGCGAGAGGAGGTGGCACTGAAAATCAA	12.6538	51.9586	14.6727	18.9443	7.25365
CTGGGCCTGTGCTCATTGAT	74	+	9	-	98239773	GGGACTGCTCCAAGTCCCAGGGTGCCGTGGGGCTGGCTGGCGTCCTGCTGGTTGCACTGTCAGTGGCTGCAGGACTGGGCCTGTGCTCAATTGATCGGAATTTCCTTTAACGCTGCAACAACTCAGGTACTAAAGGAGCCATTTATCTGCTGTCCGTTGACAAATGCCACCCGGCCCCCAG	9	98239865	98239864	-	A	TCAGTGGCTGCAGGACTGGGCCTGTGCTCA[-/A]TTGATCGGAATTTCCTTTAACGCTGCAACA	GGGACTGCTCCAAGTCCCAGGGTGCCGTGGGGCTGGCTGGCGTCCTGCTGGTTGCACTGTCAGTGGCTGCAGGACTGGGCCTGTGCTCATTGATCGGAATTTCCTTTAACGCTGCAACAACTCAGGTACTAAAGGAGCCATTTATCTGCTGTCCGTTGACAAATGCCACCCGGCCCCCAG	15.1705	51.9581	40.4981	47.3832	35.2777
GTTATCCAGGAGCTTTTGAC	74	+	9	+	108366677	CTGGCACGGCCACTTGAGACTTAAAGAACACATTGACAGGAAATTTGTTCCCTTCCGAAAGTTACAGTTTGGTCGTTATCCAGGAGCTTTTTGACAGGTAAGTTCAGAGTCAAAACGTGAAATGTGAAATGAGTGTTGTTCAGTCATAATTCTTGCAGTGTTTTTACATTTGAGTATTGAA	9	108366769	108366768	+	T	TTACAGTTTGGTCGTTATCCAGGAGCTTTT[-/T]GACAGGTAAGTTCAGAGTCAAAACGTGAAA	CTGGCACGGCCACTTGAGACTTAAAGAACACATTGACAGGAAATTTGTTCCCTTCCGAAAGTTACAGTTTGGTCGTTATCCAGGAGCTTTTGACAGGTAAGTTCAGAGTCAAAACGTGAAATGTGAAATGAGTGTTGTTCAGTCATAATTCTTGCAGTGTTTTTACATTTGAGTATTGAA	15.1743	51.9561	40.4824	47.3612	35.2541
CATGGAGGACAAGGCCACGC	75	+	11	-	47355040	AGACACCATCCTGTTCATCCGGGCCGCTCGCCGCGTGCATTCAGGCACTTACCAGGTGACGGTGCGCATTGAGAACATGGAGGACAAGGGCCACGCTGGTGCTGCAGGTTGTTGGTGCGTGGCCAAGGCCTCCTTGAGCCCCCTTGTTTCCCTTCCCTGGGCTGGGCTGCTGGGGCCAAGG	11	47355132	47355131	-	G	CGGTGCGCATTGAGAACATGGAGGACAAGG[-/G]CCACGCTGGTGCTGCAGGTTGTTGGTGCGT	AGACACCATCCTGTTCATCCGGGCCGCTCGCCGCGTGCATTCAGGCACTTACCAGGTGACGGTGCGCATTGAGAACATGGAGGACAAGGCCACGCTGGTGCTGCAGGTTGTTGGTGCGTGGCCAAGGCCTCCTTGAGCCCCCTTGTTTCCCTTCCCTGGGCTGGGCTGCTGGGGCCAAGG	13.081	51.9421	14.6239	18.8862	7.23037
AGAGCTCCTGGGGGTCACCT	75	+	16	-	2140636	TCCGCAGGCTGCCCAGCAGCTACGCTTCGTGCGCCAGTGGTCCGTCTTTGGCAAGACATTATGCCGAGCTCTGCCAGAGCTCCTGGGGGGTCACCTTGGGCCTGGTGGTGCTCGGGGTAGCCTACGCCCAGCTGGCCATCCTGGTAGGTGACTGCGCGGCCGGGGAGGGCGTCTTAGCTCA	16	2140728	2140727	-	G	TATGCCGAGCTCTGCCAGAGCTCCTGGGGG[-/G]TCACCTTGGGCCTGGTGGTGCTCGGGGTAG	TCCGCAGGCTGCCCAGCAGCTACGCTTCGTGCGCCAGTGGTCCGTCTTTGGCAAGACATTATGCCGAGCTCTGCCAGAGCTCCTGGGGGTCACCTTGGGCCTGGTGGTGCTCGGGGTAGCCTACGCCCAGCTGGCCATCCTGGTAGGTGACTGCGCGGCCGGGGAGGGCGTCTTAGCTCA	13.0368	51.9416	14.7538	19.0256	7.26109
CCAATTCAGGACCCACACGA	74	+	10	+	89717580	ATAATACTGGTATGTATTTAACCATGCAGATCCTCAGTTTGTGGTCTGCCAGCTAAAGGTGAAGATATATTCCTCCAATTCAGGACCCACAACGACGGGAAGACAAGTTCATGTACTTTGAGTTCCCTCAGCCGTTACCTGTGTGTGGTGATATCAAAGTAGAGTTCTTCCACAAACAGAA	10	89717672	89717671	+	A	AAGATATATTCCTCCAATTCAGGACCCACA[-/A]CGACGGGAAGACAAGTTCATGTACTTTGAG	ATAATACTGGTATGTATTTAACCATGCAGATCCTCAGTTTGTGGTCTGCCAGCTAAAGGTGAAGATATATTCCTCCAATTCAGGACCCACACGACGGGAAGACAAGTTCATGTACTTTGAGTTCCCTCAGCCGTTACCTGTGTGTGGTGATATCAAAGTAGAGTTCTTCCACAAACAGAA	13.244	51.9361	14.6294	18.8893	7.22637
TAGTGGGGGTGACTCTGCAT	84	-	5	+	176638252	AGTCTCTAAGGTTTTGGTTTCAGGAGGCTCCACACACAATTCAGAGAAAAAGGGAGATGGCACTCAGAACTCCGCCAATCCTAGCCCTAGTTGGGGGTGACTCTGCATTATCTGGCGAGTTGTCTGCTTCCCTACCTGGCTTACTGTCCGACAAGAGAGACCTCCCTGCTTCTGGTAAAAG	5	176638344	176638343	+	T	ACTCAGAACTCCGCCAATCCTAGCCCTAGT[-/T]GGGGGTGACTCTGCATTATCTGGCGAGTTG	AGTCTCTAAGGTTTTGGTTTCAGGAGGCTCCACACACAATTCAGAGAAAAAGGGAGATGGCACTCAGAACTCCGCCAATCCTAGCCCTAGTGGGGGTGACTCTGCATTATCTGGCGAGTTGTCTGCTTCCCTACCTGGCTTACTGTCCGACAAGAGAGACCTCCCTGCTTCTGGTAAAAG	13.3041	51.9342	14.5358	18.7904	7.20558
GCGTGAGTGCCCCTTTGTGC	82	-	11	-	47356499	TGCTTTTCCGAGTGCGGGCACACAATATGGCAGGGCCTGGAGCCCCTGTTACCACCACGGAGCCGGTGACAGTGCAGGAGATCCTGCGTTGAGTGCCCCTTTGTGCAGTCACAAGACCCGCCATTGACACCCCAGGCCCTTGGTGTCCAGTGGAGGTGGGGACAGTTGGGGAGGCCCAGAA	11	47356591	47356590	-	T	GAGCCGGTGACAGTGCAGGAGATCCTGCGT[-/T]GAGTGCCCCTTTGTGCAGTCACAAGACCCG	TGCTTTTCCGAGTGCGGGCACACAATATGGCAGGGCCTGGAGCCCCTGTTACCACCACGGAGCCGGTGACAGTGCAGGAGATCCTGCGTGAGTGCCCCTTTGTGCAGTCACAAGACCCGCCATTGACACCCCAGGCCCTTGGTGTCCAGTGGAGGTGGGGACAGTTGGGGAGGCCCAGAA	13.4254	51.9301	14.6379	18.8945	7.22138
ACAATGTCAACAAGGCACTG	74	+	X	-	32862834	CTGCTGGTCAGTGAACACTCTTTTGTTTTGTTCTCAGCCAAAAGAAAAAGGATCCACAAGAGTTCATGCCCTGAACAATGTCAACAAGGGCACTGCGGGTTTTGCAGAACAATAATGTAAGTAGTACCCTGGACAAGGTCTGGATGCTGTGACACAGCATGCTTCATGTTTGAGTGAGGGC	X	32862926	32862925	-	G	GAGTTCATGCCCTGAACAATGTCAACAAGG[-/G]CACTGCGGGTTTTGCAGAACAATAATGTAA	CTGCTGGTCAGTGAACACTCTTTTGTTTTGTTCTCAGCCAAAAGAAAAAGGATCCACAAGAGTTCATGCCCTGAACAATGTCAACAAGGCACTGCGGGTTTTGCAGAACAATAATGTAAGTAGTACCCTGGACAAGGTCTGGATGCTGTGACACAGCATGCTTCATGTTTGAGTGAGGGC	13.4945	51.9267	14.5577	18.8094	7.20273
CGGAGGGGCAAGGGGCACGA	73	+	1	-	167402186	TTGAGCAGAAATGCCACTACTGACTGCCTGACTTTCTAATCCTTTTCTCATTTCACTCCCAAACAACCAGCGCCGGAGGGGCAAGGGGCCACGATGGCCTTTACCAGGTAGGAGCTGCCGGCGTCCCTTCAGTGGAAGGGGCACCACCTGACAAGGGGCAAGATCAAGGCCCCCACATTTT	1	167402278	167402277	-	C	CAAACAACCAGCGCCGGAGGGGCAAGGGGC[-/C]ACGATGGCCTTTACCAGGTAGGAGCTGCCG	TTGAGCAGAAATGCCACTACTGACTGCCTGACTTTCTAATCCTTTTCTCATTTCACTCCCAAACAACCAGCGCCGGAGGGGCAAGGGGCACGATGGCCTTTACCAGGTAGGAGCTGCCGGCGTCCCTTCAGTGGAAGGGGCACCACCTGACAAGGGGCAAGATCAAGGCCCCCACATTTT	13.5238	51.9261	14.6055	18.858	7.21006
TGGTGAGTGTGAAATGGTGC	82	-	15	-	68510780	GCCCGCACGGCTCCCTTCCACCTCGACCTCTGGTTCTACTTCACACTGCAGAACTGGGTTCTGGACTTTGGGCGTCCCATTGCCATGGTTGAGTGTGAAATGGTGCACAGGGCTCTGACCAGCACTGAGGACACTTAGTGTGGCTTGAATTTGCCGAGTGACCTTAGACAAGTCACTTCTC	15	68510872	68510871	-	T	TCTGGACTTTGGGCGTCCCATTGCCATGGT[-/T]GAGTGTGAAATGGTGCACAGGGCTCTGACC	GCCCGCACGGCTCCCTTCCACCTCGACCTCTGGTTCTACTTCACACTGCAGAACTGGGTTCTGGACTTTGGGCGTCCCATTGCCATGGTGAGTGTGAAATGGTGCACAGGGCTCTGACCAGCACTGAGGACACTTAGTGTGGCTTGAATTTGCCGAGTGACCTTAGACAAGTCACTTCTC	13.5827	51.9232	14.5763	18.8259	7.20129
TGGGCCAGCAGCCCTTTGGG	72	+	1	-	19200884	AGGAGGCCACAAAGGTGCTGAGGAATGCTGCCGGCAACTTCTACATCAACGACAAGTCCACTGGCTCGATAGTGGGCCAGCAGCCCTTTTGGGGGGGCCCGAGCCTCTGGTGAGTGGGTCCCCCTTCCCACAGGGGAGCTGAGTTCCTGGTGGGAGACCCTAGATGTTACGTCTCGAGGGG	1	19200976	19200975	-	T	ACTGGCTCGATAGTGGGCCAGCAGCCCTTT[-/T]GGGGGGGCCCGAGCCTCTGGTGAGTGGGTC	AGGAGGCCACAAAGGTGCTGAGGAATGCTGCCGGCAACTTCTACATCAACGACAAGTCCACTGGCTCGATAGTGGGCCAGCAGCCCTTTGGGGGGGCCCGAGCCTCTGGTGAGTGGGTCCCCCTTCCCACAGGGGAGCTGAGTTCCTGGTGGGAGACCCTAGATGTTACGTCTCGAGGGG	15.0326	51.9211	40.5215	47.4101	35.4371
TTCTCAGATGAAGGACACCA	74	+	X	-	153138598	CCCTGCCATCTGCCCCACTCTGGGGCTGCCTGTCAGTATTTCTCTCCATTCCCTCCCTTGCTGCCTGCCTGGATTTCTCAGATGAAGGAACACCATGGTAAGTTGGGGAGGGGTGAGAGTGTTTCCCAGAAGGCCAAGGAGAAGGGTAAGGAGGCCCTCAGCTGAGCCTGCACCCCCGCCC	X	153138690	153138689	-	A	GCTGCCTGCCTGGATTTCTCAGATGAAGGA[-/A]CACCATGGTAAGTTGGGGAGGGGTGAGAGT	CCCTGCCATCTGCCCCACTCTGGGGCTGCCTGTCAGTATTTCTCTCCATTCCCTCCCTTGCTGCCTGCCTGGATTTCTCAGATGAAGGACACCATGGTAAGTTGGGGAGGGGTGAGAGTGTTTCCCAGAAGGCCAAGGAGAAGGGTAAGGAGGCCCTCAGCTGAGCCTGCACCCCCGCCC	13.6162	51.9208	14.5362	18.7835	7.19205
ACCTCAGTGCTGCCCCACAC	75	+	19	+	54627897	AACCTCTCCAAGATGCCCGCCTGCAACATCATGCTGCTCGGGGCCCAGCGCAAGACGCTGTCGGGCTTCTCGTCTACCTCAGTGCTGCCCCCACACCGGCTACATCTACCACAGTGACATCGTGCAGTCCCTGCCACCGGTGAGCCCACTGCGTCATGGCCCCTCCCCCGGCCCCCCTGGA	19	54627989	54627988	+	C	CGGGCTTCTCGTCTACCTCAGTGCTGCCCC[-/C]ACACCGGCTACATCTACCACAGTGACATCG	AACCTCTCCAAGATGCCCGCCTGCAACATCATGCTGCTCGGGGCCCAGCGCAAGACGCTGTCGGGCTTCTCGTCTACCTCAGTGCTGCCCCACACCGGCTACATCTACCACAGTGACATCGTGCAGTCCCTGCCACCGGTGAGCCCACTGCGTCATGGCCCCTCCCCCGGCCCCCCTGGA	13.6837	51.9203	14.6188	18.8658	7.2022
GGTGAGCCTGGGGGGCACGC	74	+	5	-	484693	GGCCCCTGGCAAGGAAGGGCCCGGAAGGCCGGCACGGCCACAAAGGGCGTCCTCTACCCAGTGTCCTTCTTCGTGGTGAGCCTGGGGGGGCACGCTGGTGGGGGTGGTCTTCGCCTTCCTGCTGTCGCTGGTGACGCGCTTCACCAAGCATGTGCGTATCATCGAGCCCGGCTTCGTGTTC	5	484785	484784	-	G	AGTGTCCTTCTTCGTGGTGAGCCTGGGGGG[-/G]CACGCTGGTGGGGGTGGTCTTCGCCTTCCT	GGCCCCTGGCAAGGAAGGGCCCGGAAGGCCGGCACGGCCACAAAGGGCGTCCTCTACCCAGTGTCCTTCTTCGTGGTGAGCCTGGGGGGCACGCTGGTGGGGGTGGTCTTCGCCTTCCTGCTGTCGCTGGTGACGCGCTTCACCAAGCATGTGCGTATCATCGAGCCCGGCTTCGTGTTC	13.8708	51.9201	14.8372	19.0833	7.22734
TACAAAGGTAGGCTGGAGAC	83	-	8	+	19813501	GCTGCAACAATCTGGGCTATGAGATCAATAAAGTCAGAGCCAAAAGAAGCAGCAAAATGTACCTGAAGACTCGTTCTCAGATGCCCTACAACAGGTAGGCTGGAGACTGTTGTAAATAAGGAAACCAAGGAGTCCTATTTCATCATGCTCACTGCATCACATGTACTGATTCTGTCCATTG	8	19813593	19813592	+	C	CCTGAAGACTCGTTCTCAGATGCCCTACAA[-/C]AGGTAGGCTGGAGACTGTTGTAAATAAGGA	GCTGCAACAATCTGGGCTATGAGATCAATAAAGTCAGAGCCAAAAGAAGCAGCAAAATGTACCTGAAGACTCGTTCTCAGATGCCCTACAAAGGTAGGCTGGAGACTGTTGTAAATAAGGAAACCAAGGAGTCCTATTTCATCATGCTCACTGCATCACATGTACTGATTCTGTCCATTG	15.1561	51.9197	38.4433	47.1889	35.1117
CAGCACGCCGTGGGGCACCA	74	+	14	-	36988294	AGGGCGGCGGCCTCGGGGCTCCGCTGGCGGCGTACAGGCAGGGCCAGGCGGCACCGCCAACAGCGGCCATGCAGCAGCACGCCGTGGGGGCACCACGGCGCCGTCACCGCCGCCTACCACATGACGGCGGCGGGGGTGCCCCAGCTCTCGCACTCCGCCGTGGGGGGCTACTGCAACGGCA	14	36988386	36988385	-	G	ACAGCGGCCATGCAGCAGCACGCCGTGGGG[-/G]CACCACGGCGCCGTCACCGCCGCCTACCAC	AGGGCGGCGGCCTCGGGGCTCCGCTGGCGGCGTACAGGCAGGGCCAGGCGGCACCGCCAACAGCGGCCATGCAGCAGCACGCCGTGGGGCACCACGGCGCCGTCACCGCCGCCTACCACATGACGGCGGCGGGGGTGCCCCAGCTCTCGCACTCCGCCGTGGGGGGCTACTGCAACGGCA	13.7397	51.9194	14.6566	18.9022	7.20462
GTACCAGAAATTAGACACTA	74	+	X	+	128691809	TTTCTGACCATGAACCTTATCTCTCTAGCTCAGTCACAGCTTCTTGTTCCAGAGCAAAAGGACTCATCTAGCTGGTACCAGAAATTAGACAACTAAGGACAAACCTTCTGTTTTTTCAGGTACTAAAAAGTTCCTGGTTTCCTTGTTGCTATGGTCATTGCAGAGTCAGTAGATTTTGTCA	X	128691901	128691900	+	A	ACTCATCTAGCTGGTACCAGAAATTAGACA[-/A]CTAAGGACAAACCTTCTGTTTTTTCAGGTA	TTTCTGACCATGAACCTTATCTCTCTAGCTCAGTCACAGCTTCTTGTTCCAGAGCAAAAGGACTCATCTAGCTGGTACCAGAAATTAGACACTAAGGACAAACCTTCTGTTTTTTCAGGTACTAAAAAGTTCCTGGTTTCCTTGTTGCTATGGTCATTGCAGAGTCAGTAGATTTTGTCA	13.6809	51.9186	14.5549	18.8002	7.19086
GGTTGTGGACTCGGTCACTG	74	+	17	-	33430425	GAGGCTGACAGGTTCATGAGTGCTTCCCCCACATTCCTTCAGGTGACTGGTTCTTCAGGAACTGTGAAGGTGGTGGTTGTGGACTCGGTTCACTGCGGTGGTTTCCCCACTTCTGGGAGGTCAGCAGAGGGAAGGTGAGTGATGTGGCAGAGCCTGGGGCCAGTGGAATGTGACCTCGCCT	17	33430517	33430516	-	T	AACTGTGAAGGTGGTGGTTGTGGACTCGGT[-/T]CACTGCGGTGGTTTCCCCACTTCTGGGAGG	GAGGCTGACAGGTTCATGAGTGCTTCCCCCACATTCCTTCAGGTGACTGGTTCTTCAGGAACTGTGAAGGTGGTGGTTGTGGACTCGGTCACTGCGGTGGTTTCCCCACTTCTGGGAGGTCAGCAGAGGGAAGGTGAGTGATGTGGCAGAGCCTGGGGCCAGTGGAATGTGACCTCGCCT	13.8347	51.9113	14.5374	18.7734	7.1727
TGGTGAGTATAAAACATTCT	82	-	9	-	36228924	GGAGAATGTTCTTCATGTCCGGGATGCTGACACCCAAGACAAAATATTGCAAGCACTGCACCTTCAGTTTGGTAAACAGTACCCTTGGTTGAGTATAAAACATTCTTTGTTGAGTGATTTAAAAGGGGAGCTACCTTCAGTACCATTTTAAAGCTACAATCACTGTTTAATCATCCTAACA	9	36229016	36229015	-	T	ACCTTCAGTTTGGTAAACAGTACCCTTGGT[-/T]GAGTATAAAACATTCTTTGTTGAGTGATTT	GGAGAATGTTCTTCATGTCCGGGATGCTGACACCCAAGACAAAATATTGCAAGCACTGCACCTTCAGTTTGGTAAACAGTACCCTTGGTGAGTATAAAACATTCTTTGTTGAGTGATTTAAAAGGGGAGCTACCTTCAGTACCATTTTAAAGCTACAATCACTGTTTAATCATCCTAACA	13.8207	51.9067	14.4405	18.6759	7.15775
AAACAGAAAGGCCACCACAT	72	+	2	-	152466502	GCATGGTTTTAAAACTGGATGTCTCCACCTGTATTTCTGGCATTTTAGTACAAATACAAGGAAGCCTATGAGAAACAGAAAGGCCACCAACATTGGAGCCCAGAGCATTGAAGATGATCCCAAGATTATGTGTGCCATACATGCAGGAAAAATTCAAAGTGAAAGGGAGTACAAGAAGGAA	2	152466594	152466593	-	A	GGAAGCCTATGAGAAACAGAAAGGCCACCA[-/A]CATTGGAGCCCAGAGCATTGAAGATGATCC	GCATGGTTTTAAAACTGGATGTCTCCACCTGTATTTCTGGCATTTTAGTACAAATACAAGGAAGCCTATGAGAAACAGAAAGGCCACCACATTGGAGCCCAGAGCATTGAAGATGATCCCAAGATTATGTGTGCCATACATGCAGGAAAAATTCAAAGTGAAAGGGAGTACAAGAAGGAA	13.8843	51.9041	14.4481	18.6776	7.14902
CGGTGGCCGTGAAGATGCTG	83	-	10	+	43612069	TCTTGGAAAAACTCTAGGAGAAGGCGAATTTGGAAAAGTGGTCAAGGCAACGGCCTTCCATCTGAAAGGCAGAGCAGGGTACACCACGGTGTGCCGTGAAGATGCTGAAAGGTACCTGCCAGGCACAGGCACAGTGCCCCTGGGGGAGTCTCCGGGGCGGGGGGCGGGTGAGGCCCCTCCT	10	43612161	43612160	+	T	CTGAAAGGCAGAGCAGGGTACACCACGGTG[-/T]GCCGTGAAGATGCTGAAAGGTACCTGCCAG	TCTTGGAAAAACTCTAGGAGAAGGCGAATTTGGAAAAGTGGTCAAGGCAACGGCCTTCCATCTGAAAGGCAGAGCAGGGTACACCACGGTGGCCGTGAAGATGCTGAAAGGTACCTGCCAGGCACAGGCACAGTGCCCCTGGGGGAGTCTCCGGGGCGGGGGGCGGGTGAGGCCCCTCCT	13.8826	51.9027	14.4253	18.6547	7.14527
CCGTGGCACTGGTATTGCTT	82	-	1	+	161310331	CTATGGTGTCATCTTTTCCTTTTTAAAATTGTCTTTGTGTGTTTCTTTACAGTTGGTCTCTTCCCATGGCGATGTCCATCTGCCACCGTGGACACTGGTATTGCTTTGAGTGCAGGTATGTATATGTGTTTTTACACACACATATGTGCTTCTTTGAAAAACTTGGCTGTTTCATTGGCCC	1	161310423	161310422	+	A	TCCCATGGCGATGTCCATCTGCCACCGTGG[-/A]CACTGGTATTGCTTTGAGTGCAGGTATGTA	CTATGGTGTCATCTTTTCCTTTTTAAAATTGTCTTTGTGTGTTTCTTTACAGTTGGTCTCTTCCCATGGCGATGTCCATCTGCCACCGTGGCACTGGTATTGCTTTGAGTGCAGGTATGTATATGTGTTTTTACACACACATATGTGCTTCTTTGAAAAACTTGGCTGTTTCATTGGCCC	13.8698	51.9027	14.4152	18.6459	7.14589
AGGTGGAGACGCTGAGCCCC	82	-	16	+	86601535	CACCTAGCGGACGCCCCCAAGGAGGCCGAGAAGAAGGTGGTGATCAAGAGCGAGGCGGCGTCCCCGGCGCTGCCGGTCATCACCAAGGTGGGAGACGCTGAGCCCCGAGAGCGCGCTGCAGGGCAGCCCGCGCAGCGCGGCCTCCACGCCCGCCGGCTCCCCCGACGGCTCGCTGCCGGAG	16	86601627	86601626	+	G	CCCCGGCGCTGCCGGTCATCACCAAGGTGG[-/G]AGACGCTGAGCCCCGAGAGCGCGCTGCAGG	CACCTAGCGGACGCCCCCAAGGAGGCCGAGAAGAAGGTGGTGATCAAGAGCGAGGCGGCGTCCCCGGCGCTGCCGGTCATCACCAAGGTGGAGACGCTGAGCCCCGAGAGCGCGCTGCAGGGCAGCCCGCGCAGCGCGGCCTCCACGCCCGCCGGCTCCCCCGACGGCTCGCTGCCGGAG	13.8848	51.9017	14.4106	18.6395	7.14225
CGCAACCTGGAGTCCCACTG	75	+	7	+	73460971	GGAGGGTTTGGAAGGGGGTGCTGGGACCTGAACTTGCTCTCTTTATTCCCACAGGAGTTGGACCCTTTGGGGGACCGCAACCTGGAGTCCCCACTGGGGTATCCCATCAAGGCCCCCAAGCTGCCTGGTAAGTCAGAGGGACGGTTCAAGATGCACCACTCGGCCGGGTGTGGTGGTTCAC	7	73461063	73461062	+	C	ACCCTTTGGGGGACCGCAACCTGGAGTCCC[-/C]ACTGGGGTATCCCATCAAGGCCCCCAAGCT	GGAGGGTTTGGAAGGGGGTGCTGGGACCTGAACTTGCTCTCTTTATTCCCACAGGAGTTGGACCCTTTGGGGGACCGCAACCTGGAGTCCCACTGGGGTATCCCATCAAGGCCCCCAAGCTGCCTGGTAAGTCAGAGGGACGGTTCAAGATGCACCACTCGGCCGGGTGTGGTGGTTCAC	13.9436	51.8978	14.3903	18.6099	7.12392
GCGTGCCGTGGGCACCCCCC	82	-	16	-	16263586	CCCACCCCTCCCACTGGGGGCTCTCTCTGCCTCCCTCTCCCTCATGTGTGCTACAGGTGAAGGCCACAGTGCACCTGGCCTACCTGCGTCGCCGTGGGCACCCCCCTCTGCCTCTACGCACTCTTCCTCTTCCTCTGCCAGCAAGTGGCCTCCTTCTGCCGGGGCTACTGGCTGAGCCTGT	16	16263678	16263677	-	C	AAGGCCACAGTGCACCTGGCCTACCTGCGT[-/C]GCCGTGGGCACCCCCCTCTGCCTCTACGCA	CCCACCCCTCCCACTGGGGGCTCTCTCTGCCTCCCTCTCCCTCATGTGTGCTACAGGTGAAGGCCACAGTGCACCTGGCCTACCTGCGTGCCGTGGGCACCCCCCTCTGCCTCTACGCACTCTTCCTCTTCCTCTGCCAGCAAGTGGCCTCCTTCTGCCGGGGCTACTGGCTGAGCCTGT	13.9825	51.8977	14.408	18.6198	7.11449
GTGTGAAAGAGGTAATGGTT	82	-	15	-	48888395	CTGTTTGTGAAAGTGGCTGTCTCAATGGAGGAAGGTGTGTGGCCCCAAATCGATGTGCATGCACTTACGGATTTACTGGACCCCAGTGTTGAAAGAGGTAATGGTTTTTAAAATCATTTACGTAAAGACATGCTGGTACCTAAAGCTGTTACTAATTTGCACAGACATTGGGTCTGCATGG	15	48888487	48888486	-	T	TGCACTTACGGATTTACTGGACCCCAGTGT[-/T]GAAAGAGGTAATGGTTTTTAAAATCATTTA	CTGTTTGTGAAAGTGGCTGTCTCAATGGAGGAAGGTGTGTGGCCCCAAATCGATGTGCATGCACTTACGGATTTACTGGACCCCAGTGTGAAAGAGGTAATGGTTTTTAAAATCATTTACGTAAAGACATGCTGGTACCTAAAGCTGTTACTAATTTGCACAGACATTGGGTCTGCATGG	13.9083	51.8964	14.3487	18.5737	7.12598
AGTCCAAGAAGCTCCTTGTC	74	+	2	+	128184697	AAAGAAGAAGCTGGCCTGCGGGGCAGTGCTCATCCACCCCTCCTGGGTGCTGACAGCGGCCCACTGCATGGATGAGTCCAAGAAGCTCCTTTGTCAGGCTTGGTATGGGCTGGAGCCAGGCAGAAGGGGGCTGCCAGAGGCCTGGGTAGGGGGACCAGGCAGGCTGTTCAGGTTTGGGGGA	2	128184789	128184788	+	T	CACTGCATGGATGAGTCCAAGAAGCTCCTT[-/T]GTCAGGCTTGGTATGGGCTGGAGCCAGGCA	AAAGAAGAAGCTGGCCTGCGGGGCAGTGCTCATCCACCCCTCCTGGGTGCTGACAGCGGCCCACTGCATGGATGAGTCCAAGAAGCTCCTTGTCAGGCTTGGTATGGGCTGGAGCCAGGCAGAAGGGGGCTGCCAGAGGCCTGGGTAGGGGGACCAGGCAGGCTGTTCAGGTTTGGGGGA	15.0305	51.8956	38.6709	47.286	35.3194
TAATTAATCAGGCTTCACAA	73	+	16	-	3900399	CCTGGTATCTGCATGAATGCTAACTTTAACCAGACCCACCCAGGCCTCCTCAATAGTAACTCTGGCCATAGCTTAATTAATCAGGCTTCCACAAGGGCAGGCGCAAGTCATGAATGGATCTCTTGGGGCTGCTGGCAGAGGAAGGGGAGCTGGAATGCCGTACCCTACTCCAGCCATGCAG	16	3900491	3900490	-	C	CTCTGGCCATAGCTTAATTAATCAGGCTTC[-/C]ACAAGGGCAGGCGCAAGTCATGAATGGATC	CCTGGTATCTGCATGAATGCTAACTTTAACCAGACCCACCCAGGCCTCCTCAATAGTAACTCTGGCCATAGCTTAATTAATCAGGCTTCACAAGGGCAGGCGCAAGTCATGAATGGATCTCTTGGGGCTGCTGGCAGAGGAAGGGGAGCTGGAATGCCGTACCCTACTCCAGCCATGCAG	13.9606	51.8954	14.3612	18.5764	7.11223
CTGTGAAGAGGAAAGCCTTC	82	-	5	+	176665163	GTGTGTTATTCTTTTTGACACTTAAATTACAACAATTTTGGCCTGTGGACTCTATTTTTATTTTTTGTTCTTAGGTAAGTTCCCGCTGTGATAGAGGAAAGCCTTCTAGCCCGAGGTCGATCTAGTGCTCAGAACAAGCAGGTGGACGAGAATTCTTTGATTTCAACCAAAGAAGAGCCTC	5	176665255	176665254	+	T	TTTTTGTTCTTAGGTAAGTTCCCGCTGTGA[-/T]AGAGGAAAGCCTTCTAGCCCGAGGTCGATC	GTGTGTTATTCTTTTTGACACTTAAATTACAACAATTTTGGCCTGTGGACTCTATTTTTATTTTTTGTTCTTAGGTAAGTTCCCGCTGTGAAGAGGAAAGCCTTCTAGCCCGAGGTCGATCTAGTGCTCAGAACAAGCAGGTGGACGAGAATTCTTTGATTTCAACCAAAGAAGAGCCTC	13.9046	51.8952	14.3297	18.555	7.12359
GTGTCTGTCTAAGAACACAG	74	+	17	-	41243692	TTCCAACACTTGTTATTTGGTAAAGTAAACAATATACCTTCTCAGTCTACTAGGCATAGCACCGTTGCTACCGAGTGTCTGTCTAAGAAACACAGAGGAGAATTTATTATCATTGAAGAATAGCTTAAATGACTGCAGTAACCAGGTAATATTGGCAAAGGCATCTCAGGAACATCACCTT	17	41243784	41243783	-	A	CACCGTTGCTACCGAGTGTCTGTCTAAGAA[-/A]CACAGAGGAGAATTTATTATCATTGAAGAA	TTCCAACACTTGTTATTTGGTAAAGTAAACAATATACCTTCTCAGTCTACTAGGCATAGCACCGTTGCTACCGAGTGTCTGTCTAAGAACACAGAGGAGAATTTATTATCATTGAAGAATAGCTTAAATGACTGCAGTAACCAGGTAATATTGGCAAAGGCATCTCAGGAACATCACCTT	13.9441	51.8952	14.3492	18.5677	7.1155
GTGTGTTGGCAAGTAACTTT	82	-	15	-	48712796	GCTGCCAGCATGGCTGCCAGAACATCATTGGGGGCTACAGGTGCAGCTGCCCCCAGGGCTACCTCCAGCACTACCAGTGGAACCAGTGTTGTTGGCAAGTAACTTTTCCTCACTCTCAAGATGCATGGCTATCAGGTCCTATGAAGCAAAACACTGCTTGCTTTCTGAAGCTGTAAATGTG	15	48712888	48712887	-	T	TACCTCCAGCACTACCAGTGGAACCAGTGT[-/T]GTTGGCAAGTAACTTTTCCTCACTCTCAAG	GCTGCCAGCATGGCTGCCAGAACATCATTGGGGGCTACAGGTGCAGCTGCCCCCAGGGCTACCTCCAGCACTACCAGTGGAACCAGTGTGTTGGCAAGTAACTTTTCCTCACTCTCAAGATGCATGGCTATCAGGTCCTATGAAGCAAAACACTGCTTGCTTTCTGAAGCTGTAAATGTG	13.9407	51.8951	14.346	18.5651	7.116
CTGTGTCGAAAGCATGAAGG	84	-	3	+	30729837	ATTCTCAGTGACCCTGTGTTTGCTGGCTTTCTTCACAGAAGTAAAAGATTATGAGCCTCCATTTGGTTCCAAGGTGCGGGAGCACCCCTGTTGTCGAAAGCATGAAGGACAACGTGTTGAGAGATCGAGGGCGACCAGAAATTCCCAGCTTCTGGCTCAACCACCAGGTAAGGAGTGAGTG	3	30729929	30729928	+	T	TTTGGTTCCAAGGTGCGGGAGCACCCCTGT[-/T]GTCGAAAGCATGAAGGACAACGTGTTGAGA	ATTCTCAGTGACCCTGTGTTTGCTGGCTTTCTTCACAGAAGTAAAAGATTATGAGCCTCCATTTGGTTCCAAGGTGCGGGAGCACCCCTGTGTCGAAAGCATGAAGGACAACGTGTTGAGAGATCGAGGGCGACCAGAAATTCCCAGCTTCTGGCTCAACCACCAGGTAAGGAGTGAGTG	13.4011	51.8936	14.3114	18.535	7.11768
CAGAGCCATCAAAATCACAG	75	+	21	-	36231709	TCGTGTCCCCACAGGGAAAAGCTTCACTCTGACCATCACTGTCTTCACAAACCCACCGCAAGTCGCCACCTACCACAGAGCCATCAAAAATCACAGTGGATGGGCCCCGAGAACCTCGAAGTAAGTGCATCCACTTGGGGCTGGTACACCCTCCAGGCTGGTACACCCTCCAGGCTGGTAT	21	36231801	36231800	-	A	AAGTCGCCACCTACCACAGAGCCATCAAAA[-/A]TCACAGTGGATGGGCCCCGAGAACCTCGAA	TCGTGTCCCCACAGGGAAAAGCTTCACTCTGACCATCACTGTCTTCACAAACCCACCGCAAGTCGCCACCTACCACAGAGCCATCAAAATCACAGTGGATGGGCCCCGAGAACCTCGAAGTAAGTGCATCCACTTGGGGCTGGTACACCCTCCAGGCTGGTACACCCTCCAGGCTGGTAT	13.4035	51.8936	14.3125	18.5356	7.11711
CATCAAGCTCGCAGTCACGC	74	+	17	+	3561355	TTCGCATTTGTCACCATGATCGTGGCTGCAGTGGGAGTGACCACGTGGCTGCAGTTTCTCTTCTGCTTCTCCTACATCAAGCTCGCAGTCAACGCTGGTCAAGTATTTTCCACAGGTACCTCCAGGGCCCTGTTCACATGGCCGGTGGCAGGAGAGGTGAGAGCTACATGGCCCAGGCCCT	17	3561447	3561446	+	A	TCTGCTTCTCCTACATCAAGCTCGCAGTCA[-/A]CGCTGGTCAAGTATTTTCCACAGGTACCTC	TTCGCATTTGTCACCATGATCGTGGCTGCAGTGGGAGTGACCACGTGGCTGCAGTTTCTCTTCTGCTTCTCCTACATCAAGCTCGCAGTCACGCTGGTCAAGTATTTTCCACAGGTACCTCCAGGGCCCTGTTCACATGGCCGGTGGCAGGAGAGGTGAGAGCTACATGGCCCAGGCCCT	13.4264	51.8927	14.3186	18.5316	7.10174
AAATTCTCCAGTCTGCACTC	74	+	5	+	145718658	CTGCCAGGAGCGCGAAGATGATGGCCATGAACTCCAAGCAGCCTTTCGGCATGCACCCGGTGCTGCAAGAACCCAAATTCTCCAGTCTGCAACTCTGGCTCCGAGGCCATGCGCCGAGTCTGTCTCCCAGCCCCGCAGGTACGTAGTGGAGCATAATTACCGCTCTAAGGCACATTTTTTG	5	145718750	145718749	+	A	GCTGCAAGAACCCAAATTCTCCAGTCTGCA[-/A]CTCTGGCTCCGAGGCCATGCGCCGAGTCTG	CTGCCAGGAGCGCGAAGATGATGGCCATGAACTCCAAGCAGCCTTTCGGCATGCACCCGGTGCTGCAAGAACCCAAATTCTCCAGTCTGCACTCTGGCTCCGAGGCCATGCGCCGAGTCTGTCTCCCAGCCCCGCAGGTACGTAGTGGAGCATAATTACCGCTCTAAGGCACATTTTTTG	13.3872	51.8909	14.2907	18.4989	7.08952
CTGTGACTGTAAGCCCGGCT	82	-	15	-	48744713	TTCTGCTCGTAGATATTGACGAGTGTCAGAACGGCCCAGTGTGCCAGCGCAACGCCGAATGCATCAACACTGCAGGCAGCTACCGCTGTTGACTGTAAGCCCGGCTACCGCTTCACCTCCACAGGACAGTGCAATGGTATGTAGTGCCCCACAGGCTGGACATGCCTACCCAAGAGTTTGT	15	48744805	48744804	-	T	TGCATCAACACTGCAGGCAGCTACCGCTGT[-/T]GACTGTAAGCCCGGCTACCGCTTCACCTCC	TTCTGCTCGTAGATATTGACGAGTGTCAGAACGGCCCAGTGTGCCAGCGCAACGCCGAATGCATCAACACTGCAGGCAGCTACCGCTGTGACTGTAAGCCCGGCTACCGCTTCACCTCCACAGGACAGTGCAATGGTATGTAGTGCCCCACAGGCTGGACATGCCTACCCAAGAGTTTGT	13.366	51.89	14.2751	18.4809	7.08312
ATTGTAGAGCTAGCTCACAG	72	+	11	-	31824200	CACAGCGGAGTGAATCAGCTCGGTGGTGTCTTTGTCAACGGGCGGCCACTGCCGGACTCCACCCGGCAGAAGATTGTAGAGCTAGCTCAACAGCGGGGCCCGGCCGTGCGACATTTCCCGAATTCTGCAGGTGATCCTCCCGGCGCCGCCCCACTCGCCGCCCCCGCGGCCCTCCACTCTC	11	31824292	31824291	-	A	CACCCGGCAGAAGATTGTAGAGCTAGCTCA[-/A]CAGCGGGGCCCGGCCGTGCGACATTTCCCG	CACAGCGGAGTGAATCAGCTCGGTGGTGTCTTTGTCAACGGGCGGCCACTGCCGGACTCCACCCGGCAGAAGATTGTAGAGCTAGCTCACAGCGGGGCCCGGCCGTGCGACATTTCCCGAATTCTGCAGGTGATCCTCCCGGCGCCGCCCCACTCGCCGCCCCCGCGGCCCTCCACTCTC	13.2451	51.8866	14.2046	18.4141	7.07683
GGCAGCCGCAACCTGCACTG	75	+	5	+	110074895	GGCGCCTTCCCTGCAAGGTCCTTCAGCACCGGGTCGGACCTGGGCCACTGGGTGACGACTCCCCCAGATATCCCCGGCAGCCGCAACCTGCCACTGGGGCGAGAAGAGCCCGCCCTACGGCGTGCCCACCACCTCCACCCCGTACGAAGGCCCCACGGAGGAACCCTTTTCCAGTGGCGGC	5	110074987	110074986	+	C	CCCCAGATATCCCCGGCAGCCGCAACCTGC[-/C]ACTGGGGCGAGAAGAGCCCGCCCTACGGCG	GGCGCCTTCCCTGCAAGGTCCTTCAGCACCGGGTCGGACCTGGGCCACTGGGTGACGACTCCCCCAGATATCCCCGGCAGCCGCAACCTGCACTGGGGCGAGAAGAGCCCGCCCTACGGCGTGCCCACCACCTCCACCCCGTACGAAGGCCCCACGGAGGAACCCTTTTCCAGTGGCGGC	12.5291	51.8855	14.1778	18.3872	7.07204
TTGTGAAACACCTTTCATTG	84	-	1	+	100357923	AGTAAAATAAAACTGCTAAAAATTGTATTTCTACAAGTAATAAATTCAATCACTTTTGTTACAGCTTTGTTCAGAATGGTTCAACCTTTGTTGAAACACCTTTCATTGGGTTCAGTTCAACTGTGTGGAGTAGGAAAATTCCCTTCCCTGCCAATTCTTTCACCTGCCCTAATGGATGTAC	1	100358015	100358014	+	T	CAGCTTTGTTCAGAATGGTTCAACCTTTGT[-/T]GAAACACCTTTCATTGGGTTCAGTTCAACT	AGTAAAATAAAACTGCTAAAAATTGTATTTCTACAAGTAATAAATTCAATCACTTTTGTTACAGCTTTGTTCAGAATGGTTCAACCTTTGTGAAACACCTTTCATTGGGTTCAGTTCAACTGTGTGGAGTAGGAAAATTCCCTTCCCTGCCAATTCTTTCACCTGCCCTAATGGATGTAC	12.4859	51.8846	14.1512	18.3567	7.06137
GTGTGTGGCCTACCATCTGG	82	-	1	+	45973103	TCAGCACGCCTGCCATGTTTGACCGGGCCCTCAAGCCCTTCTTGCAGAGCTGCCACCTCCGAATGCTGACTGACCCAGTGGACCAGTGTGTTGGCCTACCATCTGGGCCGTGTTAGAGAGGTGAGGAAGGCTCAGTTTTCCCCCAGCTCCCAAACCTACAGCTGCCTCCAGTTCCTCCACA	1	45973195	45973194	+	T	AATGCTGACTGACCCAGTGGACCAGTGTGT[-/T]GGCCTACCATCTGGGCCGTGTTAGAGAGGT	TCAGCACGCCTGCCATGTTTGACCGGGCCCTCAAGCCCTTCTTGCAGAGCTGCCACCTCCGAATGCTGACTGACCCAGTGGACCAGTGTGTGGCCTACCATCTGGGCCGTGTTAGAGAGGTGAGGAAGGCTCAGTTTTCCCCCAGCTCCCAAACCTACAGCTGCCTCCAGTTCCTCCACA	6.59999	51.8809	13.9435	18.1379	7.00737
GAGTGCGAGCCCAGCACAGG	82	-	3	-	48632439	CCTAGCTGACGGCTTTTACTGCCTAGGATGACGCTGCGGCTTCTGGTGGCCGCGCTCTGCGCCGGGATCCTGGCAGAGGCGCCCCGAGTTGCGAGCCCAGCACAGGGAGAGAGGTGGGCACCGCAAGGGAGGACCCGGCCCGGGGCACTGCACCGTGCCACCCTCCGCTCCACTCGGCCTT	3	48632531	48632530	-	T	CGCCGGGATCCTGGCAGAGGCGCCCCGAGT[-/T]GCGAGCCCAGCACAGGGAGAGAGGTGGGCA	CCTAGCTGACGGCTTTTACTGCCTAGGATGACGCTGCGGCTTCTGGTGGCCGCGCTCTGCGCCGGGATCCTGGCAGAGGCGCCCCGAGTGCGAGCCCAGCACAGGGAGAGAGGTGGGCACCGCAAGGGAGGACCCGGCCCGGGGCACTGCACCGTGCCACCCTCCGCTCCACTCGGCCTT	6.5774	51.8801	13.868	18.0532	6.97992
GTCAACCTTGTCTCCATGGA	83	-	1	+	197313474	TCAGGATGCTCTGGGGGCCTATTTCTGCGACTGTGCCCCTGGATTCCTGGGGGATCACTGTGAACTCAACACTGATGAGTGTGCCAGTCAAACCTTGTCTCCATGGAGGGCTGTGTGTGGATGGAGAAAACAGGTACATTTTCTCTGGCGTTGGGTGATTGGCTTAGAACTCCCTGACCAT	1	197313566	197313565	+	A	GAACTCAACACTGATGAGTGTGCCAGTCAA[-/A]CCTTGTCTCCATGGAGGGCTGTGTGTGGAT	TCAGGATGCTCTGGGGGCCTATTTCTGCGACTGTGCCCCTGGATTCCTGGGGGATCACTGTGAACTCAACACTGATGAGTGTGCCAGTCAACCTTGTCTCCATGGAGGGCTGTGTGTGGATGGAGAAAACAGGTACATTTTCTCTGGCGTTGGGTGATTGGCTTAGAACTCCCTGACCAT	14.9965	51.8735	38.6375	47.2378	35.3164
TTTAGGTTCCATTTTTTGGG	72	+	3	-	71821876	GAGCTATCTCAAGAATGATTTGGTTTGTTTGTTTTTGAAACCTTTCCAGCTCTGACTCCGTTTTCTTTTTTATTTAGGTTCCATTTTTTTGGGCGGAGGATGCATCACACTTGCCCATGTCTGCCAGGCTTGGCCTGTTTACGGACTTCATTTAACCGATTTATTTGTTTAGCCCAAAAGT	3	71821968	71821967	-	T	GTTTTCTTTTTTATTTAGGTTCCATTTTTT[-/T]GGGCGGAGGATGCATCACACTTGCCCATGT	GAGCTATCTCAAGAATGATTTGGTTTGTTTGTTTTTGAAACCTTTCCAGCTCTGACTCCGTTTTCTTTTTTATTTAGGTTCCATTTTTTGGGCGGAGGATGCATCACACTTGCCCATGTCTGCCAGGCTTGGCCTGTTTACGGACTTCATTTAACCGATTTATTTGTTTAGCCCAAAAGT	12.4628	51.8413	38.1241	47.4343	34.9141
CATTTTACCACCTGTTTGAT	72	+	1	-	68912363	GCAGGATCCCCCTCTGGCTCACCGGCAGTCTCCTTCGATGTGGGCCAGGACTCTTTGAAGTTGGATCTGAGCCATTTTACCACCTGTTTTGATGGGCAAGCCCTCCTGCACAAGTTTGACTTTAAAGAAGGACATGTCACATACCACAGAAGGTAAAGCAGCACTCCATGCCACTCCTCCT	1	68912455	68912454	-	T	GTTGGATCTGAGCCATTTTACCACCTGTTT[-/T]GATGGGCAAGCCCTCCTGCACAAGTTTGAC	GCAGGATCCCCCTCTGGCTCACCGGCAGTCTCCTTCGATGTGGGCCAGGACTCTTTGAAGTTGGATCTGAGCCATTTTACCACCTGTTTGATGGGCAAGCCCTCCTGCACAAGTTTGACTTTAAAGAAGGACATGTCACATACCACAGAAGGTAAAGCAGCACTCCATGCCACTCCTCCT	13.7119	51.8382	38.3657	47.0612	35.1169
TGGGACCAATTGATATTGAG	74	+	13	-	52548594	CGAAGACCTCAGGGACCATGTAAATGACATGGGATTTGAAGCTGCCATCAAGAGCAAAGTGGCTCCCTTAAGCCTGGGACCAATTGATAATTGAGCGGTTACAAAGCACTAACCCAAAGAGACCTTTATCTTCTGCTAACCAGAATTTTAATAATTCTGAGACCTTGGGGCACCAAGGAAG	13	52548686	52548685	-	A	TGGCTCCCTTAAGCCTGGGACCAATTGATA[-/A]TTGAGCGGTTACAAAGCACTAACCCAAAGA	CGAAGACCTCAGGGACCATGTAAATGACATGGGATTTGAAGCTGCCATCAAGAGCAAAGTGGCTCCCTTAAGCCTGGGACCAATTGATATTGAGCGGTTACAAAGCACTAACCCAAAGAGACCTTTATCTTCTGCTAACCAGAATTTTAATAATTCTGAGACCTTGGGGCACCAAGGAAG	13.7137	51.836	38.3634	47.0576	35.117
GCCAACAACACCCTCTTTAT	84	-	17	+	29657320	GCCTATAATCTTCTGTGTGCCTTAACTTGTACCTTTAATTTAAAAATCGAGGGCCAGTTACTAGAGACATCAGGTTTATGTATCCCTGCCACACAACACCCTCTTTATTGTCTCTATTAGTAAGACACTGGCAGCCAATGAGCCACACCTCACGTTAGAATTTTTGGAAGAGTGTATTTCT	17	29657412	29657411	+	C	TAGAGACATCAGGTTTATGTATCCCTGCCA[-/C]ACAACACCCTCTTTATTGTCTCTATTAGTA	GCCTATAATCTTCTGTGTGCCTTAACTTGTACCTTTAATTTAAAAATCGAGGGCCAGTTACTAGAGACATCAGGTTTATGTATCCCTGCCAACAACACCCTCTTTATTGTCTCTATTAGTAAGACACTGGCAGCCAATGAGCCACACCTCACGTTAGAATTTTTGGAAGAGTGTATTTCT	12.4836	51.8105	38.4683	47.0713	35.2387
GCTGGCAGACTGTCATTGAT	75	+	15	-	48787334	AGGTGTATGTTTGAATTTTTATATAGATTCTATTAAATATTATTCCCTCCTCTGCAGAAACCATCAAGGGCACTTGCTGGCAGACTGTCCATTGATGGGCGATGTGAGATCAACATCAATGGAGCCACCTTAAAGTCCCAGTGCTGCTCCTCCCTCGGTGCTGCGTGGGGAAGCCCGTGCA	15	48787426	48787425	-	C	ACCATCAAGGGCACTTGCTGGCAGACTGTC[-/C]ATTGATGGGCGATGTGAGATCAACATCAAT	AGGTGTATGTTTGAATTTTTATATAGATTCTATTAAATATTATTCCCTCCTCTGCAGAAACCATCAAGGGCACTTGCTGGCAGACTGTCATTGATGGGCGATGTGAGATCAACATCAATGGAGCCACCTTAAAGTCCCAGTGCTGCTCCTCCCTCGGTGCTGCGTGGGGAAGCCCGTGCA	12.4881	51.8002	38.4041	47.0304	35.191
CCAGCAGATCATTGATTGTC	74	+	X	+	128722119	ATCTTGCCTGTCCCTTCATTCTGACTTCTTTGGTAGGAGGACCTGTTCCAGACCCCTGGAATGCAGGAAGAGCTCCAGCAGATCATTGATTTGTCTGGATACCAGCATTCCTGAGACAATCCGTATCCTTTGCGACCAAAGCTTAAGAAGCTGGATGAGTACTTGATCAAACTCTTCTTCG	X	128722211	128722210	+	T	TGCAGGAAGAGCTCCAGCAGATCATTGATT[-/T]GTCTGGATACCAGCATTCCTGAGACAATCC	ATCTTGCCTGTCCCTTCATTCTGACTTCTTTGGTAGGAGGACCTGTTCCAGACCCCTGGAATGCAGGAAGAGCTCCAGCAGATCATTGATTGTCTGGATACCAGCATTCCTGAGACAATCCGTATCCTTTGCGACCAAAGCTTAAGAAGCTGGATGAGTACTTGATCAAACTCTTCTTCG	12.4973	51.7869	38.4515	47.028	35.2532
GTTTTAAAGACCTCTTTGAT	72	+	7	-	6029407	GAATGCGTTGATATCAATGTTACTCCAGATAAAAGGCAAATTTTGCTACAAGAGGAAAAGCTTTTGTTGGCAGTTTTAAAGACCTCTTTTGATAGGAATGTTTGATAGTGATGTCAACAAGCTAAATGTCAGTCAGCAGCCACTGCTGGATGTTGAAGGTAAGAAAAATACAGTGTACAAA	7	6029499	6029498	-	T	GCTTTTGTTGGCAGTTTTAAAGACCTCTTT[-/T]GATAGGAATGTTTGATAGTGATGTCAACAA	GAATGCGTTGATATCAATGTTACTCCAGATAAAAGGCAAATTTTGCTACAAGAGGAAAAGCTTTTGTTGGCAGTTTTAAAGACCTCTTTGATAGGAATGTTTGATAGTGATGTCAACAAGCTAAATGTCAGTCAGCAGCCACTGCTGGATGTTGAAGGTAAGAAAAATACAGTGTACAAA	12.5027	51.7649	38.2282	46.9095	35.0667
GCCAATGAAGGTGAGTCCTC	82	-	X	+	48544281	GAACTAGAAAAGTCCCCTCTCATGGTCCTGGCTCCCAATCCATCTATCCACAGACAGACGCCAGCTACCCCCACCACCAACACCAGCCAATTGAAGGTGAGTCCTCTAGTGCAAGTAGGGGTAATAAGGGGCTAGCCCAGGAACCTGTGGCAGGGCTGTGATAACTCTCTACACATTCCAT	X	48544373	48544372	+	T	CAGCTACCCCCACCACCAACACCAGCCAAT[-/T]GAAGGTGAGTCCTCTAGTGCAAGTAGGGGT	GAACTAGAAAAGTCCCCTCTCATGGTCCTGGCTCCCAATCCATCTATCCACAGACAGACGCCAGCTACCCCCACCACCAACACCAGCCAATGAAGGTGAGTCCTCTAGTGCAAGTAGGGGTAATAAGGGGCTAGCCCAGGAACCTGTGGCAGGGCTGTGATAACTCTCTACACATTCCAT	12.5067	51.7526	38.1571	46.8637	35.0138
CACAGTCACAGTCCTTTGAG	74	+	16	+	2135151	GCCTGCCGTGACCGGCCTGGGTGGGGCGGCCTCCTGTGGACGGGCGTCTGGGGCTCAGGCAGGGCTCTGTGTGCCACAGTCACAGTCCTTTTGAGCGGTCGGTGCAGCTCCTCGACCAGATCCCATCATACGACACCCACAAGATCGCCGTCCTGTATGTTGGAGAAGGCCAGGTGAGGCT	16	2135243	2135242	+	T	GGGCTCTGTGTGCCACAGTCACAGTCCTTT[-/T]GAGCGGTCGGTGCAGCTCCTCGACCAGATC	GCCTGCCGTGACCGGCCTGGGTGGGGCGGCCTCCTGTGGACGGGCGTCTGGGGCTCAGGCAGGGCTCTGTGTGCCACAGTCACAGTCCTTTGAGCGGTCGGTGCAGCTCCTCGACCAGATCCCATCATACGACACCCACAAGATCGCCGTCCTGTATGTTGGAGAAGGCCAGGTGAGGCT	12.5083	51.7525	38.1948	46.8796	35.0489
AAGTCAGTTAAAAATTTGTA	75	+	X	-	32509310	GGAGCAGATGACAACTACTGCTGAAAACTGGTTGAAAATCCAACCCACCACCCCATCAGAGCCAACAGCAATTAAAAGTCAGTTAAAAAATTTGTAAGGTAAGAATCTCTTCTCCTTCCATTTGGAGCATAATCAATAGGTATTTCTTGGCAATTTCCAAGAAGACAGTAACAAATTATTT	X	32509402	32509401	-	A	AGCCAACAGCAATTAAAAGTCAGTTAAAAA[-/A]TTTGTAAGGTAAGAATCTCTTCTCCTTCCA	GGAGCAGATGACAACTACTGCTGAAAACTGGTTGAAAATCCAACCCACCACCCCATCAGAGCCAACAGCAATTAAAAGTCAGTTAAAAATTTGTAAGGTAAGAATCTCTTCTCCTTCCATTTGGAGCATAATCAATAGGTATTTCTTGGCAATTTCCAAGAAGACAGTAACAAATTATTT	12.5572	51.6674	38.1765	46.7344	35.1491
CTGTCACAGTATTTTTTGTC	74	+	4	+	88973207	TCTGGAAGATCAAAATACTTTCCCCAACTTTGAGCATCTGGCATATTGGCAGATACAGTTCAACAATATAGCTGCTGTCACAGTATTTTTTTGTCTGGATTAAGGTAATTTATAAATTTCATGTTCTACATTTTAAATAATATTTTCTTTAAAAAAAATGAGTTCCACAAAATCATGGAAT	4	88973299	88973298	+	T	AACAATATAGCTGCTGTCACAGTATTTTTT[-/T]GTCTGGATTAAGGTAATTTATAAATTTCAT	TCTGGAAGATCAAAATACTTTCCCCAACTTTGAGCATCTGGCATATTGGCAGATACAGTTCAACAATATAGCTGCTGTCACAGTATTTTTTGTCTGGATTAAGGTAATTTATAAATTTCATGTTCTACATTTTAAATAATATTTTCTTTAAAAAAAATGAGTTCCACAAAATCATGGAAT	12.5628	51.6515	38.1321	46.6912	35.1292
AAGAGCCTCCAGTTCTTGAA	74	+	5	+	176665260	AAGCCTTCTAGCCCGAGGTCGATCTAGTGCTCAGAACAAGCAGGTGGACGAGAATTCTTTGATTTCAACCAAAGAAGAGCCTCCAGTTCTTTGAAAGGGAGGCTCCGTTTTTGGAGGGCCCCTTGGCTCAGTCAGAACTTGGAGGTGGACATGCTGAGTTGCCGCAGCTGACCTTGTCTGT	5	176665352	176665351	+	T	ATTTCAACCAAAGAAGAGCCTCCAGTTCTT[-/T]GAAAGGGAGGCTCCGTTTTTGGAGGGCCCC	AAGCCTTCTAGCCCGAGGTCGATCTAGTGCTCAGAACAAGCAGGTGGACGAGAATTCTTTGATTTCAACCAAAGAAGAGCCTCCAGTTCTTGAAAGGGAGGCTCCGTTTTTGGAGGGCCCCTTGGCTCAGTCAGAACTTGGAGGTGGACATGCTGAGTTGCCGCAGCTGACCTTGTCTGT	12.5536	51.6042	37.7722	46.494	34.8301
AATACCTAAACAGGAAAAAT	82	-	7	-	91864080	TTGTTATTGTTTTCCCTTTCTAGGTAGATAAAGTGGTAATAAATCCATACTTTGGTCTAGGAGCTCCAGACTACTCAAAAATCCAAATAACCTAAACAGGAAAAATGGCAGAGAAGCATGAGCAGTGTCACAGAAGACAAGTACTGTTTCGGTTTTACTCCACATTGCTTTTATAAAAACT	7	91864172	91864171	-	A	GGAGCTCCAGACTACTCAAAAATCCAAATA[-/A]CCTAAACAGGAAAAATGGCAGAGAAGCATG	TTGTTATTGTTTTCCCTTTCTAGGTAGATAAAGTGGTAATAAATCCATACTTTGGTCTAGGAGCTCCAGACTACTCAAAAATCCAAATACCTAAACAGGAAAAATGGCAGAGAAGCATGAGCAGTGTCACAGAAGACAAGTACTGTTTCGGTTTTACTCCACATTGCTTTTATAAAAACT	15.1718	51.489	38.1959	48.0335	23.4731
CCTACGGGGGTCCCAGTGGC	82	-	17	-	42458316	AAAGTTTTACAGTCATCTAGGGAGGCTGAATAACAATCAGCCACTTCCTTTCTGTTACTCCTTCCAGACATTGCAGTGGCTGCCCCCTAACGGGGGTCCCAGTGGCCGGGGCCAAGTGCTGGTGTTCCTGGGTCAGAGTGAGGGGCTGAGGTCACGTCCCTCCCAGGTCCTGGACAGCCCC	17	42458408	42458407	-	A	CCTTCCAGACATTGCAGTGGCTGCCCCCTA[-/A]CGGGGGTCCCAGTGGCCGGGGCCAAGTGCT	AAAGTTTTACAGTCATCTAGGGAGGCTGAATAACAATCAGCCACTTCCTTTCTGTTACTCCTTCCAGACATTGCAGTGGCTGCCCCCTACGGGGGTCCCAGTGGCCGGGGCCAAGTGCTGGTGTTCCTGGGTCAGAGTGAGGGGCTGAGGTCACGTCCCTCCCAGGTCCTGGACAGCCCC	14.9569	51.4806	38.0962	47.9558	23.4059
CCTACGTCGAACCCACACCA	83	-	8	+	61750667	CTTCTACGAAAAGGGGCCTATGGTGCACTCATGGATGAGGAGGATGAAGGGTCTAAATTCTGTGAAGAAGATATTGATCAGATCCTCCTACCGTCGAACCCACACCATTACCATTGAGTCAGAAGGGAAAGGTTCCACATTTGCTAAGGTGTGAATCGATCTAAAGAGGCCAGGTTTTCCA	8	61750759	61750758	+	C	GTGAAGAAGATATTGATCAGATCCTCCTAC[-/C]GTCGAACCCACACCATTACCATTGAGTCAG	CTTCTACGAAAAGGGGCCTATGGTGCACTCATGGATGAGGAGGATGAAGGGTCTAAATTCTGTGAAGAAGATATTGATCAGATCCTCCTACGTCGAACCCACACCATTACCATTGAGTCAGAAGGGAAAGGTTCCACATTTGCTAAGGTGTGAATCGATCTAAAGAGGCCAGGTTTTCCA	14.5657	51.4647	37.889	47.8034	23.2685
GCTTTGCCTTTGAGTGTAAG	72	+	15	-	74637291	GTGTCCTGCACAGGCGCATCAAGAAGGCGGGCTCCGGAAATTACTCGGGGGACATCAGTGATGACCTGTTCCGCTTTGCCTTTGAGTGTTAAGGGGGCTTGCACCTGGCTGGCAGTGGGCATGGGGGTGGGAGGACTCAGTGTTCACTCTCTTACCTTGAGGTTCAGTACAGACCCTGCAG	15	74637383	74637382	-	T	GATGACCTGTTCCGCTTTGCCTTTGAGTGT[-/T]AAGGGGGCTTGCACCTGGCTGGCAGTGGGC	GTGTCCTGCACAGGCGCATCAAGAAGGCGGGCTCCGGAAATTACTCGGGGGACATCAGTGATGACCTGTTCCGCTTTGCCTTTGAGTGTAAGGGGGCTTGCACCTGGCTGGCAGTGGGCATGGGGGTGGGAGGACTCAGTGTTCACTCTCTTACCTTGAGGTTCAGTACAGACCCTGCAG	14.4738	51.4602	37.8397	47.7674	23.2358
GATACTTGGAGAGAGTGGAG	82	-	5	-	38499573	AAAAATGCCAAGCACCATATACATATAGTATGTGTCTTCAGATATTAACTTTAAAATCTCCTTTTTAGGTCCTTCAAAGGGGCCTGATAACTTGGAGAGAGTGGAGTTCTGATGGAAAAAATTTAATAATCTATTGGAAGGTAAATATCTAATTTTTCTGTGAACATTTACATTACTTTGC	5	38499665	38499664	-	A	CCTTTTTAGGTCCTTCAAAGGGGCCTGATA[-/A]CTTGGAGAGAGTGGAGTTCTGATGGAAAAA	AAAAATGCCAAGCACCATATACATATAGTATGTGTCTTCAGATATTAACTTTAAAATCTCCTTTTTAGGTCCTTCAAAGGGGCCTGATACTTGGAGAGAGTGGAGTTCTGATGGAAAAAATTTAATAATCTATTGGAAGGTAAATATCTAATTTTTCTGTGAACATTTACATTACTTTGC	14.2044	51.454	37.9829	47.8482	23.3233
CTTACCATATTTGACTTCAT	84	-	7	+	117246696	TTTGAGGAATTTGTCATCTTGTATATTATAGGTGGGATTCTTAATAGATTCTCCAAAGATATAGCAATTTTGGATGACCTTCTGCCTCTTAACCATATTTGACTTCATCCAGGTATGTAAAAATAAGTACCGTTAAGTATGTCTGTATTATTAAAAAAACAATAACAAAAGCAAATGTGAT	7	117246788	117246787	+	A	TAGCAATTTTGGATGACCTTCTGCCTCTTA[-/A]CCATATTTGACTTCATCCAGGTATGTAAAA	TTTGAGGAATTTGTCATCTTGTATATTATAGGTGGGATTCTTAATAGATTCTCCAAAGATATAGCAATTTTGGATGACCTTCTGCCTCTTACCATATTTGACTTCATCCAGGTATGTAAAAATAAGTACCGTTAAGTATGTCTGTATTATTAAAAAAACAATAACAAAAGCAAATGTGAT	14.2296	51.4538	37.9307	47.816	23.2905
GTTACTCTGATCAACTTCTG	82	-	X	-	31195988	ATTTATTTTGACCTTTCAGTAAATTTTTTTGCGGCTGAGTTTGCGTGTGTCTCCTTCACCACCTCATTTTTTGTTTTGCAGTCCCGTTAACTCTGATCAACTTCTGGCCAGTAGATTCTGCGTGAGTACTTTTTTTGCTGAAGGGTGCTGCTACCACCAACACATTCGCTCGCTTGGTTCT	X	31196080	31196079	-	A	CACCTCATTTTTTGTTTTGCAGTCCCGTTA[-/A]CTCTGATCAACTTCTGGCCAGTAGATTCTG	ATTTATTTTGACCTTTCAGTAAATTTTTTTGCGGCTGAGTTTGCGTGTGTCTCCTTCACCACCTCATTTTTTGTTTTGCAGTCCCGTTACTCTGATCAACTTCTGGCCAGTAGATTCTGCGTGAGTACTTTTTTTGCTGAAGGGTGCTGCTACCACCAACACATTCGCTCGCTTGGTTCT	14.2863	51.4507	37.7709	47.7147	23.1892
GATACGCCAATCCTCATCAG	82	-	2	-	152396813	CTTGTCTCTCTCTTCTGCATTTATTTCTCAGAAAAAGTACAAGATTCAATATGAAAAGATGAAAGACAAGTACACTCCGGTTCCAGATAACGCCAATCCTCATCAGAGCCAAGAGGGCTTACTGGAATGCCAGTGATGTATGCATCCCTTCCTTTTTTCTTCTGTTGTGATGGGGAGAGCT	2	152396905	152396904	-	A	TGAAAGACAAGTACACTCCGGTTCCAGATA[-/A]CGCCAATCCTCATCAGAGCCAAGAGGGCTT	CTTGTCTCTCTCTTCTGCATTTATTTCTCAGAAAAAGTACAAGATTCAATATGAAAAGATGAAAGACAAGTACACTCCGGTTCCAGATACGCCAATCCTCATCAGAGCCAAGAGGGCTTACTGGAATGCCAGTGATGTATGCATCCCTTCCTTTTTTCTTCTGTTGTGATGGGGAGAGCT	14.0772	51.4503	37.9817	47.8424	23.321
AGCACTAGGCAAAATGTAGA	75	+	X	-	154158212	CAAGAGAATGTAGTTTTGCCTCAGATACATACAGTGACTGGCACTAAGAATTTCATGAAGAACCTTTTCTTACTGAGCACTAGGCAAAAATGTAGAAGGTTCATATGACGGGGCATATGCTCCAGTACTTCAAGATTTTAGGTCATTAAATGATTCAACAAATAGAACAAAGAAACACACA	X	154158304	154158303	-	A	GAACCTTTTCTTACTGAGCACTAGGCAAAA[-/A]TGTAGAAGGTTCATATGACGGGGCATATGC	CAAGAGAATGTAGTTTTGCCTCAGATACATACAGTGACTGGCACTAAGAATTTCATGAAGAACCTTTTCTTACTGAGCACTAGGCAAAATGTAGAAGGTTCATATGACGGGGCATATGCTCCAGTACTTCAAGATTTTAGGTCATTAAATGATTCAACAAATAGAACAAAGAAACACACA	13.5917	51.437	37.9574	47.8089	23.3
AATACAAGCCAGCAGAATTT	82	-	X	-	154158015	AGGGGAGGAAGAAAACTTGGAAGGCTTGGGAAATCAAACCAAGCAAATTGTAGAGAAATATGCATGCACCACAAGGATATCTCCTAATAACAAGCCAGCAGAATTTTGTCACGCAACGTAGTAAGAGAGCTTTGAAACAATTCAGACTCCCACTAGAAGAAACAGAACTTGAAAAAAGGAT	X	154158107	154158106	-	A	ATGCATGCACCACAAGGATATCTCCTAATA[-/A]CAAGCCAGCAGAATTTTGTCACGCAACGTA	AGGGGAGGAAGAAAACTTGGAAGGCTTGGGAAATCAAACCAAGCAAATTGTAGAGAAATATGCATGCACCACAAGGATATCTCCTAATACAAGCCAGCAGAATTTTGTCACGCAACGTAGTAAGAGAGCTTTGAAACAATTCAGACTCCCACTAGAAGAAACAGAACTTGAAAAAAGGAT	13.4991	51.4285	37.8563	47.7383	23.2339
GATACTCATTTATGATTTTG	84	-	3	+	37083689	TGTCCCAACTGGTTGTATCTCAAGCATGAATTCAGCTTTTCCTTAAAGTCACTTCATTTTTATTTTCAGTGAAGAACTGTTCTACCAGATAACTCATTTATGATTTTGCCAATTTTGGTGTTCTCAGGTTATCGGTAAGTTTAGATCCTTTTCACTTCTGAAATTTCAACTGATCGTTTCT	3	37083781	37083780	+	A	ATTTTCAGTGAAGAACTGTTCTACCAGATA[-/A]CTCATTTATGATTTTGCCAATTTTGGTGTT	TGTCCCAACTGGTTGTATCTCAAGCATGAATTCAGCTTTTCCTTAAAGTCACTTCATTTTTATTTTCAGTGAAGAACTGTTCTACCAGATACTCATTTATGATTTTGCCAATTTTGGTGTTCTCAGGTTATCGGTAAGTTTAGATCCTTTTCACTTCTGAAATTTCAACTGATCGTTTCT	12.8259	51.4088	37.9315	47.7492	23.2704
GATACGCCACTGTAACGGGA	82	-	1	-	231556703	TCCGAGGCGATAAGATCACCTGGATCGAGGGCAAGGAGCCCGGCTGCGAAACCATTGGGCTGCTCATGAGCAGCATGGACGACCTGATAACGCCACTGTAACGGGAAGCTGGGCAGCTACAAAATCAATGGCCGGACGAAAGTAAGTGTGTGCTGCGGGTTTGTGCTGGACAGGCCCTTCT	1	231556795	231556794	-	A	CTGCTCATGAGCAGCATGGACGACCTGATA[-/A]CGCCACTGTAACGGGAAGCTGGGCAGCTAC	TCCGAGGCGATAAGATCACCTGGATCGAGGGCAAGGAGCCCGGCTGCGAAACCATTGGGCTGCTCATGAGCAGCATGGACGACCTGATACGCCACTGTAACGGGAAGCTGGGCAGCTACAAAATCAATGGCCGGACGAAAGTAAGTGTGTGCTGCGGGTTTGTGCTGGACAGGCCCTTCT	12.7642	51.4063	37.9456	47.7523	23.2776
GATACGCCTCATGCAGCGGT	82	-	21	-	43166736	TGCACATCATGGTGAAGGTGGTGAAGGGCCACCGCCCCGAGCTGCCGCCCGTGTGCAGAGCCCGGCCGCGCGCCTGCAGCCACCTGATAACGCCTCATGCAGCGGTGCTGGCAGGGGGATCCGCGAGTTAGGCCCACCTTCCAAGGTGAGCACCCCGGGGTCTCCCCGCCACATTCTGTGG	21	43166828	43166827	-	A	GCCCGGCCGCGCGCCTGCAGCCACCTGATA[-/A]CGCCTCATGCAGCGGTGCTGGCAGGGGGAT	TGCACATCATGGTGAAGGTGGTGAAGGGCCACCGCCCCGAGCTGCCGCCCGTGTGCAGAGCCCGGCCGCGCGCCTGCAGCCACCTGATACGCCTCATGCAGCGGTGCTGGCAGGGGGATCCGCGAGTTAGGCCCACCTTCCAAGGTGAGCACCCCGGGGTCTCCCCGCCACATTCTGTGG	12.0039	51.4017	38.1063	46.2708	23.3705
AGTACATCTTCATGGTCAAG	82	-	X	-	10427665	CTGTGTAATTCGGCTGATAGCTGGATGATAGTACCCAACATCAAGCAGAACCACTACACGGTGCACGGTCTGCAGAGCGGCACCAAGTAACATCTTCATGGTCAAGGCCATCAACCAGGCGGGCAGCCGCAGCAGTGAGCCTGGGAAGTTGAAGACAAACAGTAAGTGCTGTGAACTCAAC	X	10427757	10427756	-	A	GGTGCACGGTCTGCAGAGCGGCACCAAGTA[-/A]CATCTTCATGGTCAAGGCCATCAACCAGGC	CTGTGTAATTCGGCTGATAGCTGGATGATAGTACCCAACATCAAGCAGAACCACTACACGGTGCACGGTCTGCAGAGCGGCACCAAGTACATCTTCATGGTCAAGGCCATCAACCAGGCGGGCAGCCGCAGCAGTGAGCCTGGGAAGTTGAAGACAAACAGTAAGTGCTGTGAACTCAAC	13.4437	51.3932	37.8541	45.9979	23.2157
CAGAAGAAAGCAGAAGTAGA	72	+	1	-	245019711	TGCCTGTTTGCAGGCTTCCAGCGAAAAGCTGTTGTAGTTTGCCCAAAAGATGAAGACTATAAGCAAAGAACACAGAAGAAAGCAGAAGTTAGAGGGGAAAGACCTACCAGAACATGCGGTCCTCAAAATGAAAGGCATGGAATTTTAATTCTGTTACTGTGTGAAATCTTCTTTTTAAAAG	1	245019803	245019802	-	T	TAAGCAAAGAACACAGAAGAAAGCAGAAGT[-/T]AGAGGGGAAAGACCTACCAGAACATGCGGT	TGCCTGTTTGCAGGCTTCCAGCGAAAAGCTGTTGTAGTTTGCCCAAAAGATGAAGACTATAAGCAAAGAACACAGAAGAAAGCAGAAGTAGAGGGGAAAGACCTACCAGAACATGCGGTCCTCAAAATGAAAGGCATGGAATTTTAATTCTGTTACTGTGTGAAATCTTCTTTTTAAAAG	11.9448	51.3892	38.2999	46.438	23.4722
GGTACGTCCGCAAGCAGCGA	84	-	12	+	121426715	CCACTGGCCTCAACCAGTCCCACCTGTCCCAACACCTCAACAAGGGCACTCCCATGAAGACGCAGAAGCGGGCCGCCCTGTACACCTGGTAACGTCCGCAAGCAGCGAGAGGTGGCGCAGCGTAAGTAATGACCCTACCCCGCATCTTCCCTGGGAGGGCCCAGGACTCTCCCCTAACTCA	12	121426807	121426806	+	A	GCAGAAGCGGGCCGCCCTGTACACCTGGTA[-/A]CGTCCGCAAGCAGCGAGAGGTGGCGCAGCG	CCACTGGCCTCAACCAGTCCCACCTGTCCCAACACCTCAACAAGGGCACTCCCATGAAGACGCAGAAGCGGGCCGCCCTGTACACCTGGTACGTCCGCAAGCAGCGAGAGGTGGCGCAGCGTAAGTAATGACCCTACCCCGCATCTTCCCTGGGAGGGCCCAGGACTCTCCCCTAACTCA	13.658	51.3872	37.8665	46.0023	23.2197
TTGGGAGGCTTGATGGTAAG	74	+	1	+	63067962	ATGGACATTAATTCAACATCGAATAGATGGATCACAAAACTTCAATGAAACGTGGGAGAACTACAAATATGGTTTTGGGAGGCTTGATGGTTAAGGGGACTACATTCAATCATTCATTCACTTGCTAATCTACAAATATTTACTGAGAACCTCTTATGGACCAGGTATTAGGAAAAGTAGT	1	63068054	63068053	+	T	TACAAATATGGTTTTGGGAGGCTTGATGGT[-/T]AAGGGGACTACATTCAATCATTCATTCACT	ATGGACATTAATTCAACATCGAATAGATGGATCACAAAACTTCAATGAAACGTGGGAGAACTACAAATATGGTTTTGGGAGGCTTGATGGTAAGGGGACTACATTCAATCATTCATTCACTTGCTAATCTACAAATATTTACTGAGAACCTCTTATGGACCAGGTATTAGGAAAAGTAGT	13.2676	51.3852	38.0327	46.1676	23.3159
TATACAGAGATGAAAATGAT	82	-	17	-	59926465	GCTGTTTTTTTTAAATTACTTATATAAGACTCCCCTGAAAAAACCACTCTGGCTGCAAAGTTATCTGCTAAGAAACAGGCATCCATATAACAGAGATGAAAATGATGATTTTCAAGTAGAGAAGAAAAGAATTCGACCCTTAGAAACTACACAGCAGGTAAACAGAGTTTATTGGCAGTAA	17	59926557	59926556	-	A	GTTATCTGCTAAGAAACAGGCATCCATATA[-/A]CAGAGATGAAAATGATGATTTTCAAGTAGA	GCTGTTTTTTTTAAATTACTTATATAAGACTCCCCTGAAAAAACCACTCTGGCTGCAAAGTTATCTGCTAAGAAACAGGCATCCATATACAGAGATGAAAATGATGATTTTCAAGTAGAGAAGAAAAGAATTCGACCCTTAGAAACTACACAGCAGGTAAACAGAGTTTATTGGCAGTAA	14.3101	51.3756	37.8403	45.9581	23.7461
GGCCCGAGGCATGGAGTATC	72	+	8	-	38273313	CTGCTACAACCCCAGCCACAACCCAGAGGAGCAGCTCTCCTCCAAGGACCTGGTGTCCTGCGCCTACCAGGTGGCCCGAGGCATGGAGTTATCTGGCCTCCAAGAAGGTGTGGAACCTGAAGGCTCCCCTGGGTAATGCCAGGGTGGGAACAGAGCCCCCCTAGTCTTCCAGCCTGTGACT	8	38273405	38273404	-	T	GCGCCTACCAGGTGGCCCGAGGCATGGAGT[-/T]ATCTGGCCTCCAAGAAGGTGTGGAACCTGA	CTGCTACAACCCCAGCCACAACCCAGAGGAGCAGCTCTCCTCCAAGGACCTGGTGTCCTGCGCCTACCAGGTGGCCCGAGGCATGGAGTATCTGGCCTCCAAGAAGGTGTGGAACCTGAAGGCTCCCCTGGGTAATGCCAGGGTGGGAACAGAGCCCCCCTAGTCTTCCAGCCTGTGACT	14.5157	51.371	37.8642	45.9746	23.7518
GTTACCCCAACGGCTACCCC	82	-	9	-	98220345	GGCTTGCGGGACACCTCAGACTTTGTGGAGGCAATTGAAAAAGTAAGGACCATCTGCAGCAACTATACGAGCCTGGGGCTGTCCAGTTAACCCCAACGGCTACCCCTTCCTCTTCTGGGAGCAGTACATCGGCCTCCGCCACTGGCTGCTGCTGTTCATCAGCGTGGTGTTGGCCTGCACA	9	98220437	98220436	-	A	CAACTATACGAGCCTGGGGCTGTCCAGTTA[-/A]CCCCAACGGCTACCCCTTCCTCTTCTGGGA	GGCTTGCGGGACACCTCAGACTTTGTGGAGGCAATTGAAAAAGTAAGGACCATCTGCAGCAACTATACGAGCCTGGGGCTGTCCAGTTACCCCAACGGCTACCCCTTCCTCTTCTGGGAGCAGTACATCGGCCTCCGCCACTGGCTGCTGCTGTTCATCAGCGTGGTGTTGGCCTGCACA	14.6353	51.3702	37.8076	45.9166	23.7285
CCGCTCACAGCTCATGTAAC	72	+	1	-	68914220	CACCATTTCAGGGTTGAGCATCCTGCTGGTGGTTACAAGAAACTGTTTGAAACTGTGGAGGAACTGTCCTCGCCGCTCACAGCTCATGTTAACAGGTTGGTCTCGCCCATCTTGAAGCCATCCTCTTTTATGTCAGTCTCTCTTCTCTGGCTTCCTATTCCTTGGCGTCTCTCAGTGCAGA	1	68914312	68914311	-	T	GGAACTGTCCTCGCCGCTCACAGCTCATGT[-/T]AACAGGTTGGTCTCGCCCATCTTGAAGCCA	CACCATTTCAGGGTTGAGCATCCTGCTGGTGGTTACAAGAAACTGTTTGAAACTGTGGAGGAACTGTCCTCGCCGCTCACAGCTCATGTAACAGGTTGGTCTCGCCCATCTTGAAGCCATCCTCTTTTATGTCAGTCTCTCTTCTCTGGCTTCCTATTCCTTGGCGTCTCTCAGTGCAGA	14.8203	51.3661	37.8229	45.9251	23.7311
CTTTGCCGCCCGGCGGTATG	74	+	17	+	40695380	GTGGTCTATTCCCTCATGGCTGAGCTGGGCTGGCGAAAGGACCCAGTGCCAGATTTGGCAGCCTGGGTGACCAGCTTTGCCGCCCGGCGGTTATGGGGTCTCCCACCCGGACGCAGGGGCAGCGTGGAGGCTACTGCTCCGGAGTGTGTACAACTGCTCCGGGGAGGCCTGCAGGGGCCAC	17	40695472	40695471	+	T	CCTGGGTGACCAGCTTTGCCGCCCGGCGGT[-/T]ATGGGGTCTCCCACCCGGACGCAGGGGCAG	GTGGTCTATTCCCTCATGGCTGAGCTGGGCTGGCGAAAGGACCCAGTGCCAGATTTGGCAGCCTGGGTGACCAGCTTTGCCGCCCGGCGGTATGGGGTCTCCCACCCGGACGCAGGGGCAGCGTGGAGGCTACTGCTCCGGAGTGTGTACAACTGCTCCGGGGAGGCCTGCAGGGGCCAC	14.6669	51.3641	38.4376	46.2347	23.8518
AGTACTGTCCTTTCAGCTGT	84	-	1	+	100387046	GAATTAAATTATGTCTTTGTAAAATGTCTTTTCTTTCATTCAGATCCCCTTGGAAAGGACTTCCAGAACTGACCAATGAGAATGCCCAGTAACTGTCCTTTCAGCTGTGAAACACAAGCCTGGTCAATTGCTACTATTCTTGAGACACTTTATGATTTATAGTTTATTACAGATATTAAGT	1	100387138	100387137	+	A	TCCAGAACTGACCAATGAGAATGCCCAGTA[-/A]CTGTCCTTTCAGCTGTGAAACACAAGCCTG	GAATTAAATTATGTCTTTGTAAAATGTCTTTTCTTTCATTCAGATCCCCTTGGAAAGGACTTCCAGAACTGACCAATGAGAATGCCCAGTACTGTCCTTTCAGCTGTGAAACACAAGCCTGGTCAATTGCTACTATTCTTGAGACACTTTATGATTTATAGTTTATTACAGATATTAAGT	15.0115	51.3627	37.7907	45.8875	23.7155
GAGGCATCCAGAAAAGTATC	74	+	17	-	41246677	ACGGATGTAACAAATACTGAACATCATCAACCCAGTAATAATGATTTGAACACCACTGAGAAGCGTGCAGCTGAGAGGCATCCAGAAAAAGTATCAGGGTAGTTCTGTTTCAAACTTGCATGTGGAGCCATGTGGCACAAATACTCATGCCAGCTCATTACAGCATGAGAACAGCAGTTTA	17	41246769	41246768	-	A	GAAGCGTGCAGCTGAGAGGCATCCAGAAAA[-/A]GTATCAGGGTAGTTCTGTTTCAAACTTGCA	ACGGATGTAACAAATACTGAACATCATCAACCCAGTAATAATGATTTGAACACCACTGAGAAGCGTGCAGCTGAGAGGCATCCAGAAAAGTATCAGGGTAGTTCTGTTTCAAACTTGCATGTGGAGCCATGTGGCACAAATACTCATGCCAGCTCATTACAGCATGAGAACAGCAGTTTA	16.8285	51.3573	38.1877	45.9545	23.7408
GCTACCTGTGGGATCTGGGG	82	-	16	-	2160583	ACCAGCATCAAGGTCAATGGCTCCCTTGGGCTGGAGCTGCAGCAGCCGTACCTGTTCTCTGCTGTGGGCCGTGGGCGCCCCGCCAGCTAACCTGTGGGATCTGGGGGACGGTGGGTGGCTCGAGGGTCCGGAGGTCACCCACGCTTACAACAGCACAGGTGACTTCACCGTTAGGGTGGCC	16	2160675	2160674	-	A	TGCTGTGGGCCGTGGGCGCCCCGCCAGCTA[-/A]CCTGTGGGATCTGGGGGACGGTGGGTGGCT	ACCAGCATCAAGGTCAATGGCTCCCTTGGGCTGGAGCTGCAGCAGCCGTACCTGTTCTCTGCTGTGGGCCGTGGGCGCCCCGCCAGCTACCTGTGGGATCTGGGGGACGGTGGGTGGCTCGAGGGTCCGGAGGTCACCCACGCTTACAACAGCACAGGTGACTTCACCGTTAGGGTGGCC	16.9817	51.3546	38.1873	45.9497	23.7383
GAAATGCAGAGACAGGTAAG	75	+	11	+	44151598	TCTGTGGTTGTACCAGAAGAAAAGATGTCAGATGTGTACAGTATTTTGCAGAGCATCCCCCAAAGACAGATTGAAGAAATGCAGAGACAGGGTAAGAGGCCAAGTCTTGGGGAGGTGACATGGGTGGTACCGAAATGGTGGCCTTGACTGGATACAGAGGGACAGGAGCTGAATGCCTGAG	11	44151690	44151689	+	G	AAAGACAGATTGAAGAAATGCAGAGACAGG[-/G]TAAGAGGCCAAGTCTTGGGGAGGTGACATG	TCTGTGGTTGTACCAGAAGAAAAGATGTCAGATGTGTACAGTATTTTGCAGAGCATCCCCCAAAGACAGATTGAAGAAATGCAGAGACAGGTAAGAGGCCAAGTCTTGGGGAGGTGACATGGGTGGTACCGAAATGGTGGCCTTGACTGGATACAGAGGGACAGGAGCTGAATGCCTGAG	16.9741	51.3531	38.3671	46.1381	23.8105
ATTACTCCTGACAAAGTACG	74	+	14	-	53539301	TACTTTCCTGTAACAGAGACTTTCTATAAGTTAACTTGCTTTTTTTGTTTGTTTTTGTAGACACTGTTGATTCCATTACTCCTGACAAAAGTACGAGGTTTAAGGGATATGCTGAACAGCAGTGCAATGGACATAATGTATTATACTAGTCCACTTTATAGAGATGAAGTAAGTGTCATGA	14	53539393	53539392	-	A	GACACTGTTGATTCCATTACTCCTGACAAA[-/A]GTACGAGGTTTAAGGGATATGCTGAACAGC	TACTTTCCTGTAACAGAGACTTTCTATAAGTTAACTTGCTTTTTTTGTTTGTTTTTGTAGACACTGTTGATTCCATTACTCCTGACAAAGTACGAGGTTTAAGGGATATGCTGAACAGCAGTGCAATGGACATAATGTATTATACTAGTCCACTTTATAGAGATGAAGTAAGTGTCATGA	17.1252	51.3529	38.105	45.8569	23.7015
CCAGGCCCTTGGTAGGTAAG	72	+	17	-	59793218	CCACCATTCAAAATTGAGAGGTCTTCTACCTGGCCGTCAGTGGTATGAAATTCAAGCATACAGGGCCTTAAACCAGGCCCTTGGTAGGTTAAGTGGAGTGAAATTTAATATAATATTATCTGTGACAGGGCTATATATATAAATCTAGTCTTGCTACTTTACTCTTTATAATAAACTTGGT	17	59793310	59793309	-	T	ACAGGGCCTTAAACCAGGCCCTTGGTAGGT[-/T]AAGTGGAGTGAAATTTAATATAATATTATC	CCACCATTCAAAATTGAGAGGTCTTCTACCTGGCCGTCAGTGGTATGAAATTCAAGCATACAGGGCCTTAAACCAGGCCCTTGGTAGGTAAGTGGAGTGAAATTTAATATAATATTATCTGTGACAGGGCTATATATATAAATCTAGTCTTGCTACTTTACTCTTTATAATAAACTTGGT	17.0603	51.3525	38.2393	46.0025	23.7583
AGAGATCTGGACAGAATCGC	74	+	19	+	42373722	AGGACCTGTGCTCACTGGGGCCTGCATGACCCTTCCCTCCCCACAGCGGCCGCAAACTGACACCTCAGGGACAAAGAGATCTGGACAGAATTCGCCGGACAGGTAAGGCCTGCGTTTGGGGTGGGGCTGGGTCCCTTAGTCGCTGCCCAAGCATTTCCAAAGCCCATACTTCGTCAGGTAG	19	42373814	42373813	+	T	ACCTCAGGGACAAAGAGATCTGGACAGAAT[-/T]CGCCGGACAGGTAAGGCCTGCGTTTGGGGT	AGGACCTGTGCTCACTGGGGCCTGCATGACCCTTCCCTCCCCACAGCGGCCGCAAACTGACACCTCAGGGACAAAGAGATCTGGACAGAATCGCCGGACAGGTAAGGCCTGCGTTTGGGGTGGGGCTGGGTCCCTTAGTCGCTGCCCAAGCATTTCCAAAGCCCATACTTCGTCAGGTAG	10.5597	51.3427	22.5406	31.716	14.2926
CTTACATTTGCAAATGCTGA	84	-	13	+	32907412	TATAAAGGAAAAAAAATACCGAAAGACCAAAAATCAGAACTAATTAACTGTTCAGCCCAGTTTGAAGCAAATGCTTTTGAAGCACCACTTAACATTTGCAAATGCTGATTCAGGTACCTCTGTCTTTTTTTTTTTGTAAATAGTACATATAGTTTTATAGATGACGATTCCTTCTGTGTTT	13	32907504	32907503	+	A	TTGAAGCAAATGCTTTTGAAGCACCACTTA[-/A]CATTTGCAAATGCTGATTCAGGTACCTCTG	TATAAAGGAAAAAAAATACCGAAAGACCAAAAATCAGAACTAATTAACTGTTCAGCCCAGTTTGAAGCAAATGCTTTTGAAGCACCACTTACATTTGCAAATGCTGATTCAGGTACCTCTGTCTTTTTTTTTTTGTAAATAGTACATATAGTTTTATAGATGACGATTCCTTCTGTGTTT	17.7991	51.3369	38.175	47.4288	23.7169
CAAATAAATTAAAGCGTAAA	73	+	17	-	41245945	AGCCATGTAACTGAAAATCTAATTATAGGAGCATTTGTTACTGAGCCACAGATAATACAAGAGCGTCCCCTCACAAATAAATTAAAGCGGTAAAAGGAGACCTACATCAGGCCTTCATCCTGAGGATTTTATCAAGAAAGCAGATTTGGCAGTTCAAAAGACTCCTGAAATGATAAATCAG	17	41246037	41246036	-	G	AGAGCGTCCCCTCACAAATAAATTAAAGCG[-/G]TAAAAGGAGACCTACATCAGGCCTTCATCC	AGCCATGTAACTGAAAATCTAATTATAGGAGCATTTGTTACTGAGCCACAGATAATACAAGAGCGTCCCCTCACAAATAAATTAAAGCGTAAAAGGAGACCTACATCAGGCCTTCATCCTGAGGATTTTATCAAGAAAGCAGATTTGGCAGTTCAAAAGACTCCTGAAATGATAAATCAG	17.8558	51.3354	38.2025	47.4372	23.7263
CCAGGCTGCTCAGCTGTACC	75	+	X	+	118717055	TAAGGAACTGACATTTTAAAAATTGTCTCTTTAGTCTCTGTTGGATGAACCCAATCCCAATAGTCCAGCAAACAGCCAGGCTGCTCAGCTGGTACCAGGAGAACAAACGGGAATATGAAAAGCGTGTTTCTGCAATAGTAGAACAAAGCTGGCGTGATTGTTGACCCCGGGTACAGTTTAA	X	118717147	118717146	+	G	AGTCCAGCAAACAGCCAGGCTGCTCAGCTG[-/G]TACCAGGAGAACAAACGGGAATATGAAAAG	TAAGGAACTGACATTTTAAAAATTGTCTCTTTAGTCTCTGTTGGATGAACCCAATCCCAATAGTCCAGCAAACAGCCAGGCTGCTCAGCTGTACCAGGAGAACAAACGGGAATATGAAAAGCGTGTTTCTGCAATAGTAGAACAAAGCTGGCGTGATTGTTGACCCCGGGTACAGTTTAA	17.9031	51.3344	37.9953	47.3405	23.6407
TTTCTTTCTTAAGGCATGCA	75	+	2	+	48033502	TGCAAATTGTTTTTTTCCACAAATTCGGTTTTTTGAGAGGGCACTTCTCTTGCTAGCACATGTATCGCTAATATTTTTCTTTCTTAAGGCAATGCATGGTAGAAAATGAATGTGAAGACCCCAGCCAGGAGACTATTACGTTCCTCTATAAATTCATTAAGGGAGCTTGTCCTAAAAGCTA	2	48033594	48033593	+	A	GTATCGCTAATATTTTTCTTTCTTAAGGCA[-/A]TGCATGGTAGAAAATGAATGTGAAGACCCC	TGCAAATTGTTTTTTTCCACAAATTCGGTTTTTTGAGAGGGCACTTCTCTTGCTAGCACATGTATCGCTAATATTTTTCTTTCTTAAGGCATGCATGGTAGAAAATGAATGTGAAGACCCCAGCCAGGAGACTATTACGTTCCTCTATAAATTCATTAAGGGAGCTTGTCCTAAAAGCTA	17.5358	51.2526	37.4493	46.8827	28.6092
CAGAGTCAGCTCGTGTTGGC	82	-	17	-	41223082	CTTTCAGAGGGAACCCCTTACCTGGAATCTGGAATCAGCCTCTTCTCTGATGACCCTGAATCTGATCCTTCTGAAGACAGAGCCCCAGAAGTCAGCTCGTGTTGGCAACATACCATCTTCAACCTCTGCATTGAAAGTTCCCCAATTGAAAGTTGCAGAATCTGCCCAGAGTCCAGCTGCT	17	41223174	41223173	-	A	ATCTGATCCTTCTGAAGACAGAGCCCCAGA[-/A]GTCAGCTCGTGTTGGCAACATACCATCTTC	CTTTCAGAGGGAACCCCTTACCTGGAATCTGGAATCAGCCTCTTCTCTGATGACCCTGAATCTGATCCTTCTGAAGACAGAGCCCCAGAGTCAGCTCGTGTTGGCAACATACCATCTTCAACCTCTGCATTGAAAGTTCCCCAATTGAAAGTTGCAGAATCTGCCCAGAGTCCAGCTGCT	12.208	51.2292	26.388	32.4467	16.4062
GGCCCCGCAGGTGGCCTCGT	72	+	20	-	741784	CTGAGCCCTGTGAGAGTTCTTTGCTCCGGCGCTCGCCCCGCAAGCCCCGTGACTCTGCACCTCTTCCCTCCCGGCCCCGCAGGTGGCCTTCGTGGGTGCTTTTCAGCGGCTGCCTCAGTTACGTCAAGGTGATGCTGGGCGTGGTCCTGCGCGACCTCAGCCGCAGCGCCCTCTTGTGGTG	20	741876	741875	-	T	CCTCTTCCCTCCCGGCCCCGCAGGTGGCCT[-/T]CGTGGGTGCTTTTCAGCGGCTGCCTCAGTT	CTGAGCCCTGTGAGAGTTCTTTGCTCCGGCGCTCGCCCCGCAAGCCCCGTGACTCTGCACCTCTTCCCTCCCGGCCCCGCAGGTGGCCTCGTGGGTGCTTTTCAGCGGCTGCCTCAGTTACGTCAAGGTGATGCTGGGCGTGGTCCTGCGCGACCTCAGCCGCAGCGCCCTCTTGTGGTG	12.2216	51.2013	26.3283	32.4784	16.3853
CCGGCTCTTAGCCCCCTCTC	75	+	19	+	48342942	GCCTATGGGTCTCCGAGCTCCTATTTCAGCGGCCTAGACCCCTACCTTTCTCCCATGGTGCCCCAGCTAGGGGGCCCGGCTCTTAGCCCCCCTCTCTGGCCCCTCCGTGGGACCTTCCCTGGCCCAGTCCCCCACCTCCCTATCAGGCCAGAGCTATGGCGCCTACAGCCCCGTGGATAGC	19	48343034	48343033	+	C	CCCAGCTAGGGGGCCCGGCTCTTAGCCCCC[-/C]TCTCTGGCCCCTCCGTGGGACCTTCCCTGG	GCCTATGGGTCTCCGAGCTCCTATTTCAGCGGCCTAGACCCCTACCTTTCTCCCATGGTGCCCCAGCTAGGGGGCCCGGCTCTTAGCCCCCTCTCTGGCCCCTCCGTGGGACCTTCCCTGGCCCAGTCCCCCACCTCCCTATCAGGCCAGAGCTATGGCGCCTACAGCCCCGTGGATAGC	12.2545	51.1721	26.2921	34.5649	16.4055
CAGAGAGAAGGGCCGTAAGG	82	-	19	+	11551966	CACAGCTGGATTGAGCTATTTTGGAAGAGGCAGACCTGGTGGATCCTAAGTGCCCCACTGGTGGTGCCTGTGTGTCTCCGCACCGCAGAGAAGAAGGGCCGTAAGGAGAGAGAGTCCCTGCAGCAGATGGCCGAGGTCACCCGCGAAGGGTTCCGTCTGAAGAAGATCCTTATTGAGGACT	19	11552058	11552057	+	A	TGGTGCCTGTGTGTCTCCGCACCGCAGAGA[-/A]GAAGGGCCGTAAGGAGAGAGAGTCCCTGCA	CACAGCTGGATTGAGCTATTTTGGAAGAGGCAGACCTGGTGGATCCTAAGTGCCCCACTGGTGGTGCCTGTGTGTCTCCGCACCGCAGAGAGAAGGGCCGTAAGGAGAGAGAGTCCCTGCAGCAGATGGCCGAGGTCACCCGCGAAGGGTTCCGTCTGAAGAAGATCCTTATTGAGGACT	11.9586	51.138	22.896	32.4985	14.5015
AGAATAGGAGTTTTCCTCTG	74	+	X	+	37669973	ATTCACCTACCTGCTTTGTAGACATCTCATCCCAAAGCTTGAAATTGTCTTTTTTTTTCTTTCCCAAAAGTACCAGAATAGGAGTTTTCCTTCTGTGGACCTGAAGCCTTGGCTGAAACCCTGAGTAAACAAAGCATCTCCAACTCTGAGTCTGGCCCTCGGGGAGTGCATTTCATTTTCA	X	37670065	37670064	+	T	TCCCAAAAGTACCAGAATAGGAGTTTTCCT[-/T]CTGTGGACCTGAAGCCTTGGCTGAAACCCT	ATTCACCTACCTGCTTTGTAGACATCTCATCCCAAAGCTTGAAATTGTCTTTTTTTTTCTTTCCCAAAAGTACCAGAATAGGAGTTTTCCTCTGTGGACCTGAAGCCTTGGCTGAAACCCTGAGTAAACAAAGCATCTCCAACTCTGAGTCTGGCCCTCGGGGAGTGCATTTCATTTTCA	11.9243	51.1238	22.8831	32.5032	14.4915
CAGAGACTCCTGTTGGTGAA	82	-	3	+	9488772	TTTGAAAACTTAGAGAAAAGAAAGAAGCGGCGGGATCAGCCCTTGGAACAGAGCAACTCTGATGTAGAGATTACTACAACCACCTCAGAGAACTCCTGTTGGTGAAGAGACAAAAACTGAAGCCCCTGAATCTGAAGTTAGCAACTCTGTTTCAAATGTTACCATCCCAAGCACCCCACAG	3	9488864	9488863	+	A	ATGTAGAGATTACTACAACCACCTCAGAGA[-/A]CTCCTGTTGGTGAAGAGACAAAAACTGAAG	TTTGAAAACTTAGAGAAAAGAAAGAAGCGGCGGGATCAGCCCTTGGAACAGAGCAACTCTGATGTAGAGATTACTACAACCACCTCAGAGACTCCTGTTGGTGAAGAGACAAAAACTGAAGCCCCTGAATCTGAAGTTAGCAACTCTGTTTCAAATGTTACCATCCCAAGCACCCCACAG	11.9311	51.1233	22.8966	32.5101	14.5026
TGCTGAGATTAGCACCTCTG	74	+	12	+	41327475	ACCCTTGTATCTTCTATTTAAAGTCCTGTTCCGGATATCCGATGGCGGAAGGTTCTAGAACCAATGCCAAGCACTGCTGAGATTAGCACCTTCTGGGGCTGTTCTTAAGATCTTCAATATTCAGCTAGAAGATGAAGGCATCTATGAATGTGAGGCTGAGAACATTAGAGGAAAGGATAAA	12	41327567	41327566	+	T	CAATGCCAAGCACTGCTGAGATTAGCACCT[-/T]CTGGGGCTGTTCTTAAGATCTTCAATATTC	ACCCTTGTATCTTCTATTTAAAGTCCTGTTCCGGATATCCGATGGCGGAAGGTTCTAGAACCAATGCCAAGCACTGCTGAGATTAGCACCTCTGGGGCTGTTCTTAAGATCTTCAATATTCAGCTAGAAGATGAAGGCATCTATGAATGTGAGGCTGAGAACATTAGAGGAAAGGATAAA	14.5486	51.0988	22.8622	29.6767	14.4752
TCAGGAAGCGGTTCCCTCGG	73	+	2	-	128051114	ACAAGAAGAAATCCAGGAAGCGGCACTATGAGGATGAAGAGGATGATGAAGAGGACGCCCCGGGGAACGACCCTCAGGAAGCGGTTCCCCTCGGCGGCGGGGAAGCAGGTGGATGAGTCAGGCACCAAAGTGGATGAATATGGAGCCAAGGACTACAGGCTGCAAATGCCGCTGAAGGACG	2	128051206	128051205	-	C	CCGGGGAACGACCCTCAGGAAGCGGTTCCC[-/C]TCGGCGGCGGGGAAGCAGGTGGATGAGTCA	ACAAGAAGAAATCCAGGAAGCGGCACTATGAGGATGAAGAGGATGATGAAGAGGACGCCCCGGGGAACGACCCTCAGGAAGCGGTTCCCTCGGCGGCGGGGAAGCAGGTGGATGAGTCAGGCACCAAAGTGGATGAATATGGAGCCAAGGACTACAGGCTGCAAATGCCGCTGAAGGACG	14.5247	51.0767	22.896	32.5525	14.5049
TCGAAGACCATCCACCTCAC	72	+	17	-	78184640	TCCCTTCCAGACCTCACGCCCACCATCTTGGATTGGTTCTCGATCCCGTACCCCAGCTACGCCATCTTTGGCTCGAAGACCATCCACCTTCACTGGCCGGTCCCTCCTGCCGGCGCTGGAGGCCGAGCCCCTCTGGGCCACCGTCTTTGGCAGCCAGAGCCACCACGAGGTCACCATGTCC	17	78184732	78184731	-	T	CGCCATCTTTGGCTCGAAGACCATCCACCT[-/T]CACTGGCCGGTCCCTCCTGCCGGCGCTGGA	TCCCTTCCAGACCTCACGCCCACCATCTTGGATTGGTTCTCGATCCCGTACCCCAGCTACGCCATCTTTGGCTCGAAGACCATCCACCTCACTGGCCGGTCCCTCCTGCCGGCGCTGGAGGCCGAGCCCCTCTGGGCCACCGTCTTTGGCAGCCAGAGCCACCACGAGGTCACCATGTCC	14.5237	51.0758	22.8959	32.5533	14.5049
TCTGAGGAGTCGACCCTCTC	75	+	3	+	37090403	GACGAAGAAAAGGAATGTTTTGAAAGCCTCAGTAAAGAATGCGCTATGTTCTATTCCATCCGGAAGCAGTACATATCTGAGGAGTCGACCCCTCTCAGGCCAGCAGGTACAGTGGTGATGCACACTGGCACCCCAGGACTAGGACAGGACCTCATACAATCTTTAGGAGATGAAACTTGCC	3	37090495	37090494	+	C	GGAAGCAGTACATATCTGAGGAGTCGACCC[-/C]TCTCAGGCCAGCAGGTACAGTGGTGATGCA	GACGAAGAAAAGGAATGTTTTGAAAGCCTCAGTAAAGAATGCGCTATGTTCTATTCCATCCGGAAGCAGTACATATCTGAGGAGTCGACCCTCTCAGGCCAGCAGGTACAGTGGTGATGCACACTGGCACCCCAGGACTAGGACAGGACCTCATACAATCTTTAGGAGATGAAACTTGCC	14.5195	51.0723	22.8577	29.7151	14.473
CTGCCTCTTTGGAAACTCTG	72	+	6	-	39877589	TTAGCTCCTCAGAGGCCAGGAGGCCAAGGCTCAGGGGTAAGGAAGGCATATTGTCCTCACCCACATGTAGGTCTGCCTCTTTGGAAACTTCTGAGGTATCCCTGCGGGATCACCTGCGAGCTGGGGCCTCTGAGCAGGAGCTGCTGAGAATCATTGGGGCTGCTGTGGGCAGGAAGAAGCG	6	39877681	39877680	-	T	CCCACATGTAGGTCTGCCTCTTTGGAAACT[-/T]CTGAGGTATCCCTGCGGGATCACCTGCGAG	TTAGCTCCTCAGAGGCCAGGAGGCCAAGGCTCAGGGGTAAGGAAGGCATATTGTCCTCACCCACATGTAGGTCTGCCTCTTTGGAAACTCTGAGGTATCCCTGCGGGATCACCTGCGAGCTGGGGCCTCTGAGCAGGAGCTGCTGAGAATCATTGGGGCTGCTGTGGGCAGGAAGAAGCG	14.5082	51.0623	22.844	29.712	14.4617
GCGAAGATGTAGTTTCTCTT	74	+	16	-	23637527	TTCCTGTTCCGTAGATGTGAGTGCCATGTTTTGGGAAAGAGCCGGTTGTAAAGAGCCATGTATCATAACTGCTTGCGAAGATGTAGTTTTCTCTTTGGAAAGCTCTGGATGCTTGGCAGTGGGAAAAACTTTATACCTGGCACTTCGCAGAGGTAAGTGGGAATCTCGAGCTGAAAGAGAT	16	23637619	23637618	-	T	GTATCATAACTGCTTGCGAAGATGTAGTTT[-/T]CTCTTTGGAAAGCTCTGGATGCTTGGCAGT	TTCCTGTTCCGTAGATGTGAGTGCCATGTTTTGGGAAAGAGCCGGTTGTAAAGAGCCATGTATCATAACTGCTTGCGAAGATGTAGTTTCTCTTTGGAAAGCTCTGGATGCTTGGCAGTGGGAAAAACTTTATACCTGGCACTTCGCAGAGGTAAGTGGGAATCTCGAGCTGAAAGAGAT	14.5053	51.0606	22.8653	29.7493	14.4803
TGGAGGAAGTAGGCAGCTGA	82	-	17	+	29527395	AGAAACTTCATATATTATCTTATCGCTATATTTGAATTCTGTAGAAGTTATTTCTGGACAGTCTACGAAAAGCTCTTGCTGGCCATGGAGGGAAGTAGGCAGCTGACAGAAAGTGCTGCAATTGCCTGTGTCAAACTGTGTAAAGCAAGTACTTACATCAATTGGGAAGATAACTCTGTCA	17	29527487	29527486	+	G	TCTACGAAAAGCTCTTGCTGGCCATGGAGG[-/G]AAGTAGGCAGCTGACAGAAAGTGCTGCAAT	AGAAACTTCATATATTATCTTATCGCTATATTTGAATTCTGTAGAAGTTATTTCTGGACAGTCTACGAAAAGCTCTTGCTGGCCATGGAGGAAGTAGGCAGCTGACAGAAAGTGCTGCAATTGCCTGTGTCAAACTGTGTAAAGCAAGTACTTACATCAATTGGGAAGATAACTCTGTCA	14.4914	51.0486	22.8434	29.7385	14.4623
TCCCCAATATATGCAGTCAT	73	+	15	-	48740962	TCAATTATATTTTGTCTTCTAAGTTCTCACTTAAGATGCTTCTTATTTACAGATCGTAATGAATGTCAAGAAATCCCCAATATATGCAGGTCATGGGCAGTGCATTGACACAGTTGGAAGCTTTTATTGCCTTTGCCACACTGGTTTTAAAACAAATGATGACCAAACCATGTGCTTGGGT	15	48741054	48741053	-	G	TGAATGTCAAGAAATCCCCAATATATGCAG[-/G]TCATGGGCAGTGCATTGACACAGTTGGAAG	TCAATTATATTTTGTCTTCTAAGTTCTCACTTAAGATGCTTCTTATTTACAGATCGTAATGAATGTCAAGAAATCCCCAATATATGCAGTCATGGGCAGTGCATTGACACAGTTGGAAGCTTTTATTGCCTTTGCCACACTGGTTTTAAAACAAATGATGACCAAACCATGTGCTTGGGT	14.0504	51.0403	26.6493	34.8563	16.5336
AGACCACAGCCCCCCCTCAC	75	+	4	+	3494885	GACAGTCGAGTACCAGGTGCCCACCTCCCTGCGGGCCCACTATGACACACCACGCAGCCTTTGCCTGGCTCCTAGAGACCACAGCCCCCCCCTCACAGGGCAGCCCCGGCAACAGTGCGGCCAGGGACTCAGGCGGCCAGACGTCCGCCGGGTGTCCCTCTGGCTGGCTGGGCACGAGACG	4	3494977	3494976	+	C	TGCCTGGCTCCTAGAGACCACAGCCCCCCC[-/C]TCACAGGGCAGCCCCGGCAACAGTGCGGCC	GACAGTCGAGTACCAGGTGCCCACCTCCCTGCGGGCCCACTATGACACACCACGCAGCCTTTGCCTGGCTCCTAGAGACCACAGCCCCCCCTCACAGGGCAGCCCCGGCAACAGTGCGGCCAGGGACTCAGGCGGCCAGACGTCCGCCGGGTGTCCCTCTGGCTGGCTGGGCACGAGACG	14.4718	51.0368	22.9131	29.8781	14.5245
CTAGTTCGAGGGCTGCTCGA	75	+	2	+	121740212	GGGGTGGGGAGGAAGCAGCAGCCGGCCTCAAGGTTGGGCCCCCTGGGGTGCCTTGACTGACTGAACCGCCTCCTTCTAGTTCGAGGGCTGCCTCGAAGGCCTACTCCCGCCTGGAGAACCTGAAGACACACCTGCGGTCCCACACCGGGGAGAAGCCATATGTGTGTGAGCACGAGGGCTG	2	121740304	121740303	+	C	TGAACCGCCTCCTTCTAGTTCGAGGGCTGC[-/C]TCGAAGGCCTACTCCCGCCTGGAGAACCTG	GGGGTGGGGAGGAAGCAGCAGCCGGCCTCAAGGTTGGGCCCCCTGGGGTGCCTTGACTGACTGAACCGCCTCCTTCTAGTTCGAGGGCTGCTCGAAGGCCTACTCCCGCCTGGAGAACCTGAAGACACACCTGCGGTCCCACACCGGGGAGAAGCCATATGTGTGTGAGCACGAGGGCTG	14.4567	51.0208	22.8243	29.763	14.4477
TACCACTGGCTCTCAGTCTC	74	+	2	+	47643374	CGTAGTAAGGTTTTCACTAATGAGCTTGCCATTCTTTCTATTTTATTTTTTGTTTACTAGGGTTCTGTTGAAGATACCACTGGCTCTCAGTTCTCTGGCTGCCTTGCTGAATAAGTGTAAAACCCCTCAAGGACAAAGACTTGTTAACCAGTGGATTAAGCAGCCTCTCATGGATAAGAAC	2	47643466	47643465	+	T	GTTCTGTTGAAGATACCACTGGCTCTCAGT[-/T]CTCTGGCTGCCTTGCTGAATAAGTGTAAAA	CGTAGTAAGGTTTTCACTAATGAGCTTGCCATTCTTTCTATTTTATTTTTTGTTTACTAGGGTTCTGTTGAAGATACCACTGGCTCTCAGTCTCTGGCTGCCTTGCTGAATAAGTGTAAAACCCCTCAAGGACAAAGACTTGTTAACCAGTGGATTAAGCAGCCTCTCATGGATAAGAAC	14.03	51.0089	26.6385	34.8614	16.5349
GGACCAAGCAACACTCTCCC	74	+	X	+	22108474	CATCACTCTTGTTAACATGGTACGTAAGAATTTACAGTGCTAGCAGAATGCTTTCTGTTTTTGTTTTTACAGCTGGACCAAGCAACACTCTTCCCTGGCCGTGAGGGAAGACTACCTTGATAACAGTACAGAAGCCAAGTCTGTAAGTTTTACTCATATTCAACTATGTGCCTTACCAGGC	X	22108566	22108565	+	T	TGTTTTTACAGCTGGACCAAGCAACACTCT[-/T]CCCTGGCCGTGAGGGAAGACTACCTTGATA	CATCACTCTTGTTAACATGGTACGTAAGAATTTACAGTGCTAGCAGAATGCTTTCTGTTTTTGTTTTTACAGCTGGACCAAGCAACACTCTCCCTGGCCGTGAGGGAAGACTACCTTGATAACAGTACAGAAGCCAAGTCTGTAAGTTTTACTCATATTCAACTATGTGCCTTACCAGGC	14.4335	51.0011	22.8058	29.7615	14.4324
ATGAGGCCCTGGGGACTCCA	74	+	19	-	36330212	TCCTTGTCGAGGCAGGAGGGAAGGGAATGGGCTAGGGCACTTCCCTGAATTTACTATCCCCCTGTCCTGCAGGTATGAGGCCCTGGGGAACTCCAGGGTTCCACTATGTGGATGTCGTACCACCCCAGGCCACCACCTTCACGCTGACTGGTCTACAGCCTTCTACAAGATACAGGGTCTG	19	36330304	36330303	-	A	CCCTGTCCTGCAGGTATGAGGCCCTGGGGA[-/A]CTCCAGGGTTCCACTATGTGGATGTCGTAC	TCCTTGTCGAGGCAGGAGGGAAGGGAATGGGCTAGGGCACTTCCCTGAATTTACTATCCCCCTGTCCTGCAGGTATGAGGCCCTGGGGACTCCAGGGTTCCACTATGTGGATGTCGTACCACCCCAGGCCACCACCTTCACGCTGACTGGTCTACAGCCTTCTACAAGATACAGGGTCTG	14.4162	50.9937	22.8143	29.8252	14.4424
TCGCTCCTCCAGGGGCTCCA	74	+	16	-	2140045	GGACTGACTGAGCCCCTGTGCCGCCCCCAGTTCCGCCACAAAGTCCGCTTTGAAGGGATGGAGCCGCTGCCCTCTCGCTCCTCCAGGGGGCTCCAAGGTATCCCCGGATGTGCCCCCACCCAGCGCTGGCTCCGATGCCTCGCACCCCTCCACCTCCTCCAGCCAGCTGGATGGGCTGAGC	16	2140137	2140136	-	G	GGAGCCGCTGCCCTCTCGCTCCTCCAGGGG[-/G]CTCCAAGGTATCCCCGGATGTGCCCCCACC	GGACTGACTGAGCCCCTGTGCCGCCCCCAGTTCCGCCACAAAGTCCGCTTTGAAGGGATGGAGCCGCTGCCCTCTCGCTCCTCCAGGGGCTCCAAGGTATCCCCGGATGTGCCCCCACCCAGCGCTGGCTCCGATGCCTCGCACCCCTCCACCTCCTCCAGCCAGCTGGATGGGCTGAGC	14.4177	50.9912	22.8039	29.7903	14.4321
GTGAGAGACCCCTTCAGGTT	83	-	X	+	128720935	TATTCTGAGACCCCTTTGATTCTCATACTTTTCCATCTATTAGGAGAAATCCCTTCTGCAAATGGTTCCTTTGGATGAAGGTGCCAGTGAGGAGACCCCTTCAGGTTCCCAAGGAGATCTGGCTTCTAGTAGATCACCTATTCAAATACGCCTGTCACCAGGTAAGTGAGAGTAGACCTTC	X	128721027	128721026	+	G	ATGGTTCCTTTGGATGAAGGTGCCAGTGAG[-/G]AGACCCCTTCAGGTTCCCAAGGAGATCTGG	TATTCTGAGACCCCTTTGATTCTCATACTTTTCCATCTATTAGGAGAAATCCCTTCTGCAAATGGTTCCTTTGGATGAAGGTGCCAGTGAGAGACCCCTTCAGGTTCCCAAGGAGATCTGGCTTCTAGTAGATCACCTATTCAAATACGCCTGTCACCAGGTAAGTGAGAGTAGACCTTC	14.4106	50.9839	22.7957	29.7793	14.4247
AGGAGCTGGTGAGGGGGCTG	84	-	14	+	103396735	CCCTCAGGTGGAGGAGGCACGAGGCGGCGGCCCCGGCTGGAGCGCCCCTCGGCTTCCGCAACCCGGTGTTCGACGTGACGGCCTCCGAGGAAGCTGGTGAGGGGGCTGGAGGGGGGACCGGGGCCTCCTCGGGGCCGGGACTCGGCGCCGACCGCCGCCTGACCCTGTCACCCCGCAGCCC	14	103396827	103396826	+	A	CCCGGTGTTCGACGTGACGGCCTCCGAGGA[-/A]GCTGGTGAGGGGGCTGGAGGGGGGACCGGG	CCCTCAGGTGGAGGAGGCACGAGGCGGCGGCCCCGGCTGGAGCGCCCCTCGGCTTCCGCAACCCGGTGTTCGACGTGACGGCCTCCGAGGAGCTGGTGAGGGGGCTGGAGGGGGGACCGGGGCCTCCTCGGGGCCGGGACTCGGCGCCGACCGCCGCCTGACCCTGTCACCCCGCAGCCC	14.3987	50.9831	22.8085	29.855	14.4392
CAGACCATGTCATCGTCCTG	82	-	16	+	89610982	GGGGAACCTGCAGGGGAAATCTGTTGTGTCAGGACCCCTACCCTCAGAGCCACTGTCTGCTCTGTCCCCTCAGGAATGGGTACCACAGACCCATGTCATCGTCCTGGCGTCCACGAACCGAGCTGACATTTTGGACGGTGCTCTGATGAGGCCAGGCCGACTGGACCGGCACGTCTTCATT	16	89611074	89611073	+	C	CTGTCCCCTCAGGAATGGGTACCACAGACC[-/C]ATGTCATCGTCCTGGCGTCCACGAACCGAG	GGGGAACCTGCAGGGGAAATCTGTTGTGTCAGGACCCCTACCCTCAGAGCCACTGTCTGCTCTGTCCCCTCAGGAATGGGTACCACAGACCATGTCATCGTCCTGGCGTCCACGAACCGAGCTGACATTTTGGACGGTGCTCTGATGAGGCCAGGCCGACTGGACCGGCACGTCTTCATT	10.5388	50.9801	26.5059	34.6999	16.4646
CAGACGCCAGTGCTGTATGC	82	-	1	-	161275675	CTGGGAGCCGCCGGGCAGCAGTGAGGGGTGGGATGGGAACAGTCAAGCCCCAGTCGCTCGGTGACTGATGTGTGCGCCCCTCCCCCAGAACGCCAGTGCTGTATGCAATGCTGGACCACAGCAGAAGCACCAAAGCTGTCAGTGAGAAGAAGGCCAAGGGGCTGGGGGAGTCTCGCAAGGA	1	161275767	161275766	-	A	GGTGACTGATGTGTGCGCCCCTCCCCCAGA[-/A]CGCCAGTGCTGTATGCAATGCTGGACCACA	CTGGGAGCCGCCGGGCAGCAGTGAGGGGTGGGATGGGAACAGTCAAGCCCCAGTCGCTCGGTGACTGATGTGTGCGCCCCTCCCCCAGACGCCAGTGCTGTATGCAATGCTGGACCACAGCAGAAGCACCAAAGCTGTCAGTGAGAAGAAGGCCAAGGGGCTGGGGGAGTCTCGCAAGGA	10.5455	50.9771	26.5417	34.7547	16.4882
GCCCGATGGACGAGCCTCCC	72	+	16	-	23652375	CCCAGGGCCAACTGGGTCCCGGTGTCGGCAGGCCTGGGGTCGGCGACGGCTGCTCTTTTCGTTCTGTCGCCTGCCCGATGGACGAGCCTTCCCGGGAAGCCCCTCAGCTGTGAGGAGAAGGAAAAGGTGCCGGGGGTGCGGGAAGGGCGGACGCAGGACTCTGACCCCGCTTTCCCAGGGT	16	23652467	23652466	-	T	CGTTCTGTCGCCTGCCCGATGGACGAGCCT[-/T]CCCGGGAAGCCCCTCAGCTGTGAGGAGAAG	CCCAGGGCCAACTGGGTCCCGGTGTCGGCAGGCCTGGGGTCGGCGACGGCTGCTCTTTTCGTTCTGTCGCCTGCCCGATGGACGAGCCTCCCGGGAAGCCCCTCAGCTGTGAGGAGAAGGAAAAGGTGCCGGGGGTGCGGGAAGGGCGGACGCAGGACTCTGACCCCGCTTTCCCAGGGT	14.3729	50.9691	22.7988	29.9063	14.4341
GATGCCCACAGCGTGCTCAG	74	+	17	-	17125847	AGCTGCTGGCAGCTTTGGCTTAAAGAGGCCATCCCTTCCCTTTGCATTTCAGGTGTTTGAGGCAGAGCAGTTTGGATGCCCACAGCGTGGCTCAGAGGATGAACACAGCCTTCACGCCATTCCTACACCAGAGGAACGGCAACGCCGCCCGCTCGCTGACATCGCTGACAAGTGATGACAA	17	17125939	17125938	-	G	AGGCAGAGCAGTTTGGATGCCCACAGCGTG[-/G]CTCAGAGGATGAACACAGCCTTCACGCCAT	AGCTGCTGGCAGCTTTGGCTTAAAGAGGCCATCCCTTCCCTTTGCATTTCAGGTGTTTGAGGCAGAGCAGTTTGGATGCCCACAGCGTGCTCAGAGGATGAACACAGCCTTCACGCCATTCCTACACCAGAGGAACGGCAACGCCGCCCGCTCGCTGACATCGCTGACAAGTGATGACAA	14.3692	50.9507	22.7738	29.7948	14.407
AGTGAGAATGATGAACTCAA	75	+	5	+	176638751	GATCCTGGTAAAATTTCTGAAAAAGGACTCTCTTTTGAAAACGGAAAAGGCCCAGAGCTGGACTCTGTAATGAACAGTGAGAATGATGAACCTCAATGGTGTAAATCAAGTGGTGCCTAAAAAGCGGTGGCAGCGTTTAAACCAAAGGCGCACTAAACCTCGTAAGCGCATGAACAGATTT	5	176638843	176638842	+	C	ACTCTGTAATGAACAGTGAGAATGATGAAC[-/C]TCAATGGTGTAAATCAAGTGGTGCCTAAAA	GATCCTGGTAAAATTTCTGAAAAAGGACTCTCTTTTGAAAACGGAAAAGGCCCAGAGCTGGACTCTGTAATGAACAGTGAGAATGATGAACTCAATGGTGTAAATCAAGTGGTGCCTAAAAAGCGGTGGCAGCGTTTAAACCAAAGGCGCACTAAACCTCGTAAGCGCATGAACAGATTT	14.3394	50.9295	22.7608	29.8195	14.3971
CCCCGCCTACCTCTTCTCCT	74	+	19	-	33355053	TTTGCGGAGCTTGGCACAATGATCACCAAGTCAGGGGGAGAGTATCCCTACCTGATGGAGGCCTACGGGCCCATCCCCGCCTACCTCTTTCTCCTGGGCCAGCCTGATCGTCATTAAGCCCACGTCCTTCGCCATCATCTGCCTCAGCTTCTCCGAGTATGTGTGTGCGCCCTTCTATGTG	19	33355145	33355144	-	T	GGCCTACGGGCCCATCCCCGCCTACCTCTT[-/T]CTCCTGGGCCAGCCTGATCGTCATTAAGCC	TTTGCGGAGCTTGGCACAATGATCACCAAGTCAGGGGGAGAGTATCCCTACCTGATGGAGGCCTACGGGCCCATCCCCGCCTACCTCTTCTCCTGGGCCAGCCTGATCGTCATTAAGCCCACGTCCTTCGCCATCATCTGCCTCAGCTTCTCCGAGTATGTGTGTGCGCCCTTCTATGTG	14.3214	50.9279	22.7574	29.8896	14.3978
GGGAGCCCACGCAGGAGGCC	83	-	X	+	152990786	GGCCCTCGCGGCCTATGGAGCCCACAAAGTCTACCCCTTGGTGCGCCAGTGCCTGGCCCCGGCCAGGGGTCTTCAGGCGCCCGCCGGGGAGGCCCACGCAGGAGGCCTCCGGGGTCGCGGCGGCCAAAGCTGGCATGAACCGGGTATTCCTGCAGCGGCTCCTGTGGCTCCTGCGGCTGCT	X	152990878	152990877	+	G	GCCAGGGGTCTTCAGGCGCCCGCCGGGGAG[-/G]CCCACGCAGGAGGCCTCCGGGGTCGCGGCG	GGCCCTCGCGGCCTATGGAGCCCACAAAGTCTACCCCTTGGTGCGCCAGTGCCTGGCCCCGGCCAGGGGTCTTCAGGCGCCCGCCGGGGAGCCCACGCAGGAGGCCTCCGGGGTCGCGGCGGCCAAAGCTGGCATGAACCGGGTATTCCTGCAGCGGCTCCTGTGGCTCCTGCGGCTGCT	14.3028	50.9267	22.7494	29.9778	14.3962
GCCGGGGCCGGGCCTCTCGT	72	+	8	-	144810616	GCGCAGTCCGAGCCGCTTGTGCCCTCGGCCGCGGCCCTGGCCCGCATGGACGCCTATGCCCTGGCTCCGTATGCCGGGGCCGGGCCTCTTCGTGGGCGTCCCTGGGGTCGGGGCGCCAACCCCCTTCTCCTTCCCTAAACGAGCGCACCTCCTGTTCCCGCCACCCCGGGAAGAGGGCCTG	8	144810708	144810707	-	T	CCTGGCTCCGTATGCCGGGGCCGGGCCTCT[-/T]CGTGGGCGTCCCTGGGGTCGGGGCGCCAAC	GCGCAGTCCGAGCCGCTTGTGCCCTCGGCCGCGGCCCTGGCCCGCATGGACGCCTATGCCCTGGCTCCGTATGCCGGGGCCGGGCCTCTCGTGGGCGTCCCTGGGGTCGGGGCGCCAACCCCCTTCTCCTTCCCTAAACGAGCGCACCTCCTGTTCCCGCCACCCCGGGAAGAGGGCCTG	14.1452	50.916	22.7418	29.9566	14.3881
TGGAGACGTCCATATTTACA	82	-	10	-	6061334	CTGTCCTAAAGTCACGGTAGCAGGAGTGTCTCTCTTTATCTCTTTTTCACAGATTTTCAAATACAGACAGAAATGGCTGCAACCATGGAAGACGTCCATATTTACAACAGAGTACCAGGTAGCAGGTGAGTGGGGCACTGGCTTTGTGGACAAAATGTACACCAGGCTGAGATATGGACAG	10	6061426	6061425	-	A	AATACAGACAGAAATGGCTGCAACCATGGA[-/A]GACGTCCATATTTACAACAGAGTACCAGGT	CTGTCCTAAAGTCACGGTAGCAGGAGTGTCTCTCTTTATCTCTTTTTCACAGATTTTCAAATACAGACAGAAATGGCTGCAACCATGGAGACGTCCATATTTACAACAGAGTACCAGGTAGCAGGTGAGTGGGGCACTGGCTTTGTGGACAAAATGTACACCAGGCTGAGATATGGACAG	14.1616	50.8996	22.7446	29.8138	14.3828
AGGAGAAAAAAGAGCCCAAG	83	-	8	+	61693785	GAACTCACTGGATGGGTCCCAAGAAGAAAAAAAGAAAAAGAAAAGGTCAAAGGCAAAAAAAGACCCGAAGGAACCGAAAGAACCCAAGGAGGAAAAAAGAGCCCAAGGAACCCAAGACCCCGAAAGCCCCTAAGATTCCCAAAGAGCCAAAGGAAAAGAAAGCAAAAACTGCCACGCCAAA	8	61693877	61693876	+	G	GACCCGAAGGAACCGAAAGAACCCAAGGAG[-/G]AAAAAAGAGCCCAAGGAACCCAAGACCCCG	GAACTCACTGGATGGGTCCCAAGAAGAAAAAAAGAAAAAGAAAAGGTCAAAGGCAAAAAAAGACCCGAAGGAACCGAAAGAACCCAAGGAGAAAAAAGAGCCCAAGGAACCCAAGACCCCGAAAGCCCCTAAGATTCCCAAAGAGCCAAAGGAAAAGAAAGCAAAAACTGCCACGCCAAA	14.0923	50.8878	22.7002	30.0586	14.3576
CAGCTACGCTTCTGCCTCAC	72	+	11	-	17484960	TATTGGACCCTGGCCTTCATCACCAAGACCATCAAGTTTGTCAAGTTCTTGGACCACGCCATCGGCTTCTCGCAGCTACGCTTCTGCCTTCACAGGGCTGCTGGTGATCCTCTATGGGATGCTGCTCCTCGTGGAGGTCAATGTCATCAGGGTGAGGGTAAGCAGGCCACCTGGGCCAGGG	11	17485052	17485051	-	T	CATCGGCTTCTCGCAGCTACGCTTCTGCCT[-/T]CACAGGGCTGCTGGTGATCCTCTATGGGAT	TATTGGACCCTGGCCTTCATCACCAAGACCATCAAGTTTGTCAAGTTCTTGGACCACGCCATCGGCTTCTCGCAGCTACGCTTCTGCCTCACAGGGCTGCTGGTGATCCTCTATGGGATGCTGCTCCTCGTGGAGGTCAATGTCATCAGGGTGAGGGTAAGCAGGCCACCTGGGCCAGGG	14.1203	50.8701	22.7241	29.8651	14.3674
GAGCCCGGGCTGAGACTCAA	74	+	16	+	30748488	AGGCACCCACCGGCGCAGTAAAAAGGCCAAAGCCCCTGAGAGGCCGGGGACTCGTGTCAGTGAGCGTCTTCGTGGAGCCCGGGCTGAGACTTCAAGGGGCAAACCACACTCCTGTCATATCCGCCCATCAAACTCGCAGCACCACCACACCACCCCGCTGCAGTCCTGCCAGGGAGCGAGT	16	30748580	30748579	+	T	GAGCGTCTTCGTGGAGCCCGGGCTGAGACT[-/T]CAAGGGGCAAACCACACTCCTGTCATATCC	AGGCACCCACCGGCGCAGTAAAAAGGCCAAAGCCCCTGAGAGGCCGGGGACTCGTGTCAGTGAGCGTCTTCGTGGAGCCCGGGCTGAGACTCAAGGGGCAAACCACACTCCTGTCATATCCGCCCATCAAACTCGCAGCACCACCACACCACCCCGCTGCAGTCCTGCCAGGGAGCGAGT	12.3094	50.8378	22.7079	29.8724	14.3533
CGCCCTGTACTTCATCTCCC	75	+	7	-	150647218	GGCCCTGGCCATGAAGTTCAAGACCACACATGCACCGCCAGGGGACACACTGGTGCATGCTGGGGACCTGCTCACCGCCCTGTACTTCAATCTCCCGGGGCTCCATCGAGATCCTGCGGGGCGACGTCGTCGTGGCCATCCTGGGTATGGGGTGGGGGGCGGGCACTGGACTGGAAATGCC	7	150647310	150647309	-	A	CTGGGGACCTGCTCACCGCCCTGTACTTCA[-/A]TCTCCCGGGGCTCCATCGAGATCCTGCGGG	GGCCCTGGCCATGAAGTTCAAGACCACACATGCACCGCCAGGGGACACACTGGTGCATGCTGGGGACCTGCTCACCGCCCTGTACTTCATCTCCCGGGGCTCCATCGAGATCCTGCGGGGCGACGTCGTCGTGGCCATCCTGGGTATGGGGTGGGGGGCGGGCACTGGACTGGAAATGCC	9.37386	50.823	22.7051	29.8549	14.3499
ACGAGAGTGCTGTCTCCTTC	84	-	X	+	48372554	ATGCTGACATGTGGTGGGGTATCATGTTGGGACCTGAACGTGATGCCTCTCACCCCTGCCCCTTTCTCCCCAGGTGGCTGCGAGCCTACGAAGAGTGCTGTCTCCTTCCACTTCAGCAACTATTTTGTGGGCTTTCTTTCCGAGGCCACGGCCACGTTGGCGGGGGCTGGCTTTACCGAGG	X	48372646	48372645	+	A	CTTTCTCCCCAGGTGGCTGCGAGCCTACGA[-/A]GAGTGCTGTCTCCTTCCACTTCAGCAACTA	ATGCTGACATGTGGTGGGGTATCATGTTGGGACCTGAACGTGATGCCTCTCACCCCTGCCCCTTTCTCCCCAGGTGGCTGCGAGCCTACGAGAGTGCTGTCTCCTTCCACTTCAGCAACTATTTTGTGGGCTTTCTTTCCGAGGCCACGGCCACGTTGGCGGGGGCTGGCTTTACCGAGG	9.37276	50.8218	22.7018	29.8692	14.3476
AAGGATAGGTGATAGCTCAC	75	+	15	-	25616589	CAAAGATGAAGATGAAAAGGAAAAAGCTGCATGTTCTGCTGCTGCTATGGAAGAAGACTCAGAAGCATCTTCCTCAAGGATAGGTGATAAGCTCACAGGGAGACAACAATTTGCAAAAATTAGGCCCTGATGATGTGTCTGTGGATATTGATGCCATTAGAAGGGTCTACACCAGATTGCT	15	25616681	25616680	-	A	CAGAAGCATCTTCCTCAAGGATAGGTGATA[-/A]GCTCACAGGGAGACAACAATTTGCAAAAAT	CAAAGATGAAGATGAAAAGGAAAAAGCTGCATGTTCTGCTGCTGCTATGGAAGAAGACTCAGAAGCATCTTCCTCAAGGATAGGTGATAGCTCACAGGGAGACAACAATTTGCAAAAATTAGGCCCTGATGATGTGTCTGTGGATATTGATGCCATTAGAAGGGTCTACACCAGATTGCT	9.39084	50.8134	21.5493	29.8255	16.6812
ACCTCTGCAGCCCCCCTCAG	75	+	22	+	18561085	TCTGGGGAGGCGGTCACTCCGACGTCTGAGGACCTGGGCCTTGGACCCGGACTCGTTATGAAGAGCGATTCTTCGACCTCTGCAGCCCCCCCTCAGGGGGCTCGGGGGACCCCTGCGCAGCAGCGAGCCGGTGCGCGCGGTCCCGGCCCGGGCGCCGGCCGTGGACCTTCTGGAGGAGGCG	22	18561177	18561176	+	C	AGAGCGATTCTTCGACCTCTGCAGCCCCCC[-/C]TCAGGGGGCTCGGGGGACCCCTGCGCAGCA	TCTGGGGAGGCGGTCACTCCGACGTCTGAGGACCTGGGCCTTGGACCCGGACTCGTTATGAAGAGCGATTCTTCGACCTCTGCAGCCCCCCTCAGGGGGCTCGGGGGACCCCTGCGCAGCAGCGAGCCGGTGCGCGCGGTCCCGGCCCGGGCGCCGGCCGTGGACCTTCTGGAGGAGGCG	9.42631	50.7807	21.6248	34.1785	16.7838
TGGTGGAAGCCATACATATG	82	-	X	-	154221270	GGACAATTTTATTTCTTCCTGCTATAGGAGCTGAATATGATGATCAGACCAGTCAAAGGGAGAAAGAAGATGATAAAGTCTTCCCTGGTTGGAAGCCATACATATGTCTGGCAGGTCCTGAAAGAGAATGGTCCAATGGCCTCTGACCCACTGTGCCTTACCTACTCATATCTTTCTCATG	X	154221362	154221361	-	T	GAGAAAGAAGATGATAAAGTCTTCCCTGGT[-/T]GGAAGCCATACATATGTCTGGCAGGTCCTG	GGACAATTTTATTTCTTCCTGCTATAGGAGCTGAATATGATGATCAGACCAGTCAAAGGGAGAAAGAAGATGATAAAGTCTTCCCTGGTGGAAGCCATACATATGTCTGGCAGGTCCTGAAAGAGAATGGTCCAATGGCCTCTGACCCACTGTGCCTTACCTACTCATATCTTTCTCATG	5.31953	50.6139	13.7415	17.9475	6.98571
TGGTGGTTGATCTTAAGGTA	84	-	17	+	29527509	CTGCAATTGCCTGTGTCAAACTGTGTAAAGCAAGTACTTACATCAATTGGGAAGATAACTCTGTCATTTTCCTACTTGTTCAGTCCATGGTTGGTTGATCTTAAGGTAACATGCTTATTCTTTCTCTACTACAAACTTTAAGAAAATTAAATGAATTTTCTAGCATAAGTATTATGTCAAA	17	29527601	29527600	+	T	TGTCATTTTCCTACTTGTTCAGTCCATGGT[-/T]GGTTGATCTTAAGGTAACATGCTTATTCTT	CTGCAATTGCCTGTGTCAAACTGTGTAAAGCAAGTACTTACATCAATTGGGAAGATAACTCTGTCATTTTCCTACTTGTTCAGTCCATGGTGGTTGATCTTAAGGTAACATGCTTATTCTTTCTCTACTACAAACTTTAAGAAAATTAAATGAATTTTCTAGCATAAGTATTATGTCAAA	5.43201	50.5758	13.7625	17.9646	6.98474
AGGTGCAGGCCTCAGTGGTG	84	-	5	+	149775904	CTGGGAACCCCCAAGCCTCAACCCTGGCGCTGCAAAGCAACATCACCCAGTGCCTCCTGGGCCAACCCTGGCCCCTGAATGAGGCCCAGGTTGCAGGCCTCAGTGGTGAAGGTCCTGACTGAGCTGCTGGAACAGGAAAGAAAGAAGGTGGTGGACACCACCAAGGAGAGCAGCAGGAAGG	5	149775996	149775995	+	T	CCAACCCTGGCCCCTGAATGAGGCCCAGGT[-/T]GCAGGCCTCAGTGGTGAAGGTCCTGACTGA	CTGGGAACCCCCAAGCCTCAACCCTGGCGCTGCAAAGCAACATCACCCAGTGCCTCCTGGGCCAACCCTGGCCCCTGAATGAGGCCCAGGTGCAGGCCTCAGTGGTGAAGGTCCTGACTGAGCTGCTGGAACAGGAAAGAAAGAAGGTGGTGGACACCACCAAGGAGAGCAGCAGGAAGG	5.43329	50.5627	13.6348	17.8279	6.94848
AGTTAGATAGCATTGATTTG	75	+	17	+	29548811	ACCAAAAATGTTTGAGTGAGTCTTCTCTTTGTCTTTCTCTTTTTTAAAAAATTCAGGCTCTGCTGGTTCTTCATCAGTTAGATAGCATTGAATTTGTGGAATCCTGATGCTCCTGTAGAAACATTTTGGGAGATTAGGTATATGTACTTTTATTTTTTAAATTCAACTTTTAAATTTTATT	17	29548903	29548902	+	A	GCTGGTTCTTCATCAGTTAGATAGCATTGA[-/A]TTTGTGGAATCCTGATGCTCCTGTAGAAAC	ACCAAAAATGTTTGAGTGAGTCTTCTCTTTGTCTTTCTCTTTTTTAAAAAATTCAGGCTCTGCTGGTTCTTCATCAGTTAGATAGCATTGATTTGTGGAATCCTGATGCTCCTGTAGAAACATTTTGGGAGATTAGGTATATGTACTTTTATTTTTTAAATTCAACTTTTAAATTTTATT	7.90442	50.0446	24.329	35.8823	14.849
CCCAACCTGTCCATCATTAT	73	+	19	+	54627175	CATGGCGCTGGAGCTGAACGCCTCCAAGCACCGCATCTACGAGTATGTGGAGTCCCGGATGTCCTTCATCGCACCCAACCTGTCCATCATTTATCGGGGCATCCACGGCCGCCAAGATCATGGGTGAGTCCCCGGGCTGGGTCCCATGGAGCGGGGGTCTGCTGACACTGTGACCTTGGGA	19	54627267	54627266	+	T	TCCTTCATCGCACCCAACCTGTCCATCATT[-/T]ATCGGGGCATCCACGGCCGCCAAGATCATG	CATGGCGCTGGAGCTGAACGCCTCCAAGCACCGCATCTACGAGTATGTGGAGTCCCGGATGTCCTTCATCGCACCCAACCTGTCCATCATTATCGGGGCATCCACGGCCGCCAAGATCATGGGTGAGTCCCCGGGCTGGGTCCCATGGAGCGGGGGTCTGCTGACACTGTGACCTTGGGA	7.28634	50.0358	24.2609	35.7881	14.8114
GGAATCCTGGGACCCCTGGA	84	-	3	-	48622410	GGGGAGGGTCCCTTCCTGTCCTGACCTCTTCACCTCCTCAGGGCTTCCCTGGAGCAGATGGGCGTCCAGGCAGCCCTGGCCGCGCCGGGGAATCCTGGGACCCCTGGAGCCCCTGGCCTAAAGGTGAGCAAGCCTTGTCCTGCAGGTCAGGGTGGGCGCTGCCTGAGTGGGTGGGGTGGCT	3	48622502	48622501	-	G	GGGCGTCCAGGCAGCCCTGGCCGCGCCGGG[-/G]AATCCTGGGACCCCTGGAGCCCCTGGCCTA	GGGGAGGGTCCCTTCCTGTCCTGACCTCTTCACCTCCTCAGGGCTTCCCTGGAGCAGATGGGCGTCCAGGCAGCCCTGGCCGCGCCGGGAATCCTGGGACCCCTGGAGCCCCTGGCCTAAAGGTGAGCAAGCCTTGTCCTGCAGGTCAGGGTGGGCGCTGCCTGAGTGGGTGGGGTGGCT	7.26273	50.0333	24.121	35.6366	14.7023
GAATGCTATGCTTAGATTAG	71	+	17	-	41244199	AGTATTAATGAAATAGGTTCCAGTGATGAAAACATTCAAGCAGAACTAGGTAGAAACAGAGGGCCAAAATTGAATGCTATGCTTAGATTTAGGGGTTTTGCAACCTGAGGTCTATAAACAAAGTCTTCCTGGAAGTAATTGTAAGCATCCTGAAATAAAAAAGCAAGAATATGAAGAAGTA	17	41244291	41244290	-	T	AGGGCCAAAATTGAATGCTATGCTTAGATT[-/T]AGGGGTTTTGCAACCTGAGGTCTATAAACA	AGTATTAATGAAATAGGTTCCAGTGATGAAAACATTCAAGCAGAACTAGGTAGAAACAGAGGGCCAAAATTGAATGCTATGCTTAGATTAGGGGTTTTGCAACCTGAGGTCTATAAACAAAGTCTTCCTGGAAGTAATTGTAAGCATCCTGAAATAAAAAAGCAAGAATATGAAGAAGTA	7.22939	50.0235	24.2227	35.7179	14.8036
TCAATCAGCTGCTCACCTCG	84	-	6	+	157100231	TCAGCAAGGCGGCCGCCGGCTCGGCGGCGGGGGGCTTCCAGCGCTTCGCCGGCCAGAACCAGCACCCGTCGGGGGCCACCCCGACCCTCAAATCAGCTGCTCACCTCGCCCAGCCCCATGATGCGGAGCTACGGCGGCAGCTACCCCGAGTACAGCAGCCCCAGCGCGCCGCCGCCGCCGC	6	157100323	157100322	+	A	GCACCCGTCGGGGGCCACCCCGACCCTCAA[-/A]TCAGCTGCTCACCTCGCCCAGCCCCATGAT	TCAGCAAGGCGGCCGCCGGCTCGGCGGCGGGGGGCTTCCAGCGCTTCGCCGGCCAGAACCAGCACCCGTCGGGGGCCACCCCGACCCTCAATCAGCTGCTCACCTCGCCCAGCCCCATGATGCGGAGCTACGGCGGCAGCTACCCCGAGTACAGCAGCCCCAGCGCGCCGCCGCCGCCGC	7.21084	50.0223	24.0765	35.5585	14.6906
GAAATACTGAGAGCAATGCA	83	-	2	+	48022999	GCCCTTATTGTTTATAAATACATTTCTTTCTAGGTTCAAAATCAAAGGAAGCCCAGAAGGGAGGTCATTTTTACAGTGCAAAGCCTGAAATTACTGAGAGCAATGCAACGTGCAGATGAAGCCTTAAATAAAGACAAGATTAAGAGGCTTGAATTGGCAGTTTGTGATGAGCCCTCAGAGC	2	48023091	48023090	+	T	AGGTCATTTTTACAGTGCAAAGCCTGAAAT[-/T]ACTGAGAGCAATGCAACGTGCAGATGAAGC	GCCCTTATTGTTTATAAATACATTTCTTTCTAGGTTCAAAATCAAAGGAAGCCCAGAAGGGAGGTCATTTTTACAGTGCAAAGCCTGAAATACTGAGAGCAATGCAACGTGCAGATGAAGCCTTAAATAAAGACAAGATTAAGAGGCTTGAATTGGCAGTTTGTGATGAGCCCTCAGAGC	7.18909	50.0164	24.0804	35.5486	14.7046
TCAATCAAAAGGCTTAAAAG	82	-	13	-	23945147	CATTTTCTTTTGCTTTTTTTCAGTTATCTGACTGGATCAAGATTGGAGATCTGACTTCCAAAAATTGTCATCTTTTTGTAAACCTTCAAATCAAAAGGCTTAAAAGGGGGAGGTATAATATTGACTTTACCAGAAGTATATACCATGTTGGGTTGCACAAAGATTGAGTTTTTTTGTTTGT	13	23945239	23945238	-	A	AAAAATTGTCATCTTTTTGTAAACCTTCAA[-/A]TCAAAAGGCTTAAAAGGGGGAGGTATAATA	CATTTTCTTTTGCTTTTTTTCAGTTATCTGACTGGATCAAGATTGGAGATCTGACTTCCAAAAATTGTCATCTTTTTGTAAACCTTCAATCAAAAGGCTTAAAAGGGGGAGGTATAATATTGACTTTACCAGAAGTATATACCATGTTGGGTTGCACAAAGATTGAGTTTTTTTGTTTGT	7.18882	49.9907	23.8982	35.2916	14.6088
CCTCCCTGCAGGTGCATTGC	73	+	3	-	49162506	GGTGAGACTGGAGCAGCTATGAGTGGGTTGGTTGGTGGGCAGGCTTCCCAGGGATGACACATTTCTTCTTCCTCCTCCCTGCAGGTGCAATTGCTGGTTTCCACGGGGACCCACGGCTGCCATATGGGGGCCAGTGCCGGCCCTGTCCCTGTCCTGAAGGCCCTGGGAGCCAACGGCACTT	3	49162598	49162597	-	A	CATTTCTTCTTCCTCCTCCCTGCAGGTGCA[-/A]TTGCTGGTTTCCACGGGGACCCACGGCTGC	GGTGAGACTGGAGCAGCTATGAGTGGGTTGGTTGGTGGGCAGGCTTCCCAGGGATGACACATTTCTTCTTCCTCCTCCCTGCAGGTGCATTGCTGGTTTCCACGGGGACCCACGGCTGCCATATGGGGGCCAGTGCCGGCCCTGTCCCTGTCCTGAAGGCCCTGGGAGCCAACGGCACTT	7.18394	49.9843	23.7512	35.1089	14.5126
TACTTCTGTCAGCTGATTGA	75	+	19	+	1220297	CAGGCAGCTGCAAAGGGGACCCCTGTGAGGGGCAGGGAGGCCTCGGCCCCAGGACGGGTGTGTGCTGCCCGCAGGTACTTCTGTCAGCTGAATTGACGGCCTGGAGTACCTGCATAGCCAGGGCATTGTGCACAAGGACATCAAGCCGGGGAACCTGCTGCTCACCACCGGTGGCACCCTC	19	1220389	1220388	+	A	GTGCTGCCCGCAGGTACTTCTGTCAGCTGA[-/A]TTGACGGCCTGGAGTACCTGCATAGCCAGG	CAGGCAGCTGCAAAGGGGACCCCTGTGAGGGGCAGGGAGGCCTCGGCCCCAGGACGGGTGTGTGCTGCCCGCAGGTACTTCTGTCAGCTGATTGACGGCCTGGAGTACCTGCATAGCCAGGGCATTGTGCACAAGGACATCAAGCCGGGGAACCTGCTGCTCACCACCGGTGGCACCCTC	7.18752	49.9773	23.8303	35.189	14.5785
GCCAGTGCCTGAATGGACGG	82	-	20	-	10622370	CACCTGTCAGTTTCAGGGAGACCTTGCATCACCATGGGGAGTGTGATACCAGATGGGGCCAAATGGGATGATGACTGTAATACCTGCCAAGTGCCTGAATGGACGGATCGCCTGCTCAAAGGTAGGACATGATGGCTGCCGCAGTTCACCTGTGTTCTGGAATCAGGGATGAGCATGCCTG	20	10622462	10622461	-	A	CAAATGGGATGATGACTGTAATACCTGCCA[-/A]GTGCCTGAATGGACGGATCGCCTGCTCAAA	CACCTGTCAGTTTCAGGGAGACCTTGCATCACCATGGGGAGTGTGATACCAGATGGGGCCAAATGGGATGATGACTGTAATACCTGCCAGTGCCTGAATGGACGGATCGCCTGCTCAAAGGTAGGACATGATGGCTGCCGCAGTTCACCTGTGTTCTGGAATCAGGGATGAGCATGCCTG	10.97	49.7383	37.0371	45.5434	30.9782
GTTTTCTAGGGGGGGCTGTC	74	+	19	-	30193787	GGTGGTGTGCACTCAGTGGGAACTTAAGTAAGGCCATCGCTTATGAATAAGACCCACTAATTGAACGATTCCATGTTTTCTAGGGGGGGGCTGTCGGGGGGCTGTTAGGTGCCTGGATGACAAGTGGACAGTTTAAGCCGGTTCCTCAGATCCTAATGGAGCTGCCCCCTGCCGAGCAACA	19	30193879	30193878	-	G	ATTGAACGATTCCATGTTTTCTAGGGGGGG[-/G]CTGTCGGGGGGCTGTTAGGTGCCTGGATGA	GGTGGTGTGCACTCAGTGGGAACTTAAGTAAGGCCATCGCTTATGAATAAGACCCACTAATTGAACGATTCCATGTTTTCTAGGGGGGGCTGTCGGGGGGCTGTTAGGTGCCTGGATGACAAGTGGACAGTTTAAGCCGGTTCCTCAGATCCTAATGGAGCTGCCCCCTGCCGAGCAACA	17.7436	49.7331	34.5168	43.9329	29.0884
CTGTGGAGAGGGGGGCTGCG	74	+	2	-	31625879	AGCAGACTCCTCTCCCTGAGTTCATTCTCCTTAACTCTTGACCACCCAGTGGGGCTGAGTGGAACCAAGCTCGGCTGTGGAGAGGGGGGGCTGCGGGGCTTGCACAGTGATGCTCTCCAAGTATGATCGTCTGCAGAACAAGATCGTGTATCCTTTGCCTGCTGGCTGACCACCCACATGG	2	31625971	31625970	-	G	TGGAACCAAGCTCGGCTGTGGAGAGGGGGG[-/G]CTGCGGGGCTTGCACAGTGATGCTCTCCAA	AGCAGACTCCTCTCCCTGAGTTCATTCTCCTTAACTCTTGACCACCCAGTGGGGCTGAGTGGAACCAAGCTCGGCTGTGGAGAGGGGGGCTGCGGGGCTTGCACAGTGATGCTCTCCAAGTATGATCGTCTGCAGAACAAGATCGTGTATCCTTTGCCTGCTGGCTGACCACCCACATGG	17.6863	49.7287	36.003	44.9585	30.1684
ATGACTTTTGCCTGGCTGCT	75	+	5	+	176686959	TTTTGCTTGTCCCTGATTTTCCTGCTTTAGGTCGGTTGATGCGCTGTGTCCGCTGTCCTGTGGCATACCACGCCAATGACTTTTGCCTGGCCTGCTGGGTCAAAGATCCTTGCATCTAATAGTATCATCTGCCCTAATCACTTTACCCCTAGGCGGGGCTGCCGAAATCATGAGCATGTTA	5	176687051	176687050	+	C	GGCATACCACGCCAATGACTTTTGCCTGGC[-/C]TGCTGGGTCAAAGATCCTTGCATCTAATAG	TTTTGCTTGTCCCTGATTTTCCTGCTTTAGGTCGGTTGATGCGCTGTGTCCGCTGTCCTGTGGCATACCACGCCAATGACTTTTGCCTGGCTGCTGGGTCAAAGATCCTTGCATCTAATAGTATCATCTGCCCTAATCACTTTACCCCTAGGCGGGGCTGCCGAAATCATGAGCATGTTA	10.8939	49.7277	37.1079	45.6605	31.0412
CCCCCACACGAAGGCCTGCA	74	+	19	+	11222212	GACACCTGCAGCCAGCTCTGCGTGAACCTGGAGGGTGGCTACAAGTGCCAGTGTGAGGAAGGCTTCCAGCTGGACCCCCACACGAAGGCCTTGCAAGGCTGTGGGTGAGCACGGGAAGGCGGCGGGTGGGGGCGGCCTCACCCCTTGCAGGCAGCAGTGGTGGGGGAGTTTCATCCTCTGA	19	11222304	11222303	+	T	GCTTCCAGCTGGACCCCCACACGAAGGCCT[-/T]GCAAGGCTGTGGGTGAGCACGGGAAGGCGG	GACACCTGCAGCCAGCTCTGCGTGAACCTGGAGGGTGGCTACAAGTGCCAGTGTGAGGAAGGCTTCCAGCTGGACCCCCACACGAAGGCCTGCAAGGCTGTGGGTGAGCACGGGAAGGCGGCGGGTGGGGGCGGCCTCACCCCTTGCAGGCAGCAGTGGTGGGGGAGTTTCATCCTCTGA	13.3493	49.6964	38.9484	49.5907	32.7442
TACCTGATGGGGGACCTGCT	75	+	19	+	1206981	ACGTTCATCCACCGCATCGACTCCACCGAGGTCATCTACCAGCCGCGCCGCAAGCGGGCCAAGCTCATCGGCAAGTACCTGATGGGGGACCCTGCTGGGGGAAGGCTCTTACGGCAAGGTGAAGGAGGTGCTGGACTCGGAGACGCTGTGCAGGAGGGCCGTCAAGATCCTCAAGAAGAAG	19	1207073	1207072	+	C	AGCTCATCGGCAAGTACCTGATGGGGGACC[-/C]TGCTGGGGGAAGGCTCTTACGGCAAGGTGA	ACGTTCATCCACCGCATCGACTCCACCGAGGTCATCTACCAGCCGCGCCGCAAGCGGGCCAAGCTCATCGGCAAGTACCTGATGGGGGACCTGCTGGGGGAAGGCTCTTACGGCAAGGTGAAGGAGGTGCTGGACTCGGAGACGCTGTGCAGGAGGGCCGTCAAGATCCTCAAGAAGAAG	13.2367	49.6951	37.4561	46.2064	31.3278
TCTCTTTTTCCCACGCTGGC	72	+	X	-	148564609	TATAATGTAACCCATTCTGCTCTGTCGCTTCCTGTTTCAGGCAGGCAATCCATGGACCTTGTGGAACTTGTGTCTCTTTTTCCCACGCTTGGCTGGACTTGCAGGACTGCAGGTTCCACCTCGCTGCCCCGTTCCTTCATTTCACGTTGAGCTGTGCAGAGAAGGCAAGAACCTTCTGAAG	X	148564701	148564700	-	T	TGTGGAACTTGTGTCTCTTTTTCCCACGCT[-/T]GGCTGGACTTGCAGGACTGCAGGTTCCACC	TATAATGTAACCCATTCTGCTCTGTCGCTTCCTGTTTCAGGCAGGCAATCCATGGACCTTGTGGAACTTGTGTCTCTTTTTCCCACGCTGGCTGGACTTGCAGGACTGCAGGTTCCACCTCGCTGCCCCGTTCCTTCATTTCACGTTGAGCTGTGCAGAGAAGGCAAGAACCTTCTGAAG	13.7218	49.6857	39.1949	49.3198	32.831
CCCAGAGCTGCAGATAGAAA	84	-	1	+	45973801	ACAAAACAAACTAGGGCTCCCTCGGACAAGGTCATAACTCCCCTCATGCTGACAGTACCCTCTATTTTGTCCACTGTTCCAGAGCCTCCCAAGAGCTGCAGATAGAAATCATTGCTGACTACGAGGTGCACCCCAACCGACGCCCCAAGATCCTGGCCCAGACAGCAGCCCATGTAGCTGG	1	45973893	45973892	+	A	CTATTTTGTCCACTGTTCCAGAGCCTCCCA[-/A]GAGCTGCAGATAGAAATCATTGCTGACTAC	ACAAAACAAACTAGGGCTCCCTCGGACAAGGTCATAACTCCCCTCATGCTGACAGTACCCTCTATTTTGTCCACTGTTCCAGAGCCTCCCAGAGCTGCAGATAGAAATCATTGCTGACTACGAGGTGCACCCCAACCGACGCCCCAAGATCCTGGCCCAGACAGCAGCCCATGTAGCTGG	13.7186	49.6852	39.2058	49.3346	32.8371
CCAATGGGTGAGCCTTACCA	86	-	3	+	9786096	TGAGTTCCCTGCGTCAGCGCAAGCGGGGTAGGAGCCCCCGGCCCAGTTCGAGCTCAGACAGCGACAGTGATAAGTCCACAGAAGACCCCCCCAATGGGTGAGCCTTACCATCACCCAGCCCCCCAAGAGAGTGAGCAAAGCTGCCATTCTTCCCAGCATACTCCCAGTTACCCCTTTATTT	3	9786188	9786187	+	C	CGACAGTGATAAGTCCACAGAAGACCCCCC[-/C]AATGGGTGAGCCTTACCATCACCCAGCCCC	TGAGTTCCCTGCGTCAGCGCAAGCGGGGTAGGAGCCCCCGGCCCAGTTCGAGCTCAGACAGCGACAGTGATAAGTCCACAGAAGACCCCCCAATGGGTGAGCCTTACCATCACCCAGCCCCCCAAGAGAGTGAGCAAAGCTGCCATTCTTCCCAGCATACTCCCAGTTACCCCTTTATTT	9.60736	49.6832	23.3095	34.3651	14.1849
AGTTTCTCAGGATGAATTCT	73	+	10	-	90987879	CTGATGCTGGTTTTGACGTGTGGATGGGCAACAGCAGAGGAAATACCTGGTCTCGGAAACATAAGACACTCTCAGTTTCTCAGGATGAAATTCTGGGCTTTCAGGTATATATGAATTGATAATGGCATGGATGTATTTCCTTAGTACTCTTAAAGCAGACAACAGGCTTCCAGCAGAAGAG	10	90987971	90987970	-	A	CATAAGACACTCTCAGTTTCTCAGGATGAA[-/A]TTCTGGGCTTTCAGGTATATATGAATTGAT	CTGATGCTGGTTTTGACGTGTGGATGGGCAACAGCAGAGGAAATACCTGGTCTCGGAAACATAAGACACTCTCAGTTTCTCAGGATGAATTCTGGGCTTTCAGGTATATATGAATTGATAATGGCATGGATGTATTTCCTTAGTACTCTTAAAGCAGACAACAGGCTTCCAGCAGAAGAG	8.22262	49.6742	23.4197	34.5558	14.2336
AAAATATTCCCATGGAAAAG	84	-	13	+	32910836	TAGTCATGATTTCTAGAGGCAAAGAATCATACAAAATGTCAGACAAGCTCAAAGGTAACAATTATGAATCTGATGTTGAATTAACCAAAAAATATTCCCATGGAAAAGAATCAAGATGTATGTGCTTTAAATGAAAATTATAAAAACGTTGAGCTGTTGCCACCTGAAAAATACATGAGAG	13	32910928	32910927	+	A	TTATGAATCTGATGTTGAATTAACCAAAAA[-/A]TATTCCCATGGAAAAGAATCAAGATGTATG	TAGTCATGATTTCTAGAGGCAAAGAATCATACAAAATGTCAGACAAGCTCAAAGGTAACAATTATGAATCTGATGTTGAATTAACCAAAAATATTCCCATGGAAAAGAATCAAGATGTATGTGCTTTAAATGAAAATTATAAAAACGTTGAGCTGTTGCCACCTGAAAAATACATGAGAG	8.23452	49.6737	23.5454	34.743	14.3031
CGAATGGGCTACCTGCCAGT	85	-	X	-	31196746	TTAGACTACATCAGGAGAAGATGTTCGAGACTTTGCCAAGGTACTAAAAAACAAATTTCGAACCAAAAGGTATTTTGCGAAGCATCCCCCGAATGGGCTACCTGCCAGTGCAGACTGTCTTAGAGGGGGACAACATGGAAACGTGAGTAGTAGCAAAAGCAGAACACACTCTTGTTTGATG	X	31196838	31196837	-	C	GAACCAAAAGGTATTTTGCGAAGCATCCCC[-/C]GAATGGGCTACCTGCCAGTGCAGACTGTCT	TTAGACTACATCAGGAGAAGATGTTCGAGACTTTGCCAAGGTACTAAAAAACAAATTTCGAACCAAAAGGTATTTTGCGAAGCATCCCCGAATGGGCTACCTGCCAGTGCAGACTGTCTTAGAGGGGGACAACATGGAAACGTGAGTAGTAGCAAAAGCAGAACACACTCTTGTTTGATG	8.21661	49.6707	23.2862	34.3708	14.1537
GAAGAGGAAAACGTTATTCA	75	+	19	+	11224294	GGACTGGATCCACAGCAACATCTACTGGACCGACTCTGTCCTGGGCACTGTCTCTGTTGCGGATACCAAGGGCGTGAAGAGGAAAACGTTAATTCAGGGAGAACGGCTCCAAGCCAAGGGCCATCGTGGTGGATCCTGTTCATGGGTGCGTATCCACGACGCTGAGGGCTGCAGAGGGAAT	19	11224386	11224385	+	A	GATACCAAGGGCGTGAAGAGGAAAACGTTA[-/A]TTCAGGGAGAACGGCTCCAAGCCAAGGGCC	GGACTGGATCCACAGCAACATCTACTGGACCGACTCTGTCCTGGGCACTGTCTCTGTTGCGGATACCAAGGGCGTGAAGAGGAAAACGTTATTCAGGGAGAACGGCTCCAAGCCAAGGGCCATCGTGGTGGATCCTGTTCATGGGTGCGTATCCACGACGCTGAGGGCTGCAGAGGGAAT	8.21754	49.6636	23.2387	34.331	14.114
TCAATGCATGGTTCTGGTCC	86	-	17	-	37830834	TGAAATGGATGTGAGCAAATGGGGGTCCCTGCCTTGAGGTCAGGGTGGGGGGCAGCATGCTCACCAGCCCCTCCCTCCTTAGGTGTCCCCTCAATGCATGGTTCTGGTCCACAGTTTTCCACACCAGGGACACTGACCTCACAGAGGTGAGCATTCCTCCAGCTCCCCCTCCTGCACAGGG	17	37830926	37830925	-	C	CTCACCAGCCCCTCCCTCCTTAGGTGTCCC[-/C]TCAATGCATGGTTCTGGTCCACAGTTTTCC	TGAAATGGATGTGAGCAAATGGGGGTCCCTGCCTTGAGGTCAGGGTGGGGGGCAGCATGCTCACCAGCCCCTCCCTCCTTAGGTGTCCCTCAATGCATGGTTCTGGTCCACAGTTTTCCACACCAGGGACACTGACCTCACAGAGGTGAGCATTCCTCCAGCTCCCCCTCCTGCACAGGG	8.21755	49.6619	23.2449	34.3496	14.1134
CTCCAGTACTTCAAGATTTT	75	+	X	-	154158169	CTAAGAATTTCATGAAGAACCTTTTCTTACTGAGCACTAGGCAAAATGTAGAAGGTTCATATGACGGGGCATATGCTCCAGTACTTCAAAGATTTTAGGTCATTAAATGATTCAACAAATAGAACAAAGAAACACACAGCTCATTTCTCAAAAAAAGGGGAGGAAGAAAACTTGGAAGGCT	X	154158261	154158260	-	A	TATGACGGGGCATATGCTCCAGTACTTCAA[-/A]GATTTTAGGTCATTAAATGATTCAACAAAT	CTAAGAATTTCATGAAGAACCTTTTCTTACTGAGCACTAGGCAAAATGTAGAAGGTTCATATGACGGGGCATATGCTCCAGTACTTCAAGATTTTAGGTCATTAAATGATTCAACAAATAGAACAAAGAAACACACAGCTCATTTCTCAAAAAAAGGGGAGGAAGAAAACTTGGAAGGCT	8.21994	49.6603	23.2776	34.4086	14.1269
TGAATTAGCATGTGAGACCA	84	-	13	+	32913132	TGAAAAAGAGCAAGGTACTAGTGAAATCACCAGTTTTAGCCATCAATGGGCAAAGACCCTAAAGTACAGAGAGGCCTGTAAAGACCTTGAAATTAGCATGTGAGACCATTGAGATCACAGCTGCCCCAAAGTGTAAAGAAATGCAGAATTCTCTCAATAATGATAAAAACCTTGTTTCTAT	13	32913224	32913223	+	A	AAGTACAGAGAGGCCTGTAAAGACCTTGAA[-/A]TTAGCATGTGAGACCATTGAGATCACAGCT	TGAAAAAGAGCAAGGTACTAGTGAAATCACCAGTTTTAGCCATCAATGGGCAAAGACCCTAAAGTACAGAGAGGCCTGTAAAGACCTTGAATTAGCATGTGAGACCATTGAGATCACAGCTGCCCCAAAGTGTAAAGAAATGCAGAATTCTCTCAATAATGATAAAAACCTTGTTTCTAT	8.21693	49.6596	23.2634	34.3912	14.1175
GTAATCAAGGTACAGCTTGG	84	-	X	-	18938065	GTGATGAGAAGTTGTTTGACAATGCCAGCGAAGGGACTTTCAGTCCTGATAGTGATTCAGATTTGGTAGGATATCTGGAAGACACCTGTTAATCAAGGTACAGCTTGGAATGCTTTTGTGGGTAGTTCGCTGAATTTATTTAAACTTTAGCATTGTGATAAAATTGCCCTAAGACTCAAAT	X	18938157	18938156	-	T	GATTTGGTAGGATATCTGGAAGACACCTGT[-/T]AATCAAGGTACAGCTTGGAATGCTTTTGTG	GTGATGAGAAGTTGTTTGACAATGCCAGCGAAGGGACTTTCAGTCCTGATAGTGATTCAGATTTGGTAGGATATCTGGAAGACACCTGTAATCAAGGTACAGCTTGGAATGCTTTTGTGGGTAGTTCGCTGAATTTATTTAAACTTTAGCATTGTGATAAAATTGCCCTAAGACTCAAAT	8.21145	49.6592	23.2293	34.3422	14.0981
AGATGGTTCGTACAGATTCC	72	+	3	+	37067161	AGATGGTTAAATCCACAACAAGTCTGACCTCGTCTTCTACTTCTGGAAGTAGTGATAAGGTCTATGCCCACCAGATGGTTCGTACAGATTCTCCGGGAACAGAAGCTTGATGCATTTCTGCAGCCTCTGAGCAAACCCCTGTCCAGTCAGCCCCAGGCCATTGTCACAGAGGATAAGACAG	3	37067253	37067252	+	T	CTATGCCCACCAGATGGTTCGTACAGATTC[-/T]CCGGGAACAGAAGCTTGATGCATTTCTGCA	AGATGGTTAAATCCACAACAAGTCTGACCTCGTCTTCTACTTCTGGAAGTAGTGATAAGGTCTATGCCCACCAGATGGTTCGTACAGATTCCCGGGAACAGAAGCTTGATGCATTTCTGCAGCCTCTGAGCAAACCCCTGTCCAGTCAGCCCCAGGCCATTGTCACAGAGGATAAGACAG	8.20627	49.6586	23.2033	34.307	14.0824
CAAATCCTCTGAGGTGAGCC	85	-	16	-	57994664	CTGCTGATCACTGGCCCCTCTGCAGGCCTGGGCTGCGGCTGCTTCTGTGGCTGGAGCAGAATCTGGAAAGAGTGCTTCCTCAGCCCCCCCAAATCCTCTGAGGTGAGCCAAGGAAGGGAGAGGCAGGGAGTTGAGTATATGGGGGGGCTTCTGGGGCCCCAGGAGGGACTGCCTCCTCCAG	16	57994756	57994755	-	C	AATCTGGAAAGAGTGCTTCCTCAGCCCCCC[-/C]AAATCCTCTGAGGTGAGCCAAGGAAGGGAG	CTGCTGATCACTGGCCCCTCTGCAGGCCTGGGCTGCGGCTGCTTCTGTGGCTGGAGCAGAATCTGGAAAGAGTGCTTCCTCAGCCCCCCAAATCCTCTGAGGTGAGCCAAGGAAGGGAGAGGCAGGGAGTTGAGTATATGGGGGGGCTTCTGGGGCCCCAGGAGGGACTGCCTCCTCCAG	8.23924	49.6585	23.4622	34.7	14.2206
GCAAAAAATTAAACGATTTA	72	+	8	+	61728933	TTGTTCTTTCAGCTCTTATCTTCATTGTCAGTGGGCATCTATAGAAGATCTGGAAAAAGATAAGAGAATTCAGCAAAAAATTAAACGATTTTAAGGCAAAGCAGGGCCAGAACAAGTTCCTTTCAGAGGTACGACATACCTGCTTACTTTTCCAAAGTATTTACTTTGTTAAAATGTTCTA	8	61729025	61729024	+	T	AAGAGAATTCAGCAAAAAATTAAACGATTT[-/T]AAGGCAAAGCAGGGCCAGAACAAGTTCCTT	TTGTTCTTTCAGCTCTTATCTTCATTGTCAGTGGGCATCTATAGAAGATCTGGAAAAAGATAAGAGAATTCAGCAAAAAATTAAACGATTTAAGGCAAAGCAGGGCCAGAACAAGTTCCTTTCAGAGGTACGACATACCTGCTTACTTTTCCAAAGTATTTACTTTGTTAAAATGTTCTA	8.2179	49.6584	23.2921	34.4433	14.1293
AAAATCCTTCCTTGGTAAAA	82	-	17	-	41256057	CCTGAACATCTAAAAGATGAAGTTTCTATCATCCAAAGTATGGGCTACAGAAACCGTGCCAAAAGACTTCTACAGAGTGAACCCGAAAAATCCTTCCTTGGTAAAACCATTTGTTTTCTTCTTCTTCTTCTTCTTCTTTTCTTTTTTTTTTCTTTTTTTTTTTTGAGATGGAGTCTTGCTC	17	41256149	41256148	-	A	CAAAAGACTTCTACAGAGTGAACCCGAAAA[-/A]TCCTTCCTTGGTAAAACCATTTGTTTTCTT	CCTGAACATCTAAAAGATGAAGTTTCTATCATCCAAAGTATGGGCTACAGAAACCGTGCCAAAAGACTTCTACAGAGTGAACCCGAAAATCCTTCCTTGGTAAAACCATTTGTTTTCTTCTTCTTCTTCTTCTTCTTTTCTTTTTTTTTTCTTTTTTTTTTTTGAGATGGAGTCTTGCTC	8.19933	49.6582	23.1637	34.2496	14.06
CTTATAGAAAGAAAGATTCT	75	+	X	-	154157644	CATTTCCATCTATTAGACCTATATATCTGACCAGGGTCCTATTCCAAGACAACTCTTCTCATCTTCCAGCAGCATCTTATAGAAAGAAAAGATTCTGGGGTCCAAGAAAGCAGTCATTTCTTACAAGGAGCCAAAAAAAATAACCTTTCTTTAGCCATTCTAACCTTGGAGATGACTGGTG	X	154157736	154157735	-	A	CATCTTCCAGCAGCATCTTATAGAAAGAAA[-/A]GATTCTGGGGTCCAAGAAAGCAGTCATTTC	CATTTCCATCTATTAGACCTATATATCTGACCAGGGTCCTATTCCAAGACAACTCTTCTCATCTTCCAGCAGCATCTTATAGAAAGAAAGATTCTGGGGTCCAAGAAAGCAGTCATTTCTTACAAGGAGCCAAAAAAAATAACCTTTCTTTAGCCATTCTAACCTTGGAGATGACTGGTG	8.19535	49.658	23.1389	34.2125	14.0466
ATGATAACAGTTTTCATTGA	71	+	1	-	46659159	GACCCTAACCTATCCCTGGGCTCCCCAGGATGCTGCGCTCTCTGCTTTCAGCCCAGGGGGTGTCTCCTCAGATGATAACAGTTTTCATTTGACGGCTACTATGAGGTGAGCAGGACTTGGGGGGTGCCTCGGGTGGAGTACAACATGGAGCAGCAGTGATTGCCAGGGACGGGCAAGGGAG	1	46659251	46659250	-	T	GTGTCTCCTCAGATGATAACAGTTTTCATT[-/T]GACGGCTACTATGAGGTGAGCAGGACTTGG	GACCCTAACCTATCCCTGGGCTCCCCAGGATGCTGCGCTCTCTGCTTTCAGCCCAGGGGGTGTCTCCTCAGATGATAACAGTTTTCATTGACGGCTACTATGAGGTGAGCAGGACTTGGGGGGTGCCTCGGGTGGAGTACAACATGGAGCAGCAGTGATTGCCAGGGACGGGCAAGGGAG	8.18111	49.6578	23.0522	34.0814	13.9999
AAAATTCAACAAAAGAGCCC	84	-	2	+	203420588	TTCCTGATGTTCTGCCTACTCAGATCTATCCTCTCCCCAAGCAGCAGAACCTTCCCAAGAGACCTACTAGTTTGCCTTTGAACACCAAAAAATTCAACAAAAGAGCCCCGGCTAAAATTTGGCAGCAAGCACAAATCAAACTTGAAACAAGTCGAAACTGGAGTTGCCAAGATGAATACAA	2	203420680	203420679	+	A	ACCTACTAGTTTGCCTTTGAACACCAAAAA[-/A]TTCAACAAAAGAGCCCCGGCTAAAATTTGG	TTCCTGATGTTCTGCCTACTCAGATCTATCCTCTCCCCAAGCAGCAGAACCTTCCCAAGAGACCTACTAGTTTGCCTTTGAACACCAAAAATTCAACAAAAGAGCCCCGGCTAAAATTTGGCAGCAAGCACAAATCAAACTTGAAACAAGTCGAAACTGGAGTTGCCAAGATGAATACAA	8.25359	49.6574	23.6155	34.9396	14.2992
AAAATAGCAGTGCAGTTCGG	82	-	X	-	119589255	TTTCTTTTAGAAAACTGTAACCATTTCAGACCATGGCACTGTGACATATAATGGAAGCATTTGTGGGGATGATCAGAATGGTCCCAAAAATAGCAGTGCAGTTCGGACCTGGCTTTTCCTGGATTGCGAATTTTACCAAGGCAGCATCTACTTATTCAATTGACAGCGTCTCATTTTCCTA	X	119589347	119589346	-	A	TTTGTGGGGATGATCAGAATGGTCCCAAAA[-/A]TAGCAGTGCAGTTCGGACCTGGCTTTTCCT	TTTCTTTTAGAAAACTGTAACCATTTCAGACCATGGCACTGTGACATATAATGGAAGCATTTGTGGGGATGATCAGAATGGTCCCAAAATAGCAGTGCAGTTCGGACCTGGCTTTTCCTGGATTGCGAATTTTACCAAGGCAGCATCTACTTATTCAATTGACAGCGTCTCATTTTCCTA	8.19547	49.6574	23.1551	34.2421	14.0531
GCCATCCTGGTGGCTATTGA	71	+	13	-	52515129	GGCGCAACGGTTTAACCATTTCTAGCGATGTCAGTGACGCTATGACAGACCACGAGATGAAAGGACAGACAGCCATCCTGGTGGCTATTTGACGGTATCTTCTGCTTCTGCCTTCCTTCCGCTCTCTCAGAAATACAGTTTTCTGCAGATATCAGGCAAAAGAGTCCTCCTTTATAAAAGA	13	52515221	52515220	-	T	AAAGGACAGACAGCCATCCTGGTGGCTATT[-/T]GACGGTATCTTCTGCTTCTGCCTTCCTTCC	GGCGCAACGGTTTAACCATTTCTAGCGATGTCAGTGACGCTATGACAGACCACGAGATGAAAGGACAGACAGCCATCCTGGTGGCTATTGACGGTATCTTCTGCTTCTGCCTTCCTTCCGCTCTCTCAGAAATACAGTTTTCTGCAGATATCAGGCAAAAGAGTCCTCCTTTATAAAAGA	8.20302	49.6565	23.2311	34.3651	14.0904
ATAATTCAGCAACTAATAGA	84	-	X	-	154158901	AAAGAGCTCATGGACCTGCTTTGTTGACTAAAGATAATGCCTTATTCAAAGTTAGCATCTCTTTGTTAAAGACAAACAAAACTTCCAATTAATTCAGCAACTAATAGAAAGACTCACATTGATGGCCCATCATTATTAATTGAGAATAGTCCATCAGTCTGGCAAAATATATTAGAAAGTG	X	154158993	154158992	-	T	TCTTTGTTAAAGACAAACAAAACTTCCAAT[-/T]AATTCAGCAACTAATAGAAAGACTCACATT	AAAGAGCTCATGGACCTGCTTTGTTGACTAAAGATAATGCCTTATTCAAAGTTAGCATCTCTTTGTTAAAGACAAACAAAACTTCCAATAATTCAGCAACTAATAGAAAGACTCACATTGATGGCCCATCATTATTAATTGAGAATAGTCCATCAGTCTGGCAAAATATATTAGAAAGTG	8.21776	49.6565	23.3414	34.5334	14.1489
TCAATGTAGGCTTCTGTGAG	86	-	15	-	72636367	GTGAAAAGTGTTGCTGGGGCCCCTTCTGAGGGGCTTATCTTGCCATTTCTTCATGTCCTCTTGCAGGCGAGGTGTCCAGGCCCAACCCCCTCAATGTAGGCTTCTGTGAGCAGGAGTTTGAACAGACCTGAGCCCCAGGCACCGAGGAGGGTGCTGGCTGTAGGTGAATGGTAGTGGAGCC	15	72636459	72636458	-	C	CTTGCAGGCGAGGTGTCCAGGCCCAACCCC[-/C]TCAATGTAGGCTTCTGTGAGCAGGAGTTTG	GTGAAAAGTGTTGCTGGGGCCCCTTCTGAGGGGCTTATCTTGCCATTTCTTCATGTCCTCTTGCAGGCGAGGTGTCCAGGCCCAACCCCTCAATGTAGGCTTCTGTGAGCAGGAGTTTGAACAGACCTGAGCCCCAGGCACCGAGGAGGGTGCTGGCTGTAGGTGAATGGTAGTGGAGCC	8.16336	49.6561	22.9847	33.9889	13.9597
TGTGGATTCTGACCCATTGC	71	+	X	-	148564249	GTGTGGGTTGGCTTCAATCCTGATGAATTTCTAGCTAACTTTTCTGACATCCATGCAGGGGAACTGTATTTTGTGGATTCTGACCCATTTGCAGGATCACAATATGTATAATGATTCCCAAGGTGGAGATCTTTTCCAGTTGTTGATGCCTTGAGTTTTGCCAACCATGGATGGCAAATGT	X	148564341	148564340	-	T	GGAACTGTATTTTGTGGATTCTGACCCATT[-/T]GCAGGATCACAATATGTATAATGATTCCCA	GTGTGGGTTGGCTTCAATCCTGATGAATTTCTAGCTAACTTTTCTGACATCCATGCAGGGGAACTGTATTTTGTGGATTCTGACCCATTGCAGGATCACAATATGTATAATGATTCCCAAGGTGGAGATCTTTTCCAGTTGTTGATGCCTTGAGTTTTGCCAACCATGGATGGCAAATGT	8.18696	49.6557	23.1463	34.242	14.0428
AAAATGCTATGGGCTGCCAA	82	-	X	-	100617495	ATCCGGTACAACAGTGATCTGGTTCAGAAATATCACCCTTGCTTCTGGATCGATGGGCAGTATCTCTGCTGCTCTCAGACAGCCAAAAAATGCTATGGGCTGCCAAATTTTGGAGAACAGGAATGGAAGTAAGCAATCTGATCGATATAATTTCTTTCTCCTTTGACTGTTTCCATCACTC	X	100617587	100617586	-	A	GTATCTCTGCTGCTCTCAGACAGCCAAAAA[-/A]TGCTATGGGCTGCCAAATTTTGGAGAACAG	ATCCGGTACAACAGTGATCTGGTTCAGAAATATCACCCTTGCTTCTGGATCGATGGGCAGTATCTCTGCTGCTCTCAGACAGCCAAAAATGCTATGGGCTGCCAAATTTTGGAGAACAGGAATGGAAGTAAGCAATCTGATCGATATAATTTCTTTCTCCTTTGACTGTTTCCATCACTC	8.18117	49.6553	23.1227	34.2094	14.0289
AGATGGTCTTGCTGCATTCA	73	+	1	+	192780035	ATAGGAGAAACATAAGGAATCATTTGGTCTCTCAGTTCTTCACATTCTGCATGCTCTCTTTTCTCCCCCCTTCAGATGGTCTTGCTGCATTTCAGGGCTTTTTTAAAGTCGGAATTCTGTGAAGAAAATATTGAATTCTGGCTGGCCTGTGAAGACTTCAAAAAAACCAAATCACCCCAAA	1	192780127	192780126	+	T	TCTCCCCCCTTCAGATGGTCTTGCTGCATT[-/T]CAGGGCTTTTTTAAAGTCGGAATTCTGTGA	ATAGGAGAAACATAAGGAATCATTTGGTCTCTCAGTTCTTCACATTCTGCATGCTCTCTTTTCTCCCCCCTTCAGATGGTCTTGCTGCATTCAGGGCTTTTTTAAAGTCGGAATTCTGTGAAGAAAATATTGAATTCTGGCTGGCCTGTGAAGACTTCAAAAAAACCAAATCACCCCAAA	8.18609	49.6547	23.1784	34.3008	14.0557
ACGATGAACTTTAAGATTGG	75	+	1	-	241680418	CGGATAGAATATGATACCTTTGGTGAACTAAAGGTGCCAAATGATAAGTATTATGGCGCCCAGACCGTGAGATCTACGATGAACTTTAAAGATTGGAGGTGTGACAGAACGCATGCCAGTAAGTGGCATTTGTGGAAATGTTGGCTATTTTGGATGAAGTAGGCTGTATTCATGAGTCACT	1	241680510	241680509	-	A	CCAGACCGTGAGATCTACGATGAACTTTAA[-/A]GATTGGAGGTGTGACAGAACGCATGCCAGT	CGGATAGAATATGATACCTTTGGTGAACTAAAGGTGCCAAATGATAAGTATTATGGCGCCCAGACCGTGAGATCTACGATGAACTTTAAGATTGGAGGTGTGACAGAACGCATGCCAGTAAGTGGCATTTGTGGAAATGTTGGCTATTTTGGATGAAGTAGGCTGTATTCATGAGTCACT	8.16759	49.654	23.0849	34.163	14.0042
AGAATGAAATTTTGACCATC	86	-	1	-	169513565	TATCAATGGCTATGTGCCTGAGAGCATAACTACTCTTGGATTCTGCTTTGATGACACTGTCCAGTGGCACTTCTGTAGTGTGGGGACCCCAGAATGAAATTTTGACCATCCACTTCACTGGGCACTCATTCATCTATGGAAAGAGGCATGAGGACACCTTGACCCTCTTCCCCATGCGTGG	1	169513657	169513656	-	C	TCCAGTGGCACTTCTGTAGTGTGGGGACCC[-/C]AGAATGAAATTTTGACCATCCACTTCACTG	TATCAATGGCTATGTGCCTGAGAGCATAACTACTCTTGGATTCTGCTTTGATGACACTGTCCAGTGGCACTTCTGTAGTGTGGGGACCCAGAATGAAATTTTGACCATCCACTTCACTGGGCACTCATTCATCTATGGAAAGAGGCATGAGGACACCTTGACCCTCTTCCCCATGCGTGG	8.14463	49.6521	23.0363	34.1084	13.9703
GTACAAAAAAGTCCGATTTA	75	+	X	-	154194260	CTCATCTTTTTTTCTCTTATACAGAAGTTATAAAAGTCAATATTTGAACAATGGCCCTCAGCGGATTGGTAGGAAGTACAAAAAAGTCCCGATTTATGGCATACACAGATGAAACCTTTAAGACTCGTGAAGCTATTCAGCATGAATCAGGAATCTTGGGACCTTTACTTTATGGGGAAGT	X	154194352	154194351	-	C	AGCGGATTGGTAGGAAGTACAAAAAAGTCC[-/C]GATTTATGGCATACACAGATGAAACCTTTA	CTCATCTTTTTTTCTCTTATACAGAAGTTATAAAAGTCAATATTTGAACAATGGCCCTCAGCGGATTGGTAGGAAGTACAAAAAAGTCCGATTTATGGCATACACAGATGAAACCTTTAAGACTCGTGAAGCTATTCAGCATGAATCAGGAATCTTGGGACCTTTACTTTATGGGGAAGT	8.10286	49.6503	22.8951	33.9082	13.8895
ACAATCTGAGTTTGGTGATC	83	-	11	+	57379125	AGAGGGTGGGGCCAGGAGAGAGATGCGGTAGGAAGACTGTTAAGATGCATCTCTTATTTTCTAGGTGGGGCAGCTGCAGCTCTCCCACAATTCTGAGTTTGGTGATCCTGGTACCCCAGAACCTGAAACATCGTCTTGAAGACATGGAACAGGCTCTCAGCCCTTCTGTTTTCAAGGCCAT	11	57379217	57379216	+	T	TAGGTGGGGCAGCTGCAGCTCTCCCACAAT[-/T]CTGAGTTTGGTGATCCTGGTACCCCAGAAC	AGAGGGTGGGGCCAGGAGAGAGATGCGGTAGGAAGACTGTTAAGATGCATCTCTTATTTTCTAGGTGGGGCAGCTGCAGCTCTCCCACAATCTGAGTTTGGTGATCCTGGTACCCCAGAACCTGAAACATCGTCTTGAAGACATGGAACAGGCTCTCAGCCCTTCTGTTTTCAAGGCCAT	8.09334	49.6498	22.8694	33.8733	13.8742
GCAATGCTGGTGGAGATCAT	86	-	4	-	149002487	CTGTGTCTGTGTTACAGCTGGTGAGCGACCTGCTGGAATTCTGCTTCTACACCTTCCGAGAGTCCCATGCGCTGAAGGTAGAGTTCCCCCGCAATGCTGGTGGAGATCATCAGCGACCAGCTGCCCAAGGTGGAGTCGGGGAACGCCAAGCCGCTCTACTTCCACCGGAAGTGACTGCCCG	4	149002579	149002578	-	C	GAGTCCCATGCGCTGAAGGTAGAGTTCCCC[-/C]GCAATGCTGGTGGAGATCATCAGCGACCAG	CTGTGTCTGTGTTACAGCTGGTGAGCGACCTGCTGGAATTCTGCTTCTACACCTTCCGAGAGTCCCATGCGCTGAAGGTAGAGTTCCCCGCAATGCTGGTGGAGATCATCAGCGACCAGCTGCCCAAGGTGGAGTCGGGGAACGCCAAGCCGCTCTACTTCCACCGGAAGTGACTGCCCG	8.09151	49.6497	22.8656	33.8687	13.8717
TGAATTCAGGAACTTTTAAC	82	-	3	+	193372648	AGGGAGGAAATCCTTCAACAATCTTTGTGGGAAAGAGTATCAACTCATGTGATTGAAAACATCTACCTTCCAGCTGCGCAGACCATGAATTTCAGGAACTTTTAACACCACAGTGGATATCAAGCTTAAACAGTGGACTGATAAACAACTTCCTAATAAAGCAGTAGAGGTTAGGATATAA	3	193372740	193372739	+	T	TCTACCTTCCAGCTGCGCAGACCATGAATT[-/T]CAGGAACTTTTAACACCACAGTGGATATCA	AGGGAGGAAATCCTTCAACAATCTTTGTGGGAAAGAGTATCAACTCATGTGATTGAAAACATCTACCTTCCAGCTGCGCAGACCATGAATTCAGGAACTTTTAACACCACAGTGGATATCAAGCTTAAACAGTGGACTGATAAACAACTTCCTAATAAAGCAGTAGAGGTTAGGATATAA	8.09671	49.6495	22.9168	33.9558	13.8949
CGAATCCAGAGGCTGAATGA	85	-	X	-	53249955	GATAACTCAAGTCCCTTTCCCCTCTCTACCCTCTCAGGACTGGCAGCCACCCTTTGCTGTGGAAGTGGACAACTTCAGGTTTACCCCCCCGAATCCAGAGGCTGAATGAGCTAGAGGTGAGAAGACTAGGAGCTGGTGGTGGGGTTGGGAGAATGTATACCTGAGTTCTAATCCCACTTCC	X	53250047	53250046	-	C	TGGAAGTGGACAACTTCAGGTTTACCCCCC[-/C]GAATCCAGAGGCTGAATGAGCTAGAGGTGA	GATAACTCAAGTCCCTTTCCCCTCTCTACCCTCTCAGGACTGGCAGCCACCCTTTGCTGTGGAAGTGGACAACTTCAGGTTTACCCCCCGAATCCAGAGGCTGAATGAGCTAGAGGTGAGAAGACTAGGAGCTGGTGGTGGGGTTGGGAGAATGTATACCTGAGTTCTAATCCCACTTCC	8.10977	49.6495	23.0037	34.0966	13.937
GATCTCTATATTGTTATTAA	75	+	17	+	19559603	TGTTGAAGAGATTGCTGATGTTAGACGTTAGGATTTATTTGGCAGTGCAAGAGTTTGTGTTTCTCTTTCTTTGAGGATCTCTATATTGTTAATTAATGGTGGTGTTGAGGAAACCACGGAGCTCCTGAAGCAGCGATTTGACCACATTTTCTATACGGGAAACACTGCGGTTGGCAAAATT	17	19559695	19559694	+	A	TCTCTTTCTTTGAGGATCTCTATATTGTTA[-/A]TTAATGGTGGTGTTGAGGAAACCACGGAGC	TGTTGAAGAGATTGCTGATGTTAGACGTTAGGATTTATTTGGCAGTGCAAGAGTTTGTGTTTCTCTTTCTTTGAGGATCTCTATATTGTTATTAATGGTGGTGTTGAGGAAACCACGGAGCTCCTGAAGCAGCGATTTGACCACATTTTCTATACGGGAAACACTGCGGTTGGCAAAATT	8.10386	49.6491	23.0035	34.1045	13.9333
TAAATGTAAAAGGCCCTGGA	84	-	3	+	193361084	TACATTTCACCAAAAAAAATTCTTGACAAATTCCCCCCAAACTTTAGCATTGTTTTATTTTTATTTTTCCTGAGTAGACCATATCCTTAAAATGTAAAAGGCCCTGGACTACAGAGGATGGTGCTTGTTGACTTACCAGGTGTGATTAATGTAAGTATATACAAAACATGTATTTTATTTT	3	193361176	193361175	+	A	TATTTTTCCTGAGTAGACCATATCCTTAAA[-/A]TGTAAAAGGCCCTGGACTACAGAGGATGGT	TACATTTCACCAAAAAAAATTCTTGACAAATTCCCCCCAAACTTTAGCATTGTTTTATTTTTATTTTTCCTGAGTAGACCATATCCTTAAATGTAAAAGGCCCTGGACTACAGAGGATGGTGCTTGTTGACTTACCAGGTGTGATTAATGTAAGTATATACAAAACATGTATTTTATTTT	8.12881	49.6486	22.9278	33.9913	13.8926
CGCAGTACAGGGTCAATTAT	72	+	10	+	76603051	CAGCCTTTCAGCAGCGGCTGCGACTGGGGGCCAAACGCGCTGTGAATAATGGGAGGTTACTGAAAGACGGACCGCAGTACAGGGTCAATTAATGGGAGCTTAGATGGCAAAGGGGCACCTCAGTATCCCAGTGCATTCCCATCCTCGCTCCCACCTGTCAGCCTTCTACCCCATGAGAAAG	10	76603143	76603142	+	A	GAAAGACGGACCGCAGTACAGGGTCAATTA[-/A]TGGGAGCTTAGATGGCAAAGGGGCACCTCA	CAGCCTTTCAGCAGCGGCTGCGACTGGGGGCCAAACGCGCTGTGAATAATGGGAGGTTACTGAAAGACGGACCGCAGTACAGGGTCAATTATGGGAGCTTAGATGGCAAAGGGGCACCTCAGTATCCCAGTGCATTCCCATCCTCGCTCCCACCTGTCAGCCTTCTACCCCATGAGAAAG	8.07962	49.6475	24.6537	36.2855	13.8379
GGAATCTGTGGTCCAGGGAC	82	-	15	-	48756100	ATCAGGCCATTCCAAAATGTGAAGTTTTCATATTCACATACCACTTTCTCTTTGGATTATAGATGTGAATGAATGTGAGACTCCTGGAAATCTGTGGTCCAGGGACATGTTACAACACCGTTGGCAACTACACCTGTATCTGTCCTCCAGACTACATGCAAGTGAATGGGGGAAATAATTG	15	48756192	48756191	-	A	TAGATGTGAATGAATGTGAGACTCCTGGAA[-/A]TCTGTGGTCCAGGGACATGTTACAACACCG	ATCAGGCCATTCCAAAATGTGAAGTTTTCATATTCACATACCACTTTCTCTTTGGATTATAGATGTGAATGAATGTGAGACTCCTGGAATCTGTGGTCCAGGGACATGTTACAACACCGTTGGCAACTACACCTGTATCTGTCCTCCAGACTACATGCAAGTGAATGGGGGAAATAATTG	8.0494	49.6466	24.5719	36.2015	14.9966
AGAATTGAGCTGCTGCATAA	86	-	5	-	78135139	GGGAAGTATTAAAATAATTCATGCCCATTAGAGAGAGGAAATTAACATTCCCTTAAAAATTGTTTTCCAGTGAAGGAAGCCCATCCCCCCAGAATTGAGCTGCTGCATAATATTGACCCGAACTTCGTGGACTCTTCACCGTGTGAGTACCAGTGCATTGCTACTAGATTAAATCTAATTG	5	78135231	78135230	-	C	TTGTTTTCCAGTGAAGGAAGCCCATCCCCC[-/C]AGAATTGAGCTGCTGCATAATATTGACCCG	GGGAAGTATTAAAATAATTCATGCCCATTAGAGAGAGGAAATTAACATTCCCTTAAAAATTGTTTTCCAGTGAAGGAAGCCCATCCCCCAGAATTGAGCTGCTGCATAATATTGACCCGAACTTCGTGGACTCTTCACCGTGTGAGTACCAGTGCATTGCTACTAGATTAAATCTAATTG	8.01561	49.6464	24.6175	36.2084	15.0632
GCCGTTATCCCCCCCATTAG	74	+	5	-	52402848	TAATATTTGCTGTTCGTCAAGAATATGTCGAGCTTGGAGATCAGCTCCTCGTGCTTCAGCCTGGAGACGAAATTGCCGTTATCCCCCCCCATTAGTGGAGGATAGTGCTTTTGAGCCATCTAGGTATGTGAGATTTGTTTTTCTTAATCAGTCGTGTGGGGAAGGATCATACAGATGATAA	5	52402940	52402939	-	C	CCTGGAGACGAAATTGCCGTTATCCCCCCC[-/C]ATTAGTGGAGGATAGTGCTTTTGAGCCATC	TAATATTTGCTGTTCGTCAAGAATATGTCGAGCTTGGAGATCAGCTCCTCGTGCTTCAGCCTGGAGACGAAATTGCCGTTATCCCCCCCATTAGTGGAGGATAGTGCTTTTGAGCCATCTAGGTATGTGAGATTTGTTTTTCTTAATCAGTCGTGTGGGGAAGGATCATACAGATGATAA	7.98633	49.646	24.6533	36.2208	15.1107
TCAATGAGCTCACTGTTCTG	82	-	1	-	173879843	GCAGAGCAATCCAGAGCGGCCATCAACAAATGGGTGTCCAATAAGACCGAAGGCCGAATCACCGATGTCATTCCCTCGGAAGCCATCAAATGAGCTCACTGTTCTGGTGCTGGTTAACACCATTTACTTCAAGGTACTCAGAATGGCCCTGGAGAGACCCCAGGGACTTCCTCTTGCTCTT	1	173879935	173879934	-	A	CACCGATGTCATTCCCTCGGAAGCCATCAA[-/A]TGAGCTCACTGTTCTGGTGCTGGTTAACAC	GCAGAGCAATCCAGAGCGGCCATCAACAAATGGGTGTCCAATAAGACCGAAGGCCGAATCACCGATGTCATTCCCTCGGAAGCCATCAATGAGCTCACTGTTCTGGTGCTGGTTAACACCATTTACTTCAAGGTACTCAGAATGGCCCTGGAGAGACCCCAGGGACTTCCTCTTGCTCTT	7.98246	49.6455	24.524	36.1092	14.989
TTCTATAAGGACAACATTAA	75	+	6	-	49426711	CCTACCATGTATACCTTTAGGCCCTGGACCATCCGCCAGTATGCTGGTTTTAGTACTGTGGAAGAAAGCAATAAGTTCTATAAGGACAAACATTAAGGGTGAGATTTTAATGTAAGACATAATATTTATGATAAGTCATATGCCTCCTAGTTTTTTATTTTTTGGGGGTTAATCTCTGTAA	6	49426803	49426802	-	A	GGAAGAAAGCAATAAGTTCTATAAGGACAA[-/A]CATTAAGGGTGAGATTTTAATGTAAGACAT	CCTACCATGTATACCTTTAGGCCCTGGACCATCCGCCAGTATGCTGGTTTTAGTACTGTGGAAGAAAGCAATAAGTTCTATAAGGACAACATTAAGGGTGAGATTTTAATGTAAGACATAATATTTATGATAAGTCATATGCCTCCTAGTTTTTTATTTTTTGGGGGTTAATCTCTGTAA	7.97208	49.6453	24.49	36.0733	14.9618
CCGAACCGTGAGTACTGTCC	82	-	12	-	103246504	TCTCGGGATTTCTTGGGTGGCCTGGCCTTCCGAGTCTTCCACTGCACACAGTACATCAGACATGGATCCAAGCCCATGTATACCCCCGATACCGTGAGTACTGTCCTCCAGCTACCAGTTGCCAGGCACAATGAGCGCCATCTTTTCCTGCTGCAAGAATGAGGTTTGGGTTCATTGCTGG	12	103246596	103246595	-	T	ACATGGATCCAAGCCCATGTATACCCCCGA[-/T]ACCGTGAGTACTGTCCTCCAGCTACCAGTT	TCTCGGGATTTCTTGGGTGGCCTGGCCTTCCGAGTCTTCCACTGCACACAGTACATCAGACATGGATCCAAGCCCATGTATACCCCCGAACCGTGAGTACTGTCCTCCAGCTACCAGTTGCCAGGCACAATGAGCGCCATCTTTTCCTGCTGCAAGAATGAGGTTTGGGTTCATTGCTGG	11.9554	49.4243	26.6357	34.8468	16.5291
GGGATTCCTCCTGAGCGGCT	82	-	10	+	43619091	ACTCACTGGTCCTTTCACTCTCTGCAGATGGTCTTTTGGTGTCCTGCTGTGGGAGATCGTGACCCTAGGGGGAAACCCCTATCCTGGGATTTCCTCCTGAGCGGCTCTTCAACCTTCTGAAGACCGGCCACCGGATGGAGAGGCCAGACAACTGCAGCGAGGAGATGTGAGCGGGGACTGG	10	43619183	43619182	+	T	ACCCTAGGGGGAAACCCCTATCCTGGGATT[-/T]CCTCCTGAGCGGCTCTTCAACCTTCTGAAG	ACTCACTGGTCCTTTCACTCTCTGCAGATGGTCTTTTGGTGTCCTGCTGTGGGAGATCGTGACCCTAGGGGGAAACCCCTATCCTGGGATTCCTCCTGAGCGGCTCTTCAACCTTCTGAAGACCGGCCACCGGATGGAGAGGCCAGACAACTGCAGCGAGGAGATGTGAGCGGGGACTGG	11.2404	49.229	26.283	32.478	16.3552
TCCCCAAACTCTTACATCTT	75	+	11	-	18326885	ATTAACAGATGTGTTTACTTTCTAGATCAGAACCTCAGTATGATCATACAGCTGGATCCTCCCAGTCTTTGTCTTTCCCCAAACTCTTAACATCTTAGGTAAGTTTCTACTTTCCTTAGTTCTGGGGGGGAAAAAGAATACTTAGATTTTTATCTCTGTTTCTTGTTCAGAAGTAGTTTTT	11	18326977	18326976	-	A	TCCCAGTCTTTGTCTTTCCCCAAACTCTTA[-/A]CATCTTAGGTAAGTTTCTACTTTCCTTAGT	ATTAACAGATGTGTTTACTTTCTAGATCAGAACCTCAGTATGATCATACAGCTGGATCCTCCCAGTCTTTGTCTTTCCCCAAACTCTTACATCTTAGGTAAGTTTCTACTTTCCTTAGTTCTGGGGGGGAAAAAGAATACTTAGATTTTTATCTCTGTTTCTTGTTCAGAAGTAGTTTTT	11.0799	49.2243	22.9075	32.4725	14.5094
CTGATATGGACACCCTGCAG	84	-	X	+	153792542	CCTCTCCCCTGGCCCTGCCCAGCCAGAGGAGGAGCCCCCCCGAGGAGCCACCTGACTTCTGCTGTCCCAAGTGCCAGTATCAGGCCCCTGAATATGGACACCCTGCAGATACATGTCATGGAGTGCATTGAGTAGGGCCGGCCAGTGCAAGGCCACTGCCTGCCGAGGACGTGCCCGGGAC	X	153792634	153792633	+	A	CTGTCCCAAGTGCCAGTATCAGGCCCCTGA[-/A]TATGGACACCCTGCAGATACATGTCATGGA	CCTCTCCCCTGGCCCTGCCCAGCCAGAGGAGGAGCCCCCCCGAGGAGCCACCTGACTTCTGCTGTCCCAAGTGCCAGTATCAGGCCCCTGATATGGACACCCTGCAGATACATGTCATGGAGTGCATTGAGTAGGGCCGGCCAGTGCAAGGCCACTGCCTGCCGAGGACGTGCCCGGGAC	11.0735	49.2205	22.9065	32.4749	14.5087
GGGGACATGCATGGAATCAT	73	+	18	-	52921725	AAGACTGGATGATGCTATTCATGTTCTCCGGAACCATGCAGTGGGCCCATCCACAGCTATGCCTGGTGGTCATGGGGACATGCATGGAAATCATTGGACCTTCTCATAATGGAGCCATGGGTGGTCTGGGCTCAGGGTATGGAACCGGCCTTCTTTCAGCCAACAGACATTCACTCATGGT	18	52921817	52921816	-	A	TGCCTGGTGGTCATGGGGACATGCATGGAA[-/A]TCATTGGACCTTCTCATAATGGAGCCATGG	AAGACTGGATGATGCTATTCATGTTCTCCGGAACCATGCAGTGGGCCCATCCACAGCTATGCCTGGTGGTCATGGGGACATGCATGGAATCATTGGACCTTCTCATAATGGAGCCATGGGTGGTCTGGGCTCAGGGTATGGAACCGGCCTTCTTTCAGCCAACAGACATTCACTCATGGT	11.0019	49.1767	22.9089	32.5094	14.5123
GCTGTGGGCATCACTATCAC	74	+	12	-	49447255	ACCCCCTGCAGAGGAGGCTCGCTGTGCAGTGTGTGAGGGGCCAGGGGAGTTGTGTGACCTGTTCTTCTGTACCAGCTGTGGGCATCACTTATCACGGGGCCTGCCTGGACACTGCTCTGACTGCCCGCAAACGTGCTGGCTGGCAGTGCCCTGAATGCAAAGTGTGCCAAGCCTGCAGGTA	12	49447347	49447346	-	T	TGTTCTTCTGTACCAGCTGTGGGCATCACT[-/T]ATCACGGGGCCTGCCTGGACACTGCTCTGA	ACCCCCTGCAGAGGAGGCTCGCTGTGCAGTGTGTGAGGGGCCAGGGGAGTTGTGTGACCTGTTCTTCTGTACCAGCTGTGGGCATCACTATCACGGGGCCTGCCTGGACACTGCTCTGACTGCCCGCAAACGTGCTGGCTGGCAGTGCCCTGAATGCAAAGTGTGCCAAGCCTGCAGGTA	13.3867	49.141	22.8754	29.7001	14.4866
CCGTGCTATAAATCCATCAG	74	+	13	-	23907678	CACTTTTGATGTATTTCAACTGCAATTTGAATCATTTGATGTCCCAAGATGATATAAAAATTCTAAAGTCACTTCCGTGCTATAAATCCCATCAGTGGCCGCTATGTAAGCATTGGAAAATTTGGAACATGCTACGTACTTACAAAAAGTATCCCTTCAGCTGAAGTGGAGAAATGGACAC	13	23907770	23907769	-	C	ATTCTAAAGTCACTTCCGTGCTATAAATCC[-/C]ATCAGTGGCCGCTATGTAAGCATTGGAAAA	CACTTTTGATGTATTTCAACTGCAATTTGAATCATTTGATGTCCCAAGATGATATAAAAATTCTAAAGTCACTTCCGTGCTATAAATCCATCAGTGGCCGCTATGTAAGCATTGGAAAATTTGGAACATGCTACGTACTTACAAAAAGTATCCCTTCAGCTGAAGTGGAGAAATGGACAC	13.3213	49.0805	22.8174	29.7185	14.4403
CGTGGAGCTCCTGGTATCCT	73	+	3	-	48614073	ACTCTTTTCTGAGGTCTCAGGGTGCTGATGCTGGCTGCATCCTTCACAGGGTCGTGATGGCCCCAAGGGTGAGCGTGGAGCTCCTGGTAATCCTTGGACCCCAGGGGCCTCCAGGCCTCCCAGGGCCAGTGGGCCCTCCTGGCCAGGTGAGTGTCCTGGGTCATTCTGGGACTTCAGAGCA	3	48614165	48614164	-	A	GCCCCAAGGGTGAGCGTGGAGCTCCTGGTA[-/A]TCCTTGGACCCCAGGGGCCTCCAGGCCTCC	ACTCTTTTCTGAGGTCTCAGGGTGCTGATGCTGGCTGCATCCTTCACAGGGTCGTGATGGCCCCAAGGGTGAGCGTGGAGCTCCTGGTATCCTTGGACCCCAGGGGCCTCCAGGCCTCCCAGGGCCAGTGGGCCCTCCTGGCCAGGTGAGTGTCCTGGGTCATTCTGGGACTTCAGAGCA	13.2904	49.0573	22.8134	29.7703	14.4391
GCTGACCTGCCCCCCATCAA	74	+	2	-	26696854	AAAGAGACCCTGTCCCTGGGCTCCCCAGTGTGTGACCTGTGACCCCCATTCCCCAGATTGGACCAGCAGGGAAGGCTGACCTGCCCCCCCATCAATGGCCCGGTGGACGTGGACCGAGGTCCCATCATGCCCGTGCCCATGGGCATCCGGCCCGTGCTCAGCAAGTACCGAGTGGAGGTGC	2	26696946	26696945	-	C	GGACCAGCAGGGAAGGCTGACCTGCCCCCC[-/C]ATCAATGGCCCGGTGGACGTGGACCGAGGT	AAAGAGACCCTGTCCCTGGGCTCCCCAGTGTGTGACCTGTGACCCCCATTCCCCAGATTGGACCAGCAGGGAAGGCTGACCTGCCCCCCATCAATGGCCCGGTGGACGTGGACCGAGGTCCCATCATGCCCGTGCCCATGGGCATCCGGCCCGTGCTCAGCAAGTACCGAGTGGAGGTGC	13.2498	49.0327	22.8085	29.8652	14.4398
TTGATATGTAGCCTGGAGAG	83	-	8	+	133918995	CAATCTCGGGCCCCACAGGCTCTGCCATGCAGCAGTGCCAATTGCTGTGCCGCCAGGGCTCCTGGAGCGTGTTTCCACCAGGGCCATTGATTATGTAGCCTGGAGAGCGGACGCTGGGAGTCACAGCTGCCTCAGCCCCGGGCCTGCCAACGTGAGTGGCATCAGAGCATCTATCCTGCAC	8	133919087	133919086	+	T	CTGGAGCGTGTTTCCACCAGGGCCATTGAT[-/T]ATGTAGCCTGGAGAGCGGACGCTGGGAGTC	CAATCTCGGGCCCCACAGGCTCTGCCATGCAGCAGTGCCAATTGCTGTGCCGCCAGGGCTCCTGGAGCGTGTTTCCACCAGGGCCATTGATATGTAGCCTGGAGAGCGGACGCTGGGAGTCACAGCTGCCTCAGCCCCGGGCCTGCCAACGTGAGTGGCATCAGAGCATCTATCCTGCAC	13.2317	49.0078	22.7767	29.7906	14.4093
GTGTCCATATTCGCCATCGG	74	+	4	-	9998369	ACAATGAGTCATGGGAAAGAAGGCATGGACGTCCAATAGACCCAGACACTCTGACTTTGCTCTGGTCTGTGACTGTGTCCATATTCGCCCATCGGTGGACTTGTGGGGACGTTAATTGTGAAGATGATTGGAAAGGTTCTTGGGAGGTCAGTAGGAGGCTGTCTCTATCTGGGGGTGCCCT	4	9998461	9998460	-	C	CTCTGGTCTGTGACTGTGTCCATATTCGCC[-/C]ATCGGTGGACTTGTGGGGACGTTAATTGTG	ACAATGAGTCATGGGAAAGAAGGCATGGACGTCCAATAGACCCAGACACTCTGACTTTGCTCTGGTCTGTGACTGTGTCCATATTCGCCATCGGTGGACTTGTGGGGACGTTAATTGTGAAGATGATTGGAAAGGTTCTTGGGAGGTCAGTAGGAGGCTGTCTCTATCTGGGGGTGCCCT	13.2197	48.9897	22.7645	29.7604	14.3976
AGGATCCCTACGACTACTAC	83	-	17	+	18022878	GGAGCAGGAACCCTACCTGGCGGGCCTCGGCCCCTACAGCCCGGCCTGGCCACCCTACGGCGACCACTACTACGGGTACCCGCCCGAGGATTCCCTACGACTACTACCACCCCGACTATTACGGTGGCCCCTTTGATCCGGGGTACACCTACGGCTACGGCTACGACGATTACGAACCCCC	17	18022970	18022969	+	T	GACCACTACTACGGGTACCCGCCCGAGGAT[-/T]CCCTACGACTACTACCACCCCGACTATTAC	GGAGCAGGAACCCTACCTGGCGGGCCTCGGCCCCTACAGCCCGGCCTGGCCACCCTACGGCGACCACTACTACGGGTACCCGCCCGAGGATCCCTACGACTACTACCACCCCGACTATTACGGTGGCCCCTTTGATCCGGGGTACACCTACGGCTACGGCTACGACGATTACGAACCCCC	13.1986	48.989	22.7649	29.8507	14.4021
GCTTCACACGCCGGCATCTC	75	+	12	+	121437248	CATCCCCCGGGCTCAGGAGGCTGCTCTGCTCCCCCAGGTCTTCACCTCAGACACTGAGGCCTCCAGTGAGTCCGGGCTTCACACGCCGGCAATCTCAGGCCACCACCCTCCACGTCCCCAGCCAGGACCCTGCCAGCATCCAGCACCTGCAGCCGGCCCACCGGCTCAGCGCCAGCCCCAC	12	121437340	121437339	+	A	TCCAGTGAGTCCGGGCTTCACACGCCGGCA[-/A]TCTCAGGCCACCACCCTCCACGTCCCCAGC	CATCCCCCGGGCTCAGGAGGCTGCTCTGCTCCCCCAGGTCTTCACCTCAGACACTGAGGCCTCCAGTGAGTCCGGGCTTCACACGCCGGCATCTCAGGCCACCACCCTCCACGTCCCCAGCCAGGACCCTGCCAGCATCCAGCACCTGCAGCCGGCCCACCGGCTCAGCGCCAGCCCCAC	13.1803	48.9771	22.7551	29.8736	14.3949
GGCATTTTATAGCTGCTGCT	74	+	3	+	121972964	CAAGGGAGAAACTTCTGGGAGCCTCCAAACTCCTAGCTGTCTCATCCCTTGCCCTGGAGAGACGGCAGAACCATGGCATTTTATAGCTGCTTGCTGGGTCCTCTTGGCACTCACCTGGCACACCTCTGCCTACGGGCCAGACCAGCGAGCCCAAAAGAAGGGGGACATTATCCTTGGGGGG	3	121973056	121973055	+	T	ACGGCAGAACCATGGCATTTTATAGCTGCT[-/T]GCTGGGTCCTCTTGGCACTCACCTGGCACA	CAAGGGAGAAACTTCTGGGAGCCTCCAAACTCCTAGCTGTCTCATCCCTTGCCCTGGAGAGACGGCAGAACCATGGCATTTTATAGCTGCTGCTGGGTCCTCTTGGCACTCACCTGGCACACCTCTGCCTACGGGCCAGACCAGCGAGCCCAAAAGAAGGGGGACATTATCCTTGGGGGG	17.8034	48.9695	36.6655	45.2084	30.6488
CCAAGACCCCCGAGAATAGC	84	-	19	-	13397367	CCATCCCTGCCATGGCCACCAACCCCCAGAACGCCGCCAGCCGCCGGACGCCCAACAACCCGGGGAACCCATCCAATCCCGGCCCCCCCCAAGACCCCCGAGAATAGCCTTATCGTCACCAACCCCAGCGGCACCCAGACCAATTCAGCTAAGACTGCCAGGAAACCCGACCACACCACAG	19	13397459	13397458	-	C	CCGGGGAACCCATCCAATCCCGGCCCCCCC[-/C]AAGACCCCCGAGAATAGCCTTATCGTCACC	CCATCCCTGCCATGGCCACCAACCCCCAGAACGCCGCCAGCCGCCGGACGCCCAACAACCCGGGGAACCCATCCAATCCCGGCCCCCCCAAGACCCCCGAGAATAGCCTTATCGTCACCAACCCCAGCGGCACCCAGACCAATTCAGCTAAGACTGCCAGGAAACCCGACCACACCACAG	7.80038	48.9649	20.9352	30.9931	12.6495
GTAAGTATAGCCATTGGTGG	86	-	2	+	189852771	ATTTATTTTGTTTTTCATTCAAATTCACATTCCAGGGCCCCCCAGGCCCTCCCGGTCCCCCTGGTACATCTGGTCATCCTGGTTCCCCTGTTAAGTATAGCCATTGGTGGTGTTTTCTTCCTCATTTTTAGAAAAATCAAATTAATATATATTCTGCTATAATTCAGCCATTCCAGCATGC	2	189852863	189852862	+	T	TGGTACATCTGGTCATCCTGGTTCCCCTGT[-/T]AAGTATAGCCATTGGTGGTGTTTTCTTCCT	ATTTATTTTGTTTTTCATTCAAATTCACATTCCAGGGCCCCCCAGGCCCTCCCGGTCCCCCTGGTACATCTGGTCATCCTGGTTCCCCTGTAAGTATAGCCATTGGTGGTGTTTTCTTCCTCATTTTTAGAAAAATCAAATTAATATATATTCTGCTATAATTCAGCCATTCCAGCATGC	7.84932	48.9608	23.7802	35.1055	14.5623
GTCCTAGTAACACTTATCAT	73	+	15	-	76254105	TGAAGAGGTTTTTCTCCCAGGCTCCAGCATCCAAACTAAAAGTAACCTGTTTGAAGCTTTTGTGGCATTGGCGGTCCTAGTAACACTTAATCATTGGAGCCTTCTACTTCCTTTGCAGGTAAGTAAAATAGAAACATGCTTTTGAGAAAAGTAATACATAAAGTAGTTATTCCACTAAATA	15	76254197	76254196	-	A	TTGTGGCATTGGCGGTCCTAGTAACACTTA[-/A]TCATTGGAGCCTTCTACTTCCTTTGCAGGT	TGAAGAGGTTTTTCTCCCAGGCTCCAGCATCCAAACTAAAAGTAACCTGTTTGAAGCTTTTGTGGCATTGGCGGTCCTAGTAACACTTATCATTGGAGCCTTCTACTTCCTTTGCAGGTAAGTAAAATAGAAACATGCTTTTGAGAAAAGTAATACATAAAGTAGTTATTCCACTAAATA	13.0371	48.9598	22.747	29.8249	14.3854
GGAATTAGTGACTGGATCCA	72	+	9	-	135796686	CAAACATTCAGCCCTTTATAATTTGTCAACCCAACTCTTCTAGCCAATGATGGAGCATGTGCGAATTCATCCGGAATTAGTGACTGGATTCCAAGGACCATGAACTGGACCCTCGAAGGTATAGAAACTAGTGTCAAAATTTTAAAGAATCTTTCGAGAGATTGAAAATGTGATCTAGGAG	9	135796778	135796777	-	T	TGCGAATTCATCCGGAATTAGTGACTGGAT[-/T]CCAAGGACCATGAACTGGACCCTCGAAGGT	CAAACATTCAGCCCTTTATAATTTGTCAACCCAACTCTTCTAGCCAATGATGGAGCATGTGCGAATTCATCCGGAATTAGTGACTGGATCCAAGGACCATGAACTGGACCCTCGAAGGTATAGAAACTAGTGTCAAAATTTTAAAGAATCTTTCGAGAGATTGAAAATGTGATCTAGGAG	13.0357	48.9592	22.7464	29.8282	14.385
CGAATCCTACGTCTGATCAA	72	+	2	-	166848744	CTTGCCGAGCTGATAGAAAAGTATTTCGTGTCCCCTACCCTGTTCCGAGTGATCCGTCTTGCTAGGATTGGCCGAATCCTACGTCTGATTCAAAGGAGCAAAGGGGATCCGCACGCTGCTCTTTGCTTTGATGATGTCCCTTCCTGCGTTGTTTAACATCGGCCTCCTACTCTTCCTAGTC	2	166848836	166848835	-	T	TGCTAGGATTGGCCGAATCCTACGTCTGAT[-/T]CAAAGGAGCAAAGGGGATCCGCACGCTGCT	CTTGCCGAGCTGATAGAAAAGTATTTCGTGTCCCCTACCCTGTTCCGAGTGATCCGTCTTGCTAGGATTGGCCGAATCCTACGTCTGATCAAAGGAGCAAAGGGGATCCGCACGCTGCTCTTTGCTTTGATGATGTCCCTTCCTGCGTTGTTTAACATCGGCCTCCTACTCTTCCTAGTC	13.0448	48.9472	22.745	29.7606	14.3807
CCCTGAGGGGGAGGGATCCC	73	+	3	-	50380670	CTGTCTTGGACTTGGTAGACTATTGCCACCGCAAACTGACCCTGCTGGTGGCCCAGAGTGGCTGTGGTGGCCCCCCTGAGGGGGAGGGAATCCCAGGACAGCAACCCCATGCAGGTGGGTTGAGGTTACCTAGGGTTGTGAAAGCCTAGGTCTGGGTTCCCCAAGGCCTGCGCAGGTGAGG	3	50380762	50380761	-	A	GGCTGTGGTGGCCCCCCTGAGGGGGAGGGA[-/A]TCCCAGGACAGCAACCCCATGCAGGTGGGT	CTGTCTTGGACTTGGTAGACTATTGCCACCGCAAACTGACCCTGCTGGTGGCCCAGAGTGGCTGTGGTGGCCCCCCTGAGGGGGAGGGATCCCAGGACAGCAACCCCATGCAGGTGGGTTGAGGTTACCTAGGGTTGTGAAAGCCTAGGTCTGGGTTCCCCAAGGCCTGCGCAGGTGAGG	13.0085	48.9434	22.7322	29.8784	14.3752
GGAAGGCCACCGACCGCTTC	84	-	X	+	153171168	ACTGGGCACCCATACACGTCTTCATTGGCCACTTGTGCCTGGCCGACCTGGCCGTGGCTCTGTTCCAAGTGCTGCCCCAGCTGGCCTGGAAAGGCCACCGACCGCTTCCGTGGGCCAGATGCCCTGTGTCGGGCCGTGAAGTATCTGCAGATGGTGGGCATGTATGCCTCCTCCTACATGA	X	153171260	153171259	+	A	GTTCCAAGTGCTGCCCCAGCTGGCCTGGAA[-/A]GGCCACCGACCGCTTCCGTGGGCCAGATGC	ACTGGGCACCCATACACGTCTTCATTGGCCACTTGTGCCTGGCCGACCTGGCCGTGGCTCTGTTCCAAGTGCTGCCCCAGCTGGCCTGGAAGGCCACCGACCGCTTCCGTGGGCCAGATGCCCTGTGTCGGGCCGTGAAGTATCTGCAGATGGTGGGCATGTATGCCTCCTCCTACATGA	7.8423	48.9419	23.3573	34.5757	14.2887
ATAAGCCCAGAAGAGCAAGA	84	-	X	-	31947685	CAGTTACTGGTGGAAGAGTTGCCCCTGCGCCAGGGAATTCTCAAACAATTAAATGAAACTGGAGGACCCGTGCTTGTAAGTGCTCCCATTAAGCCCAGAAGAGCAAGATAAACTTGAAAATAAGCTCAAGCAGACAAATCTCCAGTGGATAAAGGTTAGACATTAACCATCTCTTCCGTCA	X	31947777	31947776	-	T	TGGAGGACCCGTGCTTGTAAGTGCTCCCAT[-/T]AAGCCCAGAAGAGCAAGATAAACTTGAAAA	CAGTTACTGGTGGAAGAGTTGCCCCTGCGCCAGGGAATTCTCAAACAATTAAATGAAACTGGAGGACCCGTGCTTGTAAGTGCTCCCATAAGCCCAGAAGAGCAAGATAAACTTGAAAATAAGCTCAAGCAGACAAATCTCCAGTGGATAAAGGTTAGACATTAACCATCTCTTCCGTCA	7.84715	48.937	23.5296	34.7847	14.4054
CAGATATTCCTTCATCACAG	82	-	5	+	112174759	GAGAGACCAACAAATTATAGCATAAAATATAATGAAGAGAAACGTCATGTGGATCAGCCTATTGATTATAGTTTAAAATATGCCACAGATAATTCCTTCATCACAGAAACAGTCATTTTCATTCTCAAAGAGTTCATCTGGACAAAGCAGTAAAACCGAACATATGTCTTCAAGCAGTGAG	5	112174851	112174850	+	A	TTGATTATAGTTTAAAATATGCCACAGATA[-/A]TTCCTTCATCACAGAAACAGTCATTTTCAT	GAGAGACCAACAAATTATAGCATAAAATATAATGAAGAGAAACGTCATGTGGATCAGCCTATTGATTATAGTTTAAAATATGCCACAGATATTCCTTCATCACAGAAACAGTCATTTTCATTCTCAAAGAGTTCATCTGGACAAAGCAGTAAAACCGAACATATGTCTTCAAGCAGTGAG	13.0103	48.9333	22.7316	29.8389	14.3726
GGGATACGGTAACTCCTTAT	82	-	X	-	100612409	CCTCTCTCTCTGTTTCAGGACTCATATCCAGGCTCAAATATCCAGTGTCTCAACAAAACAAGAATGCACCTTCCACTGCAGGCCTGGGAATACGGTAACTCCTTATTTCTCTGGGGTAGGGTGGACTGGCCAGTTGCAAAAACTACCTTTGCTGGCCTTGCCTTAGGGAGTGTCCTTGAGG	X	100612501	100612500	-	A	AAGAATGCACCTTCCACTGCAGGCCTGGGA[-/A]TACGGTAACTCCTTATTTCTCTGGGGTAGG	CCTCTCTCTCTGTTTCAGGACTCATATCCAGGCTCAAATATCCAGTGTCTCAACAAAACAAGAATGCACCTTCCACTGCAGGCCTGGGATACGGTAACTCCTTATTTCTCTGGGGTAGGGTGGACTGGCCAGTTGCAAAAACTACCTTTGCTGGCCTTGCCTTAGGGAGTGTCCTTGAGG	13.0126	48.928	22.7317	29.8171	14.3717
GGAAGGTGAGGACCTCATGT	84	-	3	+	136046005	AGGAATACGGGGGCATCATCCGGCATGGTGCCAAGCTTCTCTACGCATTTGCTGAGGCAACTGTACCCAAAGTCACAGTCATCACCAGGAAAGGTGAGGACCTCATGTTGGAGGCCATGACCCTGCTCACTTTCCTACAGCATAGCCGTGGTGGGAGGTCTGGCAGAGTTTTACCAGGGCT	3	136046097	136046096	+	A	TGTACCCAAAGTCACAGTCATCACCAGGAA[-/A]GGTGAGGACCTCATGTTGGAGGCCATGACC	AGGAATACGGGGGCATCATCCGGCATGGTGCCAAGCTTCTCTACGCATTTGCTGAGGCAACTGTACCCAAAGTCACAGTCATCACCAGGAAGGTGAGGACCTCATGTTGGAGGCCATGACCCTGCTCACTTTCCTACAGCATAGCCGTGGTGGGAGGTCTGGCAGAGTTTTACCAGGGCT	7.84678	48.9247	23.3804	34.5917	14.3137
GGCCGCATCGACTACATCGC	72	+	16	-	88877871	GTCCTGAAGGACCCCGCCTCCTTCCGCGCCGCCATCGGCCTCCTGGCGCGACACCTGAAGGCGACCCACGGGGGCCGCATCGACTACATTCGCAGGCGAGTGCCCAGTGGCCGCATCTAGGGCGCTTCCGCCTCTGCGCGCGCCGAGGGCAGCACGTGGGCTCTGCGCGTCTGCTTGGGGG	16	88877963	88877962	-	T	GGCGACCCACGGGGGCCGCATCGACTACAT[-/T]CGCAGGCGAGTGCCCAGTGGCCGCATCTAG	GTCCTGAAGGACCCCGCCTCCTTCCGCGCCGCCATCGGCCTCCTGGCGCGACACCTGAAGGCGACCCACGGGGGCCGCATCGACTACATCGCAGGCGAGTGCCCAGTGGCCGCATCTAGGGCGCTTCCGCCTCTGCGCGCGCCGAGGGCAGCACGTGGGCTCTGCGCGTCTGCTTGGGGG	13.0005	48.9246	22.726	29.8491	14.3682
TTCAGAGAAAATAGACTTAC	71	+	17	-	41246164	GAGTCTGAATCAAATGCCAAAGTAGCTGATGTATTGGACGTTCTAAATGAGGTAGATGAATATTCTGGTTCTTCAGAGAAAATAGACTTTACTGGCCAGTGATCCTCATGAGGCTTTAATATGTAAAAGTGAAAGAGTTCACTCCAAATCAGTAGAGAGTAATATTGAAGACAAAATATTT	17	41246256	41246255	-	T	ATATTCTGGTTCTTCAGAGAAAATAGACTT[-/T]ACTGGCCAGTGATCCTCATGAGGCTTTAAT	GAGTCTGAATCAAATGCCAAAGTAGCTGATGTATTGGACGTTCTAAATGAGGTAGATGAATATTCTGGTTCTTCAGAGAAAATAGACTTACTGGCCAGTGATCCTCATGAGGCTTTAATATGTAAAAGTGAAAGAGTTCACTCCAAATCAGTAGAGAGTAATATTGAAGACAAAATATTT	7.85573	48.9203	23.7471	35.0409	14.5589
GAGATATACAGGATATGCGA	83	-	13	+	32930505	CAGGGGTTGTGCTTTTTAAATTTCAATTTTATTTTTGCTAAGTATTTATTCTTTGATAGATTTAATTACAAGTCTTCAGAATGCCAGAGATTATACAGGATATGCGAATTAAGAAGAAACAAAGGCAACGCGTCTTTCCACAGCCAGGCAGTCTGTATCTTGCAAAAACATCCACTCTGCC	13	32930597	32930596	+	T	TTAATTACAAGTCTTCAGAATGCCAGAGAT[-/T]ATACAGGATATGCGAATTAAGAAGAAACAA	CAGGGGTTGTGCTTTTTAAATTTCAATTTTATTTTTGCTAAGTATTTATTCTTTGATAGATTTAATTACAAGTCTTCAGAATGCCAGAGATATACAGGATATGCGAATTAAGAAGAAACAAAGGCAACGCGTCTTTCCACAGCCAGGCAGTCTGTATCTTGCAAAAACATCCACTCTGCC	11.3429	48.9195	22.7246	29.8411	14.3666
GTAAGTACAGAAGACCTGTT	86	-	17	-	48267812	GCCCTGACCCTGAGCCTCTTGTCCCTTGCTCTCAGGGTGAAAGTGGTCCCAGCGGCCCTGCTGGTCCCACTGGAGCTCGTGGTGCCCCCCGTAAGTACAGAAGACCTGTTAAGACCCCATACTTGGCCCTTCCCTCCCTTCACACAGCACCCCTGGCCCTGTCTGTGCCTTCACCCCTTGC	17	48267904	48267903	-	C	GCTGGTCCCACTGGAGCTCGTGGTGCCCCC[-/C]GTAAGTACAGAAGACCTGTTAAGACCCCAT	GCCCTGACCCTGAGCCTCTTGTCCCTTGCTCTCAGGGTGAAAGTGGTCCCAGCGGCCCTGCTGGTCCCACTGGAGCTCGTGGTGCCCCCGTAAGTACAGAAGACCTGTTAAGACCCCATACTTGGCCCTTCCCTCCCTTCACACAGCACCCCTGGCCCTGTCTGTGCCTTCACCCCTTGC	7.85723	48.9159	23.7715	35.0682	14.5771
GGCTTTGTCACCATCATCTT	74	+	5	+	156899669	TCGTTACCTCGTCCATCATCCTCTTCAAGGAGTGGTACAGCATGTCTGCTGTGGACATTGCAGGCACCCTCTCGGGCTTTGTCACCATCATTCTTGGGCGTGTTCATGCTGCATGCTTTCAAAGACCTGGACATCAGCTGCGCCAGCTTGCCCCACATGCACAAAAACCCACCCCCTTCTC	5	156899761	156899760	+	T	AGGCACCCTCTCGGGCTTTGTCACCATCAT[-/T]CTTGGGCGTGTTCATGCTGCATGCTTTCAA	TCGTTACCTCGTCCATCATCCTCTTCAAGGAGTGGTACAGCATGTCTGCTGTGGACATTGCAGGCACCCTCTCGGGCTTTGTCACCATCATCTTGGGCGTGTTCATGCTGCATGCTTTCAAAGACCTGGACATCAGCTGCGCCAGCTTGCCCCACATGCACAAAAACCCACCCCCTTCTC	11.3465	48.9142	22.7251	29.8206	14.366
GTCGGTCAACCAGGGCTTTG	72	+	15	+	67479682	TGTTTCTGTGTTTTTGGCAGGATGCAACCTGAAGATCTTCAACAACCAGGAGTTCGCTGCCCTCCTGGCCCAGTCGGTCAACCAGGGCTTTTGAGGCTGTCTACCAGTTGACCCGAATGTGCACCATCCGCATGAGCTTCGTCAAAGGCTGGGGAGCGGAGTACAGGTCAGTTATGGGTGC	15	67479774	67479773	+	T	CTCCTGGCCCAGTCGGTCAACCAGGGCTTT[-/T]GAGGCTGTCTACCAGTTGACCCGAATGTGC	TGTTTCTGTGTTTTTGGCAGGATGCAACCTGAAGATCTTCAACAACCAGGAGTTCGCTGCCCTCCTGGCCCAGTCGGTCAACCAGGGCTTTGAGGCTGTCTACCAGTTGACCCGAATGTGCACCATCCGCATGAGCTTCGTCAAAGGCTGGGGAGCGGAGTACAGGTCAGTTATGGGTGC	7.85184	48.9136	23.5015	34.7346	14.3988
AGGATGTTCTGTCAAACCTA	84	-	13	+	32910731	AATACAGTGATACTGACTTTCAATCCCAGAAAAGTCTTTTATATGATCATGAAAATGCCAGCACTCTTATTTTAACTCCTACTTCCAAGGAATGTTCTGTCAAACCTAGTCATGATTTCTAGAGGCAAAGAATCATACAAAATGTCAGACAAGCTCAAAGGTAACAATTATGAATCTGATG	13	32910823	32910822	+	A	CACTCTTATTTTAACTCCTACTTCCAAGGA[-/A]TGTTCTGTCAAACCTAGTCATGATTTCTAG	AATACAGTGATACTGACTTTCAATCCCAGAAAAGTCTTTTATATGATCATGAAAATGCCAGCACTCTTATTTTAACTCCTACTTCCAAGGATGTTCTGTCAAACCTAGTCATGATTTCTAGAGGCAAAGAATCATACAAAATGTCAGACAAGCTCAAAGGTAACAATTATGAATCTGATG	11.3499	48.9111	22.726	29.8046	14.366
AATGCCAAATGTAGTATCAA	74	+	17	-	41244621	ATATCAAGCCTGTACAGACAGTTAATATCACTGCAGGCTTTCCTGTGGTTGGTCAGAAAGATAAGCCAGTTGATAATGCCAAATGTAGTTATCAAAGGAGGCTCTAGGTTTTGTCTATCATCTCAGTTCAGAGGCAACGAAACTGGACTCATTACTCCAAATAAACATGGACTTTTACAAA	17	41244713	41244712	-	T	GATAAGCCAGTTGATAATGCCAAATGTAGT[-/T]ATCAAAGGAGGCTCTAGGTTTTGTCTATCA	ATATCAAGCCTGTACAGACAGTTAATATCACTGCAGGCTTTCCTGTGGTTGGTCAGAAAGATAAGCCAGTTGATAATGCCAAATGTAGTATCAAAGGAGGCTCTAGGTTTTGTCTATCATCTCAGTTCAGAGGCAACGAAACTGGACTCATTACTCCAAATAAACATGGACTTTTACAAA	11.345	48.9094	22.7228	29.8224	14.3641
TGAAGCCTTCCTCACCACGG	85	-	16	-	2165995	CTGGGCTTCAGGCTGGGATGGGGTCTGTGGAGCTGAGGCGGCCCCCTGCCCACCAGGTCATGGTATTCCCGGGCCTGCGTCTGAGCCGTTGAAGCCTTCCTCACCACGGCCGAATTTGGGACCCAGGAGCTCCGGCGGCCCGCCCAGCTGCGGCTGCAGGTGTACCGGCTCCTCAGCACAG	16	2166087	2166086	-	T	ATGGTATTCCCGGGCCTGCGTCTGAGCCGT[-/T]GAAGCCTTCCTCACCACGGCCGAATTTGGG	CTGGGCTTCAGGCTGGGATGGGGTCTGTGGAGCTGAGGCGGCCCCCTGCCCACCAGGTCATGGTATTCCCGGGCCTGCGTCTGAGCCGTGAAGCCTTCCTCACCACGGCCGAATTTGGGACCCAGGAGCTCCGGCGGCCCGCCCAGCTGCGGCTGCAGGTGTACCGGCTCCTCAGCACAG	7.85559	48.9043	23.5779	34.8236	14.4534
GCGATTGGGATGGTGGGGAT	82	-	12	-	102161746	TGGCCTGTGCCAAACTGTGCCGAGGGCTGCCCAGGTTCCTGGATTAAGGATGGCTATTGTGACAAGGCTTGTAATAATTCAGCCTGCGAATTGGGATGGTGGGGATTGCTCTGGTAAGGATGTGTTAAACTGTAATTCGTTCATTTTTATGGAATATTTTCTTCTTAATCATTATTGAACA	12	102161838	102161837	-	A	TGACAAGGCTTGTAATAATTCAGCCTGCGA[-/A]TTGGGATGGTGGGGATTGCTCTGGTAAGGA	TGGCCTGTGCCAAACTGTGCCGAGGGCTGCCCAGGTTCCTGGATTAAGGATGGCTATTGTGACAAGGCTTGTAATAATTCAGCCTGCGATTGGGATGGTGGGGATTGCTCTGGTAAGGATGTGTTAAACTGTAATTCGTTCATTTTTATGGAATATTTTCTTCTTAATCATTATTGAACA	11.3439	48.8963	22.7182	29.8173	14.3598
CAGATCAACCCCCACTCGCC	82	-	19	+	11231028	CGCTTCTTCTGCCCCAGGAGTGAACTGGTGTGAGAGGACCACCCTGAGCAATGGCGGCTGCCAGTATCTGTGCCTCCCTGCCCCGCAGATCCAACCCCCACTCGCCCAAGTTTACCTGCGCCTGCCCGGACGGCATGCTGCTGGCCAGGGACATGAGGAGCTGCCTCACAGGTGTGGCACA	19	11231120	11231119	+	C	CAGTATCTGTGCCTCCCTGCCCCGCAGATC[-/C]AACCCCCACTCGCCCAAGTTTACCTGCGCC	CGCTTCTTCTGCCCCAGGAGTGAACTGGTGTGAGAGGACCACCCTGAGCAATGGCGGCTGCCAGTATCTGTGCCTCCCTGCCCCGCAGATCAACCCCCACTCGCCCAAGTTTACCTGCGCCTGCCCGGACGGCATGCTGCTGGCCAGGGACATGAGGAGCTGCCTCACAGGTGTGGCACA	11.3023	48.895	22.6785	30.0071	14.3343
TTCTTAGTTAAAAAAATCTC	73	+	X	-	20222111	AGGGTCTTATTTTAACAAGGATATAGTTTATACTACTTTGTAATATTTATTTTCTCTTACTTAAATGCAGGTTTTCTTAGTTAAAAAAAATCTCAGGCTCTGATGCTAGGCAGCTTTATGCCATGAAGGTATTGAAGAAGGCCACACTGAAAGGTAAGTGTTGCTGCTATTTGTAATGTTC	X	20222203	20222202	-	A	CTTAAATGCAGGTTTTCTTAGTTAAAAAAA[-/A]TCTCAGGCTCTGATGCTAGGCAGCTTTATG	AGGGTCTTATTTTAACAAGGATATAGTTTATACTACTTTGTAATATTTATTTTCTCTTACTTAAATGCAGGTTTTCTTAGTTAAAAAAATCTCAGGCTCTGATGCTAGGCAGCTTTATGCCATGAAGGTATTGAAGAAGGCCACACTGAAAGGTAAGTGTTGCTGCTATTTGTAATGTTC	11.3596	48.8942	22.7257	29.7601	14.3637
TCGATATATTACTGTCCACA	83	-	7	+	117234956	TGTAATAGCCATAATTCTTTTATTCAGGAGTGCTTTTTTGATGATATGGAGAGCATACCAGCAGTGACTACATGGAACACATACCTTCGATTATATTACTGTCCACAAGAGCTTAATTTTTGTGCTAATTTGGTGCTTAGTAATTTTTCTGGCAGAGGTAAGAATGTTCTATTGTAAAGTA	7	117235048	117235047	+	T	CAGTGACTACATGGAACACATACCTTCGAT[-/T]ATATTACTGTCCACAAGAGCTTAATTTTTG	TGTAATAGCCATAATTCTTTTATTCAGGAGTGCTTTTTTGATGATATGGAGAGCATACCAGCAGTGACTACATGGAACACATACCTTCGATATATTACTGTCCACAAGAGCTTAATTTTTGTGCTAATTTGGTGCTTAGTAATTTTTCTGGCAGAGGTAAGAATGTTCTATTGTAAAGTA	8.62882	48.883	22.7107	29.8311	14.3537
CTTCCTTTTTCTGGGCTTGC	71	+	9	-	98229587	TTGTCCAGGAAGAGTCAGTGGTGCTCCCTGGGGTCTGACCTTGTGCCTCTTCTGTTCCAGGTAGTGGTGATCTTCCTTTTTCTGGGCTTTGCTGGGGGTCAGCCTTTATGGCACCACCCGAGTGAGAGACGGGCTGGACCTTACGGACATTGTACCTCGGGAAACCAGAGAATATGACTTT	9	98229679	98229678	-	T	GGTAGTGGTGATCTTCCTTTTTCTGGGCTT[-/T]GCTGGGGGTCAGCCTTTATGGCACCACCCG	TTGTCCAGGAAGAGTCAGTGGTGCTCCCTGGGGTCTGACCTTGTGCCTCTTCTGTTCCAGGTAGTGGTGATCTTCCTTTTTCTGGGCTTGCTGGGGGTCAGCCTTTATGGCACCACCCGAGTGAGAGACGGGCTGGACCTTACGGACATTGTACCTCGGGAAACCAGAGAATATGACTTT	8.13964	48.8678	22.8092	33.8261	11.4204
CTTAGGACCAGAAAAATCTG	73	+	X	-	154158508	GGTGGATACAAAGGACTCATGGAAAGAACTCTCTGAACTCTGGGCAAGGCCCCAGTCCAAAGCAATTAGTATCCTTAGGACCAGAAAAAATCTGTGGAAGGTCAGAATTTCTTGTCTGAGAAAAACAAAGTGGTAGTAGGAAAGGGTGAATTTACAAAGGACGTAGGACTCAAAGAGATGG	X	154158600	154158599	-	A	AAGCAATTAGTATCCTTAGGACCAGAAAAA[-/A]TCTGTGGAAGGTCAGAATTTCTTGTCTGAG	GGTGGATACAAAGGACTCATGGAAAGAACTCTCTGAACTCTGGGCAAGGCCCCAGTCCAAAGCAATTAGTATCCTTAGGACCAGAAAAATCTGTGGAAGGTCAGAATTTCTTGTCTGAGAAAAACAAAGTGGTAGTAGGAAAGGGTGAATTTACAAAGGACGTAGGACTCAAAGAGATGG	8.64987	48.8668	21.5563	29.8174	16.7008
GGAAAAAGAGAAAAAATCAG	73	+	16	-	66582795	AAATTAGGGCAGAGGAGAGTTATTTAAAAGTGAGTTTAAAAACTGATTTCCTTTCTTTTGTAGATAAAGAACAGGAAAAAGAGAAAAAAATCAGTGGTAAGTCCCTCTTTTATGTGTACTCTCTAGGATAATTTGGTTTTTTGAAGAGGAGAGAGAAAAAAGCAGAGTAAAAAGCAAAAAT	16	66582887	66582886	-	A	GTAGATAAAGAACAGGAAAAAGAGAAAAAA[-/A]TCAGTGGTAAGTCCCTCTTTTATGTGTACT	AAATTAGGGCAGAGGAGAGTTATTTAAAAGTGAGTTTAAAAACTGATTTCCTTTCTTTTGTAGATAAAGAACAGGAAAAAGAGAAAAAATCAGTGGTAAGTCCCTCTTTTATGTGTACTCTCTAGGATAATTTGGTTTTTTGAAGAGGAGAGAGAAAAAAGCAGAGTAAAAAGCAAAAAT	8.65576	48.8617	21.5658	34.2263	16.7184
TGCCTCAGCGCTCACATCTG	74	+	15	-	48707847	CCAATGTCCTCAATAGAAATCTCTGGCTGCTGCCACACATGCCGCTTCTTATTTTGCCTGCAGATGAAAACGAATGCCTCAGCGCTCACCATCTGCGGAGGAGCCTCCTGTCACAACACCCTGGGGAGCTACAAGTGCATGTGTCCCGCCGGCTTCCAGTATGAACAGTTCAGTGGAGGAT	15	48707939	48707938	-	C	GCAGATGAAAACGAATGCCTCAGCGCTCAC[-/C]ATCTGCGGAGGAGCCTCCTGTCACAACACC	CCAATGTCCTCAATAGAAATCTCTGGCTGCTGCCACACATGCCGCTTCTTATTTTGCCTGCAGATGAAAACGAATGCCTCAGCGCTCACATCTGCGGAGGAGCCTCCTGTCACAACACCCTGGGGAGCTACAAGTGCATGTGTCCCGCCGGCTTCCAGTATGAACAGTTCAGTGGAGGAT	8.66197	48.8514	21.5948	34.197	16.7381
GGCGTTAACTATGTTATCCA	74	+	3	-	155571081	GTGATTGCTCTCACTGTGGCGTTCTTTTTGTTTGAATTCTTGGCCGCCACTCAGGACATTGCCGTCGATGGTTGGGCGTTAACTATGTTTATCCAGGGAAAATGTGGGTTATGCTTCTACTTGCAATTCGGTGGGCCAAACAGCGGGTTACTTTTTGGGCAATGTTTTGTTTTTGGCCCTT	3	155571173	155571172	-	T	TGCCGTCGATGGTTGGGCGTTAACTATGTT[-/T]ATCCAGGGAAAATGTGGGTTATGCTTCTAC	GTGATTGCTCTCACTGTGGCGTTCTTTTTGTTTGAATTCTTGGCCGCCACTCAGGACATTGCCGTCGATGGTTGGGCGTTAACTATGTTATCCAGGGAAAATGTGGGTTATGCTTCTACTTGCAATTCGGTGGGCCAAACAGCGGGTTACTTTTTGGGCAATGTTTTGTTTTTGGCCCTT	21.3697	48.8025	21.6662	34.195	16.9368
TGAAGGCAAGGCAAAATCAG	73	+	X	-	38146234	TGAAGGTGCATGGAGGAAGAAAGGAGAAAACAGAGATCCTATCAGATGACCTTACAGACAAAGCAGAGGTGAGTGAAGGCAAGGCAAAAATCAGTGGGAGAAGCAGAGGATGGGCCTGAAGGTAGAGGGGATGGAACCTGTGAGGAAGGTAGTTCAGGAGCAGAACACTGGCAAGATGAGG	X	38146326	38146325	-	A	AAAGCAGAGGTGAGTGAAGGCAAGGCAAAA[-/A]TCAGTGGGAGAAGCAGAGGATGGGCCTGAA	TGAAGGTGCATGGAGGAAGAAAGGAGAAAACAGAGATCCTATCAGATGACCTTACAGACAAAGCAGAGGTGAGTGAAGGCAAGGCAAAATCAGTGGGAGAAGCAGAGGATGGGCCTGAAGGTAGAGGGGATGGAACCTGTGAGGAAGGTAGTTCAGGAGCAGAACACTGGCAAGATGAGG	21.375	48.787	21.7475	34.1388	17.0269
AAGCCGGGATCTGGAGTGAG	73	+	19	-	18707381	GCCGGCCTGAAACCCGGCACCGTGTACTTCGTGCAAGTGCGCTGCAACCCCTTTGGCATCTATGGCTCCAAGAAAGCCGGGATCTGGAGGTGAGTGGAGCCACCCCACAGCCGCCTCCACTCCCCGCAGTGGTGAGCACCCTCCTAGGGCTGGGTGATCCAGCGGCCAGTCCGAAACCAGC	19	18707473	18707472	-	G	CTATGGCTCCAAGAAAGCCGGGATCTGGAG[-/G]TGAGTGGAGCCACCCCACAGCCGCCTCCAC	GCCGGCCTGAAACCCGGCACCGTGTACTTCGTGCAAGTGCGCTGCAACCCCTTTGGCATCTATGGCTCCAAGAAAGCCGGGATCTGGAGTGAGTGGAGCCACCCCACAGCCGCCTCCACTCCCCGCAGTGGTGAGCACCCTCCTAGGGCTGGGTGATCCAGCGGCCAGTCCGAAACCAGC	17.5182	48.4797	36.7301	45.3129	30.7112
TCAATCTTCGTCATTTTAAG	74	+	17	+	19564414	TATATACTCCTGTTGTTTTAAATAGGAATTTTATGGAGAAAATATAAAAGAGTCTCCTGATTATGAAAGGATCATCAATCTTCGTCATTTTTAAGAGGATACTAAGTTTGCTTGAAGGACAAAAGATAGCTTTTGGTGGGGAGACTGATGAGGCCACACGCTACATAGGTAATGGAAATTC	17	19564506	19564505	+	T	TATGAAAGGATCATCAATCTTCGTCATTTT[-/T]AAGAGGATACTAAGTTTGCTTGAAGGACAA	TATATACTCCTGTTGTTTTAAATAGGAATTTTATGGAGAAAATATAAAAGAGTCTCCTGATTATGAAAGGATCATCAATCTTCGTCATTTTAAGAGGATACTAAGTTTGCTTGAAGGACAAAAGATAGCTTTTGGTGGGGAGACTGATGAGGCCACACGCTACATAGGTAATGGAAATTC	14.8736	48.4324	37.6167	46.4071	24.6996
GGTAAGCAAACCCTTCACCC	83	-	16	+	56916322	TAGCCCCCATCATTTCCAACTTCTTCCTCTGCTCCTATGCCCTCATCAACTTCAGCTGCTTCCACGCCTCCATCACCAACTCGCCTGGTAAAGCAAACCCTTCACCCACCTCAGGAGGAGGCACCCAGGGGGCAGGAGGAACTGGGGCATGGGGTGGGAGTGGGAGGCATGGGTGGAGGTT	16	56916414	56916413	+	A	CCACGCCTCCATCACCAACTCGCCTGGTAA[-/A]GCAAACCCTTCACCCACCTCAGGAGGAGGC	TAGCCCCCATCATTTCCAACTTCTTCCTCTGCTCCTATGCCCTCATCAACTTCAGCTGCTTCCACGCCTCCATCACCAACTCGCCTGGTAAGCAAACCCTTCACCCACCTCAGGAGGAGGCACCCAGGGGGCAGGAGGAACTGGGGCATGGGGTGGGAGTGGGAGGCATGGGTGGAGGTT	14.7734	48.4124	37.7854	47.8246	24.7372
CCCACCACCCCCAAAACCGA	84	-	17	+	70119622	GACTAGGGCGTCTGCACAGCCCTTGTTGATTTTCTCGTGCTTGTTCTTTTATTGTCCACAGGGCAATCCCAGGGCCCACCGACCCCACCCAACCACCCCCAAAACCGACGTGCAGCCGGGCAAGGCTGACCTGAAGCGAGAGGGGCGCCCCTTGCCAGAGGGGGGCAGACAGCCCCCTATC	17	70119714	70119713	+	A	GGCAATCCCAGGGCCCACCGACCCCACCCA[-/A]CCACCCCCAAAACCGACGTGCAGCCGGGCA	GACTAGGGCGTCTGCACAGCCCTTGTTGATTTTCTCGTGCTTGTTCTTTTATTGTCCACAGGGCAATCCCAGGGCCCACCGACCCCACCCACCACCCCCAAAACCGACGTGCAGCCGGGCAAGGCTGACCTGAAGCGAGAGGGGCGCCCCTTGCCAGAGGGGGGCAGACAGCCCCCTATC	13.2142	48.4073	38.3745	49.2554	32.1883
CACACACCACTTCAACAGCC	84	-	16	+	2114301	GCAGCTCTCCCACATCCCCGAGGATAAAGACCACCAGGTCCGAAAGCTGGCCACCCAGTTGCTGGTGGACCTGGCAGAGGGCTGCCACACAACACCACTTCAACAGCCTGCTGGACATCATCGAGAAGGTGAGAGCCGTTGTACCCGGGGCCGGGTGCTAGCGTGCCAGAGCTCCGTGGGC	16	2114393	2114392	+	A	CTGGTGGACCTGGCAGAGGGCTGCCACACA[-/A]CACCACTTCAACAGCCTGCTGGACATCATC	GCAGCTCTCCCACATCCCCGAGGATAAAGACCACCAGGTCCGAAAGCTGGCCACCCAGTTGCTGGTGGACCTGGCAGAGGGCTGCCACACACACCACTTCAACAGCCTGCTGGACATCATCGAGAAGGTGAGAGCCGTTGTACCCGGGGCCGGGTGCTAGCGTGCCAGAGCTCCGTGGGC	13.5112	48.4061	39.6108	49.843	34.0996
GTTAAAGAATCATCTGGATT	82	-	10	+	89711839	TTCAATTTGGCTTCTCTTTTTTTTCTGTCCACCAGGGAGTAACTATTCCCAGTCAGAGGCGCTATGTGTATTATTATAGCTACCTGTTAAAAGAATCATCTGGATTATAGACCAGTGGCACTGTTGTTTCACAAGATGATGTTTGAAACTATTCCAATGTTCAGTGGCGGAACTTGCAGTA	10	89711931	89711930	+	A	CTATGTGTATTATTATAGCTACCTGTTAAA[-/A]GAATCATCTGGATTATAGACCAGTGGCACT	TTCAATTTGGCTTCTCTTTTTTTTCTGTCCACCAGGGAGTAACTATTCCCAGTCAGAGGCGCTATGTGTATTATTATAGCTACCTGTTAAAGAATCATCTGGATTATAGACCAGTGGCACTGTTGTTTCACAAGATGATGTTTGAAACTATTCCAATGTTCAGTGGCGGAACTTGCAGTA	14.4691	48.3842	37.6503	47.7086	23.1357
GGTAATATTGGCAAAGGCAT	82	-	17	-	41243634	GCACCGTTGCTACCGAGTGTCTGTCTAAGAACACAGAGGAGAATTTATTATCATTGAAGAATAGCTTAAATGACTGCAGTAACCAGGTATATATTGGCAAAGGCATCTCAGGAACATCACCTTAGTGAGGAAACAAAATGTTCTGCTAGCTTGTTTTCTTCACAGTGCAGTGAATTGGAAG	17	41243726	41243725	-	T	AATAGCTTAAATGACTGCAGTAACCAGGTA[-/T]ATATTGGCAAAGGCATCTCAGGAACATCAC	GCACCGTTGCTACCGAGTGTCTGTCTAAGAACACAGAGGAGAATTTATTATCATTGAAGAATAGCTTAAATGACTGCAGTAACCAGGTAATATTGGCAAAGGCATCTCAGGAACATCACCTTAGTGAGGAAACAAAATGTTCTGCTAGCTTGTTTTCTTCACAGTGCAGTGAATTGGAAG	14.4919	48.3811	37.8895	47.8743	23.2916
GTTAAACAATGCAGCTTTTA	82	-	X	+	38211887	CTGGCTAACTTGCTGTGGAGTTTTCAAGGGCATAGAATCGTCCTTTACACAATTAAAAGAAGATGCTGTTTAATCTGAGGATCCTGTTAAAACAATGCAGCTTTTAGAAATGGTCACAACTTCATGGTTCGAAATTTTCGGTAAGTGATGGTCAGAGACTTGGGTTTGATTTAGGAATCAT	X	38211979	38211978	+	A	GATGCTGTTTAATCTGAGGATCCTGTTAAA[-/A]CAATGCAGCTTTTAGAAATGGTCACAACTT	CTGGCTAACTTGCTGTGGAGTTTTCAAGGGCATAGAATCGTCCTTTACACAATTAAAAGAAGATGCTGTTTAATCTGAGGATCCTGTTAAACAATGCAGCTTTTAGAAATGGTCACAACTTCATGGTTCGAAATTTTCGGTAAGTGATGGTCAGAGACTTGGGTTTGATTTAGGAATCAT	14.3597	48.3748	37.6267	47.6859	23.1181
CCAAAGGAATGTGTTTTACC	74	+	2	+	47637377	GGAAACTAGGACTGTGTGAATTCCCTGATAATGATCAGTTCTCCAATCTTGAGGCTCTCCTCATCCAGATTGGACCAAAGGAATGTGTTTTTACCCGGAGGAGAGACTGCTGGAGACATGGGGAAACTGAGACAGGTAAGCAAATTGAGTCTAGTGATAGAGGAGATTCCAGGCCTAGGAA	2	47637469	47637468	+	T	CATCCAGATTGGACCAAAGGAATGTGTTTT[-/T]ACCCGGAGGAGAGACTGCTGGAGACATGGG	GGAAACTAGGACTGTGTGAATTCCCTGATAATGATCAGTTCTCCAATCTTGAGGCTCTCCTCATCCAGATTGGACCAAAGGAATGTGTTTTACCCGGAGGAGAGACTGCTGGAGACATGGGGAAACTGAGACAGGTAAGCAAATTGAGTCTAGTGATAGAGGAGATTCCAGGCCTAGGAA	14.2397	48.3652	37.5693	47.6403	23.0786
TCACTTTCTCCTTTTTTACG	74	+	17	+	29552058	ATTCCTCTTGGTTGTCAGTGCTTCAGTAAAGCTTATTTATTTATTTTTTTCTAGCAGGCAGATAGAAGTTCCTGTCACTTTCTCCTTTTTTTACGGGGTAGGATGTGATATTCCTTCTAGTGGAAATACCAGTCAAATGTCCATGGATCATGAAGAATTACTACGTACTCCTGGAGCCTCT	17	29552150	29552149	+	T	ATAGAAGTTCCTGTCACTTTCTCCTTTTTT[-/T]ACGGGGTAGGATGTGATATTCCTTCTAGTG	ATTCCTCTTGGTTGTCAGTGCTTCAGTAAAGCTTATTTATTTATTTTTTTCTAGCAGGCAGATAGAAGTTCCTGTCACTTTCTCCTTTTTTACGGGGTAGGATGTGATATTCCTTCTAGTGGAAATACCAGTCAAATGTCCATGGATCATGAAGAATTACTACGTACTCCTGGAGCCTCT	12.4486	48.3319	37.5044	47.5751	23.0292
GGTAAAGAGTGTGTGCAGCC	82	-	12	+	110784040	GTGGCTGATGGTGCTGAAAATCTCCTTGCCCGTGATTCTCATGGATGAGACGCTCAAGTTTGTGGCCCGCAACTACCTGGAACCTGGTAAAAGAGTGTGTGCAGCCTGCCACCAAATCCTGCTCGTTCTCGGCATGCACCGATGGGATTTCCTGGCCGTTTGTGCTGCTCATAATGCCCCT	12	110784132	110784131	+	A	GTGGCCCGCAACTACCTGGAACCTGGTAAA[-/A]GAGTGTGTGCAGCCTGCCACCAAATCCTGC	GTGGCTGATGGTGCTGAAAATCTCCTTGCCCGTGATTCTCATGGATGAGACGCTCAAGTTTGTGGCCCGCAACTACCTGGAACCTGGTAAAGAGTGTGTGCAGCCTGCCACCAAATCCTGCTCGTTCTCGGCATGCACCGATGGGATTTCCTGGCCGTTTGTGCTGCTCATAATGCCCCT	12.2285	48.3248	37.892	47.8188	23.2747
CTCCTTATTGGGCTTTTATC	74	+	X	+	49837147	CCAATAAAAGCAAAGAGTCAACATGGGCCTTAATTCACAGTGTGAGTGATGCTTTTTCCGGCTGGTTGTTGATGCTCCTTATTGGGCTTTTTATCAGGTATGGTAAACTGTTAGTTTTCAAAACAAATCTCCTAAAATTGTGGTATGTCTCTCCCGTAAGTCCTGAGCTGAGTCACGTACT	X	49837239	49837238	+	T	CTGGTTGTTGATGCTCCTTATTGGGCTTTT[-/T]ATCAGGTATGGTAAACTGTTAGTTTTCAAA	CCAATAAAAGCAAAGAGTCAACATGGGCCTTAATTCACAGTGTGAGTGATGCTTTTTCCGGCTGGTTGTTGATGCTCCTTATTGGGCTTTTATCAGGTATGGTAAACTGTTAGTTTTCAAAACAAATCTCCTAAAATTGTGGTATGTCTCTCCCGTAAGTCCTGAGCTGAGTCACGTACT	12.2175	48.3237	37.8261	47.7752	23.2324
GTGGCTGAAGGCGCATTACG	73	+	14	-	61115543	ACTTCCGTGAGCTCTACAAGATCCTGGAGAGCCACCAGTTCTCGCCTCACAACCACCCCAAACTGCAGCAACTGTGGCTGAAGGCGCATCTACGTGGAGGCCGAGAAGCTGCGCGGCCGACCCCTGGGCGCCGTGGGCAAATATCGGGTGCGCCGAAAATTTCCACTGCCGCGCACCATCT	14	61115635	61115634	-	C	AAACTGCAGCAACTGTGGCTGAAGGCGCAT[-/C]TACGTGGAGGCCGAGAAGCTGCGCGGCCGA	ACTTCCGTGAGCTCTACAAGATCCTGGAGAGCCACCAGTTCTCGCCTCACAACCACCCCAAACTGCAGCAACTGTGGCTGAAGGCGCATTACGTGGAGGCCGAGAAGCTGCGCGGCCGACCCCTGGGCGCCGTGGGCAAATATCGGGTGCGCCGAAAATTTCCACTGCCGCGCACCATCT	12.0856	48.3182	37.9775	47.8656	23.3264
AGAAAAGAAAGTTCTTTATG	74	+	15	+	42652135	GCCATCATCAGCCGCAATTTTCCTATTATCGGAGTGAAAGAGAAGACATTCGAGCAACTTCACAAGAAATGTCTAGAAAAGAAAGTTCTTTTATGTGGACCCTGAGTTCCCACCGGATGAGACCTCTCTCTTTTATAGCCAGAAGTTCCCCATCCAGTTCGTCTGGAAGAGACCTCCGGTG	15	42652227	42652226	+	T	ACAAGAAATGTCTAGAAAAGAAAGTTCTTT[-/T]ATGTGGACCCTGAGTTCCCACCGGATGAGA	GCCATCATCAGCCGCAATTTTCCTATTATCGGAGTGAAAGAGAAGACATTCGAGCAACTTCACAAGAAATGTCTAGAAAAGAAAGTTCTTTATGTGGACCCTGAGTTCCCACCGGATGAGACCTCTCTCTTTTATAGCCAGAAGTTCCCCATCCAGTTCGTCTGGAAGAGACCTCCGGTG	11.595	48.2956	37.8235	47.741	23.2204
TCATCCTGGCCTACTTTAGG	74	+	3	+	46939869	GGTGTTTGACCGCCTGGGCATGATTTACACCGTGGGCTACTCCGTGTCCCTGGCGTCCCTCACCGTAGCTGTGCTCATCCTGGCCTACTTTTAGGTGGGCGGGGCGGGGCGAGAGGCGGCGGGACATGGTGGAGGGGGGGCGGTGGCCGAGGTCTGATGCGACCCCCTCCCTGCACCCATC	3	46939961	46939960	+	T	ACCGTAGCTGTGCTCATCCTGGCCTACTTT[-/T]AGGTGGGCGGGGCGGGGCGAGAGGCGGCGG	GGTGTTTGACCGCCTGGGCATGATTTACACCGTGGGCTACTCCGTGTCCCTGGCGTCCCTCACCGTAGCTGTGCTCATCCTGGCCTACTTTAGGTGGGCGGGGCGGGGCGAGAGGCGGCGGGACATGGTGGAGGGGGGGCGGTGGCCGAGGTCTGATGCGACCCCCTCCCTGCACCCATC	11.4383	48.2781	37.6882	47.6395	23.1295
CCCCTCCAACAAACTTTAAA	74	+	17	+	58740606	AAACACTGTCATGGACCAAAAAAATTTGAAGATGTCAACTCCTGGCCAAATGAAAGCCCAAGAAATTGAAAGAACCCCTCCAACAAACTTTTAAAAGGACATTAGAAGAGTCCAATTCTGGCCCCCTGATGAAGAAGCATAGACGAAATGGCTTAAGTCGAAGTAGTGGTGCTCAGCCTGC	17	58740698	58740697	+	T	GAAATTGAAAGAACCCCTCCAACAAACTTT[-/T]AAAAGGACATTAGAAGAGTCCAATTCTGGC	AAACACTGTCATGGACCAAAAAAATTTGAAGATGTCAACTCCTGGCCAAATGAAAGCCCAAGAAATTGAAAGAACCCCTCCAACAAACTTTAAAAGGACATTAGAAGAGTCCAATTCTGGCCCCCTGATGAAGAAGCATAGACGAAATGGCTTAAGTCGAAGTAGTGGTGCTCAGCCTGC	10.4681	48.2552	37.9639	47.7551	23.2866
AGTGGAGCCCAGAGGTTATC	72	+	10	-	53458158	GCCTCCTCGAGGACTGTTAGGAGATGCTCCAAATGACCCACGTGGAGGGACTTTGCTTTCAGTCACTGGAGAAGTGGAGCCCAGAGGTTTATCTGGGTCCACCCCATCAGGGTCCCCCCATGCATCATGCCTCTGGTCATGACACTCGTGGCCCTTCCTCACATGAGATGAGGGGAGGGCC	10	53458250	53458249	-	T	CAGTCACTGGAGAAGTGGAGCCCAGAGGTT[-/T]ATCTGGGTCCACCCCATCAGGGTCCCCCCA	GCCTCCTCGAGGACTGTTAGGAGATGCTCCAAATGACCCACGTGGAGGGACTTTGCTTTCAGTCACTGGAGAAGTGGAGCCCAGAGGTTATCTGGGTCCACCCCATCAGGGTCCCCCCATGCATCATGCCTCTGGTCATGACACTCGTGGCCCTTCCTCACATGAGATGAGGGGAGGGCC	10.7723	48.2493	37.917	46.0677	23.255
TTAAGTATGGTTGTTTTATG	72	+	7	-	91830613	AATAGGTGAAGTTTTTAATATGTATTTCAATATAGTTGTTTCCAATTATGTTGCAGGCTTTACTCATCAGTCTTAAGTATGGTTGTTTTTATGTGGCAATTGGGAGATACTGATACTTGTTTTCAGATCCATAGCATGGAAAATAAAATGAGCTTTATAGTACATACAAAACAGGTAAGTA	7	91830705	91830704	-	T	TTACTCATCAGTCTTAAGTATGGTTGTTTT[-/T]ATGTGGCAATTGGGAGATACTGATACTTGT	AATAGGTGAAGTTTTTAATATGTATTTCAATATAGTTGTTTCCAATTATGTTGCAGGCTTTACTCATCAGTCTTAAGTATGGTTGTTTTATGTGGCAATTGGGAGATACTGATACTTGTTTTCAGATCCATAGCATGGAAAATAAAATGAGCTTTATAGTACATACAAAACAGGTAAGTA	10.4334	48.2469	38.0405	46.1906	23.3265
ATTAAACACTATGATGGAAT	82	-	8	+	61742995	TTCAGAAGAAATATTACCGAGCCATCCTTGAGAAGAATTTCACATTTCTTTCCAAAGGCGGTGGTCAAGCTAACGTACCTAACCTATTAAAACACTATGATGGAATTGCGGAAGTGCTGCAATCATCCGTACCTTATCAATGGTAAGGCTGCCCTGCTCGCGAACTTGCTTAAGTGACGAT	8	61743087	61743086	+	A	TGGTCAAGCTAACGTACCTAACCTATTAAA[-/A]CACTATGATGGAATTGCGGAAGTGCTGCAA	TTCAGAAGAAATATTACCGAGCCATCCTTGAGAAGAATTTCACATTTCTTTCCAAAGGCGGTGGTCAAGCTAACGTACCTAACCTATTAAACACTATGATGGAATTGCGGAAGTGCTGCAATCATCCGTACCTTATCAATGGTAAGGCTGCCCTGCTCGCGAACTTGCTTAAGTGACGAT	11.0483	48.2404	37.9471	46.0843	23.2671
GCATTACACAGATAGTTACT	75	+	12	-	102157944	AGAGAACAGTAGAATGGAGGAAAATGCTGAAAATCACATAGGCGTTACTGAAGTGTTACTTGGAAGAAAGCTGCAGCATTACACAGATAAGTTACTTGGGCTTTTTGCCATGGGAGAAAAAAAAGTATTTCCAAGATCTTCTCGACGTAAGTAACATCCAGCCTCATTCTTTCTCATGCTC	12	102158036	102158035	-	A	TTGGAAGAAAGCTGCAGCATTACACAGATA[-/A]GTTACTTGGGCTTTTTGCCATGGGAGAAAA	AGAGAACAGTAGAATGGAGGAAAATGCTGAAAATCACATAGGCGTTACTGAAGTGTTACTTGGAAGAAAGCTGCAGCATTACACAGATAGTTACTTGGGCTTTTTGCCATGGGAGAAAAAAAAGTATTTCCAAGATCTTCTCGACGTAAGTAACATCCAGCCTCATTCTTTCTCATGCTC	12.0517	48.2256	37.7712	45.8813	23.7145
GCAAACCATCCTGTGTTACC	75	+	X	-	19001889	GCCTGGGAGCCTCGGGGAGATGCGGAGCAGGAGCAATTCCGGGGTCCGCTTGGACGGGTACGCGCGGCTGGTGCAGCAAACCATCCTGTTGTTACCAGGTAAGGAGGGACCGCCCCCAGGGAACGCGTGGAACTACCCTCTCATGTAACTCATTCTCCTTCCCAGGTCTGGCCCTCTTGTG	X	19001981	19001980	-	T	ACGCGCGGCTGGTGCAGCAAACCATCCTGT[-/T]GTTACCAGGTAAGGAGGGACCGCCCCCAGG	GCCTGGGAGCCTCGGGGAGATGCGGAGCAGGAGCAATTCCGGGGTCCGCTTGGACGGGTACGCGCGGCTGGTGCAGCAAACCATCCTGTGTTACCAGGTAAGGAGGGACCGCCCCCAGGGAACGCGTGGAACTACCCTCTCATGTAACTCATTCTCCTTCCCAGGTCTGGCCCTCTTGTG	12.2301	48.2234	37.6891	45.7945	23.6792
TCTTAACTGGAATTATTAGC	74	+	X	+	138644040	CCATGAAGGAGGTAGAGATTCATGTCAAGGAGATAGTGGGGGACCCCATGTTACTGAAGTGGAAGGGACCAGTTTCTTAACTGGAATTATTTAGCTGGGGTGAAGAGTGTGCAATGAAAGGCAAATATGGAATATATACCAAGGTATCCCGGTATGTCAACTGGATTAAGGAAAAAACAAA	X	138644132	138644131	+	T	GAAGGGACCAGTTTCTTAACTGGAATTATT[-/T]AGCTGGGGTGAAGAGTGTGCAATGAAAGGC	CCATGAAGGAGGTAGAGATTCATGTCAAGGAGATAGTGGGGGACCCCATGTTACTGAAGTGGAAGGGACCAGTTTCTTAACTGGAATTATTAGCTGGGGTGAAGAGTGTGCAATGAAAGGCAAATATGGAATATATACCAAGGTATCCCGGTATGTCAACTGGATTAAGGAAAAAACAAA	12.4448	48.2169	37.71	45.8056	23.6827
GGGATGGAAGCCCCTTTACT	75	+	2	-	145157325	AATGGTGGGCTTGGAGCCACCAGCCCTTTAGGAGTTCATCCATCTGCTCAGAGTCCAATGCAGCACTTAGGTGTAGGGATGGAAGCCCCCTTTACTTGGGTTTCCCACCATGAATAGTAATTTAAGTGAGGTACAAAAGGTTCTACAGATTGTGGACAATACTGTTTCCAGGCAAAAAATG	2	145157417	145157416	-	C	GCAGCACTTAGGTGTAGGGATGGAAGCCCC[-/C]TTTACTTGGGTTTCCCACCATGAATAGTAA	AATGGTGGGCTTGGAGCCACCAGCCCTTTAGGAGTTCATCCATCTGCTCAGAGTCCAATGCAGCACTTAGGTGTAGGGATGGAAGCCCCTTTACTTGGGTTTCCCACCATGAATAGTAATTTAAGTGAGGTACAAAAGGTTCTACAGATTGTGGACAATACTGTTTCCAGGCAAAAAATG	14.8105	48.1884	38.1927	47.425	23.7186
GGCAGCCTCCTCTGTGTCTG	72	+	13	-	52509668	AGTTCTTTCTTCCCCAGGTGTCTTCATGCCCATCGGCATTGTGCTGCAGCCCTGGATGGGCTCAGCGGCCATGGCAGCCTCCTCTGTGTTCTGTGGTGCTCTCATCCCTGCAGCTCAAGTGGTGAGTCCCCTCAGGTGGAGCATCTGTGGGAGGCTCCCAGGAGGCCTTGTCATTCTGCAT	13	52509760	52509759	-	T	GCTCAGCGGCCATGGCAGCCTCCTCTGTGT[-/T]CTGTGGTGCTCTCATCCCTGCAGCTCAAGT	AGTTCTTTCTTCCCCAGGTGTCTTCATGCCCATCGGCATTGTGCTGCAGCCCTGGATGGGCTCAGCGGCCATGGCAGCCTCCTCTGTGTCTGTGGTGCTCTCATCCCTGCAGCTCAAGTGGTGAGTCCCCTCAGGTGGAGCATCTGTGGGAGGCTCCCAGGAGGCCTTGTCATTCTGCAT	9.79141	48.012	22.6627	31.9618	14.3332
AGGACTACGAGGCGGCGCTC	82	-	3	-	81810539	TCAGGCCCCACTCGACCTCTCGGGCCTCGGCTACTTGGACTGCGGCGGAATATGGCGGCTCCGATGACTCCCGCGGCTCGGCCCGAGGAACTACGAGGCGGCGCTCAATGCCGCCCTGGCTGACGTGCCCGAACTGGCCAGACTCCTGGAGATCGACCCGTACTTGAAGCCCTACGCCGTG	3	81810631	81810630	-	A	TCCGATGACTCCCGCGGCTCGGCCCGAGGA[-/A]CTACGAGGCGGCGCTCAATGCCGCCCTGGC	TCAGGCCCCACTCGACCTCTCGGGCCTCGGCTACTTGGACTGCGGCGGAATATGGCGGCTCCGATGACTCCCGCGGCTCGGCCCGAGGACTACGAGGCGGCGCTCAATGCCGCCCTGGCTGACGTGCCCGAACTGGCCAGACTCCTGGAGATCGACCCGTACTTGAAGCCCTACGCCGTG	9.87534	47.9539	22.614	31.8463	14.3227
GTCAGAGGCGCTATGTGTAT	84	-	10	+	89711803	GCAATTTAGTGAAATAACTATAATGGAACATTTTTTTTCAATTTGGCTTCTCTTTTTTTTCTGTCCACCAGGGAGTAACTATTCCCAGTCAAGAGGCGCTATGTGTATTATTATAGCTACCTGTTAAAGAATCATCTGGATTATAGACCAGTGGCACTGTTGTTTCACAAGATGATGTTTG	10	89711895	89711894	+	A	TGTCCACCAGGGAGTAACTATTCCCAGTCA[-/A]GAGGCGCTATGTGTATTATTATAGCTACCT	GCAATTTAGTGAAATAACTATAATGGAACATTTTTTTTCAATTTGGCTTCTCTTTTTTTTCTGTCCACCAGGGAGTAACTATTCCCAGTCAGAGGCGCTATGTGTATTATTATAGCTACCTGTTAAAGAATCATCTGGATTATAGACCAGTGGCACTGTTGTTTCACAAGATGATGTTTG	15.2412	47.6032	39.2243	48.057	34.6994
CTCTTCCTCCAGGGCCTGAC	72	+	3	-	48610573	GACGGGTGAGTGGCCTAGCTCACAGGTTAGGGTCATAGGGAGATGGGTGGGGTTGGCACTGCCCTGAACTTTCTCTTCCTCCAGGGCCTTGACTGGACCTACTGGAGCTGTGGGACTTCCTGGACCCCCCGGCCCTTCAGGCCTTGTGGTGAGTGAGTCCCTGTGGCCCCTGTAGGGACAC	3	48610665	48610664	-	T	TGCCCTGAACTTTCTCTTCCTCCAGGGCCT[-/T]GACTGGACCTACTGGAGCTGTGGGACTTCC	GACGGGTGAGTGGCCTAGCTCACAGGTTAGGGTCATAGGGAGATGGGTGGGGTTGGCACTGCCCTGAACTTTCTCTTCCTCCAGGGCCTGACTGGACCTACTGGAGCTGTGGGACTTCCTGGACCCCCCGGCCCTTCAGGCCTTGTGGTGAGTGAGTCCCTGTGGCCCCTGTAGGGACAC	15.26	47.5875	42.7335	51.1373	36.1338
CAGACCAGGAATTCGGCTTC	82	-	17	-	48262814	TGGGGCAAGACAGTGATTGAATACAAAACCACCAAGACCTCCCGCCTGCCCATCATCGATGTGGCCCCCTTGGACGTTGGTGCCCCAGAACCAGGAATTCGGCTTCGACGTTGGCCCTGTCTGCTTCCTGTAAACTCCCTCCATCCCAACCTGGCTCCCTCCCACCCAACCAACTTTCCCC	17	48262906	48262905	-	A	TGTGGCCCCCTTGGACGTTGGTGCCCCAGA[-/A]CCAGGAATTCGGCTTCGACGTTGGCCCTGT	TGGGGCAAGACAGTGATTGAATACAAAACCACCAAGACCTCCCGCCTGCCCATCATCGATGTGGCCCCCTTGGACGTTGGTGCCCCAGACCAGGAATTCGGCTTCGACGTTGGCCCTGTCTGCTTCCTGTAAACTCCCTCCATCCCAACCTGGCTCCCTCCCACCCAACCAACTTTCCCC	8.8795	47.5506	22.5499	31.8087	14.2699
GTTGGCCCTGAGGCACTGGG	72	+	2	-	26686832	CTGAGCCATGTGTGCAGCTGAGCCGCCGGCACCCACAGGTCAGAGGAAGCCCACAGACGAGCATGTGGCGCTGTTGGCCCTGAGGCACTTGGGAGGACATCCCCCGCGCAGGCTGCCGCCTGGTGCCAGAGCATGTGGAGACGAGGCCGCTGCTCAACCCCGACAAGCCGGGCATCGAGCA	2	26686924	26686923	-	T	AGCATGTGGCGCTGTTGGCCCTGAGGCACT[-/T]GGGAGGACATCCCCCGCGCAGGCTGCCGCC	CTGAGCCATGTGTGCAGCTGAGCCGCCGGCACCCACAGGTCAGAGGAAGCCCACAGACGAGCATGTGGCGCTGTTGGCCCTGAGGCACTGGGAGGACATCCCCCGCGCAGGCTGCCGCCTGGTGCCAGAGCATGTGGAGACGAGGCCGCTGCTCAACCCCGACAAGCCGGGCATCGAGCA	15.2914	47.5504	42.7963	51.2185	36.2115
GGAGTTCACTGATATCTGGA	74	+	11	-	86663044	ATCTGGGTGAAAAGGAGCCTGAACTGTGTGCTCAAGTGTGGCTATGATGCTGGCTTATACAGCCGCTCAGCCAAGGAGTTCACTGATATACTGGATGGCTGTGTGGGCCAGCCTGTGTTTCATCTCCACTGCCTTCACAGTACTGACCTTCCTGATCGATTCTTCTAGGTTTTCCTACCCT	11	86663136	86663135	-	A	CAGCCGCTCAGCCAAGGAGTTCACTGATAT[-/A]CTGGATGGCTGTGTGGGCCAGCCTGTGTTT	ATCTGGGTGAAAAGGAGCCTGAACTGTGTGCTCAAGTGTGGCTATGATGCTGGCTTATACAGCCGCTCAGCCAAGGAGTTCACTGATATCTGGATGGCTGTGTGGGCCAGCCTGTGTTTCATCTCCACTGCCTTCACAGTACTGACCTTCCTGATCGATTCTTCTAGGTTTTCCTACCCT	15.2735	47.5382	42.7625	51.2078	36.0506
TTTCTACCTCCAGGACTGGG	75	+	8	+	61778144	TTGCCCTCAAACCCGCTAGCCTTCAACCCTTTCCTCCTGTCCACAATGGCCCCGGGCCTCTTCTACCCATCCATGTTTCTACCTCCAGGACCTGGGGGGATTGACGCTGCCTGGGTTCCCAGCATTGGCAGGACTTCAGAATGCCGTGGGCTCCAGCGAAGAAAAGGCTGCTGACAAGGCT	8	61778236	61778235	+	C	TCTACCCATCCATGTTTCTACCTCCAGGAC[-/C]TGGGGGGATTGACGCTGCCTGGGTTCCCAG	TTGCCCTCAAACCCGCTAGCCTTCAACCCTTTCCTCCTGTCCACAATGGCCCCGGGCCTCTTCTACCCATCCATGTTTCTACCTCCAGGACTGGGGGGATTGACGCTGCCTGGGTTCCCAGCATTGGCAGGACTTCAGAATGCCGTGGGCTCCAGCGAAGAAAAGGCTGCTGACAAGGCT	15.3093	47.4981	42.8416	51.3064	36.166
ACCAGGACCTGGCCTCGCAG	83	-	X	+	152994628	ACGGGAGCTGCCCCTGTGCATGGCCAGGAAGCCTCTCTGTGTCTGTCACCCCCCGCAGGTGGAGCTGGCCCTGCTACAGCGCTCCTACCAGAGACCTGGCCTCGCAGATCAACCTCATCCTTCTGGAACGCCTGTGGTATGTTATGCTGGAGCAGTTCCTCATGAAGTATGTGTGGAGCGC	X	152994720	152994719	+	A	GAGCTGGCCCTGCTACAGCGCTCCTACCAG[-/A]GACCTGGCCTCGCAGATCAACCTCATCCTT	ACGGGAGCTGCCCCTGTGCATGGCCAGGAAGCCTCTCTGTGTCTGTCACCCCCCGCAGGTGGAGCTGGCCCTGCTACAGCGCTCCTACCAGGACCTGGCCTCGCAGATCAACCTCATCCTTCTGGAACGCCTGTGGTATGTTATGCTGGAGCAGTTCCTCATGAAGTATGTGTGGAGCGC	15.3168	47.4795	42.8629	51.3419	36.165
GGCAGTCTGTATCTTGCAAA	84	-	13	+	32930563	GATTTAATTACAAGTCTTCAGAATGCCAGAGATATACAGGATATGCGAATTAAGAAGAAACAAAGGCAACGCGTCTTTCCACAGCCAGGCATGTCTGTATCTTGCAAAAACATCCACTCTGCCTCGAATCTCTCTGAAAGCAGCAGTAGGAGGCCAAGTTCCCTCTGCGTGTTCTCATAAA	13	32930655	32930654	+	T	AAAGGCAACGCGTCTTTCCACAGCCAGGCA[-/T]GTCTGTATCTTGCAAAAACATCCACTCTGC	GATTTAATTACAAGTCTTCAGAATGCCAGAGATATACAGGATATGCGAATTAAGAAGAAACAAAGGCAACGCGTCTTTCCACAGCCAGGCAGTCTGTATCTTGCAAAAACATCCACTCTGCCTCGAATCTCTCTGAAAGCAGCAGTAGGAGGCCAAGTTCCCTCTGCGTGTTCTCATAAA	15.3034	47.4432	42.8276	51.3251	36.0151
CTTATACTGTGTGACAAGAC	82	-	6	-	162206785	GAAACATCTTCCTTTCTCTCTGCAGGAGCCCCGTCCTGGTTTTCCAGTGCAACTCCCGCCACGTGATTTGCTTAGACTGTTTCCACTTAATACTGTGTGACAAGACTCAATGATCGGCAGTTTGTTCACGACCCTCAACTTGGCTACTCCCTGCCTTGTGTGGGTAAGTCTAGCATGTTTT	6	162206877	162206876	-	A	CACGTGATTTGCTTAGACTGTTTCCACTTA[-/A]TACTGTGTGACAAGACTCAATGATCGGCAG	GAAACATCTTCCTTTCTCTCTGCAGGAGCCCCGTCCTGGTTTTCCAGTGCAACTCCCGCCACGTGATTTGCTTAGACTGTTTCCACTTATACTGTGTGACAAGACTCAATGATCGGCAGTTTGTTCACGACCCTCAACTTGGCTACTCCCTGCCTTGTGTGGGTAAGTCTAGCATGTTTT	18.4163	47.4364	38.0814	47.3714	23.6713
GATTCGATGGCAATTTTTTG	72	+	9	+	134381729	CCACAGTACTCTAGAAATATTTGCTGAATGGGATAGTTACTGATTAATCTTCTGTTTCAGGTTATTTAGGAGGATTCGATGGCAATTTTTTTGTGGAACAGAATTGGAGCAGGTAAAAGATAATTTTCATTTCCCTTTTAATGTGCGCAGGTTAGAATGAAGAGATTGTGACTTTTGTAAG	9	134381821	134381820	+	T	TTATTTAGGAGGATTCGATGGCAATTTTTT[-/T]GTGGAACAGAATTGGAGCAGGTAAAAGATA	CCACAGTACTCTAGAAATATTTGCTGAATGGGATAGTTACTGATTAATCTTCTGTTTCAGGTTATTTAGGAGGATTCGATGGCAATTTTTTGTGGAACAGAATTGGAGCAGGTAAAAGATAATTTTCATTTCCCTTTTAATGTGCGCAGGTTAGAATGAAGAGATTGTGACTTTTGTAAG	7.40698	47.4213	24.3441	35.9048	14.8561
GGAAAGGACGGGCAGGCAGG	86	-	13	-	110828918	ATTGCTATTTTCTTCTCTGATGTGTAGGACAAATTGGACCAATTGGTGAGAAGGGATCCCGAGGAGACCCTGGGACCCCAGGAGTGCCTTGGAAAGGACGGGCAGGCAGGACAGCCTGGGCAGCCAGGTACAGTGTGGAGCTCCGGTCCCCAGTGTGGCAAGGGCTCAGGATGAGGCCTGT	13	110829010	110829009	-	T	CGAGGAGACCCTGGGACCCCAGGAGTGCCT[-/T]GGAAAGGACGGGCAGGCAGGACAGCCTGGG	ATTGCTATTTTCTTCTCTGATGTGTAGGACAAATTGGACCAATTGGTGAGAAGGGATCCCGAGGAGACCCTGGGACCCCAGGAGTGCCTGGAAAGGACGGGCAGGCAGGACAGCCTGGGCAGCCAGGTACAGTGTGGAGCTCCGGTCCCCAGTGTGGCAAGGGCTCAGGATGAGGCCTGT	7.39076	47.4194	24.2577	35.8139	14.7867
CCATTTTCTCACATGTTTGA	73	+	20	-	35555540	AAAGGAAAAAGTTTTTGTTGGTTTACAGATGTTTTTCTTGTTCTAAGGCTGCTTTTGTTTTTAAGGTCATGGGCCATTTTCTCACATGTGTTGATGGACGATTTATTCCACTTGCTCGCCCGGAGGTGAAATGGACGGTATGTATTCATACAGTCAATAGTCAATAAAAAGAAAGACTATT	20	35555632	35555631	-	G	TTTAAGGTCATGGGCCATTTTCTCACATGT[-/G]TTGATGGACGATTTATTCCACTTGCTCGCC	AAAGGAAAAAGTTTTTGTTGGTTTACAGATGTTTTTCTTGTTCTAAGGCTGCTTTTGTTTTTAAGGTCATGGGCCATTTTCTCACATGTTTGATGGACGATTTATTCCACTTGCTCGCCCGGAGGTGAAATGGACGGTATGTATTCATACAGTCAATAGTCAATAAAAAGAAAGACTATT	6.85975	47.4178	24.3731	35.9216	14.8897
ATTCTTACTGTAGCATTTTG	72	+	6	+	110083304	ATGTTCTTGATCGACTAAATGTGATTGCAGAAAGTGTGGTGAAGAAAACAGGTTTCTTTGTAAACCGCCCTGATTCTTACTGTAGCATTTTTGCGGCCAGATGAAAAGTATGTATGGTATTTTAAAACTTATAATAAATGATGATTTTTGCTCTTATGGGTATTCTAAATACAGCAGTTTG	6	110083396	110083395	+	T	AAACCGCCCTGATTCTTACTGTAGCATTTT[-/T]GCGGCCAGATGAAAAGTATGTATGGTATTT	ATGTTCTTGATCGACTAAATGTGATTGCAGAAAGTGTGGTGAAGAAAACAGGTTTCTTTGTAAACCGCCCTGATTCTTACTGTAGCATTTTGCGGCCAGATGAAAAGTATGTATGGTATTTTAAAACTTATAATAAATGATGATTTTTGCTCTTATGGGTATTCTAAATACAGCAGTTTG	6.84734	47.4153	24.3693	35.9108	14.8918
GAAAAATACATGAGAGTAGC	82	-	13	+	32910915	ATTAACCAAAAATATTCCCATGGAAAAGAATCAAGATGTATGTGCTTTAAATGAAAATTATAAAAACGTTGAGCTGTTGCCACCTGAAAAAATACATGAGAGTAGCATCACCTTCAAGAAAGGTACAATTCAACCAAAACACAAATCTAAGAGTAATCCAAAAAAATCAAGAAGAAACTAC	13	32911007	32911006	+	A	AAAAACGTTGAGCTGTTGCCACCTGAAAAA[-/A]TACATGAGAGTAGCATCACCTTCAAGAAAG	ATTAACCAAAAATATTCCCATGGAAAAGAATCAAGATGTATGTGCTTTAAATGAAAATTATAAAAACGTTGAGCTGTTGCCACCTGAAAAATACATGAGAGTAGCATCACCTTCAAGAAAGGTACAATTCAACCAAAACACAAATCTAAGAGTAATCCAAAAAAATCAAGAAGAAACTAC	6.82145	47.411	24.2924	35.8212	14.8368
GAAAAGAGAGTGGAAGTGTC	83	-	16	+	68849478	CTTTTGAGGTCTCTCTCACCACCTCCACAGCCACCGTCACCGTGGATGTGCTGGATGTGAATGAAGCCCCCATCTTTGTGCCTCCTGAAAAAGAGAGTGGAAGTGTCCGAGGACTTTGGCGTGGGCCAGGAAATCACATCCTACACTGCCCAGGAGCCAGACACATTTATGGAACAGAAAA	16	68849570	68849569	+	A	TGAAGCCCCCATCTTTGTGCCTCCTGAAAA[-/A]GAGAGTGGAAGTGTCCGAGGACTTTGGCGT	CTTTTGAGGTCTCTCTCACCACCTCCACAGCCACCGTCACCGTGGATGTGCTGGATGTGAATGAAGCCCCCATCTTTGTGCCTCCTGAAAAGAGAGTGGAAGTGTCCGAGGACTTTGGCGTGGGCCAGGAAATCACATCCTACACTGCCCAGGAGCCAGACACATTTATGGAACAGAAAA	6.80603	47.4077	24.2842	35.804	14.8367
ATGGACAAGGACTCTTTTTC	72	+	2	+	71817324	TTTTCCCTTGGTGAAGATGGGAACCGCTACCATCTACGCTGCTACATGTACCAGGCCCGGGACCTGGCTGCGATGGACAAGGACTCTTTTTTCTGGTAGGTGGGAGAGAGGCAGGAGAGTCAGAGACTGTGGGCTGAGATCTGGGAATGGAGACATCTGGCTTTCGGGCAACAAGGGGTGC	2	71817416	71817415	+	T	ACCTGGCTGCGATGGACAAGGACTCTTTTT[-/T]CTGGTAGGTGGGAGAGAGGCAGGAGAGTCA	TTTTCCCTTGGTGAAGATGGGAACCGCTACCATCTACGCTGCTACATGTACCAGGCCCGGGACCTGGCTGCGATGGACAAGGACTCTTTTTCTGGTAGGTGGGAGAGAGGCAGGAGAGTCAGAGACTGTGGGCTGAGATCTGGGAATGGAGACATCTGGCTTTCGGGCAACAAGGGGTGC	6.75991	47.4006	24.0969	35.5879	14.7008
CCAAACCCCCTAGCCCCCCA	86	-	11	+	6412768	CTGTGGCCTGCTCCTGGGCTCCACCTGTGGGCACTGGGACATTTTCTCATCTTGGAACATCTCTTTGCCTACTGTGCCGAAGCCGCCCCCCCAAACCCCCTAGCCCCCCAGCCCCAGGTGCCCCTGTCAGCCGCATCCTCTTCCTCACTGACCTGCACTGGGATCATGACTACCTGGAGGG	11	6412860	6412859	+	C	TCTTTGCCTACTGTGCCGAAGCCGCCCCCC[-/C]AAACCCCCTAGCCCCCCAGCCCCAGGTGCC	CTGTGGCCTGCTCCTGGGCTCCACCTGTGGGCACTGGGACATTTTCTCATCTTGGAACATCTCTTTGCCTACTGTGCCGAAGCCGCCCCCCAAACCCCCTAGCCCCCCAGCCCCAGGTGCCCCTGTCAGCCGCATCCTCTTCCTCACTGACCTGCACTGGGATCATGACTACCTGGAGGG	6.65139	47.3969	22.9509	34.6229	13.2705
TTGTCTCCAAACTTTTTTTC	72	+	7	+	117120107	GCCCAGACGGCCCTAGCAGGGACCCCAGCGCCCGAGAGACCATGCAGAGGTCGCCTCTGGAAAAGGCCAGCGTTGTCTCCAAACTTTTTTTTCAGGTGAGAAGGTGGCCAACCGAGCTTCGGAAAGACACGTGCCCACGAAAGAGGAGGGCGTGTGTATGGGTTGGGTTTGGGGTAAAGGA	7	117120199	117120198	+	T	AAAGGCCAGCGTTGTCTCCAAACTTTTTTT[-/T]CAGGTGAGAAGGTGGCCAACCGAGCTTCGG	GCCCAGACGGCCCTAGCAGGGACCCCAGCGCCCGAGAGACCATGCAGAGGTCGCCTCTGGAAAAGGCCAGCGTTGTCTCCAAACTTTTTTTCAGGTGAGAAGGTGGCCAACCGAGCTTCGGAAAGACACGTGCCCACGAAAGAGGAGGGCGTGTGTATGGGTTGGGTTTGGGGTAAAGGA	6.72713	47.3918	24.1036	35.5727	14.7233
AAAAACCTGGTTCAGGTAGA	83	-	16	+	68842369	ACTCCTCTCCTGGCCTCAGAAGACAGAAGAGAGACTGGGTTATTCCTCCCATCAGCTGCCCAGAAAATGAAAAAGGCCCATTTCCTAAAAAACCTGGTTCAGGTAGAGAAAGAAGTTCTCTGTTTCTCTGGGAGGGATTTGGCAGAGAAGTACCAAGGAGAGAAAGGGAAAAGACCCAGTG	16	68842461	68842460	+	A	AGAAAATGAAAAAGGCCCATTTCCTAAAAA[-/A]CCTGGTTCAGGTAGAGAAAGAAGTTCTCTG	ACTCCTCTCCTGGCCTCAGAAGACAGAAGAGAGACTGGGTTATTCCTCCCATCAGCTGCCCAGAAAATGAAAAAGGCCCATTTCCTAAAAACCTGGTTCAGGTAGAGAAAGAAGTTCTCTGTTTCTCTGGGAGGGATTTGGCAGAGAAGTACCAAGGAGAGAAAGGGAAAAGACCCAGTG	6.72419	47.3915	24.0822	35.5487	14.7073
GTTAGACAGCTGCCACCTGG	82	-	9	-	130580523	GGTGAAGAGCAGCTGCCCATGCCGCGTGGCCCTACCTACCCATGCAGGTCAGAGTGTCCCCATCCGTCTCCGAGTTCCTGCTCCAGTTAAGACAGCTGCCACCTGGACTTGGGGCCTGAGGGAGGCACCGTGGAACTCATCCAGGGCCGGGCGGCCAAGGGCAACTGTGTGAGCCTGCTGT	9	130580615	130580614	-	A	CCATCCGTCTCCGAGTTCCTGCTCCAGTTA[-/A]GACAGCTGCCACCTGGACTTGGGGCCTGAG	GGTGAAGAGCAGCTGCCCATGCCGCGTGGCCCTACCTACCCATGCAGGTCAGAGTGTCCCCATCCGTCTCCGAGTTCCTGCTCCAGTTAGACAGCTGCCACCTGGACTTGGGGCCTGAGGGAGGCACCGTGGAACTCATCCAGGGCCGGGCGGCCAAGGGCAACTGTGTGAGCCTGCTGT	18.6658	47.3913	36.5275	45.1874	22.8287
AAAAAGAAGTCAGATGATGA	83	-	4	+	5743401	ATTAAACTTTTCTTTTGTTATCTTTCCTTTCTTGGCAATAGATGTTTATTCAGATTTTTAAAATGTGCCTCCTTGACCTTCTTCCTAAAAAAGAAGTCAGATGATGAACTATACCAGAAGATCCTTTCAAAACAAGAAAAAGTAAGTCTTCAACCTATGTTTCAAGGTAACTTAAAAATAG	4	5743493	5743492	+	A	AATGTGCCTCCTTGACCTTCTTCCTAAAAA[-/A]GAAGTCAGATGATGAACTATACCAGAAGAT	ATTAAACTTTTCTTTTGTTATCTTTCCTTTCTTGGCAATAGATGTTTATTCAGATTTTTAAAATGTGCCTCCTTGACCTTCTTCCTAAAAAGAAGTCAGATGATGAACTATACCAGAAGATCCTTTCAAAACAAGAAAAAGTAAGTCTTCAACCTATGTTTCAAGGTAACTTAAAAATAG	6.699	47.3842	24.0669	35.5155	14.7082
CCTATGCCTCCTGGGGCTGC	82	-	1	-	149897753	CATGCCTCCTCCTGGCTCCTTCCCACCCCCAGTGCCACCTCCTGGAGCCCTCCCACCTGGGATACCCCCAGCCATGCCCCCACCACCTAATGCCTCCTGGGGCTGCAGGACATGGCCCCCCATCGGCAGGAACCCCAGGGGCAGGACATCCTGGTCATGGACACTCACATCCTCACCCATT	1	149897845	149897844	-	A	GGATACCCCCAGCCATGCCCCCACCACCTA[-/A]TGCCTCCTGGGGCTGCAGGACATGGCCCCC	CATGCCTCCTCCTGGCTCCTTCCCACCCCCAGTGCCACCTCCTGGAGCCCTCCCACCTGGGATACCCCCAGCCATGCCCCCACCACCTATGCCTCCTGGGGCTGCAGGACATGGCCCCCCATCGGCAGGAACCCCAGGGGCAGGACATCCTGGTCATGGACACTCACATCCTCACCCATT	18.8181	47.3796	36.7779	45.3684	22.9311
GAAAAGAAGGTGCCTCTGGT	86	-	2	-	179516143	TCATGATTTTCACATTTCATTGAAACCATGAGCTTAAACAACTACTAATATCTTTTATAGTGCCCGAGGTGCCCAAGGAGGTTGTTCCTTGAAAAGAAGGTGCCTCTGGTGGTTCCCAAAAAGCCAGAAGCCCCACCTGCTAAAGGTATATGTGGCTGTCCACTGTTTGATGGGGGCGGAT	2	179516235	179516234	-	T	GTGCCCGAGGTGCCCAAGGAGGTTGTTCCT[-/T]GAAAAGAAGGTGCCTCTGGTGGTTCCCAAA	TCATGATTTTCACATTTCATTGAAACCATGAGCTTAAACAACTACTAATATCTTTTATAGTGCCCGAGGTGCCCAAGGAGGTTGTTCCTGAAAAGAAGGTGCCTCTGGTGGTTCCCAAAAAGCCAGAAGCCCCACCTGCTAAAGGTATATGTGGCTGTCCACTGTTTGATGGGGGCGGAT	6.72656	47.375	23.8897	35.2965	14.5911
CCATAGGAATGGGGTTTTTT	75	+	15	-	44907665	GAGACCTAAACTGTGGGCATGATTTGGTCTACTCTGAACATAGCAACTTTTTAACTTGACATCCTATAAATCTGTCCATAGGAATGGGGGTTTTTTTGGCATCTGAACTGGAAGACTTTGAATGCTTCCTCCTAAGACTGAGCCGTATTGGAGGTGTAATACAGGATACCCTCCCTGTTCA	15	44907757	44907756	-	G	CATCCTATAAATCTGTCCATAGGAATGGGG[-/G]TTTTTTTGGCATCTGAACTGGAAGACTTTG	GAGACCTAAACTGTGGGCATGATTTGGTCTACTCTGAACATAGCAACTTTTTAACTTGACATCCTATAAATCTGTCCATAGGAATGGGGTTTTTTTGGCATCTGAACTGGAAGACTTTGAATGCTTCCTCCTAAGACTGAGCCGTATTGGAGGTGTAATACAGGATACCCTCCCTGTTCA	6.71452	47.3662	23.5228	34.8523	14.3416
AAAAAATTTGAAGATGTCAA	82	-	17	+	58740539	TGACTTTAAGGATACATGATTCTTTGAATAATAGCCTTCCAATTGGCCTTGTGCCTACTAATTCAACAAACACTGTCATGGACCAAAAAAAATTTGAAGATGTCAACTCCTGGCCAAATGAAAGCCCAAGAAATTGAAAGAACCCCTCCAACAAACTTTAAAAGGACATTAGAAGAGTCCA	17	58740631	58740630	+	A	TTCAACAAACACTGTCATGGACCAAAAAAA[-/A]TTTGAAGATGTCAACTCCTGGCCAAATGAA	TGACTTTAAGGATACATGATTCTTTGAATAATAGCCTTCCAATTGGCCTTGTGCCTACTAATTCAACAAACACTGTCATGGACCAAAAAAATTTGAAGATGTCAACTCCTGGCCAAATGAAAGCCCAAGAAATTGAAAGAACCCCTCCAACAAACTTTAAAAGGACATTAGAAGAGTCCA	6.71596	47.3659	23.5707	34.9074	14.3765
TTAATACAGACTTTGCTACC	74	+	3	+	37067044	TATCTATACTTCTTATTCTGAGTCTCTCCACTATATATATATATATATATATATATTTTTTTTTTTTTTTTTTTTTAATACAGACTTTGCTTACCAGGACTTGCTGGCCCCTCTGGGGAGATGGTTAAATCCACAACAAGTCTGACCTCGTCTTCTACTTCTGGAAGTAGTGATAAGGTCT	3	37067136	37067135	+	T	TTTTTTTTTTTTTTTAATACAGACTTTGCT[-/T]ACCAGGACTTGCTGGCCCCTCTGGGGAGAT	TATCTATACTTCTTATTCTGAGTCTCTCCACTATATATATATATATATATATATATTTTTTTTTTTTTTTTTTTTTAATACAGACTTTGCTACCAGGACTTGCTGGCCCCTCTGGGGAGATGGTTAAATCCACAACAAGTCTGACCTCGTCTTCTACTTCTGGAAGTAGTGATAAGGTCT	18.7867	47.3628	36.5082	45.158	22.813
TCACAGAGCTCAGAGATACA	73	+	X	-	49063152	CCTCCCACCCACACAGGCTTTCCTACCTAGATGAGCAGGCAGGGACTCCCCCGTGCTCAGTCCTTTTGCCACCTCACAGAGCTCAGAGAGTACATGGATGGGCACCTGGTACCACGCCGCCGTCTGCTGCCCCCCACACCTGCAGGTGAGAGCAGGGATGGATCCAAGGGGCCCCCACGGG	X	49063244	49063243	-	G	GTCCTTTTGCCACCTCACAGAGCTCAGAGA[-/G]TACATGGATGGGCACCTGGTACCACGCCGC	CCTCCCACCCACACAGGCTTTCCTACCTAGATGAGCAGGCAGGGACTCCCCCGTGCTCAGTCCTTTTGCCACCTCACAGAGCTCAGAGATACATGGATGGGCACCTGGTACCACGCCGCCGTCTGCTGCCCCCCACACCTGCAGGTGAGAGCAGGGATGGATCCAAGGGGCCCCCACGGG	18.7601	47.3617	36.4825	45.1462	22.806
TGCTGGGGCCATGTTTTTAG	71	+	14	-	94844821	TGTCTCTGCTTCTCTCCCCTCCAGGCCGTGCATAAGGCTGTGCTGACCATCGACGAGAAAGGGACTGAAGCTGCTGGGGCCATGTTTTTTAGAGGCCATACCCATGTCTATCCCCCCCGAGGTCAAGTTCAACAAACCCTTTGTCTTCTTAATGATTGAACAAAATACCAAGTCTCCCCTC	14	94844913	94844912	-	T	AGGGACTGAAGCTGCTGGGGCCATGTTTTT[-/T]AGAGGCCATACCCATGTCTATCCCCCCCGA	TGTCTCTGCTTCTCTCCCCTCCAGGCCGTGCATAAGGCTGTGCTGACCATCGACGAGAAAGGGACTGAAGCTGCTGGGGCCATGTTTTTAGAGGCCATACCCATGTCTATCCCCCCCGAGGTCAAGTTCAACAAACCCTTTGTCTTCTTAATGATTGAACAAAATACCAAGTCTCCCCTC	6.72574	47.357	23.8551	35.2213	14.5936
CAAGGCCAACAGGCCTTTCC	71	+	1	-	173873011	GGCAGTGAAGCAGCTGCAAGTACCGCTGTTGTGATTGCTGGCCGTTCGCTAAACCCCAACAGGGTGACTTTCAAGGCCAACAGGCCTTTACCTGGTTTTTATAAGAGAAGTTCCTCTGAACACTATTATCTTCATGGGCAGAGTAGCCAACCCTTGTGTTAAGTAAAATGTTCTTATTCTT	1	173873103	173873102	-	A	CAGGGTGACTTTCAAGGCCAACAGGCCTTT[-/A]CCTGGTTTTTATAAGAGAAGTTCCTCTGAA	GGCAGTGAAGCAGCTGCAAGTACCGCTGTTGTGATTGCTGGCCGTTCGCTAAACCCCAACAGGGTGACTTTCAAGGCCAACAGGCCTTTCCTGGTTTTTATAAGAGAAGTTCCTCTGAACACTATTATCTTCATGGGCAGAGTAGCCAACCCTTGTGTTAAGTAAAATGTTCTTATTCTT	6.72312	47.3555	23.762	35.1091	14.53
GTGACCACCCCCTCGCTGTC	75	+	1	-	22155984	AGAGTAGCTGGACCCCACCCGAGGGTCCAGGATCCCCACTGCCTCAGCTGAGCTGTGGCTGCTGCAGGTGTGACAGTGACCACCCCCTCCGCTGTCGGGTGCTGGCTCCTACCTGGCACTGCCCGCCCTCACCAACACACACCACGAGCTACGCCTGGACGTGGAGTTCAAGCCACTCGCC	1	22156076	22156075	-	C	TGCTGCAGGTGTGACAGTGACCACCCCCTC[-/C]GCTGTCGGGTGCTGGCTCCTACCTGGCACT	AGAGTAGCTGGACCCCACCCGAGGGTCCAGGATCCCCACTGCCTCAGCTGAGCTGTGGCTGCTGCAGGTGTGACAGTGACCACCCCCTCGCTGTCGGGTGCTGGCTCCTACCTGGCACTGCCCGCCCTCACCAACACACACCACGAGCTACGCCTGGACGTGGAGTTCAAGCCACTCGCC	15.3466	47.354	40.2431	46.9387	34.1784
AAAAAACCTATTGGAGGAAA	82	-	15	+	41022040	TCCCCATCAGTTTGGTGTAGCAGTGGTAATCACTAATCAGGTGGTAGCTCAAGTGGATGGAGCAGCGATGTTTGCTGCTGATCCCAAAAAAACCTATTGGAGGAAATATCATCGCCCATGCATCAACAACCAGGTAAGGTGTTGATGGGATCAGTTCTTCTTTTCGGAATGTCATATTAAC	15	41022132	41022131	+	A	GCAGCGATGTTTGCTGCTGATCCCAAAAAA[-/A]CCTATTGGAGGAAATATCATCGCCCATGCA	TCCCCATCAGTTTGGTGTAGCAGTGGTAATCACTAATCAGGTGGTAGCTCAAGTGGATGGAGCAGCGATGTTTGCTGCTGATCCCAAAAAACCTATTGGAGGAAATATCATCGCCCATGCATCAACAACCAGGTAAGGTGTTGATGGGATCAGTTCTTCTTTTCGGAATGTCATATTAAC	6.7194	47.3523	23.6057	34.9174	14.4255
GGAAAAGCCCCGCGCCCGCC	86	-	17	-	26733018	GTCCCAGGCAGCGAGTCGCTCGCGCGCCCCGCCGCCCGCCTGGCGACAGCTCCGCCGCGCACGCACATGGAGGGGAGCGCGAGCCCCCCCGGAAAAGCCCCGCGCCCGCCCTGCGGCTGCCGTGCTGTGCCGGGGCCCGGTAGAGCCGCTGGTCTTCCTGGCCAACTTTGCCTTGGTCCTG	17	26733110	26733109	-	C	CACGCACATGGAGGGGAGCGCGAGCCCCCC[-/C]GGAAAAGCCCCGCGCCCGCCCTGCGGCTGC	GTCCCAGGCAGCGAGTCGCTCGCGCGCCCCGCCGCCCGCCTGGCGACAGCTCCGCCGCGCACGCACATGGAGGGGAGCGCGAGCCCCCCGGAAAAGCCCCGCGCCCGCCCTGCGGCTGCCGTGCTGTGCCGGGGCCCGGTAGAGCCGCTGGTCTTCCTGGCCAACTTTGCCTTGGTCCTG	6.69527	47.3511	22.4035	33.4379	13.6267
AAATGTAGTCAATCTCTATC	74	+	17	+	45367046	GATTATCCCTCTTTGGGGCTGATGACTGAGAAGCTATCCCAGAAAAACATCAATTTGATCTTTGCAGTGACTGAAAATGTAGTCAATCTCTTATCAGGTGACTGTGCCTTCGGGCTTCCTGGAGTGGGCCCTGTGATGGTGGGTGCCCCAGGTAGCCAGCCTGTGCTAGCATTGGATACAG	17	45367138	45367137	+	T	TTGCAGTGACTGAAAATGTAGTCAATCTCT[-/T]ATCAGGTGACTGTGCCTTCGGGCTTCCTGG	GATTATCCCTCTTTGGGGCTGATGACTGAGAAGCTATCCCAGAAAAACATCAATTTGATCTTTGCAGTGACTGAAAATGTAGTCAATCTCTATCAGGTGACTGTGCCTTCGGGCTTCCTGGAGTGGGCCCTGTGATGGTGGGTGCCCCAGGTAGCCAGCCTGTGCTAGCATTGGATACAG	18.9078	47.3245	36.4562	45.1005	22.7819
CCCAGGGCCAGGCCCGGGAC	84	-	12	+	121432035	GGTGCGTGTCTACAACTGGTTTGCCAACCGGCGCAAAGAAGAAGCCTTCCGGCACAAGCTGGCCATGGACACGTACAGCGGGCCCCCCCCAAGGGCCAGGCCCGGGACCTGCGCTGCCCGCTCACAGCTCCCCTGGCCTGCCTCCACCTGCCCTCTCCCCCAGTAAGGTCCACGGTAAGTG	12	121432127	121432126	+	A	GCCATGGACACGTACAGCGGGCCCCCCCCA[-/A]GGGCCAGGCCCGGGACCTGCGCTGCCCGCT	GGTGCGTGTCTACAACTGGTTTGCCAACCGGCGCAAAGAAGAAGCCTTCCGGCACAAGCTGGCCATGGACACGTACAGCGGGCCCCCCCCAGGGCCAGGCCCGGGACCTGCGCTGCCCGCTCACAGCTCCCCTGGCCTGCCTCCACCTGCCCTCTCCCCCAGTAAGGTCCACGGTAAGTG	15.4123	47.3211	41.2836	50.8793	34.8111
ACACCTACAATACCTATATC	74	+	17	+	39975721	CTGCCTGGAAGGGGAGGGCCCCTTTGACTCCCTTCCTGGCCCTCCCGCCTTGTATTGCAGCTACTCCCGCAACCACACCTACAATACCTATTATCGGGCAGGGTTACATCATCCCCGGGATGGACCAGGGGCTGCAGGGTGCCTGCATGGGGGAACGCCGGAGAATTACCATCCCCCCGCA	17	39975813	39975812	+	T	TACTCCCGCAACCACACCTACAATACCTAT[-/T]ATCGGGCAGGGTTACATCATCCCCGGGATG	CTGCCTGGAAGGGGAGGGCCCCTTTGACTCCCTTCCTGGCCCTCCCGCCTTGTATTGCAGCTACTCCCGCAACCACACCTACAATACCTATATCGGGCAGGGTTACATCATCCCCGGGATGGACCAGGGGCTGCAGGGTGCCTGCATGGGGGAACGCCGGAGAATTACCATCCCCCCGCA	18.8706	47.3116	36.2701	44.9625	22.7044
TGCCACCAGAAGATACTACC	72	+	X	-	154250663	TTTGTAGCAATAAGTCATGCAAATAGAGCTCTCCACCTGCTTCTTTCTGTGCCTTTTGCGATTCTGCTTTAGTGCCACCAGAAGATACTTACCTGGGTGCAGTGGAACTGTCATGGGACTATATGCAAAGTGATCTCGGTGAGCTGCCTGTGGACGCAAGGTAAAGGCATGTCCTGTAGGG	X	154250755	154250754	-	T	GATTCTGCTTTAGTGCCACCAGAAGATACT[-/T]ACCTGGGTGCAGTGGAACTGTCATGGGACT	TTTGTAGCAATAAGTCATGCAAATAGAGCTCTCCACCTGCTTCTTTCTGTGCCTTTTGCGATTCTGCTTTAGTGCCACCAGAAGATACTACCTGGGTGCAGTGGAACTGTCATGGGACTATATGCAAAGTGATCTCGGTGAGCTGCCTGTGGACGCAAGGTAAAGGCATGTCCTGTAGGG	18.9228	47.3068	36.3526	45.0163	22.7349
CTCTCCCTGCTGGTGATAAT	75	+	X	-	43817750	CCCTCTGCTGTTCTTCTAGAGAAGTTTTTCCTTACAACAATGAGAAAACATGTACTAGCTGCATCCTTTTCTATGCTCTCCCTGCTGGTTGATAATGGGAGATACAGACAGTAAAACGGACAGCTCATTCATAATGGACTCGGACCCTCGACGCTGCATGAGGCACCACTATGTGGATTCT	X	43817842	43817841	-	T	TGCATCCTTTTCTATGCTCTCCCTGCTGGT[-/T]GATAATGGGAGATACAGACAGTAAAACGGA	CCCTCTGCTGTTCTTCTAGAGAAGTTTTTCCTTACAACAATGAGAAAACATGTACTAGCTGCATCCTTTTCTATGCTCTCCCTGCTGGTGATAATGGGAGATACAGACAGTAAAACGGACAGCTCATTCATAATGGACTCGGACCCTCGACGCTGCATGAGGCACCACTATGTGGATTCT	18.9656	47.305	36.4489	45.093	22.7777
CATCGTGATTTTTTACTACC	75	+	4	-	16008169	GTGTCATGTATACTAACACTGTGCTTGCCTCTCCAGGTGGCTGGGTGGCCTGGTCATCTGCTCTCTGCTGACCCTCATCGTGATTTTTTTACTACCTGGGCTTACTGTGTGGCGTGTGCGGCTATGACAGGCATGCCACCCCGACCACCCGAGGCTGTGTCTCCAACACCGGAGGCGTCTT	4	16008261	16008260	-	T	GCTCTCTGCTGACCCTCATCGTGATTTTTT[-/T]ACTACCTGGGCTTACTGTGTGGCGTGTGCG	GTGTCATGTATACTAACACTGTGCTTGCCTCTCCAGGTGGCTGGGTGGCCTGGTCATCTGCTCTCTGCTGACCCTCATCGTGATTTTTTACTACCTGGGCTTACTGTGTGGCGTGTGCGGCTATGACAGGCATGCCACCCCGACCACCCGAGGCTGTGTCTCCAACACCGGAGGCGTCTT	18.9761	47.291	36.3673	45.0198	22.7373
TGCAGGCTACCATCCATGTC	84	-	11	+	118963615	TGTGCTGAGGCAACTGTTTTCTTCCCCAGCTGTACCTGACTGGAGGAGTCTGGAGTCTAGACGGCTCAGATAGCATACAAGAGACCATGCAAGGCTACCATCCATGTCCCTGCCCAGGTACCAAAGCTGGAGGGCGAGGGGGTAATAAACAAGAGTGCATATAATCTCTTGTTCTCACCAA	11	118963707	118963706	+	A	CGGCTCAGATAGCATACAAGAGACCATGCA[-/A]GGCTACCATCCATGTCCCTGCCCAGGTACC	TGTGCTGAGGCAACTGTTTTCTTCCCCAGCTGTACCTGACTGGAGGAGTCTGGAGTCTAGACGGCTCAGATAGCATACAAGAGACCATGCAGGCTACCATCCATGTCCCTGCCCAGGTACCAAAGCTGGAGGGCGAGGGGGTAATAAACAAGAGTGCATATAATCTCTTGTTCTCACCAA	15.3586	47.282	40.3177	49.8562	34.1709
CTCCAGCCACTTCCGCTGGT	75	+	16	-	2152493	GGAGCCTGGGCTCACGTCCGCTACCCCTTCCCTGCCCAGGAGCAGAGACCCAGCGGGGAGTTACCATCTGAACCTCTCCAGCCACTTCCCGCTGGTCGGCGCTGCAGGTGTCCGTGGGCCTGTACACGTCCCTGTGCCAGTACTTCAGCGAGGAGGACATGGTGTGGCGGACAGAGGGGCT	16	2152585	2152584	-	C	GTTACCATCTGAACCTCTCCAGCCACTTCC[-/C]GCTGGTCGGCGCTGCAGGTGTCCGTGGGCC	GGAGCCTGGGCTCACGTCCGCTACCCCTTCCCTGCCCAGGAGCAGAGACCCAGCGGGGAGTTACCATCTGAACCTCTCCAGCCACTTCCGCTGGTCGGCGCTGCAGGTGTCCGTGGGCCTGTACACGTCCCTGTGCCAGTACTTCAGCGAGGAGGACATGGTGTGGCGGACAGAGGGGCT	15.3561	47.2634	40.267	49.8227	34.1155
CTCCCAGCAGACCTACTACC	74	+	X	+	152991171	ATCCGTTACCTGGAGGGCCAACTGGCCCTGTCGTTCCGCAGCCGTCTGGTGGCCCACGCCTACCGCCTCTACTTCTCCCAGCAGACCTACTTACCGGGTCAGCAACATGGACGGGCGGCTTCGCAACCCTGACCAGTCTCTGACGGAGGACGTGGTGGCCTTTGCGGCCTCTGTGGCCCAC	X	152991263	152991262	+	T	ACCGCCTCTACTTCTCCCAGCAGACCTACT[-/T]ACCGGGTCAGCAACATGGACGGGCGGCTTC	ATCCGTTACCTGGAGGGCCAACTGGCCCTGTCGTTCCGCAGCCGTCTGGTGGCCCACGCCTACCGCCTCTACTTCTCCCAGCAGACCTACTACCGGGTCAGCAACATGGACGGGCGGCTTCGCAACCCTGACCAGTCTCTGACGGAGGACGTGGTGGCCTTTGCGGCCTCTGTGGCCCAC	19.0457	47.2603	36.3331	44.981	22.7163
ATAGGCTGCAAAGAAAACTC	72	+	6	-	44269097	CTTAGTTCAGAAGTTGGGGCTAATTGGAAACCTGCCTCTCAGCCTGACCCCTCTGCTTGTCCTTCCTGCCCCATAGGCTGCAAAGAAAAACTCAGGAGCTGCTGGAGCGGCACTCGAAGGGGCCTCTGATTGTGGACACAGTCTCTGCTGAGTCTCTCTCAGTGAGTGCTAGCCAAGCCGG	6	44269189	44269188	-	A	TCCTTCCTGCCCCATAGGCTGCAAAGAAAA[-/A]CTCAGGAGCTGCTGGAGCGGCACTCGAAGG	CTTAGTTCAGAAGTTGGGGCTAATTGGAAACCTGCCTCTCAGCCTGACCCCTCTGCTTGTCCTTCCTGCCCCATAGGCTGCAAAGAAAACTCAGGAGCTGCTGGAGCGGCACTCGAAGGGGCCTCTGATTGTGGACACAGTCTCTGCTGAGTCTCTCTCAGTGAGTGCTAGCCAAGCCGG	10.0792	47.2378	19.3786	23.1587	10.7398
CAGTTTGTGGTCTGCCAGCT	82	-	10	+	89717529	ATCATTAAAATCGTTTTTGACAGTTTGACAGTTAAAGGCATTTCCTGTGAAATAATACTGGTATGTATTTAACCATGCAGATCCTCAGTTTTGTGGTCTGCCAGCTAAAGGTGAAGATATATTCCTCCAATTCAGGACCCACACGACGGGAAGACAAGTTCATGTACTTTGAGTTCCCTCA	10	89717621	89717620	+	T	TATGTATTTAACCATGCAGATCCTCAGTTT[-/T]GTGGTCTGCCAGCTAAAGGTGAAGATATAT	ATCATTAAAATCGTTTTTGACAGTTTGACAGTTAAAGGCATTTCCTGTGAAATAATACTGGTATGTATTTAACCATGCAGATCCTCAGTTTGTGGTCTGCCAGCTAAAGGTGAAGATATATTCCTCCAATTCAGGACCCACACGACGGGAAGACAAGTTCATGTACTTTGAGTTCCCTCA	10.1289	47.2279	19.4032	23.1714	10.7642
TGTTACATTCAAAAAAACTG	72	+	9	-	98268701	GGGAAGGCTACTGGCCGGAAAGCGCCGCTGTGGCTGAGAGCGAAGTTTCAGAGACTCTTATTTAAACTGGGTTGTTACATTCAAAAAAAACTGCGGCAAGTTCTTGGTTGTGGGCCTCCTCATATTTGGGGCCTTCGCGGTGGGATTAAAAGCAGCGAACCTCGAGACCAACGTGGAGGAG	9	98268793	98268792	-	A	ATTTAAACTGGGTTGTTACATTCAAAAAAA[-/A]CTGCGGCAAGTTCTTGGTTGTGGGCCTCCT	GGGAAGGCTACTGGCCGGAAAGCGCCGCTGTGGCTGAGAGCGAAGTTTCAGAGACTCTTATTTAAACTGGGTTGTTACATTCAAAAAAACTGCGGCAAGTTCTTGGTTGTGGGCCTCCTCATATTTGGGGCCTTCGCGGTGGGATTAAAAGCAGCGAACCTCGAGACCAACGTGGAGGAG	10.2057	47.2257	19.5135	23.2628	10.8609
CTTCTGCCTCCCCCAAACAG	75	+	X	-	153297700	ACTCTGCTGAGCCCGCAGAGGCAGGCAAAGCAGAGACATCAGAAGGGTCAGGCTCCGCCCCGGCTGTGCCGGAAGCTTCTGCCTCCCCCCAAACAGCGGCGCTCCATCATCCGTGACCGGGGACCCATGTATGATGACCCCACCCTGCCTGAAGGCTGGACACGGAAGCTTAAGCAAAGGA	X	153297792	153297791	-	C	CCGGCTGTGCCGGAAGCTTCTGCCTCCCCC[-/C]AAACAGCGGCGCTCCATCATCCGTGACCGG	ACTCTGCTGAGCCCGCAGAGGCAGGCAAAGCAGAGACATCAGAAGGGTCAGGCTCCGCCCCGGCTGTGCCGGAAGCTTCTGCCTCCCCCAAACAGCGGCGCTCCATCATCCGTGACCGGGGACCCATGTATGATGACCCCACCCTGCCTGAAGGCTGGACACGGAAGCTTAAGCAAAGGA	10.0908	47.2134	19.1375	22.9353	7.27675
CCGTTCAGCTACAACGCGCT	82	-	14	+	29236946	GGAGAAGAAGGGGGCGGGCGAGGGCGGCAAGGACGGGGAGGGGGGCAAGGAGGGCGAGAAGAAGAACGGCAAGTACGAGAAGCCGCCGTTCCAGCTACAACGCGCTCATCATGATGGCCATCCGGCAGAGCCCCGAGAAGCGGCTCACGCTCAACGGCATCTACGAGTTCATCATGAAGAA	14	29237038	29237037	+	C	AAGAACGGCAAGTACGAGAAGCCGCCGTTC[-/C]AGCTACAACGCGCTCATCATGATGGCCATC	GGAGAAGAAGGGGGCGGGCGAGGGCGGCAAGGACGGGGAGGGGGGCAAGGAGGGCGAGAAGAAGAACGGCAAGTACGAGAAGCCGCCGTTCAGCTACAACGCGCTCATCATGATGGCCATCCGGCAGAGCCCCGAGAAGCGGCTCACGCTCAACGGCATCTACGAGTTCATCATGAAGAA	10.167	47.2103	19.2057	22.9894	7.26539
TACTATGTCAAAAAAAACCA	74	+	1	+	214818742	AAGGTTATTGTCTGCCTTGAAGAAGAACTCTCAGTGGTCACAAGTGAGAGAAACCAGCTTCGTGGAGAATTAGATACTATGTCAAAAAAAAACCACGGCACTGGATCAGTTGTCTGAAAAAATGAAGGAGAAAACACAAGAGCTTGAGTCTCATCAAAGTGAGTGTCTCCATTGCATTCAG	1	214818834	214818833	+	A	GTGGAGAATTAGATACTATGTCAAAAAAAA[-/A]CCACGGCACTGGATCAGTTGTCTGAAAAAA	AAGGTTATTGTCTGCCTTGAAGAAGAACTCTCAGTGGTCACAAGTGAGAGAAACCAGCTTCGTGGAGAATTAGATACTATGTCAAAAAAAACCACGGCACTGGATCAGTTGTCTGAAAAAATGAAGGAGAAAACACAAGAGCTTGAGTCTCATCAAAGTGAGTGTCTCCATTGCATTCAG	10.3177	47.2056	19.3766	23.13	7.24375
TTGCTGCCATCCCCGAACTT	75	+	17	-	36104674	CTCCAGCAAGAACTCCTGAGCGCCCTGCTGAGCTCCGGGGTCACCAAGGAGGTGCTGGTTCAGGCCTTGGAGGAGTTGCTGCCATCCCCCGAACTTCGGGGTGAAGCTGGAGACGCTGCCCCTGTCCCCTGGCAGCGGGGCCGAGCCCGACACCAAGCCGGTCTTCCATACTCTCACCAAC	17	36104766	36104765	-	C	TCAGGCCTTGGAGGAGTTGCTGCCATCCCC[-/C]GAACTTCGGGGTGAAGCTGGAGACGCTGCC	CTCCAGCAAGAACTCCTGAGCGCCCTGCTGAGCTCCGGGGTCACCAAGGAGGTGCTGGTTCAGGCCTTGGAGGAGTTGCTGCCATCCCCGAACTTCGGGGTGAAGCTGGAGACGCTGCCCCTGTCCCCTGGCAGCGGGGCCGAGCCCGACACCAAGCCGGTCTTCCATACTCTCACCAAC	10.2912	47.2023	14.6478	18.9202	7.25292
TGATGCTAAGCTGATAACAT	72	+	7	-	91843906	AGACCCACTAGCTATTCTTATTCTCTTTGATGAAGCCAGATATAATTTATTGAAGGGCTTTTATACAGCTCCTGATGCTAAGCTGATAAACATTGGCAAGTCTGCTTTTGCAAATAGTCTATGGAAATTATGAGAGTAAAAAACACAAGCAAGGTTTCCTAAAGTAAGTATTTAATATTAT	7	91843998	91843997	-	A	TTTATACAGCTCCTGATGCTAAGCTGATAA[-/A]CATTGGCAAGTCTGCTTTTGCAAATAGTCT	AGACCCACTAGCTATTCTTATTCTCTTTGATGAAGCCAGATATAATTTATTGAAGGGCTTTTATACAGCTCCTGATGCTAAGCTGATAACATTGGCAAGTCTGCTTTTGCAAATAGTCTATGGAAATTATGAGAGTAAAAAACACAAGCAAGGTTTCCTAAAGTAAGTATTTAATATTAT	10.2978	47.2006	14.6562	18.929	7.25454
CGCCCTCGGATCCGAAACGC	72	+	X	-	148586494	AGCCGAAATGCCGCCACCCCGGACCGGCCGAGGCCTTCTCTGGCTGGGTCTGGTTCTGAGCTCCGTCTGCGTCGCCCTCGGATCCGAAAACGCAGGCCAACTCGACCACAGGTGCCGCCCACGCCCTCCCTGCCATCTCTTCTCCCTTCCTCCCTCCCTTCCTTCCTCCTTCCTTCTTTCC	X	148586586	148586585	-	A	GCTCCGTCTGCGTCGCCCTCGGATCCGAAA[-/A]CGCAGGCCAACTCGACCACAGGTGCCGCCC	AGCCGAAATGCCGCCACCCCGGACCGGCCGAGGCCTTCTCTGGCTGGGTCTGGTTCTGAGCTCCGTCTGCGTCGCCCTCGGATCCGAAACGCAGGCCAACTCGACCACAGGTGCCGCCCACGCCCTCCCTGCCATCTCTTCTCCCTTCCTCCCTCCCTTCCTTCCTCCTTCCTTCTTTCC	10.2735	47.1988	14.6893	18.9649	7.26316
AGGTGGTGGATGTGGAACAG	74	+	X	+	153002539	AGACTCCCCAGAATGCAGAGGGGTCGCCACCACTCCCTCTCCACCCCAGCCCCGCTGTGCTGTCTCTGCAGGCCAGGTGGTGGATGTGGAAACAGGGGATCATCTGCGAGAACATCCCCATCGTCACGCCCTCAGGAGAGGTGGTGGTGGCCAGCCTCAACATCAGGGTAGGTCCAGCGGG	X	153002631	153002630	+	A	GTCTCTGCAGGCCAGGTGGTGGATGTGGAA[-/A]CAGGGGATCATCTGCGAGAACATCCCCATC	AGACTCCCCAGAATGCAGAGGGGTCGCCACCACTCCCTCTCCACCCCAGCCCCGCTGTGCTGTCTCTGCAGGCCAGGTGGTGGATGTGGAACAGGGGATCATCTGCGAGAACATCCCCATCGTCACGCCCTCAGGAGAGGTGGTGGTGGCCAGCCTCAACATCAGGGTAGGTCCAGCGGG	10.2371	47.1954	14.7596	19.0418	7.28182
ACTAAAAACTCAAAAAACCA	74	+	10	+	75834446	GTTATACAACAAGATTAAATTCCAAGCTTACTTTCTGATCTTTTATTTTTACAGCTATGAAGATTTTTGTAACAACTAAAAACTCAAAAAAACCAAGGCATAGAGGAAGCTTTAAAAAATCGCAATTTTACTGTAGAAAAAATGAGTGCTGAAATTAATGAGATAATTCGTGTGTTACAAC	10	75834538	75834537	+	A	GATTTTTGTAACAACTAAAAACTCAAAAAA[-/A]CCAAGGCATAGAGGAAGCTTTAAAAAATCG	GTTATACAACAAGATTAAATTCCAAGCTTACTTTCTGATCTTTTATTTTTACAGCTATGAAGATTTTTGTAACAACTAAAAACTCAAAAAACCAAGGCATAGAGGAAGCTTTAAAAAATCGCAATTTTACTGTAGAAAAAATGAGTGCTGAAATTAATGAGATAATTCGTGTGTTACAAC	10.3197	47.1937	14.7173	18.9942	7.26812
TCTATGCCCGCTTCACCGCC	82	-	11	-	64577221	CTCACCTTCCAGCCCAGCCCCGCCCCCGACCCGCCTGGCGGCCTCACCTACTTTCCCGTGGCCGACCTGTCTATCATCGCCGCCCTCTAATGCCCGCTTCACCGCCCAGATCCGAGGCGCCGTCGACCTGTCCCTCTATCCTCGAGAAGGGGGTGTCTCCAGCCGTGAGCTGGTGAAGAAG	11	64577313	64577312	-	A	GGCCGACCTGTCTATCATCGCCGCCCTCTA[-/A]TGCCCGCTTCACCGCCCAGATCCGAGGCGC	CTCACCTTCCAGCCCAGCCCCGCCCCCGACCCGCCTGGCGGCCTCACCTACTTTCCCGTGGCCGACCTGTCTATCATCGCCGCCCTCTATGCCCGCTTCACCGCCCAGATCCGAGGCGCCGTCGACCTGTCCCTCTATCCTCGAGAAGGGGGTGTCTCCAGCCGTGAGCTGGTGAAGAAG	19.9761	47.1911	36.5334	45.0907	22.7806
CAGATATGACCATTAAACTA	74	+	17	+	2573491	TCTTAAAGGACATACAGACTCTGTACAGGACATTTCATTCGACCACAGCGGCAAGCTTCTGGCTTCCTGTTCTGCAGATATGACCATTAAAACTATGGGATTTTCAGGGCTTTGAATGCATCAGAACCATGCACGGTAAGGGGTAGAGGATAGTGCTTTAACAGTAATTTCTATCATGGTA	17	2573583	2573582	+	A	GCTTCCTGTTCTGCAGATATGACCATTAAA[-/A]CTATGGGATTTTCAGGGCTTTGAATGCATC	TCTTAAAGGACATACAGACTCTGTACAGGACATTTCATTCGACCACAGCGGCAAGCTTCTGGCTTCCTGTTCTGCAGATATGACCATTAAACTATGGGATTTTCAGGGCTTTGAATGCATCAGAACCATGCACGGTAAGGGGTAGAGGATAGTGCTTTAACAGTAATTTCTATCATGGTA	10.4762	47.1902	14.6336	18.9018	7.24291
GCAGAAAAAGAAAAAAACCA	74	+	15	+	42698045	GGAAGCCAAAAGCCACTGGCGGTTCTGAGAACTTACTTTTCACTTATTCTGCATTTACTGTTTCCTTTTCTTATGCAGAAAAAGAAAAAAAACCAAGGTAGGTGTGTGGGTAGAGAGCATGAAGTGTGTGTACTCATGCATATGTATGTGCATGCATGTGAAGTGTGCATGTGTGAGCTCA	15	42698137	42698136	+	A	TTCCTTTTCTTATGCAGAAAAAGAAAAAAA[-/A]CCAAGGTAGGTGTGTGGGTAGAGAGCATGA	GGAAGCCAAAAGCCACTGGCGGTTCTGAGAACTTACTTTTCACTTATTCTGCATTTACTGTTTCCTTTTCTTATGCAGAAAAAGAAAAAAACCAAGGTAGGTGTGTGGGTAGAGAGCATGAAGTGTGTGTACTCATGCATATGTATGTGCATGCATGTGAAGTGTGCATGTGTGAGCTCA	10.5823	47.1833	14.6588	18.9268	7.24496
CGACAGGTCCATGAAAACCA	74	+	13	+	113803675	AGCTGGGGAGAGGGCTGTGCCCGTAAGGGGAAGTACGGGATCTACACCAAGGTCACCGCCTTCCTCAAGTGGATCGACAGGTCCATGAAAAACCAGGGGCTTGCCCAAGGCCAAGAGCCATGCCCCGGAGGTCATAACGTCCTCTCCATTAAAGTGAGATCCCACTCAAGGCCTGGTTTGT	13	113803767	113803766	+	A	TCCTCAAGTGGATCGACAGGTCCATGAAAA[-/A]CCAGGGGCTTGCCCAAGGCCAAGAGCCATG	AGCTGGGGAGAGGGCTGTGCCCGTAAGGGGAAGTACGGGATCTACACCAAGGTCACCGCCTTCCTCAAGTGGATCGACAGGTCCATGAAAACCAGGGGCTTGCCCAAGGCCAAGAGCCATGCCCCGGAGGTCATAACGTCCTCTCCATTAAAGTGAGATCCCACTCAAGGCCTGGTTTGT	11.1763	47.1583	14.5303	18.7792	7.19402
CGGTTGCGGCCGCCCCACGA	83	-	6	+	45390458	AGCAGCAACAGCAGCAGCAGCAGCAGGAGGCGGCGGCGGCGGCTGCGGCGGCGGCGGCGGCTGCGGCGGCGGCAGCTGCAGTGCCCCGGTTTGCGGCCGCCCCACGACAACCGCACCATGGTGGAGATCATCGCCGACCACCCGGCCGAACTCGTCCGCACCGACAGCCCCAACTTCCTGT	6	45390550	45390549	+	T	TGCGGCGGCGGCAGCTGCAGTGCCCCGGTT[-/T]GCGGCCGCCCCACGACAACCGCACCATGGT	AGCAGCAACAGCAGCAGCAGCAGCAGGAGGCGGCGGCGGCGGCTGCGGCGGCGGCGGCGGCTGCGGCGGCGGCAGCTGCAGTGCCCCGGTTGCGGCCGCCCCACGACAACCGCACCATGGTGGAGATCATCGCCGACCACCCGGCCGAACTCGTCCGCACCGACAGCCCCAACTTCCTGT	11.3158	47.1574	14.76	19.0106	7.22533
TGATTTCAGGCATCTAACAA	74	+	11	+	108143175	AACTTACAATAACCTTTCAGTGAGTTTTCTGAGTGCTTTTATCAGAATGATTATTTAACTTTGGAAAACTTACTTGATTTCAGGCATCTAAACAAAGGAGAGGAAATATATATTCTCTGTAAGAATGGCCCTAGTAAATTGCCTTAAAACTTTGCTTGAGGTGAGTTTTTGCATTTTTTTA	11	108143267	108143266	+	A	TGGAAAACTTACTTGATTTCAGGCATCTAA[-/A]CAAAGGAGAGGAAATATATATTCTCTGTAA	AACTTACAATAACCTTTCAGTGAGTTTTCTGAGTGCTTTTATCAGAATGATTATTTAACTTTGGAAAACTTACTTGATTTCAGGCATCTAACAAAGGAGAGGAAATATATATTCTCTGTAAGAATGGCCCTAGTAAATTGCCTTAAAACTTTGCTTGAGGTGAGTTTTTGCATTTTTTTA	11.2503	47.155	14.5454	18.7915	7.19101
ACGGCATGTATGATAAACTA	75	+	11	-	31822238	GGTTTGATTTGCAGGTGTCATCAATAAACAGAGTTCTTCGCAACCTGGCTAGCGAAAAGCAACAGATGGGCGCAGACGGCATGTATGATTAAACTAAGGATGTTGAACGGGCAGACCGGAAGCTGGGGCACCCGCCCTGGTTGGTATCCGGGGACTTCGGTGCCAGGGCAACCTACGCAAG	11	31822330	31822329	-	T	CAACAGATGGGCGCAGACGGCATGTATGAT[-/T]AAACTAAGGATGTTGAACGGGCAGACCGGA	GGTTTGATTTGCAGGTGTCATCAATAAACAGAGTTCTTCGCAACCTGGCTAGCGAAAAGCAACAGATGGGCGCAGACGGCATGTATGATAAACTAAGGATGTTGAACGGGCAGACCGGAAGCTGGGGCACCCGCCCTGGTTGGTATCCGGGGACTTCGGTGCCAGGGCAACCTACGCAAG	11.293	47.1527	14.5387	18.7823	7.18591
TCGATTCAAACTGCTAACCC	74	+	1	+	145416370	AGGTGGATAATCTTCCTGTAGCCTTTGAAGATGGTTCTATCAATGGAGGTGACCGACCTGGGGGATCCAGTTTGTCGATTCAAACTGCTAAACCCTGGGAACCATGTGGAGATCCAAGCTGCCTACATTGGCACAACTATAATCATTCGGCAGACAGCTGGGCAGCTCTCCTTCTCCATCA	1	145416462	145416461	+	A	GGGATCCAGTTTGTCGATTCAAACTGCTAA[-/A]CCCTGGGAACCATGTGGAGATCCAAGCTGC	AGGTGGATAATCTTCCTGTAGCCTTTGAAGATGGTTCTATCAATGGAGGTGACCGACCTGGGGGATCCAGTTTGTCGATTCAAACTGCTAACCCTGGGAACCATGTGGAGATCCAAGCTGCCTACATTGGCACAACTATAATCATTCGGCAGACAGCTGGGCAGCTCTCCTTCTCCATCA	11.2785	47.1518	14.49	18.7335	7.179
ACCAGCATGCAGCTGAACTT	74	+	17	+	29490223	ATTAGATGAAACGATGCTGGTCAAACAGTTGCTGCCAGAAATCTGCCATTTTCTTCACACCTGTCGTGAAGGAAACCAGCATGCAGCTGAAACTTCGGAATTCTGCCTCTGGGGTTTTATTTTCTCTCAGCTGCAACAACTTCAATGCAGTCTTTAGTCGCATTTCTACCAGGTTAGTGTG	17	29490315	29490314	+	A	TGTCGTGAAGGAAACCAGCATGCAGCTGAA[-/A]CTTCGGAATTCTGCCTCTGGGGTTTTATTT	ATTAGATGAAACGATGCTGGTCAAACAGTTGCTGCCAGAAATCTGCCATTTTCTTCACACCTGTCGTGAAGGAAACCAGCATGCAGCTGAACTTCGGAATTCTGCCTCTGGGGTTTTATTTTCTCTCAGCTGCAACAACTTCAATGCAGTCTTTAGTCGCATTTCTACCAGGTTAGTGTG	11.2893	47.151	14.4837	18.7265	7.1769
GTGTACGTGCACTGCAACGC	72	+	6	-	145948656	ACCGCAGGCCGAGTACAGATGCTGCCCCAGGCGGTGTGCCTGCTGCATGCGCTGCTGGAGAAGGGACACATCGTGTACGTGCACTGCAAACGCTGGGGTGGGCCGCTCCACCGCGGCTGTCTGCGGCTGGCTCCAGTATGTGATGGGCTGGAATCTGAGGAAGGTGCAGTATTTCCTCATG	6	145948748	145948747	-	A	GAAGGGACACATCGTGTACGTGCACTGCAA[-/A]CGCTGGGGTGGGCCGCTCCACCGCGGCTGT	ACCGCAGGCCGAGTACAGATGCTGCCCCAGGCGGTGTGCCTGCTGCATGCGCTGCTGGAGAAGGGACACATCGTGTACGTGCACTGCAACGCTGGGGTGGGCCGCTCCACCGCGGCTGTCTGCGGCTGGCTCCAGTATGTGATGGGCTGGAATCTGAGGAAGGTGCAGTATTTCCTCATG	11.3327	47.1495	14.5041	18.7446	7.1757
GCTGAGCTCTGTCTTAACTG	74	+	20	-	10620481	GATGATGCTTTTTTCTTTCTTTCTTGGAGAGTTAATTGGTTTTGTGCCTGCCTTACAGATTTCCTTGTTCCCTTGCTGAGCTCTGTCTTTAACTGTGGCTTGGATCTGTTGCTTGGTGACGGCCTTCTACTGGTGCCTGCGGAAGCGGCGGAAGCCGGGCAGCCACACACACTCAGCCTCT	20	10620573	10620572	-	T	TTTCCTTGTTCCCTTGCTGAGCTCTGTCTT[-/T]AACTGTGGCTTGGATCTGTTGCTTGGTGAC	GATGATGCTTTTTTCTTTCTTTCTTGGAGAGTTAATTGGTTTTGTGCCTGCCTTACAGATTTCCTTGTTCCCTTGCTGAGCTCTGTCTTAACTGTGGCTTGGATCTGTTGCTTGGTGACGGCCTTCTACTGGTGCCTGCGGAAGCGGCGGAAGCCGGGCAGCCACACACACTCAGCCTCT	11.3781	47.1473	14.506	18.7431	7.17011
ATCAGCAACTATTCCAACAG	74	+	7	-	42007361	TTTCCACTTGACCCCAACAGACATCTCAGCCAAGCCCTGGTGGTCAGTCTTCATGCAGCAGCCAACAGTCCCCCATCAGCAACTATTCCCAACAGTGGGCTCGAGCTTCCTCTGACCGATGGAGGTAGTATAGGAGACCTCAGTGCCATCGATGAAACCCCAATCATGGACTCAACCATTT	7	42007453	42007452	-	C	AGCCAACAGTCCCCCATCAGCAACTATTCC[-/C]AACAGTGGGCTCGAGCTTCCTCTGACCGAT	TTTCCACTTGACCCCAACAGACATCTCAGCCAAGCCCTGGTGGTCAGTCTTCATGCAGCAGCCAACAGTCCCCCATCAGCAACTATTCCAACAGTGGGCTCGAGCTTCCTCTGACCGATGGAGGTAGTATAGGAGACCTCAGTGCCATCGATGAAACCCCAATCATGGACTCAACCATTT	11.3765	47.1435	14.4302	18.6664	7.15757
TGCAGCCATCAGCCCACCAC	82	-	X	-	153297803	CTCCAGGGCCTCAAGGACAAACCCCTCAAGTTTAAAAAGGTGAAGAAAGATAAGAAAGAAGAGAAAGAGGGCAAGCATGAGCCCGTGCAAGCCATCAGCCCACCACTCTGCTGAGCCCGCAGAGGCAGGCAAAGCAGAGACATCAGAAGGGTCAGGCTCCGCCCCGGCTGTGCCGGAAGCT	X	153297895	153297894	-	A	AGAGAAAGAGGGCAAGCATGAGCCCGTGCA[-/A]GCCATCAGCCCACCACTCTGCTGAGCCCGC	CTCCAGGGCCTCAAGGACAAACCCCTCAAGTTTAAAAAGGTGAAGAAAGATAAGAAAGAAGAGAAAGAGGGCAAGCATGAGCCCGTGCAGCCATCAGCCCACCACTCTGCTGAGCCCGCAGAGGCAGGCAAAGCAGAGACATCAGAAGGGTCAGGCTCCGCCCCGGCTGTGCCGGAAGCT	15.3705	47.1383	40.6087	50.2999	34.2264
AGGTTAAGGGCCACGGCAAG	83	-	16	+	223105	CTCTGCTTCTCCCCGCAGGATGTTCCTGTCCTTCCCCACCACCAAGACCTACTTCCCGCACTTCGACCTGAGCCACGGCTCTGCCCAGGTTTAAGGGCCACGGCAAGAAGGTGGCCGACGCGCTGACCAACGCCGTGGCGCACGTGGACGACATGCCCAACGCGCTGTCCGCCCTGAGCGA	16	223197	223196	+	T	TTCGACCTGAGCCACGGCTCTGCCCAGGTT[-/T]AAGGGCCACGGCAAGAAGGTGGCCGACGCG	CTCTGCTTCTCCCCGCAGGATGTTCCTGTCCTTCCCCACCACCAAGACCTACTTCCCGCACTTCGACCTGAGCCACGGCTCTGCCCAGGTTAAGGGCCACGGCAAGAAGGTGGCCGACGCGCTGACCAACGCCGTGGCGCACGTGGACGACATGCCCAACGCGCTGTCCGCCCTGAGCGA	11.4889	47.1371	14.4195	18.6396	7.12931
CTAGAATGACCAGTCAACAG	74	+	X	+	133620416	GTGTGTGTACATAAGGATATACATATACATATGTGTGTGTAGATATATATATATATAGTTTTTTTTTTTTTTAACTAGAATGACCAGTCAAACAGGGGACATAAAAGTAATTGGTGGAGATGATCTCTCAACTTTAACTGGAAAGGTATGTATCTTGAAAGGGAAGAAAAAAAAGCACTTC	X	133620508	133620507	+	A	TTTTTTTTTTTAACTAGAATGACCAGTCAA[-/A]CAGGGGACATAAAAGTAATTGGTGGAGATG	GTGTGTGTACATAAGGATATACATATACATATGTGTGTGTAGATATATATATATATAGTTTTTTTTTTTTTTAACTAGAATGACCAGTCAACAGGGGACATAAAAGTAATTGGTGGAGATGATCTCTCAACTTTAACTGGAAAGGTATGTATCTTGAAAGGGAAGAAAAAAAAGCACTTC	11.0613	47.1315	14.3227	18.5411	7.11094
CACAGCCCAAAGACTCCAGA	82	-	7	-	6026998	AAGGACTGGAGAAGAAAAAAAAGACGTGTCCATTTCCAGACTGCGAGAGGCCTTTTCTCTTCGTCACACAACAGAGAACAAGCCTCACAAGCCCAAAGACTCCAGAACCAAGAAGGAGCCCTCTAGGACAGAAAAGGGGTATGCTGTCTTCTAGCACTTCAGGTGCCATCTCTGACAAAGG	7	6027090	6027089	-	A	TTCGTCACACAACAGAGAACAAGCCTCACA[-/A]GCCCAAAGACTCCAGAACCAAGAAGGAGCC	AAGGACTGGAGAAGAAAAAAAAGACGTGTCCATTTCCAGACTGCGAGAGGCCTTTTCTCTTCGTCACACAACAGAGAACAAGCCTCACAGCCCAAAGACTCCAGAACCAAGAAGGAGCCCTCTAGGACAGAAAAGGGGTATGCTGTCTTCTAGCACTTCAGGTGCCATCTCTGACAAAGG	15.3648	47.131	40.4834	50.1652	34.1452
AACATCATTAAACAAAACAA	72	+	8	-	116427189	GCATTTTAATGTATTTTTTAATGTTTTCCTTTTATGTATTGTATGTGTTCTCTGCAGACTCCCAGGCCTTTAAACATCATTAAACAAAAACAACGGTGAGCAGATTATTAGGAGGAGAACAAGAAAGCGCCTTAACCCAGAGGCACTTCAGGCTGAGCAGCTCAACAAACAGCAGAGGGGC	8	116427281	116427280	-	A	TCCCAGGCCTTTAAACATCATTAAACAAAA[-/A]CAACGGTGAGCAGATTATTAGGAGGAGAAC	GCATTTTAATGTATTTTTTAATGTTTTCCTTTTATGTATTGTATGTGTTCTCTGCAGACTCCCAGGCCTTTAAACATCATTAAACAAAACAACGGTGAGCAGATTATTAGGAGGAGAACAAGAAAGCGCCTTAACCCAGAGGCACTTCAGGCTGAGCAGCTCAACAAACAGCAGAGGGGC	11.0613	47.1308	14.3187	18.5318	7.10187
TTGTTCCTGTCCCAGTTTCT	83	-	16	+	30748644	CTGCAGTCCTGCCAGGGAGCGAGTTCCCAGGCCAGCACCTAGGCCTCGACCCACTCCAGCTTCAGCTCCGGCTGCAATTCCTGCCCTTGTTTCCTGTCCCAGTTTCTGCCCCAGTACCCATTTCAGCCCCAAATCCAATAACCATTCTCCCTGTCCATATCTTGCCTTCTCCTCCCCCTCC	16	30748736	30748735	+	T	TCAGCTCCGGCTGCAATTCCTGCCCTTGTT[-/T]CCTGTCCCAGTTTCTGCCCCAGTACCCATT	CTGCAGTCCTGCCAGGGAGCGAGTTCCCAGGCCAGCACCTAGGCCTCGACCCACTCCAGCTTCAGCTCCGGCTGCAATTCCTGCCCTTGTTCCTGTCCCAGTTTCTGCCCCAGTACCCATTTCAGCCCCAAATCCAATAACCATTCTCCCTGTCCATATCTTGCCTTCTCCTCCCCCTCC	11.0647	47.1296	14.3038	18.5002	7.07366
GATGAATTGTCCCCCAACAC	74	+	18	-	55238539	ACCGCAGGATTGGAGGCGGATCCCCCATCAAGATATGGACTTCCAAGCAGGGAGAGGGCATGGTGAAGCTGCTGGATGAATTGTCCCCCCAACACAGGTATGGTGTTTCTTCATTAACATGTAACTAGATTAGTTCTTTCGAAGTAGTTATGAAATTCAAAAGAGTAGTAGATGCTAAATG	18	55238631	55238630	-	C	ATGGTGAAGCTGCTGGATGAATTGTCCCCC[-/C]AACACAGGTATGGTGTTTCTTCATTAACAT	ACCGCAGGATTGGAGGCGGATCCCCCATCAAGATATGGACTTCCAAGCAGGGAGAGGGCATGGTGAAGCTGCTGGATGAATTGTCCCCCAACACAGGTATGGTGTTTCTTCATTAACATGTAACTAGATTAGTTCTTTCGAAGTAGTTATGAAATTCAAAAGAGTAGTAGATGCTAAATG	11.0019	47.1293	14.2816	18.5008	7.10557
CAGTTGGCTGCCCAGAACTT	83	-	11	+	118963802	CTCCTTCCCTCATACAGCATGAAGATGGCCCTGAGGATGACCCACAGTTGGTAGGCATCACTGCTCGTAACATTCCACGAGGGCCCCAGTTTGGCTGCCCAGAACTTGGGCATCAGCCTGGCCAACTTGTTGCTGAGCAAAGGAGCCAAAAACATCCTGGATGTTGCACGGCAGCTTAACG	11	118963894	118963893	+	T	TGCTCGTAACATTCCACGAGGGCCCCAGTT[-/T]GGCTGCCCAGAACTTGGGCATCAGCCTGGC	CTCCTTCCCTCATACAGCATGAAGATGGCCCTGAGGATGACCCACAGTTGGTAGGCATCACTGCTCGTAACATTCCACGAGGGCCCCAGTTGGCTGCCCAGAACTTGGGCATCAGCCTGGCCAACTTGTTGCTGAGCAAAGGAGCCAAAAACATCCTGGATGTTGCACGGCAGCTTAACG	10.1765	47.1213	14.0541	18.2501	7.02943
CATCTGTGGGGGGGCAACAG	75	+	17	-	63532493	AGTGCCCAAAGCACAAAAAAGGCCTACCCCTTGGAGTCTGCCCGCTCGTCTCCAGGCGAACGAGCCAGCCGGCACCATCTGTGGGGGGGGCAACAGCGGGCACCCCCGCACCACCCCCCGTGCCCACCTGTTCACCCAGGACCCTGCGATGCCTCCCCTGACCCCACCCAACACGCTGGCT	17	63532585	63532584	-	G	ACGAGCCAGCCGGCACCATCTGTGGGGGGG[-/G]CAACAGCGGGCACCCCCGCACCACCCCCCG	AGTGCCCAAAGCACAAAAAAGGCCTACCCCTTGGAGTCTGCCCGCTCGTCTCCAGGCGAACGAGCCAGCCGGCACCATCTGTGGGGGGGCAACAGCGGGCACCCCCGCACCACCCCCCGTGCCCACCTGTTCACCCAGGACCCTGCGATGCCTCCCCTGACCCCACCCAACACGCTGGCT	10.1843	47.1212	14.0302	18.213	7.00522
GAGCCGACATCCGGGAACAC	74	+	21	-	44486268	AGGACCGCATCAGCCTGCGGATGATTGAGGATGCTGAGCGCGACGGGACGCTGAAGCCCGGGGACACGATTATCGAGCCGACATCCGGGGAACACCGGTGGGTGCCAGGCCCAGAGGGGGTGGCCAGGGCTGGCTGTCCCCTACCCATGCCGAGCCTGCCGGGACCCGGGGGGGATGGCTG	21	44486360	44486359	-	G	GGGGACACGATTATCGAGCCGACATCCGGG[-/G]AACACCGGTGGGTGCCAGGCCCAGAGGGGG	AGGACCGCATCAGCCTGCGGATGATTGAGGATGCTGAGCGCGACGGGACGCTGAAGCCCGGGGACACGATTATCGAGCCGACATCCGGGAACACCGGTGGGTGCCAGGCCCAGAGGGGGTGGCCAGGGCTGGCTGTCCCCTACCCATGCCGAGCCTGCCGGGACCCGGGGGGGATGGCTG	10.1089	47.1205	13.9924	18.1879	7.0178
ACAAAGCAAGGCCAGAAGTC	86	-	15	-	89872130	GCATGCACATGGCCATCTCAGGGCTAAGCAGCTTCCAGCGCAGTCTGTGGATAGCAGCCAAGCAGGGCAAACACAAGGTCCAGCCCCCCCACAAAGCAAGGCCAGAAGTCCCAGAGGAAAGCCAGAAGAGGCCCAGCGGTGAGAGCACACTGCCGGTGGGCAGGAGCATAGTGCTTGGGAC	15	89872222	89872221	-	C	AAGCAGGGCAAACACAAGGTCCAGCCCCCC[-/C]ACAAAGCAAGGCCAGAAGTCCCAGAGGAAA	GCATGCACATGGCCATCTCAGGGCTAAGCAGCTTCCAGCGCAGTCTGTGGATAGCAGCCAAGCAGGGCAAACACAAGGTCCAGCCCCCCACAAAGCAAGGCCAGAAGTCCCAGAGGAAAGCCAGAAGAGGCCCAGCGGTGAGAGCACACTGCCGGTGGGCAGGAGCATAGTGCTTGGGAC	8.99227	47.078	23.7099	34.9437	14.4162
TAATGTTTTTTTCCCTTTGA	71	+	9	-	135201644	CCCCCTGCAAGTCTTTGTCAGTCCATCTCAAGACCTGTGCCTGTCAGATTTCACAATTATGGAGATTATTTTAATGTTTTTTTCCCTTTTGATGGTATTGAATACTTTTGAAACAGTAAGTATGTGTTTCATTTGTATGCCTCTCCAAACTTTTCAAGTTACCTCTTTACCTTGCTGAGTG	9	135201736	135201735	-	T	TGGAGATTATTTTAATGTTTTTTTCCCTTT[-/T]GATGGTATTGAATACTTTTGAAACAGTAAG	CCCCCTGCAAGTCTTTGTCAGTCCATCTCAAGACCTGTGCCTGTCAGATTTCACAATTATGGAGATTATTTTAATGTTTTTTTCCCTTTGATGGTATTGAATACTTTTGAAACAGTAAGTATGTGTTTCATTTGTATGCCTCTCCAAACTTTTCAAGTTACCTCTTTACCTTGCTGAGTG	9.00146	47.072	23.3634	34.4582	14.2088
AAGTGGTTTGTTGTTTTTCC	72	+	17	+	29652910	AAGCCATATGAAATTGTAGTGGACCTTACCCATACCGGGCCTAGCAATCGCTTTAAAACAGACTTTCTCTCTAAGTGGTTTGTTGTTTTTCTCTGGCTTTGCTTACGACAACGTCTCCGCAGTCTATATCTATAACTGTAACTCCTGGGTCAGGGAGTACACCAAGTATCATGAGCGGCTG	17	29653002	29653001	+	T	ACTTTCTCTCTAAGTGGTTTGTTGTTTTTC[-/T]CTGGCTTTGCTTACGACAACGTCTCCGCAG	AAGCCATATGAAATTGTAGTGGACCTTACCCATACCGGGCCTAGCAATCGCTTTAAAACAGACTTTCTCTCTAAGTGGTTTGTTGTTTTTCCTGGCTTTGCTTACGACAACGTCTCCGCAGTCTATATCTATAACTGTAACTCCTGGGTCAGGGAGTACACCAAGTATCATGAGCGGCTG	9.01292	47.0698	23.6071	34.8248	14.342
GAAGGCTGGAATATCTTTGA	71	+	2	-	166895925	TTTTCACTGGGATCTTTACAGCAGAAATGTTTCTGAAAATTATTGCCATGGATCCTTACTATTATTTCCAAGAAGGCTGGAATATCTTTTGACGGTTTTATTGTGACGCTTAGCCTGGTAGAACTTGGACTCGCCAATGTGGAAGGATTATCTGTTCTCCGTTCATTTCGATTGGTAAAAA	2	166896017	166896016	-	T	TATTATTTCCAAGAAGGCTGGAATATCTTT[-/T]GACGGTTTTATTGTGACGCTTAGCCTGGTA	TTTTCACTGGGATCTTTACAGCAGAAATGTTTCTGAAAATTATTGCCATGGATCCTTACTATTATTTCCAAGAAGGCTGGAATATCTTTGACGGTTTTATTGTGACGCTTAGCCTGGTAGAACTTGGACTCGCCAATGTGGAAGGATTATCTGTTCTCCGTTCATTTCGATTGGTAAAAA	7.69937	47.0616	23.3494	34.4786	14.1824
GTTTGGACCGGCCAATTTGG	71	+	9	-	77343137	AGTTGAGCTCCTTTTTCTTAGCTGTGATCTAATTGATATTCTGATATTTCCTCTAGATCAAGAGGAATGGTGTTTGGACCGGCCAATTTTGGGGGAAGATGCAATTAGAAACTTCATTGCAAAACATCATTGTAACTCCTGCTGCCGGAAGCTCAAACTCCCGGGTATGCCACTAACAGTT	9	77343229	77343228	-	T	AAGAGGAATGGTGTTTGGACCGGCCAATTT[-/T]GGGGGAAGATGCAATTAGAAACTTCATTGC	AGTTGAGCTCCTTTTTCTTAGCTGTGATCTAATTGATATTCTGATATTTCCTCTAGATCAAGAGGAATGGTGTTTGGACCGGCCAATTTGGGGGAAGATGCAATTAGAAACTTCATTGCAAAACATCATTGTAACTCCTGCTGCCGGAAGCTCAAACTCCCGGGTATGCCACTAACAGTT	7.7043	47.061	23.3903	34.5427	14.2036
CGTAACAACAAATGGTTTAC	71	+	1	-	92729174	GTATTAGAAAAACACATGAATTACATGAATTATAAAGCTTTCTCAATTTTTCGTTTGCTTTTCAGAGAACACGTAACAACAAATGGTTTTACAGGACCACAGTTGATTTCCCTTCTTGATTTGGTACTTTTTCTCCCAGAGGGTGCAGAAACAGATTTACTGCAAAACTCAGATAGGTGAG	1	92729266	92729265	-	T	TTTCAGAGAACACGTAACAACAAATGGTTT[-/T]ACAGGACCACAGTTGATTTCCCTTCTTGAT	GTATTAGAAAAACACATGAATTACATGAATTATAAAGCTTTCTCAATTTTTCGTTTGCTTTTCAGAGAACACGTAACAACAAATGGTTTACAGGACCACAGTTGATTTCCCTTCTTGATTTGGTACTTTTTCTCCCAGAGGGTGCAGAAACAGATTTACTGCAAAACTCAGATAGGTGAG	7.69883	47.06	23.3297	34.4569	14.1682
CACAGGCTACCTGGTCCTGG	83	-	X	+	66765213	CAGCAGCAGCAGCAAGAGACTAGCCCCAGGCAGCAGCAGCAGCAGCAGGGTGAGGATGGTTCTCCCCAAGCCCATCGTAGAGGCCCCACAGAGCTACCTGGTCCTGGATGAGGAACAGCAACCTTCACAGCCGCAGTCGGCCCTGGAGTGCCACCCCGAGAGAGGTTGCGTCCCAGAGCCT	X	66765305	66765304	+	A	CTCCCCAAGCCCATCGTAGAGGCCCCACAG[-/A]GCTACCTGGTCCTGGATGAGGAACAGCAAC	CAGCAGCAGCAGCAAGAGACTAGCCCCAGGCAGCAGCAGCAGCAGCAGGGTGAGGATGGTTCTCCCCAAGCCCATCGTAGAGGCCCCACAGGCTACCTGGTCCTGGATGAGGAACAGCAACCTTCACAGCCGCAGTCGGCCCTGGAGTGCCACCCCGAGAGAGGTTGCGTCCCAGAGCCT	15.3492	47.0595	40.2314	49.948	33.9269
GAAAAACGGCCGCCACCGCC	82	-	13	+	48877982	GTGCGCGCGCGTCGTCCTCCCCGGCGCTCCTCCACAGCTCGCTGGCTCCCGCCGCGGAAAGGCGTCATGCCGCCCAAAACCCCCCGAAAAAACGGCCGCCACCGCCGCCGCTGCCGCCGCGGAACCCCCGGCACCGCCGCCGCCGCCCCCTCCTGAGGAGGACCCAGAGCAGGACAGCGGC	13	48878074	48878073	+	A	GCGTCATGCCGCCCAAAACCCCCCGAAAAA[-/A]CGGCCGCCACCGCCGCCGCTGCCGCCGCGG	GTGCGCGCGCGTCGTCCTCCCCGGCGCTCCTCCACAGCTCGCTGGCTCCCGCCGCGGAAAGGCGTCATGCCGCCCAAAACCCCCCGAAAAACGGCCGCCACCGCCGCCGCTGCCGCCGCGGAACCCCCGGCACCGCCGCCGCCGCCCCCTCCTGAGGAGGACCCAGAGCAGGACAGCGGC	7.75542	47.0595	23.9767	35.4237	14.5215
GGAAAAGGTAAGTTACAACC	82	-	17	+	29508415	TTTTAAAAATTGTGTTTTTTCCAGAAACAGCATTTAAATTTAAAGCCCTAAAGAAGGTTGCGCAGTTAGCAGTTATAAATAGCCTGGAAAAAGGTAAGTTACAACCTCTCTGGTATTAAAATTTTGTTTTTGATGTAAAATTTGCTGTTGTTAGCATCCTGAATCAAAAAGTTATGACTTG	17	29508507	29508506	+	A	GCAGTTAGCAGTTATAAATAGCCTGGAAAA[-/A]GGTAAGTTACAACCTCTCTGGTATTAAAAT	TTTTAAAAATTGTGTTTTTTCCAGAAACAGCATTTAAATTTAAAGCCCTAAAGAAGGTTGCGCAGTTAGCAGTTATAAATAGCCTGGAAAAGGTAAGTTACAACCTCTCTGGTATTAAAATTTTGTTTTTGATGTAAAATTTGCTGTTGTTAGCATCCTGAATCAAAAAGTTATGACTTG	7.70643	47.0595	23.3976	34.5612	14.2042
TGTTTATGATGCTGCTTTAA	71	+	6	-	49419091	GAAGAATCTGGGATTCCCAAAGTGGCTGATCCTTGGGGAGGTTCTTACATGATGGAATGTCTCACAAATGATGTTTATGATGCTGCTTTTAAAGGTAAGTTTTTCCACTTTGCAACTTTGTTTTCAGAATTTACAGATTTGTAAAGATTTATAGATTTTAAAACTTACAAGTCAAGATTTA	6	49419183	49419182	-	T	TCTCACAAATGATGTTTATGATGCTGCTTT[-/T]AAAGGTAAGTTTTTCCACTTTGCAACTTTG	GAAGAATCTGGGATTCCCAAAGTGGCTGATCCTTGGGGAGGTTCTTACATGATGGAATGTCTCACAAATGATGTTTATGATGCTGCTTTAAAGGTAAGTTTTTCCACTTTGCAACTTTGTTTTCAGAATTTACAGATTTGTAAAGATTTATAGATTTTAAAACTTACAAGTCAAGATTTA	7.68064	47.0593	23.1715	34.2228	14.0805
TGTTCACAGCTTCATTTTAG	71	+	17	+	29663839	CCACAGGTCCGCTCTCCCTTAGAGCTTCCACACATGGACTGGTCATTAATATCATTCACTCTCTGTGTACTTGTTCACAGCTTCATTTTAGGTGGTAAGTTCTAGGAAAGGAATTTGTGTTTACCAGTTCCTTTCTCCATTTTACTTCACCTGATCAATATAGATTATCTTATTTATGTTT	17	29663931	29663930	+	G	TCTGTGTACTTGTTCACAGCTTCATTTTAG[-/G]TGGTAAGTTCTAGGAAAGGAATTTGTGTTT	CCACAGGTCCGCTCTCCCTTAGAGCTTCCACACATGGACTGGTCATTAATATCATTCACTCTCTGTGTACTTGTTCACAGCTTCATTTTAGTGGTAAGTTCTAGGAAAGGAATTTGTGTTTACCAGTTCCTTTCTCCATTTTACTTCACCTGATCAATATAGATTATCTTATTTATGTTT	7.69072	47.058	23.2528	34.3519	14.1218
GGAAACACAGACTCTGCAGA	84	-	3	-	48626099	TGTCCTTCCTGGCTGGGACTGCTCACCCCTAACCATTGCTGTATGCCCACCTGGCCAGGCGGCCCCATGAGGCACCAGATACTCCCAGGGAAACACAGACTCTGCAGAGATCCGGGGTCTCGAAGGTGGAGTCAGCTACTCAGTGCGAGTGACTGCACTTGTCGGGGACCGCGAGGGCACA	3	48626191	48626190	-	G	CGGCCCCATGAGGCACCAGATACTCCCAGG[-/G]AAACACAGACTCTGCAGAGATCCGGGGTCT	TGTCCTTCCTGGCTGGGACTGCTCACCCCTAACCATTGCTGTATGCCCACCTGGCCAGGCGGCCCCATGAGGCACCAGATACTCCCAGGAAACACAGACTCTGCAGAGATCCGGGGTCTCGAAGGTGGAGTCAGCTACTCAGTGCGAGTGACTGCACTTGTCGGGGACCGCGAGGGCACA	7.71676	47.0573	23.4896	34.7111	14.2489
CAGTTTACATAGAGTTTTAA	71	+	X	-	32632464	ATTGTTTTACATTGTGATGTTCAGTAATAAGTTGCTTTCAAAGAGGTCATAATAGGCTTCTTTCAAATTTTCAGTTTACATAGAGTTTTTAATGGATCTCCAGAATCAGAAACTGAAAGAGTTGAATGACTGGCTAACAAAAACAGAAGAAAGAACAAGGAAAATGGAGGAAGAGCCTCTT	X	32632556	32632555	-	T	CTTTCAAATTTTCAGTTTACATAGAGTTTT[-/T]AATGGATCTCCAGAATCAGAAACTGAAAGA	ATTGTTTTACATTGTGATGTTCAGTAATAAGTTGCTTTCAAAGAGGTCATAATAGGCTTCTTTCAAATTTTCAGTTTACATAGAGTTTTAATGGATCTCCAGAATCAGAAACTGAAAGAGTTGAATGACTGGCTAACAAAAACAGAAGAAAGAACAAGGAAAATGGAGGAAGAGCCTCTT	7.68918	47.0561	23.2477	34.3551	14.1143
GGAAAAGTCCTTGGGGAACA	82	-	5	+	149755197	GGGACTCTGTCTACAATCTTAGTTTCTTAATGTCTGCACACACCTACCCTGGGCTCCCTCTCCCGATCCTGTGTATCTCACTCCAGGAAAAAGTCCTTGGGGAACATCCTCCAGGCCAAACCCACCTCCAGTCCTGCCAAGGGGCCCCCTCAGAAGGCAGGGCCTGTAGCCGTCCAGGTCA	5	149755289	149755288	+	A	CCCGATCCTGTGTATCTCACTCCAGGAAAA[-/A]GTCCTTGGGGAACATCCTCCAGGCCAAACC	GGGACTCTGTCTACAATCTTAGTTTCTTAATGTCTGCACACACCTACCCTGGGCTCCCTCTCCCGATCCTGTGTATCTCACTCCAGGAAAAGTCCTTGGGGAACATCCTCCAGGCCAAACCCACCTCCAGTCCTGCCAAGGGGCCCCCTCAGAAGGCAGGGCCTGTAGCCGTCCAGGTCA	7.70183	47.055	23.3647	34.5391	14.1743
GCTGAAGCAGGAGTATTTCG	75	+	11	-	64522180	TTTAGGCCATGCCCCCACCGCCCTGACTCACGCTGCCTCATGCTGTCCCCAGTTCTTCGAAGGGAAGGAGCTGCGGCTGAAGCAGGAGTTATTTCGTGGTGGCTGCCACCCTCCAGGACATCATCCGTCGCTTCAAGTCTTCCAAGTTCGGCTGCCGTGATCCCGTGCGCACGAACTTCGA	11	64522272	64522271	-	T	AAGGGAAGGAGCTGCGGCTGAAGCAGGAGT[-/T]ATTTCGTGGTGGCTGCCACCCTCCAGGACA	TTTAGGCCATGCCCCCACCGCCCTGACTCACGCTGCCTCATGCTGTCCCCAGTTCTTCGAAGGGAAGGAGCTGCGGCTGAAGCAGGAGTATTTCGTGGTGGCTGCCACCCTCCAGGACATCATCCGTCGCTTCAAGTCTTCCAAGTTCGGCTGCCGTGATCCCGTGCGCACGAACTTCGA	7.68266	47.0544	23.2149	34.3164	14.0921
TGAAAGTAAGACTCCCTCAT	86	-	20	-	10627500	GTCTGTGGTCCTCACGGGAAGTGCAAGAGTCAGTCGGGAGGCAAATTCACCTGTGACTGTAACAAAGGCTTCACGGGAACATACTGCCAATGAAAGTAAGACTCCCTCATCCGGGAATGGACCAGTGCTCCCCAGCCTGCCCCTGCCCCTGCCTCTGCCCCTGGCCCACCCTGGGATCATT	20	10627592	10627591	-	A	TAACAAAGGCTTCACGGGAACATACTGCCA[-/A]TGAAAGTAAGACTCCCTCATCCGGGAATGG	GTCTGTGGTCCTCACGGGAAGTGCAAGAGTCAGTCGGGAGGCAAATTCACCTGTGACTGTAACAAAGGCTTCACGGGAACATACTGCCATGAAAGTAAGACTCCCTCATCCGGGAATGGACCAGTGCTCCCCAGCCTGCCCCTGCCCCTGCCTCTGCCCCTGGCCCACCCTGGGATCATT	7.67792	47.054	23.185	34.2736	14.075
TTTTTCACAGCTTTGTTTAC	73	+	9	+	2647390	AAATTTTAAATTTTTGTTTCCAGCTACTACAACTTTATTCCTTCTAAACCACTGAGGCTTATTTCTCATTTAATTTTTCACAGCTTTGTTTTACTGGTCAGACTGGGGTGAACCAGCTAAAATAGAAAAAGCAGGAATGAATGGATTCGATAGACGTCCACTGGTGACAGCGGATATCCAG	9	2647482	2647481	+	T	TTTCTCATTTAATTTTTCACAGCTTTGTTT[-/T]ACTGGTCAGACTGGGGTGAACCAGCTAAAA	AAATTTTAAATTTTTGTTTCCAGCTACTACAACTTTATTCCTTCTAAACCACTGAGGCTTATTTCTCATTTAATTTTTCACAGCTTTGTTTACTGGTCAGACTGGGGTGAACCAGCTAAAATAGAAAAAGCAGGAATGAATGGATTCGATAGACGTCCACTGGTGACAGCGGATATCCAG	7.68534	47.0535	23.2513	34.378	14.1088
CCAAATTCACTGCAGTCATC	86	-	8	-	118831927	GGAGCAAGGAGGAGTAATTTTCTAAGTCTTGCTTTCCAGCGCTTCATTAGGCTCTACTCTCCTTTTTATTTCAGGTTTAAAGCCCCCCTTCCAAATTCACTGCAGTCATCCATGCGGTGACCCCCCTGGTCTCTCAGTCCCAGCCAGTGTTGAAGCTTCTCGTGGCTGCAGCCAAGTCCCA	8	118832019	118832018	-	T	TCCTTTTTATTTCAGGTTTAAAGCCCCCCT[-/T]CCAAATTCACTGCAGTCATCCATGCGGTGA	GGAGCAAGGAGGAGTAATTTTCTAAGTCTTGCTTTCCAGCGCTTCATTAGGCTCTACTCTCCTTTTTATTTCAGGTTTAAAGCCCCCCTCCAAATTCACTGCAGTCATCCATGCGGTGACCCCCCTGGTCTCTCAGTCCCAGCCAGTGTTGAAGCTTCTCGTGGCTGCAGCCAAGTCCCA	7.68146	47.0532	23.2273	34.3439	14.095
ATCAAACCATCTTTTTTTCC	73	+	8	+	55541292	TACCCAAGAGAAAGAATATAACATAGGATTTGTTAAAAGGGCAATAGAAAAACTGTACGGTAAAGCAGATATTATCAAACCATCTTTTTTTTCCTGGGTCTACCCGCAAATCTCAGGTTTGTCCTTATAATTCTGTGGAATTTCAGTGTTCCAGGAAAGCAAGTCTTTATGATTCTGAAGG	8	55541384	55541383	+	T	AAAGCAGATATTATCAAACCATCTTTTTTT[-/T]CCTGGGTCTACCCGCAAATCTCAGGTTTGT	TACCCAAGAGAAAGAATATAACATAGGATTTGTTAAAAGGGCAATAGAAAAACTGTACGGTAAAGCAGATATTATCAAACCATCTTTTTTTCCTGGGTCTACCCGCAAATCTCAGGTTTGTCCTTATAATTCTGTGGAATTTCAGTGTTCCAGGAAAGCAAGTCTTTATGATTCTGAAGG	7.68068	47.0528	23.2295	34.3501	14.095
GAGGGATGCCAAAATCTATC	74	+	1	+	76226959	CAGTTAGCTACTGATGCTGTGCAGATACTTGGAGGCAATGGATTTAATACAGAATATCCTGTAGAAAAACTAATGAGGGATGCCAAAATCTTATCAGGTAAGGTTAAAGATGATTTTTTTGGTTTGCAAGGAGAGAGAATATTCATAAATGACAACGTGGATTTCTGATTATTTAGAAATT	1	76227051	76227050	+	T	TAGAAAAACTAATGAGGGATGCCAAAATCT[-/T]ATCAGGTAAGGTTAAAGATGATTTTTTTGG	CAGTTAGCTACTGATGCTGTGCAGATACTTGGAGGCAATGGATTTAATACAGAATATCCTGTAGAAAAACTAATGAGGGATGCCAAAATCTATCAGGTAAGGTTAAAGATGATTTTTTTGGTTTGCAAGGAGAGAGAATATTCATAAATGACAACGTGGATTTCTGATTATTTAGAAATT	19.834	47.0527	35.9544	48.2632	22.5212
CATTTTGGACGTTTTTTTAC	73	+	5	+	43619088	TCCTTTTATGGAATTATTTATTTATTTATTTATTTATTTTTAAAGTTATAAGGCTGTTGTCCTAGCAGCAAATCATTTTGGACGTTTTTTTTACTGGTCAGATCACAGCTGCTGGAAAAGTTCCTCCAGCTAAGGTAGGTACAACTTTTAATGTTTCTTTATAATATGCATTGATTAAAGG	5	43619180	43619179	+	T	CTAGCAGCAAATCATTTTGGACGTTTTTTT[-/T]ACTGGTCAGATCACAGCTGCTGGAAAAGTT	TCCTTTTATGGAATTATTTATTTATTTATTTATTTATTTTTAAAGTTATAAGGCTGTTGTCCTAGCAGCAAATCATTTTGGACGTTTTTTTACTGGTCAGATCACAGCTGCTGGAAAAGTTCCTCCAGCTAAGGTAGGTACAACTTTTAATGTTTCTTTATAATATGCATTGATTAAAGG	7.67057	47.0522	23.1682	34.2612	14.0604
CCAAAGAGCCGGGAGCTGAG	86	-	16	+	30199721	GGCCCGACCCTGCCCTCACGGCTGAGGAGTGGCTGGGGGGTCGGGATGCTGGGCCCCTCCTCATCTCCCTCAAGGATGGCTACGTACCCCCCAAAGAGCCGGGAGCTGAGGGTCAACCGGGGCCTGGACACCGGGCGCAGGAGGGCAGCACCAGAGGCCAGTGGCACTCCCAGCTCGGTGA	16	30199813	30199812	+	C	CATCTCCCTCAAGGATGGCTACGTACCCCC[-/C]AAAGAGCCGGGAGCTGAGGGTCAACCGGGG	GGCCCGACCCTGCCCTCACGGCTGAGGAGTGGCTGGGGGGTCGGGATGCTGGGCCCCTCCTCATCTCCCTCAAGGATGGCTACGTACCCCCAAAGAGCCGGGAGCTGAGGGTCAACCGGGGCCTGGACACCGGGCGCAGGAGGGCAGCACCAGAGGCCAGTGGCACTCCCAGCTCGGTGA	7.66776	47.0518	23.1583	34.2493	14.0538
CCAAACCCTTGCCACCCCTG	83	-	6	+	73102400	TTAATATTTCCTGGAGTGCGACTGGGAGCTGACAGTCAATTCAGTGATTTTCTTGATGGATTGGGACCAGCCCAGCTTGTTGGCCGCCAAAACCCTTGCCACCCCTGCAATGGGTAAGAATCATTTTTTTTTTCTACAAGAAAATTGATGTTTTGTGTTTGACAAAGTCATTTAAAATATT	6	73102492	73102491	+	A	TGGGACCAGCCCAGCTTGTTGGCCGCCAAA[-/A]CCCTTGCCACCCCTGCAATGGGTAAGAATC	TTAATATTTCCTGGAGTGCGACTGGGAGCTGACAGTCAATTCAGTGATTTTCTTGATGGATTGGGACCAGCCCAGCTTGTTGGCCGCCAAACCCTTGCCACCCCTGCAATGGGTAAGAATCATTTTTTTTTTCTACAAGAAAATTGATGTTTTGTGTTTGACAAAGTCATTTAAAATATT	7.72066	47.0515	23.6151	34.9449	14.2964
ACGTCCATGGATTTTTTTCC	71	+	7	-	121726082	CCCATGTGTGCCTTCTCAATGTTCCTCAGGTTGTGAATGTTGCAGGAGGCATCTCCTTTCTTGATGCCGTTACGTCCATGGATTTTTTTTCCAGGATTAAATTTGGAAGGCTATCCTAACAGAGACAGTACGAAATATGCTGAGATTTATGGCATTTCTTCTGCTCACACTTTGTTGCGGG	7	121726174	121726173	-	T	CTTGATGCCGTTACGTCCATGGATTTTTTT[-/T]CCAGGATTAAATTTGGAAGGCTATCCTAAC	CCCATGTGTGCCTTCTCAATGTTCCTCAGGTTGTGAATGTTGCAGGAGGCATCTCCTTTCTTGATGCCGTTACGTCCATGGATTTTTTTCCAGGATTAAATTTGGAAGGCTATCCTAACAGAGACAGTACGAAATATGCTGAGATTTATGGCATTTCTTCTGCTCACACTTTGTTGCGGG	7.68417	47.051	23.3086	34.4857	14.1305
GTAAAGACCTTGAATTAGCA	86	-	13	+	32913120	AAACCTTTTTGATGAAAAAGAGCAAGGTACTAGTGAAATCACCAGTTTTAGCCATCAATGGGCAAAGACCCTAAAGTACAGAGAGGCCTGTTAAAGACCTTGAATTAGCATGTGAGACCATTGAGATCACAGCTGCCCCAAAGTGTAAAGAAATGCAGAATTCTCTCAATAATGATAAAAA	13	32913212	32913211	+	T	GCAAAGACCCTAAAGTACAGAGAGGCCTGT[-/T]AAAGACCTTGAATTAGCATGTGAGACCATT	AAACCTTTTTGATGAAAAAGAGCAAGGTACTAGTGAAATCACCAGTTTTAGCCATCAATGGGCAAAGACCCTAAAGTACAGAGAGGCCTGTAAAGACCTTGAATTAGCATGTGAGACCATTGAGATCACAGCTGCCCCAAAGTGTAAAGAAATGCAGAATTCTCTCAATAATGATAAAAA	7.65704	47.0496	23.1561	34.2654	14.0444
GCAAAATCTGGACTTCATTG	82	-	5	+	89923220	ACAATGGAAATCTGATTGGATCTGATGAATATGAGGTTTCAATCAGTTATGCTGTCACAACTGGGAATTCCACAGCACATGCCCAGCAAAAATCTGGACTTCATTGATCTTCAGCCAAACACAACTGTTGTTTTTCCACCTTTTATTCATGAATCTCACTTGAAATTTCAAATAGTTGATG	5	89923312	89923311	+	A	TGGGAATTCCACAGCACATGCCCAGCAAAA[-/A]TCTGGACTTCATTGATCTTCAGCCAAACAC	ACAATGGAAATCTGATTGGATCTGATGAATATGAGGTTTCAATCAGTTATGCTGTCACAACTGGGAATTCCACAGCACATGCCCAGCAAAATCTGGACTTCATTGATCTTCAGCCAAACACAACTGTTGTTTTTCCACCTTTTATTCATGAATCTCACTTGAAATTTCAAATAGTTGATG	7.63595	47.0495	23.0151	34.0479	13.9707
GGTTTAAAAATATTTTTTCC	71	+	3	-	165547572	TTTTAGTCTATGGTGCTCCTGGCTTCAGCAAAGATAACAATAGTATCATAACTAGAAAAGAATTTCAGGAAGGTTTAAAAATATTTTTTTCCAGGAGTGAGTGAGTTTGGAAAGGAATCCATCCTTTTTCATTACACAGACTGGGTAGATGATCAGAGACCTGAAAACTACCGTGAGGCCT	3	165547664	165547663	-	T	GAATTTCAGGAAGGTTTAAAAATATTTTTT[-/T]CCAGGAGTGAGTGAGTTTGGAAAGGAATCC	TTTTAGTCTATGGTGCTCCTGGCTTCAGCAAAGATAACAATAGTATCATAACTAGAAAAGAATTTCAGGAAGGTTTAAAAATATTTTTTCCAGGAGTGAGTGAGTTTGGAAAGGAATCCATCCTTTTTCATTACACAGACTGGGTAGATGATCAGAGACCTGAAAACTACCGTGAGGCCT	7.62889	47.0494	22.9739	33.9847	13.949
AAAAATGAAAAGAAGATTTT	83	-	8	+	55538330	CAGCTTCAGAAGCATCCTCTACTGTCACTGCAAGAATTGACAGACTAATTAATGAATTTGCTCAGTGTGGTTTAACAAAACTTCCAAAAAAATGAAAAGAAGATTTTGTCATCTGTTGCCAGCAAAAAGAAGAAAAAATCTCGACAGCAAGCAATAAATTCCAGGTATCAAGATGGACAGC	8	55538422	55538421	+	A	TCAGTGTGGTTTAACAAAACTTCCAAAAAA[-/A]TGAAAAGAAGATTTTGTCATCTGTTGCCAG	CAGCTTCAGAAGCATCCTCTACTGTCACTGCAAGAATTGACAGACTAATTAATGAATTTGCTCAGTGTGGTTTAACAAAACTTCCAAAAAATGAAAAGAAGATTTTGTCATCTGTTGCCAGCAAAAAGAAGAAAAAATCTCGACAGCAAGCAATAAATTCCAGGTATCAAGATGGACAGC	7.71315	47.0493	23.6406	35.0067	14.2993
GGAAACAGCGCCGGGAGAGG	86	-	14	-	57270957	CGTCGGAGAACCCGCGGAAACGCCTATGACTGAGAAACTGCTCCCCCACCCTAAAGGGCCCTGGGCTTCTTGTCCCGCAGCCACCCCCCCGGAAACAGCGCCGGGAGAGGACGACGTTCACTCGGGCGCAGCTAGATGTGCTGGAAGCACTGTTTGCCAAGACCCGGTACCCAGACATCTT	14	57271049	57271048	-	C	CCTGGGCTTCTTGTCCCGCAGCCACCCCCC[-/C]GGAAACAGCGCCGGGAGAGGACGACGTTCA	CGTCGGAGAACCCGCGGAAACGCCTATGACTGAGAAACTGCTCCCCCACCCTAAAGGGCCCTGGGCTTCTTGTCCCGCAGCCACCCCCCGGAAACAGCGCCGGGAGAGGACGACGTTCACTCGGGCGCAGCTAGATGTGCTGGAAGCACTGTTTGCCAAGACCCGGTACCCAGACATCTT	7.68558	47.0492	23.3996	34.6432	14.1704
GGAAAATCAGACTTAATAGT	82	-	4	+	55561648	ACTCAACACGATTCTGTTTTTCTTGGCAGGCTCTTCTCAACCATCTGTGAGTCCAGGGGAACCGTCTCCACCATCCATCCATCCAGGAAAAATCAGACTTAATAGTCCGCGTGGGCGACGAGATTAGGCTGTTATGCACTGATCCGGGCTTTGTCAAATGGACTTTTGAGATCCTGGATGA	4	55561740	55561739	+	A	CCGTCTCCACCATCCATCCATCCAGGAAAA[-/A]TCAGACTTAATAGTCCGCGTGGGCGACGAG	ACTCAACACGATTCTGTTTTTCTTGGCAGGCTCTTCTCAACCATCTGTGAGTCCAGGGGAACCGTCTCCACCATCCATCCATCCAGGAAAATCAGACTTAATAGTCCGCGTGGGCGACGAGATTAGGCTGTTATGCACTGATCCGGGCTTTGTCAAATGGACTTTTGAGATCCTGGATGA	7.65143	47.0484	23.1757	34.3094	14.0488
CCAAACACACCTTCGAAGTT	84	-	12	-	133219395	GCAACCAGATGCCCAGCCTTGGCGCCCTGTACTCAGCAGAGCACGGCCTCCTCCTGGAGAAGGTGGGCCCTGAGCTCCTGCCACCCCCCCAAACACACCTTCGAAGTTCGGGCAGAAACTGACCTGAAGACCATCTGCAGAGCCATCCAGCGATTCCTGCTCGCCTACAAGGTGAGAGTGG	12	133219487	133219486	-	C	AAGGTGGGCCCTGAGCTCCTGCCACCCCCC[-/C]AAACACACCTTCGAAGTTCGGGCAGAAACT	GCAACCAGATGCCCAGCCTTGGCGCCCTGTACTCAGCAGAGCACGGCCTCCTCCTGGAGAAGGTGGGCCCTGAGCTCCTGCCACCCCCCAAACACACCTTCGAAGTTCGGGCAGAAACTGACCTGAAGACCATCTGCAGAGCCATCCAGCGATTCCTGCTCGCCTACAAGGTGAGAGTGG	7.67759	47.0483	23.3871	34.6358	14.1586
TCAAAATCTCCGACCTGGGC	82	-	19	+	1220390	GACGGCCTGGAGTACCTGCATAGCCAGGGCATTGTGCACAAGGACATCAAGCCGGGGAACCTGCTGCTCACCACCGGTGGCACCCTCAAAAATCTCCGACCTGGGCGTGGCCGAGGTAGGCACGTGCTAGGGGGGGCCCTGGGGCGCCCCCTCCCGGGCACTCCCTGAGGGCTGCACGGCA	19	1220482	1220481	+	A	TGCTGCTCACCACCGGTGGCACCCTCAAAA[-/A]TCTCCGACCTGGGCGTGGCCGAGGTAGGCA	GACGGCCTGGAGTACCTGCATAGCCAGGGCATTGTGCACAAGGACATCAAGCCGGGGAACCTGCTGCTCACCACCGGTGGCACCCTCAAAATCTCCGACCTGGGCGTGGCCGAGGTAGGCACGTGCTAGGGGGGGCCCTGGGGCGCCCCCTCCCGGGCACTCCCTGAGGGCTGCACGGCA	7.64383	47.0476	23.1653	34.3029	14.0393
AAAAAAGTGGATATATTTGA	73	+	8	+	100653983	ATATGACACTTGGCATGTAACTAGTTTGAAATATTTTATTACTTTTTTCTTACAGATCTCTAAACAAGAACAGAAAAAAGTGGATATATTTTGATGGAGGCATGGCTGAAACCTCATCTCGCTACAGTGGTGCTCAGGATAGTGGAATTGGCAGTGACAGTGTTAAAATCAGAATAGTGCA	8	100654075	100654074	+	T	AAACAAGAACAGAAAAAAGTGGATATATTT[-/T]GATGGAGGCATGGCTGAAACCTCATCTCGC	ATATGACACTTGGCATGTAACTAGTTTGAAATATTTTATTACTTTTTTCTTACAGATCTCTAAACAAGAACAGAAAAAAGTGGATATATTTGATGGAGGCATGGCTGAAACCTCATCTCGCTACAGTGGTGCTCAGGATAGTGGAATTGGCAGTGACAGTGTTAAAATCAGAATAGTGCA	7.62823	47.0467	23.11	34.2286	14.0058
CCAAAACCACAGCCGAGGCC	84	-	8	-	145738762	CAGAGCTGGTGTCCCCGTGGACCCACCTTGGGCACACATGGTCCCATCCCACTGACCATCTGCCTGTCTTCCCCAAAGGTCGTGCCCCCCAAAACCACAGCCGAGGCCTACCACGCGGGCATGTGCAGCCGGGAACGGCGGCGGGTACAGCGAGCCTTCATGCAGGGCCAGTTGCCGGGTG	8	145738854	145738853	-	C	CTGCCTGTCTTCCCCAAAGGTCGTGCCCCC[-/C]AAAACCACAGCCGAGGCCTACCACGCGGGC	CAGAGCTGGTGTCCCCGTGGACCCACCTTGGGCACACATGGTCCCATCCCACTGACCATCTGCCTGTCTTCCCCAAAGGTCGTGCCCCCAAAACCACAGCCGAGGCCTACCACGCGGGCATGTGCAGCCGGGAACGGCGGCGGGTACAGCGAGCCTTCATGCAGGGCCAGTTGCCGGGTG	7.65374	47.0467	23.3103	34.5417	14.1079
GGAAAGGGCACCTGGAGGAG	86	-	7	-	100238705	TTGCCCCAATCTCATGCCCACCTCGCCTGCACAGCAACAACTGTCCCCAAGATCCTCTCAGACCGTCTACCAGCGTGTGGAAGGCCCCCCGGAAAGGGCACCTGGAGGAGGAAGAGGAAGACGGGGAGGAGGGGGCGGAGACATTGGCCCACTTCTGCCCCATGGAGCTGAGGGGCCCTGA	7	100238797	100238796	-	C	AGACCGTCTACCAGCGTGTGGAAGGCCCCC[-/C]GGAAAGGGCACCTGGAGGAGGAAGAGGAAG	TTGCCCCAATCTCATGCCCACCTCGCCTGCACAGCAACAACTGTCCCCAAGATCCTCTCAGACCGTCTACCAGCGTGTGGAAGGCCCCCGGAAAGGGCACCTGGAGGAGGAAGAGGAAGACGGGGAGGAGGGGGCGGAGACATTGGCCCACTTCTGCCCCATGGAGCTGAGGGGCCCTGA	7.63928	47.0462	23.2383	34.4384	14.0671
TTACTTCTATCAAATTTTTA	72	+	16	+	50825423	TTTGATAAATAGGTTGTATGTATTTTTTTCTCTGCGTGTTTTTAGATCAGCAGGTCAAAAGGTACAAGATTGTTACTTCTATCAAATTTTTTATGGAAAAAAATGAGAAAGTTGGCGTTCCCACAATTCAGCAGTTGTTAGAATGGTCTTTTATCAACAGTAACCTGAAATTTGCAGAGGT	16	50825515	50825514	+	T	GTACAAGATTGTTACTTCTATCAAATTTTT[-/T]ATGGAAAAAAATGAGAAAGTTGGCGTTCCC	TTTGATAAATAGGTTGTATGTATTTTTTTCTCTGCGTGTTTTTAGATCAGCAGGTCAAAAGGTACAAGATTGTTACTTCTATCAAATTTTTATGGAAAAAAATGAGAAAGTTGGCGTTCCCACAATTCAGCAGTTGTTAGAATGGTCTTTTATCAACAGTAACCTGAAATTTGCAGAGGT	7.62995	47.046	23.1817	34.353	14.037
CCAAAATGAGGAGAGTAGCA	86	-	17	+	29683472	TATAGGAACAAGGAAAAGTTTTGATCACTTGATATCAGACACAAAGGCTCCTAAAAGGCAAGAAATGGAATCAGGGATCACAACACCCCCCCAAAATGAGGAGAGTAGCAGAAACTGATTATGAAATGGGTGAGAAACAAAGTATTGATCTAGATCATTGAAAATAAGGTGGGAGAGTACA	17	29683564	29683563	+	C	GAAATGGAATCAGGGATCACAACACCCCCC[-/C]AAAATGAGGAGAGTAGCAGAAACTGATTAT	TATAGGAACAAGGAAAAGTTTTGATCACTTGATATCAGACACAAAGGCTCCTAAAAGGCAAGAAATGGAATCAGGGATCACAACACCCCCCAAAATGAGGAGAGTAGCAGAAACTGATTATGAAATGGGTGAGAAACAAAGTATTGATCTAGATCATTGAAAATAAGGTGGGAGAGTACA	7.57636	47.0458	22.8285	33.7937	13.8597
CCCTTCGGCGATGTTTTTTC	72	+	7	+	117149065	CCCACTTTTTATTCTTTTGCAGAGAATGGGATAGAGAGCTGGCTTCAAAGAAAAATCCTAAACTCATTAATGCCCTTCGGCGATGTTTTTTTCTGGAGATTTATGTTCTATGGAATCTTTTTATATTTAGGGGTAAGGATCTCATTTGTACATTCATTATGTATCACATAACTATATTCAT	7	117149157	117149156	+	T	ACTCATTAATGCCCTTCGGCGATGTTTTTT[-/T]CTGGAGATTTATGTTCTATGGAATCTTTTT	CCCACTTTTTATTCTTTTGCAGAGAATGGGATAGAGAGCTGGCTTCAAAGAAAAATCCTAAACTCATTAATGCCCTTCGGCGATGTTTTTTCTGGAGATTTATGTTCTATGGAATCTTTTTATATTTAGGGGTAAGGATCTCATTTGTACATTCATTATGTATCACATAACTATATTCAT	7.6324	47.0458	23.2181	34.4135	14.0539
GTCTTTCACCCAAAATTTGT	73	+	11	+	118960651	TGAACTTAAATCTCTTCCCTCATTCTGTGCCCTTCCCTCCTCCCCCAGGCGGGAAAACCCTCATGATGCTGTTGTCTTTCACCCAAAATTTTGTTGGGAAGACCCTAGAAACCCTGCCAGAGAAGAGGTAAGTGGGGCCTGGATAGGCAGCTTGGTGGGATGTGCCCAGAAGATGCAGGGA	11	118960743	118960742	+	T	CATGATGCTGTTGTCTTTCACCCAAAATTT[-/T]GTTGGGAAGACCCTAGAAACCCTGCCAGAG	TGAACTTAAATCTCTTCCCTCATTCTGTGCCCTTCCCTCCTCCCCCAGGCGGGAAAACCCTCATGATGCTGTTGTCTTTCACCCAAAATTTGTTGGGAAGACCCTAGAAACCCTGCCAGAGAAGAGGTAAGTGGGGCCTGGATAGGCAGCTTGGTGGGATGTGCCCAGAAGATGCAGGGA	7.59048	47.0456	22.9299	33.9595	13.9086
TTTTCTTTTTTTTTTTTTTT	71	+	10	+	89720557	ATAGGTGACAGATTTTCTTTTTTAAAAAAATAAAACATCATTAATTAAATATGTCATTTCATTTCTTTTTCTTTTCTTTTTTTTTTTTTTTTAGGACAAAATGTTTCACTTTTGGGTAAATACATTCTTCATACCAGGACCAGAGGAAACCTCAGAAAAAGTAGAAAATGGAAGTCTATGT	10	89720649	89720648	+	T	TTTCTTTTTCTTTTCTTTTTTTTTTTTTTT[-/T]AGGACAAAATGTTTCACTTTTGGGTAAATA	ATAGGTGACAGATTTTCTTTTTTAAAAAAATAAAACATCATTAATTAAATATGTCATTTCATTTCTTTTTCTTTTCTTTTTTTTTTTTTTTAGGACAAAATGTTTCACTTTTGGGTAAATACATTCTTCATACCAGGACCAGAGGAAACCTCAGAAAAAGTAGAAAATGGAAGTCTATGT	7.68094	47.0454	23.6526	35.8463	14.275
TAGAAAGTATTTATTTTTTC	72	+	7	+	117292820	TACAATACAATAAGGGAAAAATAAAAAGTTATTTAAGTTATTCATACTTTCTTCTTCTTTTCTTTTTTGCTATAGAAAGTATTTATTTTTTTCTGGAACATTTAGAAAAAACTTGGATCCCTATGAACAGTGGAGTGATCAAGAAATATGGAAAGTTGCAGATGAGGTAAGGCTGCTAACT	7	117292912	117292911	+	T	CTTTTTTGCTATAGAAAGTATTTATTTTTT[-/T]CTGGAACATTTAGAAAAAACTTGGATCCCT	TACAATACAATAAGGGAAAAATAAAAAGTTATTTAAGTTATTCATACTTTCTTCTTCTTTTCTTTTTTGCTATAGAAAGTATTTATTTTTTCTGGAACATTTAGAAAAAACTTGGATCCCTATGAACAGTGGAGTGATCAAGAAATATGGAAAGTTGCAGATGAGGTAAGGCTGCTAACT	7.61525	47.0451	23.1566	34.3308	14.0165
GCAAACTTGGATTCAGGTAT	82	-	11	+	108175478	GAGAAATCTGCTTTCTACACATGTTCAGGGATTTTTCACCAGCTGTCTTCGACACTTCTCGCAAACGAGCCGATCCACAACCCCTGCAAACCTTGGATTCAGGTATTCTATTAAATTTTTAACATTAATACTGTAAACTCAGTTCTAGAGAAAGATGGATTTAAGATGGAATCCCACTAAA	11	108175570	108175569	+	C	CAAACGAGCCGATCCACAACCCCTGCAAAC[-/C]TTGGATTCAGGTATTCTATTAAATTTTTAA	GAGAAATCTGCTTTCTACACATGTTCAGGGATTTTTCACCAGCTGTCTTCGACACTTCTCGCAAACGAGCCGATCCACAACCCCTGCAAACTTGGATTCAGGTATTCTATTAAATTTTTAACATTAATACTGTAAACTCAGTTCTAGAGAAAGATGGATTTAAGATGGAATCCCACTAAA	7.57446	47.0447	22.8966	33.9208	13.886
GGCTTCGTGCGCTTCTTTCA	71	+	2	+	47630310	GGAGGTGAGGAGGTTTCGACATGGCGGTGCAGCCGAAGGAGACGCTGCAGTTGGAGAGCGCGGCCGAGGTCGGCTTCGTGCGCTTCTTTCAAGGGCATGCCGGAGAAGCCGACCACCACAGTGCGCCTTTTCGACCGGGGCGACTTCTATACGGCGCACGGCGAGGACGCGCTGCTGGCCG	2	47630402	47630401	+	A	GGCCGAGGTCGGCTTCGTGCGCTTCTTTCA[-/A]GGGCATGCCGGAGAAGCCGACCACCACAGT	GGAGGTGAGGAGGTTTCGACATGGCGGTGCAGCCGAAGGAGACGCTGCAGTTGGAGAGCGCGGCCGAGGTCGGCTTCGTGCGCTTCTTTCAGGGCATGCCGGAGAAGCCGACCACCACAGTGCGCCTTTTCGACCGGGGCGACTTCTATACGGCGCACGGCGAGGACGCGCTGCTGGCCG	7.57408	47.0446	22.9014	33.9302	13.8877
AAAAACACACACCCATTCCT	83	-	3	+	37058975	TGCTTTCTTTTTATTGTTTAGATCGTCTGGTAGAATCAACTTCCTTGAGAAAAGCCATAGAAACAGTGTATGCAGCCTATTTGCCCAAAAAACACACACCCATTCCTGTACCTCAGGTAATGTAGCACCAAACTCCTCAACCAAGACTCACAAGGAACAGATGTTCTATCAGGCTCTCCTC	3	37059067	37059066	+	A	AACAGTGTATGCAGCCTATTTGCCCAAAAA[-/A]CACACACCCATTCCTGTACCTCAGGTAATG	TGCTTTCTTTTTATTGTTTAGATCGTCTGGTAGAATCAACTTCCTTGAGAAAAGCCATAGAAACAGTGTATGCAGCCTATTTGCCCAAAAACACACACCCATTCCTGTACCTCAGGTAATGTAGCACCAAACTCCTCAACCAAGACTCACAAGGAACAGATGTTCTATCAGGCTCTCCTC	7.60151	47.0444	23.1193	34.2855	13.9918
AGACCAACTATGTTGTTTGG	73	+	1	+	193091366	ATCCAGAAGAAGGAGATTGTGGTGAAGGGAGACGAAGTGATCTTCGGGGAGTTCTCCTGGCCCAAGAATGTGAAGACCAACTATGTTGTTTCGGGGGTAAGTCCGGCATGGCTGTGGCCCAGGGGTGGCAGGGCAGAGTTGGGCGCCCCCAGGCGACCTCTTTCTTAACCCCTCCCCCCGT	1	193091458	193091457	+	C	CCAAGAATGTGAAGACCAACTATGTTGTTT[-/C]GGGGGTAAGTCCGGCATGGCTGTGGCCCAG	ATCCAGAAGAAGGAGATTGTGGTGAAGGGAGACGAAGTGATCTTCGGGGAGTTCTCCTGGCCCAAGAATGTGAAGACCAACTATGTTGTTTGGGGGTAAGTCCGGCATGGCTGTGGCCCAGGGGTGGCAGGGCAGAGTTGGGCGCCCCCAGGCGACCTCTTTCTTAACCCCTCCCCCCGT	7.60156	47.0437	22.9085	33.9608	13.883
CAGTTGTATGTGGAATTTGA	71	+	15	-	25605523	CTTTTCATGTTTATCTTTTCAATCACTAGCTAGAGATGATCGCTATGGAAAATCCTGCAGACTTGAAGAAGCAGTTGTATGTGGAATTTTGAAGGAGAACAAGGAGTTGATGAGGGAGGTGTTTCCAAAGAATTTTTTCAGCTGGTTGTGGAGGAAATCTTCAATCCAGATATTGGTAAAT	15	25605615	25605614	-	T	GACTTGAAGAAGCAGTTGTATGTGGAATTT[-/T]GAAGGAGAACAAGGAGTTGATGAGGGAGGT	CTTTTCATGTTTATCTTTTCAATCACTAGCTAGAGATGATCGCTATGGAAAATCCTGCAGACTTGAAGAAGCAGTTGTATGTGGAATTTGAAGGAGAACAAGGAGTTGATGAGGGAGGTGTTTCCAAAGAATTTTTTCAGCTGGTTGTGGAGGAAATCTTCAATCCAGATATTGGTAAAT	7.6139	47.0437	22.9952	34.1043	13.9234
CCCTCTCCTCACTAATTTTC	72	+	2	+	211541766	CCTTCCCAACAACAACACTAAATTTGTCCATGATAATTATGTGATTCGGAGGACAGCTGTTGATAGTGGAATCCCTCTCCTCACTAATTTTTCAGGTATAGTCTTTTCCTTGGATATAGACTGGATGGGAGTTTTATTTCTGTGCCTCCCTTAAGAGTGTAATCAGTAGATGCACATCTCT	2	211541858	211541857	+	T	GATAGTGGAATCCCTCTCCTCACTAATTTT[-/T]CAGGTATAGTCTTTTCCTTGGATATAGACT	CCTTCCCAACAACAACACTAAATTTGTCCATGATAATTATGTGATTCGGAGGACAGCTGTTGATAGTGGAATCCCTCTCCTCACTAATTTTCAGGTATAGTCTTTTCCTTGGATATAGACTGGATGGGAGTTTTATTTCTGTGCCTCCCTTAAGAGTGTAATCAGTAGATGCACATCTCT	7.58261	47.0432	22.885	33.9359	13.866
AAAAACCCTGAAGTGACAAC	86	-	2	-	179438089	TCATGGCTGTAAATAAATATGGAGTGGGAGAGCCACTGGAATCAGAGCCTGTGCTTGCAGTGAATCCTTATGGACCCCCTGATCCGCCCCAAAAACCCTGAAGTGACAACTATTACTAAAGATTCGATGGTTGTCTGCTGGGGACATCCTGATTCTGATGGTGGAAGTGAAATCATCAATT	2	179438181	179438180	-	C	GTGAATCCTTATGGACCCCCTGATCCGCCC[-/C]AAAAACCCTGAAGTGACAACTATTACTAAA	TCATGGCTGTAAATAAATATGGAGTGGGAGAGCCACTGGAATCAGAGCCTGTGCTTGCAGTGAATCCTTATGGACCCCCTGATCCGCCCAAAAACCCTGAAGTGACAACTATTACTAAAGATTCGATGGTTGTCTGCTGGGGACATCCTGATTCTGATGGTGGAAGTGAAATCATCAATT	7.6227	47.0431	24.666	35.2463	13.988
GCTCCATGAATTGACTTTTC	72	+	9	+	130428437	CCCCCAGGGCCCAGACAAGGCACGCTCCCAGCTCCTGATCCTGGATCGAGGCTTTGACCCCAGCTCCCCTGTGCTCCATGAATTGACTTTTTCAGGCTATGAGTTATGATCTGCTGCCTATCGAAAATGATGTATACAAGTAAGTATAGTGTTACAGACCCCAGAGTGTATACGGCTCTGC	9	130428529	130428528	+	T	AGCTCCCCTGTGCTCCATGAATTGACTTTT[-/T]CAGGCTATGAGTTATGATCTGCTGCCTATC	CCCCCAGGGCCCAGACAAGGCACGCTCCCAGCTCCTGATCCTGGATCGAGGCTTTGACCCCAGCTCCCCTGTGCTCCATGAATTGACTTTTCAGGCTATGAGTTATGATCTGCTGCCTATCGAAAATGATGTATACAAGTAAGTATAGTGTTACAGACCCCAGAGTGTATACGGCTCTGC	7.56129	47.0427	24.6578	36.2895	13.8382
AGAAACAGACCATCATAAAC	84	-	21	+	47783494	GGAAAGTTATGAAGGAGGAGCTACAGCGGGAAGCTGAGGAGAAGTTAACATTGATGCTACTTGAACTGAGAGAAAAGGCTGAATCCGAGAACACAGACCATCATAAACAAGTTTGAGCTTCGAGAAGCTGAAATGAGGCAGCTTCAGGACCAACAGGCAGCCCAGATCCTGGATCTGGAGA	21	47783586	47783585	+	C	TGAACTGAGAGAAAAGGCTGAATCCGAGAA[-/C]ACAGACCATCATAAACAAGTTTGAGCTTCG	GGAAAGTTATGAAGGAGGAGCTACAGCGGGAAGCTGAGGAGAAGTTAACATTGATGCTACTTGAACTGAGAGAAAAGGCTGAATCCGAGAAACAGACCATCATAAACAAGTTTGAGCTTCGAGAAGCTGAAATGAGGCAGCTTCAGGACCAACAGGCAGCCCAGATCCTGGATCTGGAGA	7.56822	47.0427	24.6478	36.2906	13.8581
AGAAAGTACACTGATATTTA	86	-	7	-	30058635	TGTCCATTACCATAAATTTTCTATTATTAAAACTTTTGGCTCTTTTAAAACTTTCTGCCTTCTTTCCTCACGTCAGGTAAAATTCCCCCCAGAAAGTACACTGATATTTAATATTGATCTCCTGGAGATTCGAAATGGACCAAGATCCCATGAATCATTCCAAGAAATGGATCTTAATGAT	7	30058727	30058726	-	C	TTCTTTCCTCACGTCAGGTAAAATTCCCCC[-/C]AGAAAGTACACTGATATTTAATATTGATCT	TGTCCATTACCATAAATTTTCTATTATTAAAACTTTTGGCTCTTTTAAAACTTTCTGCCTTCTTTCCTCACGTCAGGTAAAATTCCCCCAGAAAGTACACTGATATTTAATATTGATCTCCTGGAGATTCGAAATGGACCAAGATCCCATGAATCATTCCAAGAAATGGATCTTAATGAT	7.55201	47.0426	24.6601	36.2821	13.8194
GCAAAGGGCACAGGCACTGG	86	-	8	-	143961085	AGGATTGCAGCTGAACAGGGTGGAGGGAGCATTGGAATGGCACTCAGGGCAAAGGCAGAGGTGTGCATGGCAGTGCCCTGGCTGTCCCTTGCAAAGGGCACAGGCACTGGGCACGAGAGCCGCCCGGGTCCCCAGGACAGTGCTGCCCTTTGAAGCCATGCCCCGGCGTCCAGGCAACAGG	8	143961177	143961176	-	T	GGTGTGCATGGCAGTGCCCTGGCTGTCCCT[-/T]GCAAAGGGCACAGGCACTGGGCACGAGAGC	AGGATTGCAGCTGAACAGGGTGGAGGGAGCATTGGAATGGCACTCAGGGCAAAGGCAGAGGTGTGCATGGCAGTGCCCTGGCTGTCCCTGCAAAGGGCACAGGCACTGGGCACGAGAGCCGCCCGGGTCCCCAGGACAGTGCTGCCCTTTGAAGCCATGCCCCGGCGTCCAGGCAACAGG	7.54793	47.0423	24.6253	36.2546	15.0416
AAAAAATCAAGAAGAAACTA	82	-	13	+	32910989	TGTTGCCACCTGAAAAATACATGAGAGTAGCATCACCTTCAAGAAAGGTACAATTCAACCAAAACACAAATCTAAGAGTAATCCAAAAAAAATCAAGAAGAAACTACTTCAATTTCAAAAATAACTGTCAATCCAGACTCTGAAGAACTTTTCTCAGACAATGAGAATAATTTTGTCTTCC	13	32911081	32911080	+	A	AAACACAAATCTAAGAGTAATCCAAAAAAA[-/A]TCAAGAAGAAACTACTTCAATTTCAAAAAT	TGTTGCCACCTGAAAAATACATGAGAGTAGCATCACCTTCAAGAAAGGTACAATTCAACCAAAACACAAATCTAAGAGTAATCCAAAAAAATCAAGAAGAAACTACTTCAATTTCAAAAATAACTGTCAATCCAGACTCTGAAGAACTTTTCTCAGACAATGAGAATAATTTTGTCTTCC	7.57636	47.0419	24.5169	36.2227	14.8935
GAAAATATTCACCACCATCT	83	-	7	+	117180199	AATAGCTCAGCCTTCTTCTTCTCAGGGTTCTTTGTGGTGTTTTTATCTGTGCTTCCCTATGCACTAATCAAAGGAATCATCCTCCGGAAAAGTATTCACCACCATCTCATTCTGCATTGTTCTGCGCATGGCGGTCACTCGGCAATTTCCCTGGGCTGTACAAACATGGTATGACTCTCTT	7	117180291	117180290	+	G	CACTAATCAAAGGAATCATCCTCCGGAAAA[-/G]TATTCACCACCATCTCATTCTGCATTGTTC	AATAGCTCAGCCTTCTTCTTCTCAGGGTTCTTTGTGGTGTTTTTATCTGTGCTTCCCTATGCACTAATCAAAGGAATCATCCTCCGGAAAATATTCACCACCATCTCATTCTGCATTGTTCTGCGCATGGCGGTCACTCGGCAATTTCCCTGGGCTGTACAAACATGGTATGACTCTCTT	7.50508	47.0415	24.585	36.1867	15.0279
TTTAATGACCTCAGGTTTGT	75	+	21	-	36252785	ATGGCTGGCAATGATGAAAACTACTCGGCTGAGCTGAGAAATGCTACCGCAGCCATGAAGAACCAGGTTGCAAGATTTAATGACCTCAGAGTTTGTCGGTCGAAGTGGAAGAGGTACGTTATCTGTCAAAACTATGCTTGAAACACGTTTCATGGCAACAAACCCACATTTCAAAATTCTA	21	36252877	36252876	-	A	GAACCAGGTTGCAAGATTTAATGACCTCAG[-/A]GTTTGTCGGTCGAAGTGGAAGAGGTACGTT	ATGGCTGGCAATGATGAAAACTACTCGGCTGAGCTGAGAAATGCTACCGCAGCCATGAAGAACCAGGTTGCAAGATTTAATGACCTCAGGTTTGTCGGTCGAAGTGGAAGAGGTACGTTATCTGTCAAAACTATGCTTGAAACACGTTTCATGGCAACAAACCCACATTTCAAAATTCTA	7.50125	47.0413	24.5357	36.1455	14.9807
TGAAAGGCAGCGTGTTTTTC	82	-	X	+	46713009	GAGAACTGTAACATCTATATTTTTGATCACTCTGCTACAGTTACCATTGATGACTGTACTAACTGCATAATTTTTCTGGGACCCGTGAAAGAGCAGCGTGTTTTTCCGGAATTGCAGAGATTGCAAGTGCACATTAGCCTGCCAACAATTTCGTGTGCGAGATTGTAGAAAGCTGGAAGTC	X	46713101	46713100	+	A	ACTGCATAATTTTTCTGGGACCCGTGAAAG[-/A]GCAGCGTGTTTTTCCGGAATTGCAGAGATT	GAGAACTGTAACATCTATATTTTTGATCACTCTGCTACAGTTACCATTGATGACTGTACTAACTGCATAATTTTTCTGGGACCCGTGAAAGGCAGCGTGTTTTTCCGGAATTGCAGAGATTGCAAGTGCACATTAGCCTGCCAACAATTTCGTGTGCGAGATTGTAGAAAGCTGGAAGTC	7.48684	47.0411	24.5486	36.1433	15.0026
TGCAGGGGAACTGTATTTTG	75	+	X	-	148564271	CACCATAGACTATAGGTATACTGTGTGGGTTGGCTTCAATCCTGATGAATTTCTAGCTAACTTTTCTGACATCCATGCAGGGGAACTGTTATTTTGTGGATTCTGACCCATTGCAGGATCACAATATGTATAATGATTCCCAAGGTGGAGATCTTTTCCAGTTGTTGATGCCTTGAGTTTT	X	148564363	148564362	-	T	ACTTTTCTGACATCCATGCAGGGGAACTGT[-/T]ATTTTGTGGATTCTGACCCATTGCAGGATC	CACCATAGACTATAGGTATACTGTGTGGGTTGGCTTCAATCCTGATGAATTTCTAGCTAACTTTTCTGACATCCATGCAGGGGAACTGTATTTTGTGGATTCTGACCCATTGCAGGATCACAATATGTATAATGATTCCCAAGGTGGAGATCTTTTCCAGTTGTTGATGCCTTGAGTTTT	7.49129	47.041	24.4839	36.0963	14.9353
AAAAAAGAAAGCTACAAAGT	82	-	1	+	196963174	AAAATTCACATATGTTCATTTAATTTTATTTTTAGAAGGAGAATGTCATGTTCCAATTTTAGAAGCCAATGTAGATGCTCAGCCAAAAAAAAGAAAGCTACAAAGTTGGAGACGTGTTGAAATTCTCCTGCAGAAAAAATCTTATAAGAGTTGGATCAGACTCAGTTCAATGTTACCAATT	1	196963266	196963265	+	A	GAAGCCAATGTAGATGCTCAGCCAAAAAAA[-/A]GAAAGCTACAAAGTTGGAGACGTGTTGAAA	AAAATTCACATATGTTCATTTAATTTTATTTTTAGAAGGAGAATGTCATGTTCCAATTTTAGAAGCCAATGTAGATGCTCAGCCAAAAAAAGAAAGCTACAAAGTTGGAGACGTGTTGAAATTCTCCTGCAGAAAAAATCTTATAAGAGTTGGATCAGACTCAGTTCAATGTTACCAATT	7.43822	47.0398	24.2132	35.8238	14.7073
AAAAACAAAACAAAACCTTG	83	-	9	+	103062849	TGAGCAACCTACAGTGTATACATCTCCTTGAGAACAGTGGAAGATCAAAGAACTTTTCTTATAACCTGCAATCAGCTACTCAGCCAAAAAAACAAAACAAAACCTTGACTGCCTATGGAGGAAGACTGTGTTCGGGGGAGCTGGCATAGCTAGTGCAGAGTTCAGATTTTCTGCTGATAAT	9	103062941	103062940	+	A	TAACCTGCAATCAGCTACTCAGCCAAAAAA[-/A]CAAAACAAAACCTTGACTGCCTATGGAGGA	TGAGCAACCTACAGTGTATACATCTCCTTGAGAACAGTGGAAGATCAAAGAACTTTTCTTATAACCTGCAATCAGCTACTCAGCCAAAAAACAAAACAAAACCTTGACTGCCTATGGAGGAAGACTGTGTTCGGGGGAGCTGGCATAGCTAGTGCAGAGTTCAGATTTTCTGCTGATAAT	7.43503	47.0397	24.1402	35.761	14.6368
CGTAGCCGTCGCTGCTCCCG	84	-	8	+	55533861	GCAGCCTGTAGACCTGGACAAAGCCCGTCGGCGCCCGCGGCCCTGGCTCAGCAGCCGGGCCATTAGCGCGCACTCACCGCCCCACCCCGTAAGCCGTCGCTGCTCCCGGCATGCCCCGCCCCCCACGGAGCCTAGTGGTCTTCAGGAATGGCGACCCGAAGACGAGGCGTGCGGTTCTTCT	8	55533953	55533952	+	A	ATTAGCGCGCACTCACCGCCCCACCCCGTA[-/A]GCCGTCGCTGCTCCCGGCATGCCCCGCCCC	GCAGCCTGTAGACCTGGACAAAGCCCGTCGGCGCCCGCGGCCCTGGCTCAGCAGCCGGGCCATTAGCGCGCACTCACCGCCCCACCCCGTAGCCGTCGCTGCTCCCGGCATGCCCCGCCCCCCACGGAGCCTAGTGGTCTTCAGGAATGGCGACCCGAAGACGAGGCGTGCGGTTCTTCT	12.5353	47.0217	36.1031	44.7201	22.5744
CGTCATCATCATCCTTACGG	72	+	19	-	33700191	GGCGTACTTGGTCTTCTGGGCCTTCCTGCTGGTCTTCAGCTTCATCTCAGAGCCTATGGTCTGTGGGGTCGGCGTCATCATCATCCTTAACGGGGGTGCCCATTTTCTTTCTGGGAGTGTTCTGGAGAAGCAAACCAAAGTGTGTGCACAGACTCACAGGTGAGCCGGGCAGCTGCAGGTC	19	33700283	33700282	-	A	TCTGTGGGGTCGGCGTCATCATCATCCTTA[-/A]CGGGGGTGCCCATTTTCTTTCTGGGAGTGT	GGCGTACTTGGTCTTCTGGGCCTTCCTGCTGGTCTTCAGCTTCATCTCAGAGCCTATGGTCTGTGGGGTCGGCGTCATCATCATCCTTACGGGGGTGCCCATTTTCTTTCTGGGAGTGTTCTGGAGAAGCAAACCAAAGTGTGTGCACAGACTCACAGGTGAGCCGGGCAGCTGCAGGTC	5.13401	47.0149	16.0904	20.8543	8.31279
TTCAGATTGGGGAGGAGACG	82	-	X	-	153583324	GGGAACAACCTGAACCCGAGCTCACACGCTGGCCCCCCTTTGGGGACCCACCCTGCCCCACCAGGTGCTGGCATCGGCCCCACCATTCAAGATTGGGGAGGAGACGGTGATCACTGTGGACACTAAGGCGGCAGGCAAAGGCAAAGTGACGTGCACCGTGTGCACGCCTGATGGCTCAGAG	X	153583416	153583415	-	A	ACCAGGTGCTGGCATCGGCCCCACCATTCA[-/A]GATTGGGGAGGAGACGGTGATCACTGTGGA	GGGAACAACCTGAACCCGAGCTCACACGCTGGCCCCCCTTTGGGGACCCACCCTGCCCCACCAGGTGCTGGCATCGGCCCCACCATTCAGATTGGGGAGGAGACGGTGATCACTGTGGACACTAAGGCGGCAGGCAAAGGCAAAGTGACGTGCACCGTGTGCACGCCTGATGGCTCAGAG	15.3227	47.0028	39.7207	49.4634	33.5195
TTAGCTGTGGAGTCTCTGAG	74	+	11	+	108196753	TATTTATTCCCATATGTCATTTTCATTTCAGCTCCCTGAAAGGGCAATATTTCAAATTAAACAGTACAATTCAGTTAGCTGTGGAGTCTCTTGAGTGGCAGCTGGAAGAAGCACAAGTATTCTGGGCAAAAAAGGAGCAGAGTCTTGCCCTGAGTATTCTCAAGCAAATGATCAAGAAGTT	11	108196845	108196844	+	T	CAGTACAATTCAGTTAGCTGTGGAGTCTCT[-/T]GAGTGGCAGCTGGAAGAAGCACAAGTATTC	TATTTATTCCCATATGTCATTTTCATTTCAGCTCCCTGAAAGGGCAATATTTCAAATTAAACAGTACAATTCAGTTAGCTGTGGAGTCTCTGAGTGGCAGCTGGAAGAAGCACAAGTATTCTGGGCAAAAAAGGAGCAGAGTCTTGCCCTGAGTATTCTCAAGCAAATGATCAAGAAGTT	15.3414	46.9998	40.143	49.8968	33.8261
TACTCAGCTGACTGATACCC	74	+	X	+	54836292	GGGGTCTCAAAGGCCACAGAGGTCTCAAAGACCCCAGAGGCTCGGGAGGCACCTGCCACCCAGGCCTCATCTACTACTCAGCTGACTGATAACCCAGGTTCTGGCAGCTGAAAACAAGAGTCTAGCAGCTGACACCAAGAAACAGAATGCTGACCCGCAGGCTGTGACAATGCCTGCCACT	X	54836384	54836383	+	A	AGGCCTCATCTACTACTCAGCTGACTGATA[-/A]CCCAGGTTCTGGCAGCTGAAAACAAGAGTC	GGGGTCTCAAAGGCCACAGAGGTCTCAAAGACCCCAGAGGCTCGGGAGGCACCTGCCACCCAGGCCTCATCTACTACTCAGCTGACTGATACCCAGGTTCTGGCAGCTGAAAACAAGAGTCTAGCAGCTGACACCAAGAAACAGAATGCTGACCCGCAGGCTGTGACAATGCCTGCCACT	9.06479	46.9834	19.4805	23.2541	10.8253
TCGTAAGTATCTCCTCACCC	82	-	2	-	179392907	CATCAGTCAGCGACAGTGGAAAGTACACAATTAAGGCCAAAAATTTCCGTGGCCAGTGTTCAGCTACAGCTTCCTTAATGGTCCTTCGTTAAGTATCTCCTCACCCTTCTTCCTTACATGTTTAAGGCCTTTAGATCGTTTTTTTGCCTCTCTTTCAAGCACAGAAAACTCTAAGAAGCCT	2	179392999	179392998	-	T	TCAGCTACAGCTTCCTTAATGGTCCTTCGT[-/T]AAGTATCTCCTCACCCTTCTTCCTTACATG	CATCAGTCAGCGACAGTGGAAAGTACACAATTAAGGCCAAAAATTTCCGTGGCCAGTGTTCAGCTACAGCTTCCTTAATGGTCCTTCGTAAGTATCTCCTCACCCTTCTTCCTTACATGTTTAAGGCCTTTAGATCGTTTTTTTGCCTCTCTTTCAAGCACAGAAAACTCTAAGAAGCCT	9.03171	46.9812	19.3735	23.164	10.7322
AGCCACAGAAGTAAGTACCT	75	+	8	-	41584672	CCTGTACATGGCAGCACAAGAGAACCACTTGGAAGTGGTTAAGTTTTTACTGGAAAATGGAGCTAACCAGAATGTAGCCACAGAAGTAAAGTACCTTGGAAAAATGTCGTCACCACCAGAAGTCTCCCAGGTGTACAACCTTGCTTCAGGTGACACCTACCTGGGATGTGGCTTGGGGTGC	8	41584764	41584763	-	A	GAGCTAACCAGAATGTAGCCACAGAAGTAA[-/A]GTACCTTGGAAAAATGTCGTCACCACCAGA	CCTGTACATGGCAGCACAAGAGAACCACTTGGAAGTGGTTAAGTTTTTACTGGAAAATGGAGCTAACCAGAATGTAGCCACAGAAGTAAGTACCTTGGAAAAATGTCGTCACCACCAGAAGTCTCCCAGGTGTACAACCTTGCTTCAGGTGACACCTACCTGGGATGTGGCTTGGGGTGC	10.5369	46.9736	19.4867	23.2524	10.833
CTTGGCTGCTACTGTTACAT	74	+	11	+	108126918	TTTTATTTGTGGTTTACTTTAAGATTACAAATTCAGAAACTCTTGTCCGGTGTTCACGTCTTTTGGTGGGTGTCCTTGGCTGCTACTGTTAACATGGGTGTAATAGCTGAAGAGGAAGCATATAAGTCAGAATTATTCCAGAAAGCCAAGGTAGGAGAATTTATACTAATAAAGTTTCGGA	11	108127010	108127009	+	A	TTTGGTGGGTGTCCTTGGCTGCTACTGTTA[-/A]CATGGGTGTAATAGCTGAAGAGGAAGCATA	TTTTATTTGTGGTTTACTTTAAGATTACAAATTCAGAAACTCTTGTCCGGTGTTCACGTCTTTTGGTGGGTGTCCTTGGCTGCTACTGTTACATGGGTGTAATAGCTGAAGAGGAAGCATATAAGTCAGAATTATTCCAGAAAGCCAAGGTAGGAGAATTTATACTAATAAAGTTTCGGA	9.00872	46.9722	19.3138	23.1076	10.6822
AGCAGGCCATGAGGAAGGCC	84	-	17	+	78086963	GGGACCGCGGCCCCAGCACCCAAGTGCTTCCTTTGCCCCCGCCTGCCCTGCAGCCCCAGGAGCCGTACAGCTTCAGCGAGCCGGCCCAGCAAGGCCATGAGGAAGGCCCTCACCCTGCGCTACGCACTCCTCCCCCACCTCTACACACTGTTCCACCAGGCCCACGTCGCGGGGGAGACCG	17	78087055	78087054	+	A	GCCGTACAGCTTCAGCGAGCCGGCCCAGCA[-/A]GGCCATGAGGAAGGCCCTCACCCTGCGCTA	GGGACCGCGGCCCCAGCACCCAAGTGCTTCCTTTGCCCCCGCCTGCCCTGCAGCCCCAGGAGCCGTACAGCTTCAGCGAGCCGGCCCAGCAGGCCATGAGGAAGGCCCTCACCCTGCGCTACGCACTCCTCCCCCACCTCTACACACTGTTCCACCAGGCCCACGTCGCGGGGGAGACCG	15.3545	46.9719	40.7277	50.6059	34.1269
GCGTATGTGTCTCCTGCCCT	82	-	3	-	49167178	GCAAAGAACATGTGGTGGGCACTCGCTGCCAGCAATGCCGTGATGGCTTCTTTGGGCTCAGCATCAGTGACCGTCTGGGCTGCCGGCGTTATGTGTCTCCTGCCCTAACTTCTATGCTGACCTTTAACCCCTGTCCTCTTACTCCTGACTCAGCTGAACATGAGCACTGCCACAGTTTCCC	3	49167270	49167269	-	T	AGCATCAGTGACCGTCTGGGCTGCCGGCGT[-/T]ATGTGTCTCCTGCCCTAACTTCTATGCTGA	GCAAAGAACATGTGGTGGGCACTCGCTGCCAGCAATGCCGTGATGGCTTCTTTGGGCTCAGCATCAGTGACCGTCTGGGCTGCCGGCGTATGTGTCTCCTGCCCTAACTTCTATGCTGACCTTTAACCCCTGTCCTCTTACTCCTGACTCAGCTGAACATGAGCACTGCCACAGTTTCCC	10.494	46.9703	19.4049	23.1816	10.7624
GGCTGAGGTTTATGATACAG	72	+	X	-	154225240	TCTGGAGTACTATCCCCAAGTAACCTTTGGCGGACATCTCATTCTTACAGGTCTGCTAGGTCCTACCATCCAGGCTGAGGTTTATGATAACAGTGGTCATTACACTTAAGAACATGGCTTCCCATCCTGTCAGTCTTCATGCTGTTGGTGTATCCTACTGGAAAGCTTCTGAGGGTGAGTA	X	154225332	154225331	-	A	GTCCTACCATCCAGGCTGAGGTTTATGATA[-/A]CAGTGGTCATTACACTTAAGAACATGGCTT	TCTGGAGTACTATCCCCAAGTAACCTTTGGCGGACATCTCATTCTTACAGGTCTGCTAGGTCCTACCATCCAGGCTGAGGTTTATGATACAGTGGTCATTACACTTAAGAACATGGCTTCCCATCCTGTCAGTCTTCATGCTGTTGGTGTATCCTACTGGAAAGCTTCTGAGGGTGAGTA	10.4829	46.967	19.3736	23.153	10.736
ACTTTATAACAGGGCCTACC	75	+	X	+	107819052	GTGAGACTTTGTGTAAAAAAAGAAAAAATACAATAAGGGGCTTGTTTTTCTTTTTTTTCATCATTTTCTTTACTCACTTTATAACAGGGCCCTACCTGGTCCCACTGGTATACCAGGGCCAATTGGTCCCCCAGGACCACCAGGTTTGATGGTAAGCTCTCTTCTTTAATTTAATTTCCCC	X	107819144	107819143	+	C	CATTTTCTTTACTCACTTTATAACAGGGCC[-/C]TACCTGGTCCCACTGGTATACCAGGGCCAA	GTGAGACTTTGTGTAAAAAAAGAAAAAATACAATAAGGGGCTTGTTTTTCTTTTTTTTCATCATTTTCTTTACTCACTTTATAACAGGGCCTACCTGGTCCCACTGGTATACCAGGGCCAATTGGTCCCCCAGGACCACCAGGTTTGATGGTAAGCTCTCTTCTTTAATTTAATTTCCCC	12.5087	46.9573	38.0034	48.2146	22.4667
GCGTAAGTATCTCAAGAACT	84	-	10	+	101591799	ACAAGCAACTGCTGAACAATATCCTTCGAGCACCTATGAGATTTTTTGACACAACACCCACAGGCCGGATTGTGAACAGGTTTGCCGGCGTTAAGTATCTCAAGAACTGTCAGGTGGTGTGTTTATATACTGAGGATCTTTCTGATAGGGAGGAATTATTATGTCCCCCTAGACAACACTG	10	101591891	101591890	+	T	AGGCCGGATTGTGAACAGGTTTGCCGGCGT[-/T]AAGTATCTCAAGAACTGTCAGGTGGTGTGT	ACAAGCAACTGCTGAACAATATCCTTCGAGCACCTATGAGATTTTTTGACACAACACCCACAGGCCGGATTGTGAACAGGTTTGCCGGCGTAAGTATCTCAAGAACTGTCAGGTGGTGTGTTTATATACTGAGGATCTTTCTGATAGGGAGGAATTATTATGTCCCCCTAGACAACACTG	10.6416	46.9555	19.5461	23.2893	10.8895
ACGTAAGTGTTTTCATCCTG	82	-	17	-	36099337	ATCTCAACAAGGGCACCCCTATGAAGACCCAGAAGCGTGCCGCTCTGTACACCTGGTACGTCAGAAAGCAACGAGAGATCCTCCGACGTTAAGTGTTTTCATCCTGCCTCTGCCTCAACCTGAAGTGACCTTTGCCCTCTCACCCCATTGGCTGCCTCAGTTTCCCTTTCATCGACAAGGC	17	36099429	36099428	-	T	GTCAGAAAGCAACGAGAGATCCTCCGACGT[-/T]AAGTGTTTTCATCCTGCCTCTGCCTCAACC	ATCTCAACAAGGGCACCCCTATGAAGACCCAGAAGCGTGCCGCTCTGTACACCTGGTACGTCAGAAAGCAACGAGAGATCCTCCGACGTAAGTGTTTTCATCCTGCCTCTGCCTCAACCTGAAGTGACCTTTGCCCTCTCACCCCATTGGCTGCCTCAGTTTCCCTTTCATCGACAAGGC	10.6032	46.9539	19.4647	23.2192	10.8193
CCGTAAGTGGTGAAATTTTC	84	-	5	+	86675578	GAAGATGTGAACACTAATTTAACACACCTATTGAACATACTTTCAGAGCTTGTGGAGAAAATATTCATGGCTTCAGAAATACTTCCACCGTTAAGTGGTGAAATTTTCATTTGACAAGAAATTGTGTATCTATGTCTTCAGAAATTTCTATTTCTAAAACGTGAAAGCTTTTCTGTTGTCC	5	86675670	86675669	+	T	TATTCATGGCTTCAGAAATACTTCCACCGT[-/T]AAGTGGTGAAATTTTCATTTGACAAGAAAT	GAAGATGTGAACACTAATTTAACACACCTATTGAACATACTTTCAGAGCTTGTGGAGAAAATATTCATGGCTTCAGAAATACTTCCACCGTAAGTGGTGAAATTTTCATTTGACAAGAAATTGTGTATCTATGTCTTCAGAAATTTCTATTTCTAAAACGTGAAAGCTTTTCTGTTGTCC	10.6258	46.9523	19.4822	23.2327	10.835
GATCGACTGGGCTCTTACAG	74	+	20	+	3870225	AGGAGCCACTGCGGCGCCGGGCGAGCAGCGCGTCGGTGCCCGCGGTCGGGGCCTCGGCTGAGGGCACGAGGCGGGATCGACTGGGCTCTTAACAGCGGCCCCACCTCGGTCTCCCGCCAGCGCGTCGAAAGCCTGAGGAAAAAGCGGCCGCGTAAGTGTTCCGTGGGGCGCCCTCCCGGCC	20	3870317	3870316	+	A	GGGCACGAGGCGGGATCGACTGGGCTCTTA[-/A]CAGCGGCCCCACCTCGGTCTCCCGCCAGCG	AGGAGCCACTGCGGCGCCGGGCGAGCAGCGCGTCGGTGCCCGCGGTCGGGGCCTCGGCTGAGGGCACGAGGCGGGATCGACTGGGCTCTTACAGCGGCCCCACCTCGGTCTCCCGCCAGCGCGTCGAAAGCCTGAGGAAAAAGCGGCCGCGTAAGTGTTCCGTGGGGCGCCCTCCCGGCC	10.5481	46.9455	19.2457	23.0269	10.6315
[truncated: 3,907 more rows]
