# Supplementary material for: Small molecule inhibition of ATM kinase increases CRISPR-Cas9 1-bp insertion frequency
Source: Nat Commun. 2021 Aug 25;12:5111. doi: 10.1038/s41467-021-25415-8 (PMC8387472; doi:10.1038/s41467-021-25415-8)
Supplement: Supplementary file 11 — Supplementary Data 9 [file 41467_2021_25415_MOESM11_ESM.xlsx]

## Sheet: Supplementary Table 9
Supplementary Data File 9: KKH-SaCas9 12-site library information
ID_gRNA	Cas type	Full gRNA in correct orientation	Full target sequence	_hg19_chrom	_hg19_start	_hg19_strand	_length_deletion	_gene
052618_Sa_1bpDis_1	KKH-SaCas9	TCCGAGTCCTTCATCTTTGGA	GCAGGCGTGAAATCCGAGTCCTTCATCTTTGGAACAGATACGCGCTTACTGTGAAACCTG	5	112154958	+	1	APC
052618_Sa_1bpDis_2	KKH-SaCas9	CTCACCTGCCCCCGCGCCGTG	AACCTTCGCATGCTCACCTGCCCCCGCGCCGTGACCAGTACCACCCGCCCGTCGAACCTC	5	118788315	+	1	HSD17B4
052618_Sa_1bpDis_3	KKH-SaCas9	TTGAGTTGCTGTGAGGTTGGA	GATTCCAGTTGTTTGAGTTGCTGTGAGGTTGGAGGAAATATGCTCTCAACATAATAAAAG	7	117250690	+	1	CFTR
052618_Sa_1bpDis_4	KKH-SaCas9	GTTCTACAAATTGAGTATGGT	TAGCTATGGTTTGTTCTACAAATTGAGTATGGTATCAGTCAATAAAACCTAAAGAAAGAA	17	29556872	+	1	NF1
052618_Sa_1bpDis_5	KKH-SaCas9	AGTAAGAAGGCCTGATTTGAT	TCCAGCAAATAAAGTAAGAAGGCCTGATTTGATTCTGGTCGCCACTGGAGGTTGCTTGCA	13	32968962	+	1	BRCA2
052618_Sa_1bpDis_6	KKH-SaCas9	ATTGCAGTGCCCCCTGGTGCA	ACTGTAACACTAATTGCAGTGCCCCCTGGTGCATCTGGTCTTTTCTTCTTTGTATTAGAG	1	193202207	+	1	CDC73
052618_Sa_1bpDis_7	KKH-SaCas9	CTTCTTTTGTTTTTTCTTGGA	CTGCTCCTGTACCTTCTTTTGTTTTTTCTTGGAGCAAATATCTGATCATATTCTTCTGTA	5	176662907	+	1	NSD1
052618_Sa_1bpDis_8	KKH-SaCas9	GCACAAAAATGTCATCCACTG	GAGGAGGTTACGGCACAAAAATGTCATCCACTGGTGGATGTGTTATACAACGAAGAGAAG	19	1218461	+	1	STK11
052618_Sa_1bpDis_9	KKH-SaCas9	CTATGGTGATTATGTTTTGAC	CAAGCAAAGTCTCTATGGTGATTATGTTTTGACACCAATCGACATGATGATAATAGGTCA	5	112173694	+	1	APC
052618_Sa_1bpDis_10	KKH-SaCas9	CCGGGTGGACAGCAAGCCGAG	TGACAATGAGGACCGGGTGGACAGCAAGCCGAGGGAGGTGACTCCACTCAAGAGAGTGAG	4	88583464	+	1	DMP1
052618_Sa_1bpDis_11	KKH-SaCas9	TGAAAAGCCCAAACTGCTGCT	CAGCACACCAACTGAAAAGCCCAAACTGCTGCTCTTGGTGAAAATTATGAACTGCTTATC	15	44952757	-	1	SPG11
052618_Sa_1bpDis_12	KKH-SaCas9	GCCTTATATTTGGACTGTGAC	GTTTACTAGCTGGCCTTATATTTGGACTGTGACTGTGGTCCTGAGAGTTCAGTTGTGAGT	7	107336460	+	1	SLC26A4
