# Supplementary material for: Small molecule inhibition of ATM kinase increases CRISPR-Cas9 1-bp insertion frequency
Source: Nat Commun. 2021 Aug 25;12:5111. doi: 10.1038/s41467-021-25415-8 (PMC8387472; doi:10.1038/s41467-021-25415-8)
Supplement: Supplementary file 12 — Supplementary Data 10 [file 41467_2021_25415_MOESM12_ESM.xlsx]

## Sheet: Supplementary Table 10
Supplementary Data File 10: Full list of primers utilized in this study
Primers used to amplify the 48-site reporter construct
Target	R1 Seq Primer	R2 Seq Primer
48-site reporter construct	ACACTCTTTCCCTACACGACGCTCTTCC	GTGACTGGAGTTCAGACGTGTGCTCTTCCGAT
Primers used to amplify the loci targeted by Human Genome Precision50 gRNA
Target	R1seq Primer	R2 Seq Primer
CCR5 gRNA 1	CTTTCCCTACACGACGCTCTTCCGATCT NNN TGCAGGTGACAGAGACTCTTGG	GGAGTTCAGACGTGTGCTCTTCCGATCT TCGGGTGTAAACTGAGCTTGCT
CCR5 gRNA 2	CTTTCCCTACACGACGCTCTTCCGATCT NNN CCCACTTGAGTCCGTGTCACAA	GGAGTTCAGACGTGTGCTCTTCCGATCT ATGCCTTTGTCGGGGAGAAGTT
APOB	CTTTCCCTACACGACGCTCTTCCGATCT NNN TGGAGAAACTAGGCATGCTGAC	GGAGTTCAGACGTGTGCTCTTCCGATCT GAGCTCCCCAGGACCTTTCAA
APOBEC3B	CTTTCCCTACACGACGCTCTTCCGATCT NNN GAGCACCCCAATGTCACCCTG	GGAGTTCAGACGTGTGCTCTTCCGATCT TGGCATTGCAGATCCATCCATC
MMACHC_Ch1	CTTTCCCTACACGACGCTCTTCCGATCT NNN CCCTCATGCTGACAGTACCCTC	GGAGTTCAGACGTGTGCTCTTCCGATCT CAGCCTCCACATCTTGTCGTTG
LDLR_Ch19	CTTTCCCTACACGACGCTCTTCCGATCT NNN ACAAGTGCCAGTGTGAGGAAGG	GGAGTTCAGACGTGTGCTCTTCCGATCT GTCAGGGGATATGAGTCTGTGCA
Primers used to amplify the loci targeted by the 12-site KKH-SaCas9 library
Target	R1 Seq Primer	R2 Seq Primer
12-site reporter constuct	ACACTCTTTCCCTACACGACGCTCTTCC	GTGACTGGAGTTCAGACGTGTGCTCTTCCGAT
Primers used to amplify the GFP loci targeted within the ATM-KO Assay (Fig. 3A, B)
Target	R1 Seq Primer	R2 Seq Primer
GFP1	CTTTCCCTACACGACGCTCTTCCGATCTNNN GAGGAGCTGTTCACCGGGG	GGAGTTCAGACGTGTGCTCTTCCGATCT CACGCTGAACTTGTGGCCG
GFP2	CTTTCCCTACACGACGCTCTTCCGATCTNNNGGTAGTGGTCGGCGAGCTG	GGAGTTCAGACGTGTGCTCTTCCGATCT AAGAACGGCATCAAGGTGAACT
GFP3	CTTTCCCTACACGACGCTCTTCCGATCT NNN CTGCTTCATGTGGTCGGGGTAG	GGAGTTCAGACGTGTGCTCTTCCGATCT ACCCTGAAGTTCATCTGCACCA
Primers used to amplify the Mcherry locus targeted within the RNP Assay (Supp Fig. 5A, B)
Target	R1 Seq Primer	R2 Seq Primer
Construct encoding for Mcherry	CTTTCCCTACACGACGCTCTTCCGATCT NNN CTTCACGTAGGCCTTGGAGC	GGAGTTCAGACGTGTGCTCTTCCGATCT GCCAAGCTGAAGGTGACCAA
