# Supplementary material for: Small molecule inhibition of ATM kinase increases CRISPR-Cas9 1-bp insertion frequency
Source: Nat Commun. 2021 Aug 25;12:5111. doi: 10.1038/s41467-021-25415-8 (PMC8387472; doi:10.1038/s41467-021-25415-8)
Supplement: Supplementary file 13 — Supplementary Data 11 [file 41467_2021_25415_MOESM13_ESM.xlsx]

## Sheet: Supplementary Table 11
Supplementary Data File 11: Human Genome Precision50 gRNA and locus information
Name	ID Name	SpCas9 gRNA	Sequence Context	r1seq primer	r2seq primer	Gene	Category	Chromosome	Exon number	Exon start	Exon end	Exon reference	Cutsite within exon
PHG12	CCR5 gRNA 1	ATCATCTATGCCTTTGTCGG	TGCAGGTGACAGAGACTCTTGGGATGACGCACTGCTGCATCAACCCCATCATCTATGCCTTTGTCGGGGAGAAGTTCAGAAACTACCTCTTAGTCTTCTTCCAAAAGCACATTGCCAAACGCTTCTGCAAATGCTGTTCTATTTTCCAGCAAGAGGCTCCCGAGCGAGCAAGCTCAGTTTACACCCGA	CTTTCCCTACACGACGCTCTTCCGATCT NNN TGCAGGTGACAGAGACTCTTGG	GGAGTTCAGACGTGTGCTCTTCCGATCT TCGGGTGTAAACTGAGCTTGCT	CCR5	Frameshifting 1-bp ins	3	exon1	46414394	46417697	GRCh37	885
PHG13	CCR5 gRNA 2	AGTTTACACCCGATCCACTG	CCCACTTGAGTCCGTGTCACAAGCCCACAGATATTTCCTGCTCCCCAGTGGATCGGGTGTAAACTGAGCTTGCTCGCTCGGGAGCCTCTTGCTGGAAAATAGAACAGCATTTGCAGAAGCGTTTGGCAATGTGCTTTTGGAAGAAGACTAAGAGGTAGTTTCTGAACTTCTCCCCGACAAAGGCAT	CTTTCCCTACACGACGCTCTTCCGATCT NNN CCCACTTGAGTCCGTGTCACAA	GGAGTTCAGACGTGTGCTCTTCCGATCT ATGCCTTTGTCGGGGAGAAGTT	CCR5	Frameshifting 1-bp ins	3	exon1	46414394	46417697	GRCh37	1027
PHG14	APOB	TTCACCATAGAGATGTCGGC	TGGAGAAACTAGGCATGCTGACTGCTTTTGGGAACACATAGCCGAATGCCGACATCTCTATGGTGAATGGAGACACTTCAACATTGACAACTGGAACAGTGTATCCAGGAATTTGAAAGGTCCTGGGGAGCTC	CTTTCCCTACACGACGCTCTTCCGATCT NNN TGGAGAAACTAGGCATGCTGAC	GGAGTTCAGACGTGTGCTCTTCCGATCT GAGCTCCCCAGGACCTTTCAA	APOB	Frameshifting 1-bp ins	2	exon26	21227952	21235523	GRCh37	5573
PHG18	APOBEC3B	CGCCCGCCTCTACTACTACT	GAGCACCCCAATGTCACCCTGACCATCTCTGCCGCCCGCCTCTACTACTACTGGGAAAGAGATTACCGAAGGGCGCTCTGCAGGCTGAGTCAGGCAGGAGCCCGCGTGACGATCATGGACTATGAAGGTGAGAGGTGGAGGGGTCAGGGGAGCGTGAGCGGGAGGAACAGCATGAAAGATGGATGGATCTGCAATGCCA	CTTTCCCTACACGACGCTCTTCCGATCT NNN GAGCACCCCAATGTCACCCTG	GGAGTTCAGACGTGTGCTCTTCCGATCT TGGCATTGCAGATCCATCCATC	APOBEC3B	Frameshifting 1-bp ins	22	exon3	39381817	39382096	GRCh37	202
PHG19	MMACHC	CCCAGAGCTGCAGATAGAAA	CCCTCATGCTGACAGTACCCTCTATTTTGTCCACTGTTCCAGAGCCTCCCAGAGCTGCAGATAGAAATCATTGCTGACTACGAGGTGCACCCCAACCGACGCCCCAAGATCCTGGCCCAGACAGCAGCCCATGTAGCTGGGGCTGCTTACTACTACCAACGACAAGATGTGGAGGCTG	CTTTCCCTACACGACGCTCTTCCGATCT NNN CCCTCATGCTGACAGTACCCTC	GGAGTTCAGACGTGTGCTCTTCCGATCT CAGCCTCCACATCTTGTCGTTG	MMACHC	Disease-creating 1-bp ins	1	-	45973893	45973892	GRCh37	-
PHG24	LDLR	CCCCCACACGAAGGCCTGCA	ACAAGTGCCAGTGTGAGGAAGGCTTCCAGCTGGACCCCCACACGAAGGCCTGCAAGGCTGTGGGTGAGCACGGGAAGGCGGCGGGTGGGGGCGGCCTCACCCCTTGCAGGCAGCAGTGGTGGGGGAGTTTCATCCTCTGAACTTTGCACAGACTCATATCCCCTGAC	CTTTCCCTACACGACGCTCTTCCGATCT NNN ACAAGTGCCAGTGTGAGGAAGG	GGAGTTCAGACGTGTGCTCTTCCGATCT GTCAGGGGATATGAGTCTGTGCA	LDLR	Disease-creating 1-bp ins	19	-	11222304	11222303	GRCh37	-
